# Supplementary material for: Molecular Interaction Fields Describing Halogen Bond Formable Areas on Protein Surfaces
Source: J Chem Inf Model. 2024 Jul 16;64(15):6003–13. doi: 10.1021/acs.jcim.4c00896 (PMC11323840; doi:10.1021/acs.jcim.4c00896)
Supplement: Supplementary file 2 — ci4c00896_si_002.zip [file ci4c00896_si_002.zip › n-methylacetamide-chlorobenzene-g16-inp.txt]

*************** g00001-cl.com ***************
%mem=32GB
%nprocshared=16
#p mp2/aug-cc-pVDZ     counterpoise=2

00001 mp2/aug-cc-pVDZ     counterpoise=2

 0  1  0  1  0  1
  C         -1.274553       -0.000000       -2.036158  1
  C          0.000000        0.000000       -1.227123  1
  N          1.157822        0.000000       -1.938251  1
  O          0.000000        0.000000        0.000000  1
  C          2.437727        0.000000       -1.257939  1
  H         -1.102647       -0.000000       -3.110616  1
  H         -1.855539       -0.878858       -1.764608  1
  H         -1.855539        0.878858       -1.764608  1
  H          1.121252        0.000000       -2.941046  1
  H          3.229791        0.000000       -2.001550  1
  H          2.534158        0.880930       -0.625711  1
  H          2.534158       -0.880930       -0.625711  1
  C         -0.000000        0.000000        3.736245  2
  C          0.000000        1.214036        4.416613  2
  C          0.000000        1.205916        5.810245  2
  C         -0.000000        0.000000        6.509408  2
  C         -0.000000       -1.205916        5.810245  2
  C         -0.000000       -1.214036        4.416613  2
 CL          0.000000        0.000000        2.000000  2
  H          0.000000        2.141748        3.861549  2
  H          0.000000        2.145388        6.347034  2
  H         -0.000000        0.000000        7.590929  2
  H         -0.000000       -2.145388        6.347034  2
  H         -0.000000       -2.141748        3.861549  2


*************** g00002-cl.com ***************
%mem=32GB
%nprocshared=16
#p mp2/aug-cc-pVDZ     counterpoise=2

00002 mp2/aug-cc-pVDZ     counterpoise=2

 0  1  0  1  0  1
  C         -1.274553       -0.000000       -2.036158  1
  C          0.000000        0.000000       -1.227123  1
  N          1.157822        0.000000       -1.938251  1
  O          0.000000        0.000000        0.000000  1
  C          2.437727        0.000000       -1.257939  1
  H         -1.102647       -0.000000       -3.110616  1
  H         -1.855539       -0.878858       -1.764608  1
  H         -1.855539        0.878858       -1.764608  1
  H          1.121252        0.000000       -2.941046  1
  H          3.229791        0.000000       -2.001550  1
  H          2.534158        0.880930       -0.625711  1
  H          2.534158       -0.880930       -0.625711  1
  C          0.648792       -0.000000        3.679483  2
  C          0.766937       -1.214036        4.349515  2
  C          1.008938       -1.205916        5.721974  2
  C          1.130347       -0.000000        6.410515  2
  C          1.008938        1.205916        5.721974  2
  C          0.766937        1.214036        4.349515  2
 CL          0.347296        0.000000        1.969616  2
  H          0.670551       -2.141748        3.802883  2
  H          1.102151       -2.145388        6.250608  2
  H          1.318151       -0.000000        7.475606  2
  H          1.102151        2.145388        6.250608  2
  H          0.670551        2.141748        3.802883  2


*************** g00003-cl.com ***************
%mem=32GB
%nprocshared=16
#p mp2/aug-cc-pVDZ     counterpoise=2

00003 mp2/aug-cc-pVDZ     counterpoise=2

 0  1  0  1  0  1
  C         -1.274553       -0.000000       -2.036158  1
  C          0.000000        0.000000       -1.227123  1
  N          1.157822        0.000000       -1.938251  1
  O          0.000000        0.000000        0.000000  1
  C          2.437727        0.000000       -1.257939  1
  H         -1.102647       -0.000000       -3.110616  1
  H         -1.855539       -0.878858       -1.764608  1
  H         -1.855539        0.878858       -1.764608  1
  H          1.121252        0.000000       -2.941046  1
  H          3.229791        0.000000       -2.001550  1
  H          2.534158        0.880930       -0.625711  1
  H          2.534158       -0.880930       -0.625711  1
  C          0.638936        0.112662        3.679483  2
  C          0.966100       -1.062415        4.349515  2
  C          1.203016       -1.012395        5.721974  2
  C          1.113174        0.196283        6.410515  2
  C          0.784205        1.362796        5.721974  2
  C          0.544470        1.328769        4.349515  2
 CL          0.342020        0.060307        1.969616  2
  H          1.032274       -1.992770        3.802883  2
  H          1.457949       -1.921408        6.250608  2
  H          1.298125        0.228895        7.475606  2
  H          0.712864        2.304181        6.250608  2
  H          0.288453        2.225650        3.802883  2


*************** g00004-cl.com ***************
%mem=32GB
%nprocshared=16
#p mp2/aug-cc-pVDZ     counterpoise=2

00004 mp2/aug-cc-pVDZ     counterpoise=2

 0  1  0  1  0  1
  C         -1.274553       -0.000000       -2.036158  1
  C          0.000000        0.000000       -1.227123  1
  N          1.157822        0.000000       -1.938251  1
  O          0.000000        0.000000        0.000000  1
  C          2.437727        0.000000       -1.257939  1
  H         -1.102647       -0.000000       -3.110616  1
  H         -1.855539       -0.878858       -1.764608  1
  H         -1.855539        0.878858       -1.764608  1
  H          1.121252        0.000000       -2.941046  1
  H          3.229791        0.000000       -2.001550  1
  H          2.534158        0.880930       -0.625711  1
  H          2.534158       -0.880930       -0.625711  1
  C          0.609665        0.221900        3.679483  2
  C          1.135910       -0.878513        4.349515  2
  C          1.360540       -0.788113        5.721974  2
  C          1.062179        0.386601        6.410515  2
  C          0.535644        1.478268        5.721974  2
  C          0.305460        1.403129        4.349515  2
 CL          0.326352        0.118782        1.969616  2
  H          1.362633       -1.783243        3.802883  2
  H          1.769449       -1.639047        6.250608  2
  H          1.238657        0.450834        7.475606  2
  H          0.301917        2.392963        6.250608  2
  H         -0.102409        2.241927        3.802883  2


*************** g00005-cl.com ***************
%mem=32GB
%nprocshared=16
#p mp2/aug-cc-pVDZ     counterpoise=2

00005 mp2/aug-cc-pVDZ     counterpoise=2

 0  1  0  1  0  1
  C         -1.274553       -0.000000       -2.036158  1
  C          0.000000        0.000000       -1.227123  1
  N          1.157822        0.000000       -1.938251  1
  O          0.000000        0.000000        0.000000  1
  C          2.437727        0.000000       -1.257939  1
  H         -1.102647       -0.000000       -3.110616  1
  H         -1.855539       -0.878858       -1.764608  1
  H         -1.855539        0.878858       -1.764608  1
  H          1.121252        0.000000       -2.941046  1
  H          3.229791        0.000000       -2.001550  1
  H          2.534158        0.880930       -0.625711  1
  H          2.534158       -0.880930       -0.625711  1
  C          0.561870        0.324396        3.679483  2
  C          1.271205       -0.667918        4.349515  2
  C          1.476724       -0.539885        5.721974  2
  C          0.978909        0.565173        6.410515  2
  C          0.270808        1.548823        5.721974  2
  C          0.057169        1.434854        4.349515  2
 CL          0.300767        0.173648        1.969616  2
  H          1.651588       -1.519533        3.802883  2
  H          2.027185       -1.306885        6.250608  2
  H          1.141552        0.659075        7.475606  2
  H         -0.118203        2.409036        6.250608  2
  H         -0.490160        2.190084        3.802883  2


*************** g00006-cl.com ***************
%mem=32GB
%nprocshared=16
#p mp2/aug-cc-pVDZ     counterpoise=2

00006 mp2/aug-cc-pVDZ     counterpoise=2

 0  1  0  1  0  1
  C         -1.274553       -0.000000       -2.036158  1
  C          0.000000        0.000000       -1.227123  1
  N          1.157822        0.000000       -1.938251  1
  O          0.000000        0.000000        0.000000  1
  C          2.437727        0.000000       -1.257939  1
  H         -1.102647       -0.000000       -3.110616  1
  H         -1.855539       -0.878858       -1.764608  1
  H         -1.855539        0.878858       -1.764608  1
  H          1.121252        0.000000       -2.941046  1
  H          3.229791        0.000000       -2.001550  1
  H          2.534158        0.880930       -0.625711  1
  H          2.534158       -0.880930       -0.625711  1
  C          0.497004        0.417036        3.679483  2
  C          1.367875       -0.437028        4.349515  2
  C          1.548040       -0.275252        5.721974  2
  C          0.865896        0.726573        6.410515  2
  C         -0.002256        1.572318        5.721974  2
  C         -0.192860        1.422983        4.349515  2
 CL          0.266044        0.223238        1.969616  2
  H          1.890361       -1.209652        3.802883  2
  H          2.223325       -0.935014        6.250608  2
  H          1.009762        0.847291        7.475606  2
  H         -0.534732        2.351911        6.250608  2
  H         -0.863017        2.071696        3.802883  2


*************** g00007-cl.com ***************
%mem=32GB
%nprocshared=16
#p mp2/aug-cc-pVDZ     counterpoise=2

00007 mp2/aug-cc-pVDZ     counterpoise=2

 0  1  0  1  0  1
  C         -1.274553       -0.000000       -2.036158  1
  C          0.000000        0.000000       -1.227123  1
  N          1.157822        0.000000       -1.938251  1
  O          0.000000        0.000000        0.000000  1
  C          2.437727        0.000000       -1.257939  1
  H         -1.102647       -0.000000       -3.110616  1
  H         -1.855539       -0.878858       -1.764608  1
  H         -1.855539        0.878858       -1.764608  1
  H          1.121252        0.000000       -2.941046  1
  H          3.229791        0.000000       -2.001550  1
  H          2.534158        0.880930       -0.625711  1
  H          2.534158       -0.880930       -0.625711  1
  C          0.417036        0.497004        3.679483  2
  C          1.422983       -0.192860        4.349515  2
  C          1.572318       -0.002256        5.721974  2
  C          0.726573        0.865896        6.410515  2
  C         -0.275252        1.548040        5.721974  2
  C         -0.437028        1.367875        4.349515  2
 CL          0.223238        0.266044        1.969616  2
  H          2.071696       -0.863017        3.802883  2
  H          2.351911       -0.534732        6.250608  2
  H          0.847291        1.009762        7.475606  2
  H         -0.935014        2.223325        6.250608  2
  H         -1.209652        1.890361        3.802883  2


*************** g00008-cl.com ***************
%mem=32GB
%nprocshared=16
#p mp2/aug-cc-pVDZ     counterpoise=2

00008 mp2/aug-cc-pVDZ     counterpoise=2

 0  1  0  1  0  1
  C         -1.274553       -0.000000       -2.036158  1
  C          0.000000        0.000000       -1.227123  1
  N          1.157822        0.000000       -1.938251  1
  O          0.000000        0.000000        0.000000  1
  C          2.437727        0.000000       -1.257939  1
  H         -1.102647       -0.000000       -3.110616  1
  H         -1.855539       -0.878858       -1.764608  1
  H         -1.855539        0.878858       -1.764608  1
  H          1.121252        0.000000       -2.941046  1
  H          3.229791        0.000000       -2.001550  1
  H          2.534158        0.880930       -0.625711  1
  H          2.534158       -0.880930       -0.625711  1
  C          0.324396        0.561870        3.679483  2
  C          1.434854        0.057169        4.349515  2
  C          1.548823        0.270808        5.721974  2
  C          0.565173        0.978909        6.410515  2
  C         -0.539885        1.476724        5.721974  2
  C         -0.667918        1.271205        4.349515  2
 CL          0.173648        0.300767        1.969616  2
  H          2.190084       -0.490160        3.802883  2
  H          2.409036       -0.118203        6.250608  2
  H          0.659075        1.141552        7.475606  2
  H         -1.306885        2.027185        6.250608  2
  H         -1.519533        1.651588        3.802883  2


*************** g00009-cl.com ***************
%mem=32GB
%nprocshared=16
#p mp2/aug-cc-pVDZ     counterpoise=2

00009 mp2/aug-cc-pVDZ     counterpoise=2

 0  1  0  1  0  1
  C         -1.274553       -0.000000       -2.036158  1
  C          0.000000        0.000000       -1.227123  1
  N          1.157822        0.000000       -1.938251  1
  O          0.000000        0.000000        0.000000  1
  C          2.437727        0.000000       -1.257939  1
  H         -1.102647       -0.000000       -3.110616  1
  H         -1.855539       -0.878858       -1.764608  1
  H         -1.855539        0.878858       -1.764608  1
  H          1.121252        0.000000       -2.941046  1
  H          3.229791        0.000000       -2.001550  1
  H          2.534158        0.880930       -0.625711  1
  H          2.534158       -0.880930       -0.625711  1
  C          0.221900        0.609665        3.679483  2
  C          1.403129        0.305460        4.349515  2
  C          1.478268        0.535644        5.721974  2
  C          0.386601        1.062179        6.410515  2
  C         -0.788113        1.360540        5.721974  2
  C         -0.878513        1.135910        4.349515  2
 CL          0.118782        0.326352        1.969616  2
  H          2.241927       -0.102409        3.802883  2
  H          2.392963        0.301917        6.250608  2
  H          0.450834        1.238657        7.475606  2
  H         -1.639047        1.769449        6.250608  2
  H         -1.783243        1.362633        3.802883  2


*************** g00010-cl.com ***************
%mem=32GB
%nprocshared=16
#p mp2/aug-cc-pVDZ     counterpoise=2

00010 mp2/aug-cc-pVDZ     counterpoise=2

 0  1  0  1  0  1
  C         -1.274553       -0.000000       -2.036158  1
  C          0.000000        0.000000       -1.227123  1
  N          1.157822        0.000000       -1.938251  1
  O          0.000000        0.000000        0.000000  1
  C          2.437727        0.000000       -1.257939  1
  H         -1.102647       -0.000000       -3.110616  1
  H         -1.855539       -0.878858       -1.764608  1
  H         -1.855539        0.878858       -1.764608  1
  H          1.121252        0.000000       -2.941046  1
  H          3.229791        0.000000       -2.001550  1
  H          2.534158        0.880930       -0.625711  1
  H          2.534158       -0.880930       -0.625711  1
  C          0.112662        0.638936        3.679483  2
  C          1.328769        0.544470        4.349515  2
  C          1.362796        0.784205        5.721974  2
  C          0.196283        1.113174        6.410515  2
  C         -1.012395        1.203016        5.721974  2
  C         -1.062415        0.966100        4.349515  2
 CL          0.060307        0.342020        1.969616  2
  H          2.225650        0.288453        3.802883  2
  H          2.304181        0.712864        6.250608  2
  H          0.228895        1.298125        7.475606  2
  H         -1.921408        1.457949        6.250608  2
  H         -1.992770        1.032274        3.802883  2


*************** g00011-cl.com ***************
%mem=32GB
%nprocshared=16
#p mp2/aug-cc-pVDZ     counterpoise=2

00011 mp2/aug-cc-pVDZ     counterpoise=2

 0  1  0  1  0  1
  C         -1.274553       -0.000000       -2.036158  1
  C          0.000000        0.000000       -1.227123  1
  N          1.157822        0.000000       -1.938251  1
  O          0.000000        0.000000        0.000000  1
  C          2.437727        0.000000       -1.257939  1
  H         -1.102647       -0.000000       -3.110616  1
  H         -1.855539       -0.878858       -1.764608  1
  H         -1.855539        0.878858       -1.764608  1
  H          1.121252        0.000000       -2.941046  1
  H          3.229791        0.000000       -2.001550  1
  H          2.534158        0.880930       -0.625711  1
  H          2.534158       -0.880930       -0.625711  1
  C          0.000000        0.648792        3.679483  2
  C          1.214036        0.766937        4.349515  2
  C          1.205916        1.008938        5.721974  2
  C          0.000000        1.130347        6.410515  2
  C         -1.205916        1.008938        5.721974  2
  C         -1.214036        0.766937        4.349515  2
 CL          0.000000        0.347296        1.969616  2
  H          2.141748        0.670551        3.802883  2
  H          2.145388        1.102151        6.250608  2
  H          0.000000        1.318151        7.475606  2
  H         -2.145388        1.102151        6.250608  2
  H         -2.141748        0.670551        3.802883  2


*************** g00012-cl.com ***************
%mem=32GB
%nprocshared=16
#p mp2/aug-cc-pVDZ     counterpoise=2

00012 mp2/aug-cc-pVDZ     counterpoise=2

 0  1  0  1  0  1
  C         -1.274553       -0.000000       -2.036158  1
  C          0.000000        0.000000       -1.227123  1
  N          1.157822        0.000000       -1.938251  1
  O          0.000000        0.000000        0.000000  1
  C          2.437727        0.000000       -1.257939  1
  H         -1.102647       -0.000000       -3.110616  1
  H         -1.855539       -0.878858       -1.764608  1
  H         -1.855539        0.878858       -1.764608  1
  H          1.121252        0.000000       -2.941046  1
  H          3.229791        0.000000       -2.001550  1
  H          2.534158        0.880930       -0.625711  1
  H          2.534158       -0.880930       -0.625711  1
  C         -0.112662        0.638936        3.679483  2
  C          1.062415        0.966100        4.349515  2
  C          1.012395        1.203016        5.721974  2
  C         -0.196283        1.113174        6.410515  2
  C         -1.362796        0.784205        5.721974  2
  C         -1.328769        0.544470        4.349515  2
 CL         -0.060307        0.342020        1.969616  2
  H          1.992770        1.032274        3.802883  2
  H          1.921408        1.457949        6.250608  2
  H         -0.228895        1.298125        7.475606  2
  H         -2.304181        0.712864        6.250608  2
  H         -2.225650        0.288453        3.802883  2


*************** g00013-cl.com ***************
%mem=32GB
%nprocshared=16
#p mp2/aug-cc-pVDZ     counterpoise=2

00013 mp2/aug-cc-pVDZ     counterpoise=2

 0  1  0  1  0  1
  C         -1.274553       -0.000000       -2.036158  1
  C          0.000000        0.000000       -1.227123  1
  N          1.157822        0.000000       -1.938251  1
  O          0.000000        0.000000        0.000000  1
  C          2.437727        0.000000       -1.257939  1
  H         -1.102647       -0.000000       -3.110616  1
  H         -1.855539       -0.878858       -1.764608  1
  H         -1.855539        0.878858       -1.764608  1
  H          1.121252        0.000000       -2.941046  1
  H          3.229791        0.000000       -2.001550  1
  H          2.534158        0.880930       -0.625711  1
  H          2.534158       -0.880930       -0.625711  1
  C         -0.221900        0.609665        3.679483  2
  C          0.878513        1.135910        4.349515  2
  C          0.788113        1.360540        5.721974  2
  C         -0.386601        1.062179        6.410515  2
  C         -1.478268        0.535644        5.721974  2
  C         -1.403129        0.305460        4.349515  2
 CL         -0.118782        0.326352        1.969616  2
  H          1.783243        1.362633        3.802883  2
  H          1.639047        1.769449        6.250608  2
  H         -0.450834        1.238657        7.475606  2
  H         -2.392963        0.301917        6.250608  2
  H         -2.241927       -0.102409        3.802883  2


*************** g00014-cl.com ***************
%mem=32GB
%nprocshared=16
#p mp2/aug-cc-pVDZ     counterpoise=2

00014 mp2/aug-cc-pVDZ     counterpoise=2

 0  1  0  1  0  1
  C         -1.274553       -0.000000       -2.036158  1
  C          0.000000        0.000000       -1.227123  1
  N          1.157822        0.000000       -1.938251  1
  O          0.000000        0.000000        0.000000  1
  C          2.437727        0.000000       -1.257939  1
  H         -1.102647       -0.000000       -3.110616  1
  H         -1.855539       -0.878858       -1.764608  1
  H         -1.855539        0.878858       -1.764608  1
  H          1.121252        0.000000       -2.941046  1
  H          3.229791        0.000000       -2.001550  1
  H          2.534158        0.880930       -0.625711  1
  H          2.534158       -0.880930       -0.625711  1
  C         -0.324396        0.561870        3.679483  2
  C          0.667918        1.271205        4.349515  2
  C          0.539885        1.476724        5.721974  2
  C         -0.565173        0.978909        6.410515  2
  C         -1.548823        0.270808        5.721974  2
  C         -1.434854        0.057169        4.349515  2
 CL         -0.173648        0.300767        1.969616  2
  H          1.519533        1.651588        3.802883  2
  H          1.306885        2.027185        6.250608  2
  H         -0.659075        1.141552        7.475606  2
  H         -2.409036       -0.118203        6.250608  2
  H         -2.190084       -0.490160        3.802883  2


*************** g00015-cl.com ***************
%mem=32GB
%nprocshared=16
#p mp2/aug-cc-pVDZ     counterpoise=2

00015 mp2/aug-cc-pVDZ     counterpoise=2

 0  1  0  1  0  1
  C         -1.274553       -0.000000       -2.036158  1
  C          0.000000        0.000000       -1.227123  1
  N          1.157822        0.000000       -1.938251  1
  O          0.000000        0.000000        0.000000  1
  C          2.437727        0.000000       -1.257939  1
  H         -1.102647       -0.000000       -3.110616  1
  H         -1.855539       -0.878858       -1.764608  1
  H         -1.855539        0.878858       -1.764608  1
  H          1.121252        0.000000       -2.941046  1
  H          3.229791        0.000000       -2.001550  1
  H          2.534158        0.880930       -0.625711  1
  H          2.534158       -0.880930       -0.625711  1
  C         -0.417036        0.497004        3.679483  2
  C          0.437028        1.367875        4.349515  2
  C          0.275252        1.548040        5.721974  2
  C         -0.726573        0.865896        6.410515  2
  C         -1.572318       -0.002256        5.721974  2
  C         -1.422983       -0.192860        4.349515  2
 CL         -0.223238        0.266044        1.969616  2
  H          1.209652        1.890361        3.802883  2
  H          0.935014        2.223325        6.250608  2
  H         -0.847291        1.009762        7.475606  2
  H         -2.351911       -0.534732        6.250608  2
  H         -2.071696       -0.863017        3.802883  2


*************** g00016-cl.com ***************
%mem=32GB
%nprocshared=16
#p mp2/aug-cc-pVDZ     counterpoise=2

00016 mp2/aug-cc-pVDZ     counterpoise=2

 0  1  0  1  0  1
  C         -1.274553       -0.000000       -2.036158  1
  C          0.000000        0.000000       -1.227123  1
  N          1.157822        0.000000       -1.938251  1
  O          0.000000        0.000000        0.000000  1
  C          2.437727        0.000000       -1.257939  1
  H         -1.102647       -0.000000       -3.110616  1
  H         -1.855539       -0.878858       -1.764608  1
  H         -1.855539        0.878858       -1.764608  1
  H          1.121252        0.000000       -2.941046  1
  H          3.229791        0.000000       -2.001550  1
  H          2.534158        0.880930       -0.625711  1
  H          2.534158       -0.880930       -0.625711  1
  C         -0.497004        0.417036        3.679483  2
  C          0.192860        1.422983        4.349515  2
  C          0.002256        1.572318        5.721974  2
  C         -0.865896        0.726573        6.410515  2
  C         -1.548040       -0.275252        5.721974  2
  C         -1.367875       -0.437028        4.349515  2
 CL         -0.266044        0.223238        1.969616  2
  H          0.863017        2.071696        3.802883  2
  H          0.534732        2.351911        6.250608  2
  H         -1.009762        0.847291        7.475606  2
  H         -2.223325       -0.935014        6.250608  2
  H         -1.890361       -1.209652        3.802883  2


*************** g00017-cl.com ***************
%mem=32GB
%nprocshared=16
#p mp2/aug-cc-pVDZ     counterpoise=2

00017 mp2/aug-cc-pVDZ     counterpoise=2

 0  1  0  1  0  1
  C         -1.274553       -0.000000       -2.036158  1
  C          0.000000        0.000000       -1.227123  1
  N          1.157822        0.000000       -1.938251  1
  O          0.000000        0.000000        0.000000  1
  C          2.437727        0.000000       -1.257939  1
  H         -1.102647       -0.000000       -3.110616  1
  H         -1.855539       -0.878858       -1.764608  1
  H         -1.855539        0.878858       -1.764608  1
  H          1.121252        0.000000       -2.941046  1
  H          3.229791        0.000000       -2.001550  1
  H          2.534158        0.880930       -0.625711  1
  H          2.534158       -0.880930       -0.625711  1
  C         -0.561870        0.324396        3.679483  2
  C         -0.057169        1.434854        4.349515  2
  C         -0.270808        1.548823        5.721974  2
  C         -0.978909        0.565173        6.410515  2
  C         -1.476724       -0.539885        5.721974  2
  C         -1.271205       -0.667918        4.349515  2
 CL         -0.300767        0.173648        1.969616  2
  H          0.490160        2.190084        3.802883  2
  H          0.118203        2.409036        6.250608  2
  H         -1.141552        0.659075        7.475606  2
  H         -2.027185       -1.306885        6.250608  2
  H         -1.651588       -1.519533        3.802883  2


*************** g00018-cl.com ***************
%mem=32GB
%nprocshared=16
#p mp2/aug-cc-pVDZ     counterpoise=2

00018 mp2/aug-cc-pVDZ     counterpoise=2

 0  1  0  1  0  1
  C         -1.274553       -0.000000       -2.036158  1
  C          0.000000        0.000000       -1.227123  1
  N          1.157822        0.000000       -1.938251  1
  O          0.000000        0.000000        0.000000  1
  C          2.437727        0.000000       -1.257939  1
  H         -1.102647       -0.000000       -3.110616  1
  H         -1.855539       -0.878858       -1.764608  1
  H         -1.855539        0.878858       -1.764608  1
  H          1.121252        0.000000       -2.941046  1
  H          3.229791        0.000000       -2.001550  1
  H          2.534158        0.880930       -0.625711  1
  H          2.534158       -0.880930       -0.625711  1
  C         -0.609665        0.221900        3.679483  2
  C         -0.305460        1.403129        4.349515  2
  C         -0.535644        1.478268        5.721974  2
  C         -1.062179        0.386601        6.410515  2
  C         -1.360540       -0.788113        5.721974  2
  C         -1.135910       -0.878513        4.349515  2
 CL         -0.326352        0.118782        1.969616  2
  H          0.102409        2.241927        3.802883  2
  H         -0.301917        2.392963        6.250608  2
  H         -1.238657        0.450834        7.475606  2
  H         -1.769449       -1.639047        6.250608  2
  H         -1.362633       -1.783243        3.802883  2


*************** g00019-cl.com ***************
%mem=32GB
%nprocshared=16
#p mp2/aug-cc-pVDZ     counterpoise=2

00019 mp2/aug-cc-pVDZ     counterpoise=2

 0  1  0  1  0  1
  C         -1.274553       -0.000000       -2.036158  1
  C          0.000000        0.000000       -1.227123  1
  N          1.157822        0.000000       -1.938251  1
  O          0.000000        0.000000        0.000000  1
  C          2.437727        0.000000       -1.257939  1
  H         -1.102647       -0.000000       -3.110616  1
  H         -1.855539       -0.878858       -1.764608  1
  H         -1.855539        0.878858       -1.764608  1
  H          1.121252        0.000000       -2.941046  1
  H          3.229791        0.000000       -2.001550  1
  H          2.534158        0.880930       -0.625711  1
  H          2.534158       -0.880930       -0.625711  1
  C         -0.638936        0.112662        3.679483  2
  C         -0.544470        1.328769        4.349515  2
  C         -0.784205        1.362796        5.721974  2
  C         -1.113174        0.196283        6.410515  2
  C         -1.203016       -1.012395        5.721974  2
  C         -0.966100       -1.062415        4.349515  2
 CL         -0.342020        0.060307        1.969616  2
  H         -0.288453        2.225650        3.802883  2
  H         -0.712864        2.304181        6.250608  2
  H         -1.298125        0.228895        7.475606  2
  H         -1.457949       -1.921408        6.250608  2
  H         -1.032274       -1.992770        3.802883  2


*************** g00020-cl.com ***************
%mem=32GB
%nprocshared=16
#p mp2/aug-cc-pVDZ     counterpoise=2

00020 mp2/aug-cc-pVDZ     counterpoise=2

 0  1  0  1  0  1
  C         -1.274553       -0.000000       -2.036158  1
  C          0.000000        0.000000       -1.227123  1
  N          1.157822        0.000000       -1.938251  1
  O          0.000000        0.000000        0.000000  1
  C          2.437727        0.000000       -1.257939  1
  H         -1.102647       -0.000000       -3.110616  1
  H         -1.855539       -0.878858       -1.764608  1
  H         -1.855539        0.878858       -1.764608  1
  H          1.121252        0.000000       -2.941046  1
  H          3.229791        0.000000       -2.001550  1
  H          2.534158        0.880930       -0.625711  1
  H          2.534158       -0.880930       -0.625711  1
  C         -0.648792        0.000000        3.679483  2
  C         -0.766937        1.214036        4.349515  2
  C         -1.008938        1.205916        5.721974  2
  C         -1.130347        0.000000        6.410515  2
  C         -1.008938       -1.205916        5.721974  2
  C         -0.766937       -1.214036        4.349515  2
 CL         -0.347296        0.000000        1.969616  2
  H         -0.670551        2.141748        3.802883  2
  H         -1.102151        2.145388        6.250608  2
  H         -1.318151        0.000000        7.475606  2
  H         -1.102151       -2.145388        6.250608  2
  H         -0.670551       -2.141748        3.802883  2


*************** g00021-cl.com ***************
%mem=32GB
%nprocshared=16
#p mp2/aug-cc-pVDZ     counterpoise=2

00021 mp2/aug-cc-pVDZ     counterpoise=2

 0  1  0  1  0  1
  C         -1.274553       -0.000000       -2.036158  1
  C          0.000000        0.000000       -1.227123  1
  N          1.157822        0.000000       -1.938251  1
  O          0.000000        0.000000        0.000000  1
  C          2.437727        0.000000       -1.257939  1
  H         -1.102647       -0.000000       -3.110616  1
  H         -1.855539       -0.878858       -1.764608  1
  H         -1.855539        0.878858       -1.764608  1
  H          1.121252        0.000000       -2.941046  1
  H          3.229791        0.000000       -2.001550  1
  H          2.534158        0.880930       -0.625711  1
  H          2.534158       -0.880930       -0.625711  1
  C         -0.638936       -0.112662        3.679483  2
  C         -0.966100        1.062415        4.349515  2
  C         -1.203016        1.012395        5.721974  2
  C         -1.113174       -0.196283        6.410515  2
  C         -0.784205       -1.362796        5.721974  2
  C         -0.544470       -1.328769        4.349515  2
 CL         -0.342020       -0.060307        1.969616  2
  H         -1.032274        1.992770        3.802883  2
  H         -1.457949        1.921408        6.250608  2
  H         -1.298125       -0.228895        7.475606  2
  H         -0.712864       -2.304181        6.250608  2
  H         -0.288453       -2.225650        3.802883  2


*************** g00022-cl.com ***************
%mem=32GB
%nprocshared=16
#p mp2/aug-cc-pVDZ     counterpoise=2

00022 mp2/aug-cc-pVDZ     counterpoise=2

 0  1  0  1  0  1
  C         -1.274553       -0.000000       -2.036158  1
  C          0.000000        0.000000       -1.227123  1
  N          1.157822        0.000000       -1.938251  1
  O          0.000000        0.000000        0.000000  1
  C          2.437727        0.000000       -1.257939  1
  H         -1.102647       -0.000000       -3.110616  1
  H         -1.855539       -0.878858       -1.764608  1
  H         -1.855539        0.878858       -1.764608  1
  H          1.121252        0.000000       -2.941046  1
  H          3.229791        0.000000       -2.001550  1
  H          2.534158        0.880930       -0.625711  1
  H          2.534158       -0.880930       -0.625711  1
  C         -0.609665       -0.221900        3.679483  2
  C         -1.135910        0.878513        4.349515  2
  C         -1.360540        0.788113        5.721974  2
  C         -1.062179       -0.386601        6.410515  2
  C         -0.535644       -1.478268        5.721974  2
  C         -0.305460       -1.403129        4.349515  2
 CL         -0.326352       -0.118782        1.969616  2
  H         -1.362633        1.783243        3.802883  2
  H         -1.769449        1.639047        6.250608  2
  H         -1.238657       -0.450834        7.475606  2
  H         -0.301917       -2.392963        6.250608  2
  H          0.102409       -2.241927        3.802883  2


*************** g00023-cl.com ***************
%mem=32GB
%nprocshared=16
#p mp2/aug-cc-pVDZ     counterpoise=2

00023 mp2/aug-cc-pVDZ     counterpoise=2

 0  1  0  1  0  1
  C         -1.274553       -0.000000       -2.036158  1
  C          0.000000        0.000000       -1.227123  1
  N          1.157822        0.000000       -1.938251  1
  O          0.000000        0.000000        0.000000  1
  C          2.437727        0.000000       -1.257939  1
  H         -1.102647       -0.000000       -3.110616  1
  H         -1.855539       -0.878858       -1.764608  1
  H         -1.855539        0.878858       -1.764608  1
  H          1.121252        0.000000       -2.941046  1
  H          3.229791        0.000000       -2.001550  1
  H          2.534158        0.880930       -0.625711  1
  H          2.534158       -0.880930       -0.625711  1
  C         -0.561870       -0.324396        3.679483  2
  C         -1.271205        0.667918        4.349515  2
  C         -1.476724        0.539885        5.721974  2
  C         -0.978909       -0.565173        6.410515  2
  C         -0.270808       -1.548823        5.721974  2
  C         -0.057169       -1.434854        4.349515  2
 CL         -0.300767       -0.173648        1.969616  2
  H         -1.651588        1.519533        3.802883  2
  H         -2.027185        1.306885        6.250608  2
  H         -1.141552       -0.659075        7.475606  2
  H          0.118203       -2.409036        6.250608  2
  H          0.490160       -2.190084        3.802883  2


*************** g00024-cl.com ***************
%mem=32GB
%nprocshared=16
#p mp2/aug-cc-pVDZ     counterpoise=2

00024 mp2/aug-cc-pVDZ     counterpoise=2

 0  1  0  1  0  1
  C         -1.274553       -0.000000       -2.036158  1
  C          0.000000        0.000000       -1.227123  1
  N          1.157822        0.000000       -1.938251  1
  O          0.000000        0.000000        0.000000  1
  C          2.437727        0.000000       -1.257939  1
  H         -1.102647       -0.000000       -3.110616  1
  H         -1.855539       -0.878858       -1.764608  1
  H         -1.855539        0.878858       -1.764608  1
  H          1.121252        0.000000       -2.941046  1
  H          3.229791        0.000000       -2.001550  1
  H          2.534158        0.880930       -0.625711  1
  H          2.534158       -0.880930       -0.625711  1
  C         -0.497004       -0.417036        3.679483  2
  C         -1.367875        0.437028        4.349515  2
  C         -1.548040        0.275252        5.721974  2
  C         -0.865896       -0.726573        6.410515  2
  C          0.002256       -1.572318        5.721974  2
  C          0.192860       -1.422983        4.349515  2
 CL         -0.266044       -0.223238        1.969616  2
  H         -1.890361        1.209652        3.802883  2
  H         -2.223325        0.935014        6.250608  2
  H         -1.009762       -0.847291        7.475606  2
  H          0.534732       -2.351911        6.250608  2
  H          0.863017       -2.071696        3.802883  2


*************** g00025-cl.com ***************
%mem=32GB
%nprocshared=16
#p mp2/aug-cc-pVDZ     counterpoise=2

00025 mp2/aug-cc-pVDZ     counterpoise=2

 0  1  0  1  0  1
  C         -1.274553       -0.000000       -2.036158  1
  C          0.000000        0.000000       -1.227123  1
  N          1.157822        0.000000       -1.938251  1
  O          0.000000        0.000000        0.000000  1
  C          2.437727        0.000000       -1.257939  1
  H         -1.102647       -0.000000       -3.110616  1
  H         -1.855539       -0.878858       -1.764608  1
  H         -1.855539        0.878858       -1.764608  1
  H          1.121252        0.000000       -2.941046  1
  H          3.229791        0.000000       -2.001550  1
  H          2.534158        0.880930       -0.625711  1
  H          2.534158       -0.880930       -0.625711  1
  C         -0.417036       -0.497004        3.679483  2
  C         -1.422983        0.192860        4.349515  2
  C         -1.572318        0.002256        5.721974  2
  C         -0.726573       -0.865896        6.410515  2
  C          0.275252       -1.548040        5.721974  2
  C          0.437028       -1.367875        4.349515  2
 CL         -0.223238       -0.266044        1.969616  2
  H         -2.071696        0.863017        3.802883  2
  H         -2.351911        0.534732        6.250608  2
  H         -0.847291       -1.009762        7.475606  2
  H          0.935014       -2.223325        6.250608  2
  H          1.209652       -1.890361        3.802883  2


*************** g00026-cl.com ***************
%mem=32GB
%nprocshared=16
#p mp2/aug-cc-pVDZ     counterpoise=2

00026 mp2/aug-cc-pVDZ     counterpoise=2

 0  1  0  1  0  1
  C         -1.274553       -0.000000       -2.036158  1
  C          0.000000        0.000000       -1.227123  1
  N          1.157822        0.000000       -1.938251  1
  O          0.000000        0.000000        0.000000  1
  C          2.437727        0.000000       -1.257939  1
  H         -1.102647       -0.000000       -3.110616  1
  H         -1.855539       -0.878858       -1.764608  1
  H         -1.855539        0.878858       -1.764608  1
  H          1.121252        0.000000       -2.941046  1
  H          3.229791        0.000000       -2.001550  1
  H          2.534158        0.880930       -0.625711  1
  H          2.534158       -0.880930       -0.625711  1
  C         -0.324396       -0.561870        3.679483  2
  C         -1.434854       -0.057169        4.349515  2
  C         -1.548823       -0.270808        5.721974  2
  C         -0.565173       -0.978909        6.410515  2
  C          0.539885       -1.476724        5.721974  2
  C          0.667918       -1.271205        4.349515  2
 CL         -0.173648       -0.300767        1.969616  2
  H         -2.190084        0.490160        3.802883  2
  H         -2.409036        0.118203        6.250608  2
  H         -0.659075       -1.141552        7.475606  2
  H          1.306885       -2.027185        6.250608  2
  H          1.519533       -1.651588        3.802883  2


*************** g00027-cl.com ***************
%mem=32GB
%nprocshared=16
#p mp2/aug-cc-pVDZ     counterpoise=2

00027 mp2/aug-cc-pVDZ     counterpoise=2

 0  1  0  1  0  1
  C         -1.274553       -0.000000       -2.036158  1
  C          0.000000        0.000000       -1.227123  1
  N          1.157822        0.000000       -1.938251  1
  O          0.000000        0.000000        0.000000  1
  C          2.437727        0.000000       -1.257939  1
  H         -1.102647       -0.000000       -3.110616  1
  H         -1.855539       -0.878858       -1.764608  1
  H         -1.855539        0.878858       -1.764608  1
  H          1.121252        0.000000       -2.941046  1
  H          3.229791        0.000000       -2.001550  1
  H          2.534158        0.880930       -0.625711  1
  H          2.534158       -0.880930       -0.625711  1
  C         -0.221900       -0.609665        3.679483  2
  C         -1.403129       -0.305460        4.349515  2
  C         -1.478268       -0.535644        5.721974  2
  C         -0.386601       -1.062179        6.410515  2
  C          0.788113       -1.360540        5.721974  2
  C          0.878513       -1.135910        4.349515  2
 CL         -0.118782       -0.326352        1.969616  2
  H         -2.241927        0.102409        3.802883  2
  H         -2.392963       -0.301917        6.250608  2
  H         -0.450834       -1.238657        7.475606  2
  H          1.639047       -1.769449        6.250608  2
  H          1.783243       -1.362633        3.802883  2


*************** g00028-cl.com ***************
%mem=32GB
%nprocshared=16
#p mp2/aug-cc-pVDZ     counterpoise=2

00028 mp2/aug-cc-pVDZ     counterpoise=2

 0  1  0  1  0  1
  C         -1.274553       -0.000000       -2.036158  1
  C          0.000000        0.000000       -1.227123  1
  N          1.157822        0.000000       -1.938251  1
  O          0.000000        0.000000        0.000000  1
  C          2.437727        0.000000       -1.257939  1
  H         -1.102647       -0.000000       -3.110616  1
  H         -1.855539       -0.878858       -1.764608  1
  H         -1.855539        0.878858       -1.764608  1
  H          1.121252        0.000000       -2.941046  1
  H          3.229791        0.000000       -2.001550  1
  H          2.534158        0.880930       -0.625711  1
  H          2.534158       -0.880930       -0.625711  1
  C         -0.112662       -0.638936        3.679483  2
  C         -1.328769       -0.544470        4.349515  2
  C         -1.362796       -0.784205        5.721974  2
  C         -0.196283       -1.113174        6.410515  2
  C          1.012395       -1.203016        5.721974  2
  C          1.062415       -0.966100        4.349515  2
 CL         -0.060307       -0.342020        1.969616  2
  H         -2.225650       -0.288453        3.802883  2
  H         -2.304181       -0.712864        6.250608  2
  H         -0.228895       -1.298125        7.475606  2
  H          1.921408       -1.457949        6.250608  2
  H          1.992770       -1.032274        3.802883  2


*************** g00029-cl.com ***************
%mem=32GB
%nprocshared=16
#p mp2/aug-cc-pVDZ     counterpoise=2

00029 mp2/aug-cc-pVDZ     counterpoise=2

 0  1  0  1  0  1
  C         -1.274553       -0.000000       -2.036158  1
  C          0.000000        0.000000       -1.227123  1
  N          1.157822        0.000000       -1.938251  1
  O          0.000000        0.000000        0.000000  1
  C          2.437727        0.000000       -1.257939  1
  H         -1.102647       -0.000000       -3.110616  1
  H         -1.855539       -0.878858       -1.764608  1
  H         -1.855539        0.878858       -1.764608  1
  H          1.121252        0.000000       -2.941046  1
  H          3.229791        0.000000       -2.001550  1
  H          2.534158        0.880930       -0.625711  1
  H          2.534158       -0.880930       -0.625711  1
  C         -0.000000       -0.648792        3.679483  2
  C         -1.214036       -0.766937        4.349515  2
  C         -1.205916       -1.008938        5.721974  2
  C         -0.000000       -1.130347        6.410515  2
  C          1.205916       -1.008938        5.721974  2
  C          1.214036       -0.766937        4.349515  2
 CL         -0.000000       -0.347296        1.969616  2
  H         -2.141748       -0.670551        3.802883  2
  H         -2.145388       -1.102151        6.250608  2
  H         -0.000000       -1.318151        7.475606  2
  H          2.145388       -1.102151        6.250608  2
  H          2.141748       -0.670551        3.802883  2


*************** g00030-cl.com ***************
%mem=32GB
%nprocshared=16
#p mp2/aug-cc-pVDZ     counterpoise=2

00030 mp2/aug-cc-pVDZ     counterpoise=2

 0  1  0  1  0  1
  C         -1.274553       -0.000000       -2.036158  1
  C          0.000000        0.000000       -1.227123  1
  N          1.157822        0.000000       -1.938251  1
  O          0.000000        0.000000        0.000000  1
  C          2.437727        0.000000       -1.257939  1
  H         -1.102647       -0.000000       -3.110616  1
  H         -1.855539       -0.878858       -1.764608  1
  H         -1.855539        0.878858       -1.764608  1
  H          1.121252        0.000000       -2.941046  1
  H          3.229791        0.000000       -2.001550  1
  H          2.534158        0.880930       -0.625711  1
  H          2.534158       -0.880930       -0.625711  1
  C          0.112662       -0.638936        3.679483  2
  C         -1.062415       -0.966100        4.349515  2
  C         -1.012395       -1.203016        5.721974  2
  C          0.196283       -1.113174        6.410515  2
  C          1.362796       -0.784205        5.721974  2
  C          1.328769       -0.544470        4.349515  2
 CL          0.060307       -0.342020        1.969616  2
  H         -1.992770       -1.032274        3.802883  2
  H         -1.921408       -1.457949        6.250608  2
  H          0.228895       -1.298125        7.475606  2
  H          2.304181       -0.712864        6.250608  2
  H          2.225650       -0.288453        3.802883  2


*************** g00031-cl.com ***************
%mem=32GB
%nprocshared=16
#p mp2/aug-cc-pVDZ     counterpoise=2

00031 mp2/aug-cc-pVDZ     counterpoise=2

 0  1  0  1  0  1
  C         -1.274553       -0.000000       -2.036158  1
  C          0.000000        0.000000       -1.227123  1
  N          1.157822        0.000000       -1.938251  1
  O          0.000000        0.000000        0.000000  1
  C          2.437727        0.000000       -1.257939  1
  H         -1.102647       -0.000000       -3.110616  1
  H         -1.855539       -0.878858       -1.764608  1
  H         -1.855539        0.878858       -1.764608  1
  H          1.121252        0.000000       -2.941046  1
  H          3.229791        0.000000       -2.001550  1
  H          2.534158        0.880930       -0.625711  1
  H          2.534158       -0.880930       -0.625711  1
  C          0.221900       -0.609665        3.679483  2
  C         -0.878513       -1.135910        4.349515  2
  C         -0.788113       -1.360540        5.721974  2
  C          0.386601       -1.062179        6.410515  2
  C          1.478268       -0.535644        5.721974  2
  C          1.403129       -0.305460        4.349515  2
 CL          0.118782       -0.326352        1.969616  2
  H         -1.783243       -1.362633        3.802883  2
  H         -1.639047       -1.769449        6.250608  2
  H          0.450834       -1.238657        7.475606  2
  H          2.392963       -0.301917        6.250608  2
  H          2.241927        0.102409        3.802883  2


*************** g00032-cl.com ***************
%mem=32GB
%nprocshared=16
#p mp2/aug-cc-pVDZ     counterpoise=2

00032 mp2/aug-cc-pVDZ     counterpoise=2

 0  1  0  1  0  1
  C         -1.274553       -0.000000       -2.036158  1
  C          0.000000        0.000000       -1.227123  1
  N          1.157822        0.000000       -1.938251  1
  O          0.000000        0.000000        0.000000  1
  C          2.437727        0.000000       -1.257939  1
  H         -1.102647       -0.000000       -3.110616  1
  H         -1.855539       -0.878858       -1.764608  1
  H         -1.855539        0.878858       -1.764608  1
  H          1.121252        0.000000       -2.941046  1
  H          3.229791        0.000000       -2.001550  1
  H          2.534158        0.880930       -0.625711  1
  H          2.534158       -0.880930       -0.625711  1
  C          0.324396       -0.561870        3.679483  2
  C         -0.667918       -1.271205        4.349515  2
  C         -0.539885       -1.476724        5.721974  2
  C          0.565173       -0.978909        6.410515  2
  C          1.548823       -0.270808        5.721974  2
  C          1.434854       -0.057169        4.349515  2
 CL          0.173648       -0.300767        1.969616  2
  H         -1.519533       -1.651588        3.802883  2
  H         -1.306885       -2.027185        6.250608  2
  H          0.659075       -1.141552        7.475606  2
  H          2.409036        0.118203        6.250608  2
  H          2.190084        0.490160        3.802883  2


*************** g00033-cl.com ***************
%mem=32GB
%nprocshared=16
#p mp2/aug-cc-pVDZ     counterpoise=2

00033 mp2/aug-cc-pVDZ     counterpoise=2

 0  1  0  1  0  1
  C         -1.274553       -0.000000       -2.036158  1
  C          0.000000        0.000000       -1.227123  1
  N          1.157822        0.000000       -1.938251  1
  O          0.000000        0.000000        0.000000  1
  C          2.437727        0.000000       -1.257939  1
  H         -1.102647       -0.000000       -3.110616  1
  H         -1.855539       -0.878858       -1.764608  1
  H         -1.855539        0.878858       -1.764608  1
  H          1.121252        0.000000       -2.941046  1
  H          3.229791        0.000000       -2.001550  1
  H          2.534158        0.880930       -0.625711  1
  H          2.534158       -0.880930       -0.625711  1
  C          0.417036       -0.497004        3.679483  2
  C         -0.437028       -1.367875        4.349515  2
  C         -0.275252       -1.548040        5.721974  2
  C          0.726573       -0.865896        6.410515  2
  C          1.572318        0.002256        5.721974  2
  C          1.422983        0.192860        4.349515  2
 CL          0.223238       -0.266044        1.969616  2
  H         -1.209652       -1.890361        3.802883  2
  H         -0.935014       -2.223325        6.250608  2
  H          0.847291       -1.009762        7.475606  2
  H          2.351911        0.534732        6.250608  2
  H          2.071696        0.863017        3.802883  2


*************** g00034-cl.com ***************
%mem=32GB
%nprocshared=16
#p mp2/aug-cc-pVDZ     counterpoise=2

00034 mp2/aug-cc-pVDZ     counterpoise=2

 0  1  0  1  0  1
  C         -1.274553       -0.000000       -2.036158  1
  C          0.000000        0.000000       -1.227123  1
  N          1.157822        0.000000       -1.938251  1
  O          0.000000        0.000000        0.000000  1
  C          2.437727        0.000000       -1.257939  1
  H         -1.102647       -0.000000       -3.110616  1
  H         -1.855539       -0.878858       -1.764608  1
  H         -1.855539        0.878858       -1.764608  1
  H          1.121252        0.000000       -2.941046  1
  H          3.229791        0.000000       -2.001550  1
  H          2.534158        0.880930       -0.625711  1
  H          2.534158       -0.880930       -0.625711  1
  C          0.497004       -0.417036        3.679483  2
  C         -0.192860       -1.422983        4.349515  2
  C         -0.002256       -1.572318        5.721974  2
  C          0.865896       -0.726573        6.410515  2
  C          1.548040        0.275252        5.721974  2
  C          1.367875        0.437028        4.349515  2
 CL          0.266044       -0.223238        1.969616  2
  H         -0.863017       -2.071696        3.802883  2
  H         -0.534732       -2.351911        6.250608  2
  H          1.009762       -0.847291        7.475606  2
  H          2.223325        0.935014        6.250608  2
  H          1.890361        1.209652        3.802883  2


*************** g00035-cl.com ***************
%mem=32GB
%nprocshared=16
#p mp2/aug-cc-pVDZ     counterpoise=2

00035 mp2/aug-cc-pVDZ     counterpoise=2

 0  1  0  1  0  1
  C         -1.274553       -0.000000       -2.036158  1
  C          0.000000        0.000000       -1.227123  1
  N          1.157822        0.000000       -1.938251  1
  O          0.000000        0.000000        0.000000  1
  C          2.437727        0.000000       -1.257939  1
  H         -1.102647       -0.000000       -3.110616  1
  H         -1.855539       -0.878858       -1.764608  1
  H         -1.855539        0.878858       -1.764608  1
  H          1.121252        0.000000       -2.941046  1
  H          3.229791        0.000000       -2.001550  1
  H          2.534158        0.880930       -0.625711  1
  H          2.534158       -0.880930       -0.625711  1
  C          0.561870       -0.324396        3.679483  2
  C          0.057169       -1.434854        4.349515  2
  C          0.270808       -1.548823        5.721974  2
  C          0.978909       -0.565173        6.410515  2
  C          1.476724        0.539885        5.721974  2
  C          1.271205        0.667918        4.349515  2
 CL          0.300767       -0.173648        1.969616  2
  H         -0.490160       -2.190084        3.802883  2
  H         -0.118203       -2.409036        6.250608  2
  H          1.141552       -0.659075        7.475606  2
  H          2.027185        1.306885        6.250608  2
  H          1.651588        1.519533        3.802883  2


*************** g00036-cl.com ***************
%mem=32GB
%nprocshared=16
#p mp2/aug-cc-pVDZ     counterpoise=2

00036 mp2/aug-cc-pVDZ     counterpoise=2

 0  1  0  1  0  1
  C         -1.274553       -0.000000       -2.036158  1
  C          0.000000        0.000000       -1.227123  1
  N          1.157822        0.000000       -1.938251  1
  O          0.000000        0.000000        0.000000  1
  C          2.437727        0.000000       -1.257939  1
  H         -1.102647       -0.000000       -3.110616  1
  H         -1.855539       -0.878858       -1.764608  1
  H         -1.855539        0.878858       -1.764608  1
  H          1.121252        0.000000       -2.941046  1
  H          3.229791        0.000000       -2.001550  1
  H          2.534158        0.880930       -0.625711  1
  H          2.534158       -0.880930       -0.625711  1
  C          0.609665       -0.221900        3.679483  2
  C          0.305460       -1.403129        4.349515  2
  C          0.535644       -1.478268        5.721974  2
  C          1.062179       -0.386601        6.410515  2
  C          1.360540        0.788113        5.721974  2
  C          1.135910        0.878513        4.349515  2
 CL          0.326352       -0.118782        1.969616  2
  H         -0.102409       -2.241927        3.802883  2
  H          0.301917       -2.392963        6.250608  2
  H          1.238657       -0.450834        7.475606  2
  H          1.769449        1.639047        6.250608  2
  H          1.362633        1.783243        3.802883  2


*************** g00037-cl.com ***************
%mem=32GB
%nprocshared=16
#p mp2/aug-cc-pVDZ     counterpoise=2

00037 mp2/aug-cc-pVDZ     counterpoise=2

 0  1  0  1  0  1
  C         -1.274553       -0.000000       -2.036158  1
  C          0.000000        0.000000       -1.227123  1
  N          1.157822        0.000000       -1.938251  1
  O          0.000000        0.000000        0.000000  1
  C          2.437727        0.000000       -1.257939  1
  H         -1.102647       -0.000000       -3.110616  1
  H         -1.855539       -0.878858       -1.764608  1
  H         -1.855539        0.878858       -1.764608  1
  H          1.121252        0.000000       -2.941046  1
  H          3.229791        0.000000       -2.001550  1
  H          2.534158        0.880930       -0.625711  1
  H          2.534158       -0.880930       -0.625711  1
  C          0.638936       -0.112662        3.679483  2
  C          0.544470       -1.328769        4.349515  2
  C          0.784205       -1.362796        5.721974  2
  C          1.113174       -0.196283        6.410515  2
  C          1.203016        1.012395        5.721974  2
  C          0.966100        1.062415        4.349515  2
 CL          0.342020       -0.060307        1.969616  2
  H          0.288453       -2.225650        3.802883  2
  H          0.712864       -2.304181        6.250608  2
  H          1.298125       -0.228895        7.475606  2
  H          1.457949        1.921408        6.250608  2
  H          1.032274        1.992770        3.802883  2


*************** g00038-cl.com ***************
%mem=32GB
%nprocshared=16
#p mp2/aug-cc-pVDZ     counterpoise=2

00038 mp2/aug-cc-pVDZ     counterpoise=2

 0  1  0  1  0  1
  C         -1.274553       -0.000000       -2.036158  1
  C          0.000000        0.000000       -1.227123  1
  N          1.157822        0.000000       -1.938251  1
  O          0.000000        0.000000        0.000000  1
  C          2.437727        0.000000       -1.257939  1
  H         -1.102647       -0.000000       -3.110616  1
  H         -1.855539       -0.878858       -1.764608  1
  H         -1.855539        0.878858       -1.764608  1
  H          1.121252        0.000000       -2.941046  1
  H          3.229791        0.000000       -2.001550  1
  H          2.534158        0.880930       -0.625711  1
  H          2.534158       -0.880930       -0.625711  1
  C          1.277871       -0.000000        3.510922  2
  C          1.510571       -1.214036        4.150259  2
  C          1.987221       -1.205916        5.459844  2
  C          2.226349       -0.000000        6.116843  2
  C          1.987221        1.205916        5.459844  2
  C          1.510571        1.214036        4.150259  2
 CL          0.684040        0.000000        1.879385  2
  H          1.320728       -2.141748        3.628669  2
  H          2.170813       -2.145388        5.964261  2
  H          2.596251       -0.000000        7.133140  2
  H          2.170813        2.145388        5.964261  2
  H          1.320728        2.141748        3.628669  2


*************** g00039-cl.com ***************
%mem=32GB
%nprocshared=16
#p mp2/aug-cc-pVDZ     counterpoise=2

00039 mp2/aug-cc-pVDZ     counterpoise=2

 0  1  0  1  0  1
  C         -1.274553       -0.000000       -2.036158  1
  C          0.000000        0.000000       -1.227123  1
  N          1.157822        0.000000       -1.938251  1
  O          0.000000        0.000000        0.000000  1
  C          2.437727        0.000000       -1.257939  1
  H         -1.102647       -0.000000       -3.110616  1
  H         -1.855539       -0.878858       -1.764608  1
  H         -1.855539        0.878858       -1.764608  1
  H          1.121252        0.000000       -2.941046  1
  H          3.229791        0.000000       -2.001550  1
  H          2.534158        0.880930       -0.625711  1
  H          2.534158       -0.880930       -0.625711  1
  C          1.258457        0.221900        3.510922  2
  C          1.698437       -0.933284        4.150259  2
  C          2.166436       -0.842518        5.459844  2
  C          2.192525        0.386601        6.116843  2
  C          1.747625        1.532673        5.459844  2
  C          1.276807        1.457900        4.150259  2
 CL          0.673648        0.118782        1.879385  2
  H          1.672573       -1.879868        3.628669  2
  H          2.510377       -1.735837        5.964261  2
  H          2.556808        0.450834        7.133140  2
  H          1.765291        2.489753        5.964261  2
  H          0.928752        2.338552        3.628669  2


*************** g00040-cl.com ***************
%mem=32GB
%nprocshared=16
#p mp2/aug-cc-pVDZ     counterpoise=2

00040 mp2/aug-cc-pVDZ     counterpoise=2

 0  1  0  1  0  1
  C         -1.274553       -0.000000       -2.036158  1
  C          0.000000        0.000000       -1.227123  1
  N          1.157822        0.000000       -1.938251  1
  O          0.000000        0.000000        0.000000  1
  C          2.437727        0.000000       -1.257939  1
  H         -1.102647       -0.000000       -3.110616  1
  H         -1.855539       -0.878858       -1.764608  1
  H         -1.855539        0.878858       -1.764608  1
  H          1.121252        0.000000       -2.941046  1
  H          3.229791        0.000000       -2.001550  1
  H          2.534158        0.880930       -0.625711  1
  H          2.534158       -0.880930       -0.625711  1
  C          1.200806        0.437058        3.510922  2
  C          1.834697       -0.624175        4.150259  2
  C          2.279824       -0.453521        5.459844  2
  C          2.092083        0.761456        6.116843  2
  C          1.454929        1.812860        5.459844  2
  C          1.004247        1.657466        4.150259  2
 CL          0.642788        0.233956        1.879385  2
  H          1.973599       -1.560869        3.628669  2
  H          2.773663       -1.273543        5.964261  2
  H          2.439678        0.887970        7.133140  2
  H          1.306131        2.758467        5.964261  2
  H          0.508557        2.464300        3.628669  2


*************** g00041-cl.com ***************
%mem=32GB
%nprocshared=16
#p mp2/aug-cc-pVDZ     counterpoise=2

00041 mp2/aug-cc-pVDZ     counterpoise=2

 0  1  0  1  0  1
  C         -1.274553       -0.000000       -2.036158  1
  C          0.000000        0.000000       -1.227123  1
  N          1.157822        0.000000       -1.938251  1
  O          0.000000        0.000000        0.000000  1
  C          2.437727        0.000000       -1.257939  1
  H         -1.102647       -0.000000       -3.110616  1
  H         -1.855539       -0.878858       -1.764608  1
  H         -1.855539        0.878858       -1.764608  1
  H          1.121252        0.000000       -2.941046  1
  H          3.229791        0.000000       -2.001550  1
  H          2.534158        0.880930       -0.625711  1
  H          2.534158       -0.880930       -0.625711  1
  C          1.106669        0.638936        3.510922  2
  C          1.915211       -0.296101        4.150259  2
  C          2.323942       -0.050743        5.459844  2
  C          1.928074        1.113174        6.116843  2
  C          1.118026        2.037964        5.459844  2
  C          0.701175        1.806671        4.150259  2
 CL          0.592396        0.342020        1.879385  2
  H          2.214658       -1.194444        3.628669  2
  H          2.952674       -0.772554        5.964261  2
  H          2.248419        1.298125        7.133140  2
  H          0.807286        2.943367        5.964261  2
  H          0.072910        2.515172        3.628669  2


*************** g00042-cl.com ***************
%mem=32GB
%nprocshared=16
#p mp2/aug-cc-pVDZ     counterpoise=2

00042 mp2/aug-cc-pVDZ     counterpoise=2

 0  1  0  1  0  1
  C         -1.274553       -0.000000       -2.036158  1
  C          0.000000        0.000000       -1.227123  1
  N          1.157822        0.000000       -1.938251  1
  O          0.000000        0.000000        0.000000  1
  C          2.437727        0.000000       -1.257939  1
  H         -1.102647       -0.000000       -3.110616  1
  H         -1.855539       -0.878858       -1.764608  1
  H         -1.855539        0.878858       -1.764608  1
  H          1.121252        0.000000       -2.941046  1
  H          3.229791        0.000000       -2.001550  1
  H          2.534158        0.880930       -0.625711  1
  H          2.534158       -0.880930       -0.625711  1
  C          0.978906        0.821400        3.510922  2
  C          1.937532        0.040971        4.150259  2
  C          2.297447        0.353576        5.459844  2
  C          1.705482        1.431069        6.116843  2
  C          0.747152        2.201146        5.459844  2
  C          0.376797        1.900982        4.150259  2
 CL          0.524005        0.439693        1.879385  2
  H          2.388425       -0.791727        3.628669  2
  H          3.041968       -0.248091        5.964261  2
  H          1.988843        1.668838        7.133140  2
  H          0.283911        3.038835        5.964261  2
  H         -0.364953        2.489621        3.628669  2


*************** g00043-cl.com ***************
%mem=32GB
%nprocshared=16
#p mp2/aug-cc-pVDZ     counterpoise=2

00043 mp2/aug-cc-pVDZ     counterpoise=2

 0  1  0  1  0  1
  C         -1.274553       -0.000000       -2.036158  1
  C          0.000000        0.000000       -1.227123  1
  N          1.157822        0.000000       -1.938251  1
  O          0.000000        0.000000        0.000000  1
  C          2.437727        0.000000       -1.257939  1
  H         -1.102647       -0.000000       -3.110616  1
  H         -1.855539       -0.878858       -1.764608  1
  H         -1.855539        0.878858       -1.764608  1
  H          1.121252        0.000000       -2.941046  1
  H          3.229791        0.000000       -2.001550  1
  H          2.534158        0.880930       -0.625711  1
  H          2.534158       -0.880930       -0.625711  1
  C          0.821400        0.978906        3.510922  2
  C          1.900982        0.376797        4.150259  2
  C          2.201146        0.747152        5.459844  2
  C          1.431069        1.705482        6.116843  2
  C          0.353576        2.297447        5.459844  2
  C          0.040971        1.937532        4.150259  2
 CL          0.439693        0.524005        1.879385  2
  H          2.489621       -0.364953        3.628669  2
  H          3.038835        0.283911        5.964261  2
  H          1.668838        1.988843        7.133140  2
  H         -0.248091        3.041968        5.964261  2
  H         -0.791727        2.388425        3.628669  2


*************** g00044-cl.com ***************
%mem=32GB
%nprocshared=16
#p mp2/aug-cc-pVDZ     counterpoise=2

00044 mp2/aug-cc-pVDZ     counterpoise=2

 0  1  0  1  0  1
  C         -1.274553       -0.000000       -2.036158  1
  C          0.000000        0.000000       -1.227123  1
  N          1.157822        0.000000       -1.938251  1
  O          0.000000        0.000000        0.000000  1
  C          2.437727        0.000000       -1.257939  1
  H         -1.102647       -0.000000       -3.110616  1
  H         -1.855539       -0.878858       -1.764608  1
  H         -1.855539        0.878858       -1.764608  1
  H          1.121252        0.000000       -2.941046  1
  H          3.229791        0.000000       -2.001550  1
  H          2.534158        0.880930       -0.625711  1
  H          2.534158       -0.880930       -0.625711  1
  C          0.638936        1.106669        3.510922  2
  C          1.806671        0.701175        4.150259  2
  C          2.037964        1.118026        5.459844  2
  C          1.113174        1.928074        6.116843  2
  C         -0.050743        2.323942        5.459844  2
  C         -0.296101        1.915211        4.150259  2
 CL          0.342020        0.592396        1.879385  2
  H          2.515172        0.072910        3.628669  2
  H          2.943367        0.807286        5.964261  2
  H          1.298125        2.248419        7.133140  2
  H         -0.772554        2.952674        5.964261  2
  H         -1.194444        2.214658        3.628669  2


*************** g00045-cl.com ***************
%mem=32GB
%nprocshared=16
#p mp2/aug-cc-pVDZ     counterpoise=2

00045 mp2/aug-cc-pVDZ     counterpoise=2

 0  1  0  1  0  1
  C         -1.274553       -0.000000       -2.036158  1
  C          0.000000        0.000000       -1.227123  1
  N          1.157822        0.000000       -1.938251  1
  O          0.000000        0.000000        0.000000  1
  C          2.437727        0.000000       -1.257939  1
  H         -1.102647       -0.000000       -3.110616  1
  H         -1.855539       -0.878858       -1.764608  1
  H         -1.855539        0.878858       -1.764608  1
  H          1.121252        0.000000       -2.941046  1
  H          3.229791        0.000000       -2.001550  1
  H          2.534158        0.880930       -0.625711  1
  H          2.534158       -0.880930       -0.625711  1
  C          0.437058        1.200806        3.510922  2
  C          1.657466        1.004247        4.150259  2
  C          1.812860        1.454929        5.459844  2
  C          0.761456        2.092083        6.116843  2
  C         -0.453521        2.279824        5.459844  2
  C         -0.624175        1.834697        4.150259  2
 CL          0.233956        0.642788        1.879385  2
  H          2.464300        0.508557        3.628669  2
  H          2.758467        1.306131        5.964261  2
  H          0.887970        2.439678        7.133140  2
  H         -1.273543        2.773663        5.964261  2
  H         -1.560869        1.973599        3.628669  2


*************** g00046-cl.com ***************
%mem=32GB
%nprocshared=16
#p mp2/aug-cc-pVDZ     counterpoise=2

00046 mp2/aug-cc-pVDZ     counterpoise=2

 0  1  0  1  0  1
  C         -1.274553       -0.000000       -2.036158  1
  C          0.000000        0.000000       -1.227123  1
  N          1.157822        0.000000       -1.938251  1
  O          0.000000        0.000000        0.000000  1
  C          2.437727        0.000000       -1.257939  1
  H         -1.102647       -0.000000       -3.110616  1
  H         -1.855539       -0.878858       -1.764608  1
  H         -1.855539        0.878858       -1.764608  1
  H          1.121252        0.000000       -2.941046  1
  H          3.229791        0.000000       -2.001550  1
  H          2.534158        0.880930       -0.625711  1
  H          2.534158       -0.880930       -0.625711  1
  C          0.221900        1.258457        3.510922  2
  C          1.457900        1.276807        4.150259  2
  C          1.532673        1.747625        5.459844  2
  C          0.386601        2.192525        6.116843  2
  C         -0.842518        2.166436        5.459844  2
  C         -0.933284        1.698437        4.150259  2
 CL          0.118782        0.673648        1.879385  2
  H          2.338552        0.928752        3.628669  2
  H          2.489753        1.765291        5.964261  2
  H          0.450834        2.556808        7.133140  2
  H         -1.735837        2.510377        5.964261  2
  H         -1.879868        1.672573        3.628669  2


*************** g00047-cl.com ***************
%mem=32GB
%nprocshared=16
#p mp2/aug-cc-pVDZ     counterpoise=2

00047 mp2/aug-cc-pVDZ     counterpoise=2

 0  1  0  1  0  1
  C         -1.274553       -0.000000       -2.036158  1
  C          0.000000        0.000000       -1.227123  1
  N          1.157822        0.000000       -1.938251  1
  O          0.000000        0.000000        0.000000  1
  C          2.437727        0.000000       -1.257939  1
  H         -1.102647       -0.000000       -3.110616  1
  H         -1.855539       -0.878858       -1.764608  1
  H         -1.855539        0.878858       -1.764608  1
  H          1.121252        0.000000       -2.941046  1
  H          3.229791        0.000000       -2.001550  1
  H          2.534158        0.880930       -0.625711  1
  H          2.534158       -0.880930       -0.625711  1
  C          0.000000        1.277871        3.510922  2
  C          1.214036        1.510571        4.150259  2
  C          1.205916        1.987221        5.459844  2
  C          0.000000        2.226349        6.116843  2
  C         -1.205916        1.987221        5.459844  2
  C         -1.214036        1.510571        4.150259  2
 CL          0.000000        0.684040        1.879385  2
  H          2.141748        1.320728        3.628669  2
  H          2.145388        2.170813        5.964261  2
  H          0.000000        2.596251        7.133140  2
  H         -2.145388        2.170813        5.964261  2
  H         -2.141748        1.320728        3.628669  2


*************** g00048-cl.com ***************
%mem=32GB
%nprocshared=16
#p mp2/aug-cc-pVDZ     counterpoise=2

00048 mp2/aug-cc-pVDZ     counterpoise=2

 0  1  0  1  0  1
  C         -1.274553       -0.000000       -2.036158  1
  C          0.000000        0.000000       -1.227123  1
  N          1.157822        0.000000       -1.938251  1
  O          0.000000        0.000000        0.000000  1
  C          2.437727        0.000000       -1.257939  1
  H         -1.102647       -0.000000       -3.110616  1
  H         -1.855539       -0.878858       -1.764608  1
  H         -1.855539        0.878858       -1.764608  1
  H          1.121252        0.000000       -2.941046  1
  H          3.229791        0.000000       -2.001550  1
  H          2.534158        0.880930       -0.625711  1
  H          2.534158       -0.880930       -0.625711  1
  C         -0.221900        1.258457        3.510922  2
  C          0.933284        1.698437        4.150259  2
  C          0.842518        2.166436        5.459844  2
  C         -0.386601        2.192525        6.116843  2
  C         -1.532673        1.747625        5.459844  2
  C         -1.457900        1.276807        4.150259  2
 CL         -0.118782        0.673648        1.879385  2
  H          1.879868        1.672573        3.628669  2
  H          1.735837        2.510377        5.964261  2
  H         -0.450834        2.556808        7.133140  2
  H         -2.489753        1.765291        5.964261  2
  H         -2.338552        0.928752        3.628669  2


*************** g00049-cl.com ***************
%mem=32GB
%nprocshared=16
#p mp2/aug-cc-pVDZ     counterpoise=2

00049 mp2/aug-cc-pVDZ     counterpoise=2

 0  1  0  1  0  1
  C         -1.274553       -0.000000       -2.036158  1
  C          0.000000        0.000000       -1.227123  1
  N          1.157822        0.000000       -1.938251  1
  O          0.000000        0.000000        0.000000  1
  C          2.437727        0.000000       -1.257939  1
  H         -1.102647       -0.000000       -3.110616  1
  H         -1.855539       -0.878858       -1.764608  1
  H         -1.855539        0.878858       -1.764608  1
  H          1.121252        0.000000       -2.941046  1
  H          3.229791        0.000000       -2.001550  1
  H          2.534158        0.880930       -0.625711  1
  H          2.534158       -0.880930       -0.625711  1
  C         -0.437058        1.200806        3.510922  2
  C          0.624175        1.834697        4.150259  2
  C          0.453521        2.279824        5.459844  2
  C         -0.761456        2.092083        6.116843  2
  C         -1.812860        1.454929        5.459844  2
  C         -1.657466        1.004247        4.150259  2
 CL         -0.233956        0.642788        1.879385  2
  H          1.560869        1.973599        3.628669  2
  H          1.273543        2.773663        5.964261  2
  H         -0.887970        2.439678        7.133140  2
  H         -2.758467        1.306131        5.964261  2
  H         -2.464300        0.508557        3.628669  2


*************** g00050-cl.com ***************
%mem=32GB
%nprocshared=16
#p mp2/aug-cc-pVDZ     counterpoise=2

00050 mp2/aug-cc-pVDZ     counterpoise=2

 0  1  0  1  0  1
  C         -1.274553       -0.000000       -2.036158  1
  C          0.000000        0.000000       -1.227123  1
  N          1.157822        0.000000       -1.938251  1
  O          0.000000        0.000000        0.000000  1
  C          2.437727        0.000000       -1.257939  1
  H         -1.102647       -0.000000       -3.110616  1
  H         -1.855539       -0.878858       -1.764608  1
  H         -1.855539        0.878858       -1.764608  1
  H          1.121252        0.000000       -2.941046  1
  H          3.229791        0.000000       -2.001550  1
  H          2.534158        0.880930       -0.625711  1
  H          2.534158       -0.880930       -0.625711  1
  C         -0.638936        1.106669        3.510922  2
  C          0.296101        1.915211        4.150259  2
  C          0.050743        2.323942        5.459844  2
  C         -1.113174        1.928074        6.116843  2
  C         -2.037964        1.118026        5.459844  2
  C         -1.806671        0.701175        4.150259  2
 CL         -0.342020        0.592396        1.879385  2
  H          1.194444        2.214658        3.628669  2
  H          0.772554        2.952674        5.964261  2
  H         -1.298125        2.248419        7.133140  2
  H         -2.943367        0.807286        5.964261  2
  H         -2.515172        0.072910        3.628669  2


*************** g00051-cl.com ***************
%mem=32GB
%nprocshared=16
#p mp2/aug-cc-pVDZ     counterpoise=2

00051 mp2/aug-cc-pVDZ     counterpoise=2

 0  1  0  1  0  1
  C         -1.274553       -0.000000       -2.036158  1
  C          0.000000        0.000000       -1.227123  1
  N          1.157822        0.000000       -1.938251  1
  O          0.000000        0.000000        0.000000  1
  C          2.437727        0.000000       -1.257939  1
  H         -1.102647       -0.000000       -3.110616  1
  H         -1.855539       -0.878858       -1.764608  1
  H         -1.855539        0.878858       -1.764608  1
  H          1.121252        0.000000       -2.941046  1
  H          3.229791        0.000000       -2.001550  1
  H          2.534158        0.880930       -0.625711  1
  H          2.534158       -0.880930       -0.625711  1
  C         -0.821400        0.978906        3.510922  2
  C         -0.040971        1.937532        4.150259  2
  C         -0.353576        2.297447        5.459844  2
  C         -1.431069        1.705482        6.116843  2
  C         -2.201146        0.747152        5.459844  2
  C         -1.900982        0.376797        4.150259  2
 CL         -0.439693        0.524005        1.879385  2
  H          0.791727        2.388425        3.628669  2
  H          0.248091        3.041968        5.964261  2
  H         -1.668838        1.988843        7.133140  2
  H         -3.038835        0.283911        5.964261  2
  H         -2.489621       -0.364953        3.628669  2


*************** g00052-cl.com ***************
%mem=32GB
%nprocshared=16
#p mp2/aug-cc-pVDZ     counterpoise=2

00052 mp2/aug-cc-pVDZ     counterpoise=2

 0  1  0  1  0  1
  C         -1.274553       -0.000000       -2.036158  1
  C          0.000000        0.000000       -1.227123  1
  N          1.157822        0.000000       -1.938251  1
  O          0.000000        0.000000        0.000000  1
  C          2.437727        0.000000       -1.257939  1
  H         -1.102647       -0.000000       -3.110616  1
  H         -1.855539       -0.878858       -1.764608  1
  H         -1.855539        0.878858       -1.764608  1
  H          1.121252        0.000000       -2.941046  1
  H          3.229791        0.000000       -2.001550  1
  H          2.534158        0.880930       -0.625711  1
  H          2.534158       -0.880930       -0.625711  1
  C         -0.978906        0.821400        3.510922  2
  C         -0.376797        1.900982        4.150259  2
  C         -0.747152        2.201146        5.459844  2
  C         -1.705482        1.431069        6.116843  2
  C         -2.297447        0.353576        5.459844  2
  C         -1.937532        0.040971        4.150259  2
 CL         -0.524005        0.439693        1.879385  2
  H          0.364953        2.489621        3.628669  2
  H         -0.283911        3.038835        5.964261  2
  H         -1.988843        1.668838        7.133140  2
  H         -3.041968       -0.248091        5.964261  2
  H         -2.388425       -0.791727        3.628669  2


*************** g00053-cl.com ***************
%mem=32GB
%nprocshared=16
#p mp2/aug-cc-pVDZ     counterpoise=2

00053 mp2/aug-cc-pVDZ     counterpoise=2

 0  1  0  1  0  1
  C         -1.274553       -0.000000       -2.036158  1
  C          0.000000        0.000000       -1.227123  1
  N          1.157822        0.000000       -1.938251  1
  O          0.000000        0.000000        0.000000  1
  C          2.437727        0.000000       -1.257939  1
  H         -1.102647       -0.000000       -3.110616  1
  H         -1.855539       -0.878858       -1.764608  1
  H         -1.855539        0.878858       -1.764608  1
  H          1.121252        0.000000       -2.941046  1
  H          3.229791        0.000000       -2.001550  1
  H          2.534158        0.880930       -0.625711  1
  H          2.534158       -0.880930       -0.625711  1
  C         -1.106669        0.638936        3.510922  2
  C         -0.701175        1.806671        4.150259  2
  C         -1.118026        2.037964        5.459844  2
  C         -1.928074        1.113174        6.116843  2
  C         -2.323942       -0.050743        5.459844  2
  C         -1.915211       -0.296101        4.150259  2
 CL         -0.592396        0.342020        1.879385  2
  H         -0.072910        2.515172        3.628669  2
  H         -0.807286        2.943367        5.964261  2
  H         -2.248419        1.298125        7.133140  2
  H         -2.952674       -0.772554        5.964261  2
  H         -2.214658       -1.194444        3.628669  2


*************** g00054-cl.com ***************
%mem=32GB
%nprocshared=16
#p mp2/aug-cc-pVDZ     counterpoise=2

00054 mp2/aug-cc-pVDZ     counterpoise=2

 0  1  0  1  0  1
  C         -1.274553       -0.000000       -2.036158  1
  C          0.000000        0.000000       -1.227123  1
  N          1.157822        0.000000       -1.938251  1
  O          0.000000        0.000000        0.000000  1
  C          2.437727        0.000000       -1.257939  1
  H         -1.102647       -0.000000       -3.110616  1
  H         -1.855539       -0.878858       -1.764608  1
  H         -1.855539        0.878858       -1.764608  1
  H          1.121252        0.000000       -2.941046  1
  H          3.229791        0.000000       -2.001550  1
  H          2.534158        0.880930       -0.625711  1
  H          2.534158       -0.880930       -0.625711  1
  C         -1.200806        0.437058        3.510922  2
  C         -1.004247        1.657466        4.150259  2
  C         -1.454929        1.812860        5.459844  2
  C         -2.092083        0.761456        6.116843  2
  C         -2.279824       -0.453521        5.459844  2
  C         -1.834697       -0.624175        4.150259  2
 CL         -0.642788        0.233956        1.879385  2
  H         -0.508557        2.464300        3.628669  2
  H         -1.306131        2.758467        5.964261  2
  H         -2.439678        0.887970        7.133140  2
  H         -2.773663       -1.273543        5.964261  2
  H         -1.973599       -1.560869        3.628669  2


*************** g00055-cl.com ***************
%mem=32GB
%nprocshared=16
#p mp2/aug-cc-pVDZ     counterpoise=2

00055 mp2/aug-cc-pVDZ     counterpoise=2

 0  1  0  1  0  1
  C         -1.274553       -0.000000       -2.036158  1
  C          0.000000        0.000000       -1.227123  1
  N          1.157822        0.000000       -1.938251  1
  O          0.000000        0.000000        0.000000  1
  C          2.437727        0.000000       -1.257939  1
  H         -1.102647       -0.000000       -3.110616  1
  H         -1.855539       -0.878858       -1.764608  1
  H         -1.855539        0.878858       -1.764608  1
  H          1.121252        0.000000       -2.941046  1
  H          3.229791        0.000000       -2.001550  1
  H          2.534158        0.880930       -0.625711  1
  H          2.534158       -0.880930       -0.625711  1
  C         -1.258457        0.221900        3.510922  2
  C         -1.276807        1.457900        4.150259  2
  C         -1.747625        1.532673        5.459844  2
  C         -2.192525        0.386601        6.116843  2
  C         -2.166436       -0.842518        5.459844  2
  C         -1.698437       -0.933284        4.150259  2
 CL         -0.673648        0.118782        1.879385  2
  H         -0.928752        2.338552        3.628669  2
  H         -1.765291        2.489753        5.964261  2
  H         -2.556808        0.450834        7.133140  2
  H         -2.510377       -1.735837        5.964261  2
  H         -1.672573       -1.879868        3.628669  2


*************** g00056-cl.com ***************
%mem=32GB
%nprocshared=16
#p mp2/aug-cc-pVDZ     counterpoise=2

00056 mp2/aug-cc-pVDZ     counterpoise=2

 0  1  0  1  0  1
  C         -1.274553       -0.000000       -2.036158  1
  C          0.000000        0.000000       -1.227123  1
  N          1.157822        0.000000       -1.938251  1
  O          0.000000        0.000000        0.000000  1
  C          2.437727        0.000000       -1.257939  1
  H         -1.102647       -0.000000       -3.110616  1
  H         -1.855539       -0.878858       -1.764608  1
  H         -1.855539        0.878858       -1.764608  1
  H          1.121252        0.000000       -2.941046  1
  H          3.229791        0.000000       -2.001550  1
  H          2.534158        0.880930       -0.625711  1
  H          2.534158       -0.880930       -0.625711  1
  C         -1.277871        0.000000        3.510922  2
  C         -1.510571        1.214036        4.150259  2
  C         -1.987221        1.205916        5.459844  2
  C         -2.226349        0.000000        6.116843  2
  C         -1.987221       -1.205916        5.459844  2
  C         -1.510571       -1.214036        4.150259  2
 CL         -0.684040        0.000000        1.879385  2
  H         -1.320728        2.141748        3.628669  2
  H         -2.170813        2.145388        5.964261  2
  H         -2.596251        0.000000        7.133140  2
  H         -2.170813       -2.145388        5.964261  2
  H         -1.320728       -2.141748        3.628669  2


*************** g00057-cl.com ***************
%mem=32GB
%nprocshared=16
#p mp2/aug-cc-pVDZ     counterpoise=2

00057 mp2/aug-cc-pVDZ     counterpoise=2

 0  1  0  1  0  1
  C         -1.274553       -0.000000       -2.036158  1
  C          0.000000        0.000000       -1.227123  1
  N          1.157822        0.000000       -1.938251  1
  O          0.000000        0.000000        0.000000  1
  C          2.437727        0.000000       -1.257939  1
  H         -1.102647       -0.000000       -3.110616  1
  H         -1.855539       -0.878858       -1.764608  1
  H         -1.855539        0.878858       -1.764608  1
  H          1.121252        0.000000       -2.941046  1
  H          3.229791        0.000000       -2.001550  1
  H          2.534158        0.880930       -0.625711  1
  H          2.534158       -0.880930       -0.625711  1
  C         -1.258457       -0.221900        3.510922  2
  C         -1.698437        0.933284        4.150259  2
  C         -2.166436        0.842518        5.459844  2
  C         -2.192525       -0.386601        6.116843  2
  C         -1.747625       -1.532673        5.459844  2
  C         -1.276807       -1.457900        4.150259  2
 CL         -0.673648       -0.118782        1.879385  2
  H         -1.672573        1.879868        3.628669  2
  H         -2.510377        1.735837        5.964261  2
  H         -2.556808       -0.450834        7.133140  2
  H         -1.765291       -2.489753        5.964261  2
  H         -0.928752       -2.338552        3.628669  2


*************** g00058-cl.com ***************
%mem=32GB
%nprocshared=16
#p mp2/aug-cc-pVDZ     counterpoise=2

00058 mp2/aug-cc-pVDZ     counterpoise=2

 0  1  0  1  0  1
  C         -1.274553       -0.000000       -2.036158  1
  C          0.000000        0.000000       -1.227123  1
  N          1.157822        0.000000       -1.938251  1
  O          0.000000        0.000000        0.000000  1
  C          2.437727        0.000000       -1.257939  1
  H         -1.102647       -0.000000       -3.110616  1
  H         -1.855539       -0.878858       -1.764608  1
  H         -1.855539        0.878858       -1.764608  1
  H          1.121252        0.000000       -2.941046  1
  H          3.229791        0.000000       -2.001550  1
  H          2.534158        0.880930       -0.625711  1
  H          2.534158       -0.880930       -0.625711  1
  C         -1.200806       -0.437058        3.510922  2
  C         -1.834697        0.624175        4.150259  2
  C         -2.279824        0.453521        5.459844  2
  C         -2.092083       -0.761456        6.116843  2
  C         -1.454929       -1.812860        5.459844  2
  C         -1.004247       -1.657466        4.150259  2
 CL         -0.642788       -0.233956        1.879385  2
  H         -1.973599        1.560869        3.628669  2
  H         -2.773663        1.273543        5.964261  2
  H         -2.439678       -0.887970        7.133140  2
  H         -1.306131       -2.758467        5.964261  2
  H         -0.508557       -2.464300        3.628669  2


*************** g00059-cl.com ***************
%mem=32GB
%nprocshared=16
#p mp2/aug-cc-pVDZ     counterpoise=2

00059 mp2/aug-cc-pVDZ     counterpoise=2

 0  1  0  1  0  1
  C         -1.274553       -0.000000       -2.036158  1
  C          0.000000        0.000000       -1.227123  1
  N          1.157822        0.000000       -1.938251  1
  O          0.000000        0.000000        0.000000  1
  C          2.437727        0.000000       -1.257939  1
  H         -1.102647       -0.000000       -3.110616  1
  H         -1.855539       -0.878858       -1.764608  1
  H         -1.855539        0.878858       -1.764608  1
  H          1.121252        0.000000       -2.941046  1
  H          3.229791        0.000000       -2.001550  1
  H          2.534158        0.880930       -0.625711  1
  H          2.534158       -0.880930       -0.625711  1
  C         -1.106669       -0.638936        3.510922  2
  C         -1.915211        0.296101        4.150259  2
  C         -2.323942        0.050743        5.459844  2
  C         -1.928074       -1.113174        6.116843  2
  C         -1.118026       -2.037964        5.459844  2
  C         -0.701175       -1.806671        4.150259  2
 CL         -0.592396       -0.342020        1.879385  2
  H         -2.214658        1.194444        3.628669  2
  H         -2.952674        0.772554        5.964261  2
  H         -2.248419       -1.298125        7.133140  2
  H         -0.807286       -2.943367        5.964261  2
  H         -0.072910       -2.515172        3.628669  2


*************** g00060-cl.com ***************
%mem=32GB
%nprocshared=16
#p mp2/aug-cc-pVDZ     counterpoise=2

00060 mp2/aug-cc-pVDZ     counterpoise=2

 0  1  0  1  0  1
  C         -1.274553       -0.000000       -2.036158  1
  C          0.000000        0.000000       -1.227123  1
  N          1.157822        0.000000       -1.938251  1
  O          0.000000        0.000000        0.000000  1
  C          2.437727        0.000000       -1.257939  1
  H         -1.102647       -0.000000       -3.110616  1
  H         -1.855539       -0.878858       -1.764608  1
  H         -1.855539        0.878858       -1.764608  1
  H          1.121252        0.000000       -2.941046  1
  H          3.229791        0.000000       -2.001550  1
  H          2.534158        0.880930       -0.625711  1
  H          2.534158       -0.880930       -0.625711  1
  C         -0.978906       -0.821400        3.510922  2
  C         -1.937532       -0.040971        4.150259  2
  C         -2.297447       -0.353576        5.459844  2
  C         -1.705482       -1.431069        6.116843  2
  C         -0.747152       -2.201146        5.459844  2
  C         -0.376797       -1.900982        4.150259  2
 CL         -0.524005       -0.439693        1.879385  2
  H         -2.388425        0.791727        3.628669  2
  H         -3.041968        0.248091        5.964261  2
  H         -1.988843       -1.668838        7.133140  2
  H         -0.283911       -3.038835        5.964261  2
  H          0.364953       -2.489621        3.628669  2


*************** g00061-cl.com ***************
%mem=32GB
%nprocshared=16
#p mp2/aug-cc-pVDZ     counterpoise=2

00061 mp2/aug-cc-pVDZ     counterpoise=2

 0  1  0  1  0  1
  C         -1.274553       -0.000000       -2.036158  1
  C          0.000000        0.000000       -1.227123  1
  N          1.157822        0.000000       -1.938251  1
  O          0.000000        0.000000        0.000000  1
  C          2.437727        0.000000       -1.257939  1
  H         -1.102647       -0.000000       -3.110616  1
  H         -1.855539       -0.878858       -1.764608  1
  H         -1.855539        0.878858       -1.764608  1
  H          1.121252        0.000000       -2.941046  1
  H          3.229791        0.000000       -2.001550  1
  H          2.534158        0.880930       -0.625711  1
  H          2.534158       -0.880930       -0.625711  1
  C         -0.821400       -0.978906        3.510922  2
  C         -1.900982       -0.376797        4.150259  2
  C         -2.201146       -0.747152        5.459844  2
  C         -1.431069       -1.705482        6.116843  2
  C         -0.353576       -2.297447        5.459844  2
  C         -0.040971       -1.937532        4.150259  2
 CL         -0.439693       -0.524005        1.879385  2
  H         -2.489621        0.364953        3.628669  2
  H         -3.038835       -0.283911        5.964261  2
  H         -1.668838       -1.988843        7.133140  2
  H          0.248091       -3.041968        5.964261  2
  H          0.791727       -2.388425        3.628669  2


*************** g00062-cl.com ***************
%mem=32GB
%nprocshared=16
#p mp2/aug-cc-pVDZ     counterpoise=2

00062 mp2/aug-cc-pVDZ     counterpoise=2

 0  1  0  1  0  1
  C         -1.274553       -0.000000       -2.036158  1
  C          0.000000        0.000000       -1.227123  1
  N          1.157822        0.000000       -1.938251  1
  O          0.000000        0.000000        0.000000  1
  C          2.437727        0.000000       -1.257939  1
  H         -1.102647       -0.000000       -3.110616  1
  H         -1.855539       -0.878858       -1.764608  1
  H         -1.855539        0.878858       -1.764608  1
  H          1.121252        0.000000       -2.941046  1
  H          3.229791        0.000000       -2.001550  1
  H          2.534158        0.880930       -0.625711  1
  H          2.534158       -0.880930       -0.625711  1
  C         -0.638936       -1.106669        3.510922  2
  C         -1.806671       -0.701175        4.150259  2
  C         -2.037964       -1.118026        5.459844  2
  C         -1.113174       -1.928074        6.116843  2
  C          0.050743       -2.323942        5.459844  2
  C          0.296101       -1.915211        4.150259  2
 CL         -0.342020       -0.592396        1.879385  2
  H         -2.515172       -0.072910        3.628669  2
  H         -2.943367       -0.807286        5.964261  2
  H         -1.298125       -2.248419        7.133140  2
  H          0.772554       -2.952674        5.964261  2
  H          1.194444       -2.214658        3.628669  2


*************** g00063-cl.com ***************
%mem=32GB
%nprocshared=16
#p mp2/aug-cc-pVDZ     counterpoise=2

00063 mp2/aug-cc-pVDZ     counterpoise=2

 0  1  0  1  0  1
  C         -1.274553       -0.000000       -2.036158  1
  C          0.000000        0.000000       -1.227123  1
  N          1.157822        0.000000       -1.938251  1
  O          0.000000        0.000000        0.000000  1
  C          2.437727        0.000000       -1.257939  1
  H         -1.102647       -0.000000       -3.110616  1
  H         -1.855539       -0.878858       -1.764608  1
  H         -1.855539        0.878858       -1.764608  1
  H          1.121252        0.000000       -2.941046  1
  H          3.229791        0.000000       -2.001550  1
  H          2.534158        0.880930       -0.625711  1
  H          2.534158       -0.880930       -0.625711  1
  C         -0.437058       -1.200806        3.510922  2
  C         -1.657466       -1.004247        4.150259  2
  C         -1.812860       -1.454929        5.459844  2
  C         -0.761456       -2.092083        6.116843  2
  C          0.453521       -2.279824        5.459844  2
  C          0.624175       -1.834697        4.150259  2
 CL         -0.233956       -0.642788        1.879385  2
  H         -2.464300       -0.508557        3.628669  2
  H         -2.758467       -1.306131        5.964261  2
  H         -0.887970       -2.439678        7.133140  2
  H          1.273543       -2.773663        5.964261  2
  H          1.560869       -1.973599        3.628669  2


*************** g00064-cl.com ***************
%mem=32GB
%nprocshared=16
#p mp2/aug-cc-pVDZ     counterpoise=2

00064 mp2/aug-cc-pVDZ     counterpoise=2

 0  1  0  1  0  1
  C         -1.274553       -0.000000       -2.036158  1
  C          0.000000        0.000000       -1.227123  1
  N          1.157822        0.000000       -1.938251  1
  O          0.000000        0.000000        0.000000  1
  C          2.437727        0.000000       -1.257939  1
  H         -1.102647       -0.000000       -3.110616  1
  H         -1.855539       -0.878858       -1.764608  1
  H         -1.855539        0.878858       -1.764608  1
  H          1.121252        0.000000       -2.941046  1
  H          3.229791        0.000000       -2.001550  1
  H          2.534158        0.880930       -0.625711  1
  H          2.534158       -0.880930       -0.625711  1
  C         -0.221900       -1.258457        3.510922  2
  C         -1.457900       -1.276807        4.150259  2
  C         -1.532673       -1.747625        5.459844  2
  C         -0.386601       -2.192525        6.116843  2
  C          0.842518       -2.166436        5.459844  2
  C          0.933284       -1.698437        4.150259  2
 CL         -0.118782       -0.673648        1.879385  2
  H         -2.338552       -0.928752        3.628669  2
  H         -2.489753       -1.765291        5.964261  2
  H         -0.450834       -2.556808        7.133140  2
  H          1.735837       -2.510377        5.964261  2
  H          1.879868       -1.672573        3.628669  2


*************** g00065-cl.com ***************
%mem=32GB
%nprocshared=16
#p mp2/aug-cc-pVDZ     counterpoise=2

00065 mp2/aug-cc-pVDZ     counterpoise=2

 0  1  0  1  0  1
  C         -1.274553       -0.000000       -2.036158  1
  C          0.000000        0.000000       -1.227123  1
  N          1.157822        0.000000       -1.938251  1
  O          0.000000        0.000000        0.000000  1
  C          2.437727        0.000000       -1.257939  1
  H         -1.102647       -0.000000       -3.110616  1
  H         -1.855539       -0.878858       -1.764608  1
  H         -1.855539        0.878858       -1.764608  1
  H          1.121252        0.000000       -2.941046  1
  H          3.229791        0.000000       -2.001550  1
  H          2.534158        0.880930       -0.625711  1
  H          2.534158       -0.880930       -0.625711  1
  C         -0.000000       -1.277871        3.510922  2
  C         -1.214036       -1.510571        4.150259  2
  C         -1.205916       -1.987221        5.459844  2
  C         -0.000000       -2.226349        6.116843  2
  C          1.205916       -1.987221        5.459844  2
  C          1.214036       -1.510571        4.150259  2
 CL         -0.000000       -0.684040        1.879385  2
  H         -2.141748       -1.320728        3.628669  2
  H         -2.145388       -2.170813        5.964261  2
  H         -0.000000       -2.596251        7.133140  2
  H          2.145388       -2.170813        5.964261  2
  H          2.141748       -1.320728        3.628669  2


*************** g00066-cl.com ***************
%mem=32GB
%nprocshared=16
#p mp2/aug-cc-pVDZ     counterpoise=2

00066 mp2/aug-cc-pVDZ     counterpoise=2

 0  1  0  1  0  1
  C         -1.274553       -0.000000       -2.036158  1
  C          0.000000        0.000000       -1.227123  1
  N          1.157822        0.000000       -1.938251  1
  O          0.000000        0.000000        0.000000  1
  C          2.437727        0.000000       -1.257939  1
  H         -1.102647       -0.000000       -3.110616  1
  H         -1.855539       -0.878858       -1.764608  1
  H         -1.855539        0.878858       -1.764608  1
  H          1.121252        0.000000       -2.941046  1
  H          3.229791        0.000000       -2.001550  1
  H          2.534158        0.880930       -0.625711  1
  H          2.534158       -0.880930       -0.625711  1
  C          0.221900       -1.258457        3.510922  2
  C         -0.933284       -1.698437        4.150259  2
  C         -0.842518       -2.166436        5.459844  2
  C          0.386601       -2.192525        6.116843  2
  C          1.532673       -1.747625        5.459844  2
  C          1.457900       -1.276807        4.150259  2
 CL          0.118782       -0.673648        1.879385  2
  H         -1.879868       -1.672573        3.628669  2
  H         -1.735837       -2.510377        5.964261  2
  H          0.450834       -2.556808        7.133140  2
  H          2.489753       -1.765291        5.964261  2
  H          2.338552       -0.928752        3.628669  2


*************** g00067-cl.com ***************
%mem=32GB
%nprocshared=16
#p mp2/aug-cc-pVDZ     counterpoise=2

00067 mp2/aug-cc-pVDZ     counterpoise=2

 0  1  0  1  0  1
  C         -1.274553       -0.000000       -2.036158  1
  C          0.000000        0.000000       -1.227123  1
  N          1.157822        0.000000       -1.938251  1
  O          0.000000        0.000000        0.000000  1
  C          2.437727        0.000000       -1.257939  1
  H         -1.102647       -0.000000       -3.110616  1
  H         -1.855539       -0.878858       -1.764608  1
  H         -1.855539        0.878858       -1.764608  1
  H          1.121252        0.000000       -2.941046  1
  H          3.229791        0.000000       -2.001550  1
  H          2.534158        0.880930       -0.625711  1
  H          2.534158       -0.880930       -0.625711  1
  C          0.437058       -1.200806        3.510922  2
  C         -0.624175       -1.834697        4.150259  2
  C         -0.453521       -2.279824        5.459844  2
  C          0.761456       -2.092083        6.116843  2
  C          1.812860       -1.454929        5.459844  2
  C          1.657466       -1.004247        4.150259  2
 CL          0.233956       -0.642788        1.879385  2
  H         -1.560869       -1.973599        3.628669  2
  H         -1.273543       -2.773663        5.964261  2
  H          0.887970       -2.439678        7.133140  2
  H          2.758467       -1.306131        5.964261  2
  H          2.464300       -0.508557        3.628669  2


*************** g00068-cl.com ***************
%mem=32GB
%nprocshared=16
#p mp2/aug-cc-pVDZ     counterpoise=2

00068 mp2/aug-cc-pVDZ     counterpoise=2

 0  1  0  1  0  1
  C         -1.274553       -0.000000       -2.036158  1
  C          0.000000        0.000000       -1.227123  1
  N          1.157822        0.000000       -1.938251  1
  O          0.000000        0.000000        0.000000  1
  C          2.437727        0.000000       -1.257939  1
  H         -1.102647       -0.000000       -3.110616  1
  H         -1.855539       -0.878858       -1.764608  1
  H         -1.855539        0.878858       -1.764608  1
  H          1.121252        0.000000       -2.941046  1
  H          3.229791        0.000000       -2.001550  1
  H          2.534158        0.880930       -0.625711  1
  H          2.534158       -0.880930       -0.625711  1
  C          0.638936       -1.106669        3.510922  2
  C         -0.296101       -1.915211        4.150259  2
  C         -0.050743       -2.323942        5.459844  2
  C          1.113174       -1.928074        6.116843  2
  C          2.037964       -1.118026        5.459844  2
  C          1.806671       -0.701175        4.150259  2
 CL          0.342020       -0.592396        1.879385  2
  H         -1.194444       -2.214658        3.628669  2
  H         -0.772554       -2.952674        5.964261  2
  H          1.298125       -2.248419        7.133140  2
  H          2.943367       -0.807286        5.964261  2
  H          2.515172       -0.072910        3.628669  2


*************** g00069-cl.com ***************
%mem=32GB
%nprocshared=16
#p mp2/aug-cc-pVDZ     counterpoise=2

00069 mp2/aug-cc-pVDZ     counterpoise=2

 0  1  0  1  0  1
  C         -1.274553       -0.000000       -2.036158  1
  C          0.000000        0.000000       -1.227123  1
  N          1.157822        0.000000       -1.938251  1
  O          0.000000        0.000000        0.000000  1
  C          2.437727        0.000000       -1.257939  1
  H         -1.102647       -0.000000       -3.110616  1
  H         -1.855539       -0.878858       -1.764608  1
  H         -1.855539        0.878858       -1.764608  1
  H          1.121252        0.000000       -2.941046  1
  H          3.229791        0.000000       -2.001550  1
  H          2.534158        0.880930       -0.625711  1
  H          2.534158       -0.880930       -0.625711  1
  C          0.821400       -0.978906        3.510922  2
  C          0.040971       -1.937532        4.150259  2
  C          0.353576       -2.297447        5.459844  2
  C          1.431069       -1.705482        6.116843  2
  C          2.201146       -0.747152        5.459844  2
  C          1.900982       -0.376797        4.150259  2
 CL          0.439693       -0.524005        1.879385  2
  H         -0.791727       -2.388425        3.628669  2
  H         -0.248091       -3.041968        5.964261  2
  H          1.668838       -1.988843        7.133140  2
  H          3.038835       -0.283911        5.964261  2
  H          2.489621        0.364953        3.628669  2


*************** g00070-cl.com ***************
%mem=32GB
%nprocshared=16
#p mp2/aug-cc-pVDZ     counterpoise=2

00070 mp2/aug-cc-pVDZ     counterpoise=2

 0  1  0  1  0  1
  C         -1.274553       -0.000000       -2.036158  1
  C          0.000000        0.000000       -1.227123  1
  N          1.157822        0.000000       -1.938251  1
  O          0.000000        0.000000        0.000000  1
  C          2.437727        0.000000       -1.257939  1
  H         -1.102647       -0.000000       -3.110616  1
  H         -1.855539       -0.878858       -1.764608  1
  H         -1.855539        0.878858       -1.764608  1
  H          1.121252        0.000000       -2.941046  1
  H          3.229791        0.000000       -2.001550  1
  H          2.534158        0.880930       -0.625711  1
  H          2.534158       -0.880930       -0.625711  1
  C          0.978906       -0.821400        3.510922  2
  C          0.376797       -1.900982        4.150259  2
  C          0.747152       -2.201146        5.459844  2
  C          1.705482       -1.431069        6.116843  2
  C          2.297447       -0.353576        5.459844  2
  C          1.937532       -0.040971        4.150259  2
 CL          0.524005       -0.439693        1.879385  2
  H         -0.364953       -2.489621        3.628669  2
  H          0.283911       -3.038835        5.964261  2
  H          1.988843       -1.668838        7.133140  2
  H          3.041968        0.248091        5.964261  2
  H          2.388425        0.791727        3.628669  2


*************** g00071-cl.com ***************
%mem=32GB
%nprocshared=16
#p mp2/aug-cc-pVDZ     counterpoise=2

00071 mp2/aug-cc-pVDZ     counterpoise=2

 0  1  0  1  0  1
  C         -1.274553       -0.000000       -2.036158  1
  C          0.000000        0.000000       -1.227123  1
  N          1.157822        0.000000       -1.938251  1
  O          0.000000        0.000000        0.000000  1
  C          2.437727        0.000000       -1.257939  1
  H         -1.102647       -0.000000       -3.110616  1
  H         -1.855539       -0.878858       -1.764608  1
  H         -1.855539        0.878858       -1.764608  1
  H          1.121252        0.000000       -2.941046  1
  H          3.229791        0.000000       -2.001550  1
  H          2.534158        0.880930       -0.625711  1
  H          2.534158       -0.880930       -0.625711  1
  C          1.106669       -0.638936        3.510922  2
  C          0.701175       -1.806671        4.150259  2
  C          1.118026       -2.037964        5.459844  2
  C          1.928074       -1.113174        6.116843  2
  C          2.323942        0.050743        5.459844  2
  C          1.915211        0.296101        4.150259  2
 CL          0.592396       -0.342020        1.879385  2
  H          0.072910       -2.515172        3.628669  2
  H          0.807286       -2.943367        5.964261  2
  H          2.248419       -1.298125        7.133140  2
  H          2.952674        0.772554        5.964261  2
  H          2.214658        1.194444        3.628669  2


*************** g00072-cl.com ***************
%mem=32GB
%nprocshared=16
#p mp2/aug-cc-pVDZ     counterpoise=2

00072 mp2/aug-cc-pVDZ     counterpoise=2

 0  1  0  1  0  1
  C         -1.274553       -0.000000       -2.036158  1
  C          0.000000        0.000000       -1.227123  1
  N          1.157822        0.000000       -1.938251  1
  O          0.000000        0.000000        0.000000  1
  C          2.437727        0.000000       -1.257939  1
  H         -1.102647       -0.000000       -3.110616  1
  H         -1.855539       -0.878858       -1.764608  1
  H         -1.855539        0.878858       -1.764608  1
  H          1.121252        0.000000       -2.941046  1
  H          3.229791        0.000000       -2.001550  1
  H          2.534158        0.880930       -0.625711  1
  H          2.534158       -0.880930       -0.625711  1
  C          1.200806       -0.437058        3.510922  2
  C          1.004247       -1.657466        4.150259  2
  C          1.454929       -1.812860        5.459844  2
  C          2.092083       -0.761456        6.116843  2
  C          2.279824        0.453521        5.459844  2
  C          1.834697        0.624175        4.150259  2
 CL          0.642788       -0.233956        1.879385  2
  H          0.508557       -2.464300        3.628669  2
  H          1.306131       -2.758467        5.964261  2
  H          2.439678       -0.887970        7.133140  2
  H          2.773663        1.273543        5.964261  2
  H          1.973599        1.560869        3.628669  2


*************** g00073-cl.com ***************
%mem=32GB
%nprocshared=16
#p mp2/aug-cc-pVDZ     counterpoise=2

00073 mp2/aug-cc-pVDZ     counterpoise=2

 0  1  0  1  0  1
  C         -1.274553       -0.000000       -2.036158  1
  C          0.000000        0.000000       -1.227123  1
  N          1.157822        0.000000       -1.938251  1
  O          0.000000        0.000000        0.000000  1
  C          2.437727        0.000000       -1.257939  1
  H         -1.102647       -0.000000       -3.110616  1
  H         -1.855539       -0.878858       -1.764608  1
  H         -1.855539        0.878858       -1.764608  1
  H          1.121252        0.000000       -2.941046  1
  H          3.229791        0.000000       -2.001550  1
  H          2.534158        0.880930       -0.625711  1
  H          2.534158       -0.880930       -0.625711  1
  C          1.258457       -0.221900        3.510922  2
  C          1.276807       -1.457900        4.150259  2
  C          1.747625       -1.532673        5.459844  2
  C          2.192525       -0.386601        6.116843  2
  C          2.166436        0.842518        5.459844  2
  C          1.698437        0.933284        4.150259  2
 CL          0.673648       -0.118782        1.879385  2
  H          0.928752       -2.338552        3.628669  2
  H          1.765291       -2.489753        5.964261  2
  H          2.556808       -0.450834        7.133140  2
  H          2.510377        1.735837        5.964261  2
  H          1.672573        1.879868        3.628669  2


*************** g00074-cl.com ***************
%mem=32GB
%nprocshared=16
#p mp2/aug-cc-pVDZ     counterpoise=2

00074 mp2/aug-cc-pVDZ     counterpoise=2

 0  1  0  1  0  1
  C         -1.274553       -0.000000       -2.036158  1
  C          0.000000        0.000000       -1.227123  1
  N          1.157822        0.000000       -1.938251  1
  O          0.000000        0.000000        0.000000  1
  C          2.437727        0.000000       -1.257939  1
  H         -1.102647       -0.000000       -3.110616  1
  H         -1.855539       -0.878858       -1.764608  1
  H         -1.855539        0.878858       -1.764608  1
  H          1.121252        0.000000       -2.941046  1
  H          3.229791        0.000000       -2.001550  1
  H          2.534158        0.880930       -0.625711  1
  H          2.534158       -0.880930       -0.625711  1
  C          1.868122       -0.000000        3.235683  2
  C          2.208306       -1.214036        3.824899  2
  C          2.905122       -1.205916        5.031820  2
  C          3.254704       -0.000000        5.637313  2
  C          2.905122        1.205916        5.031820  2
  C          2.208306        1.214036        3.824899  2
 CL          1.000000        0.000000        1.732051  2
  H          1.930774       -2.141748        3.344200  2
  H          3.173517       -2.145388        5.496693  2
  H          3.795464       -0.000000        6.573937  2
  H          3.173517        2.145388        5.496693  2
  H          1.930775        2.141748        3.344200  2


*************** g00075-cl.com ***************
%mem=32GB
%nprocshared=16
#p mp2/aug-cc-pVDZ     counterpoise=2

00075 mp2/aug-cc-pVDZ     counterpoise=2

 0  1  0  1  0  1
  C         -1.274553       -0.000000       -2.036158  1
  C          0.000000        0.000000       -1.227123  1
  N          1.157822        0.000000       -1.938251  1
  O          0.000000        0.000000        0.000000  1
  C          2.437727        0.000000       -1.257939  1
  H         -1.102647       -0.000000       -3.110616  1
  H         -1.855539       -0.878858       -1.764608  1
  H         -1.855539        0.878858       -1.764608  1
  H          1.121252        0.000000       -2.941046  1
  H          3.229791        0.000000       -2.001550  1
  H          2.534158        0.880930       -0.625711  1
  H          2.534158       -0.880930       -0.625711  1
  C          1.839742        0.324396        3.235683  2
  C          2.385573       -0.812124        3.824899  2
  C          3.070392       -0.683126        5.031820  2
  C          3.205258        0.565173        5.637313  2
  C          2.651582        1.692065        5.031820  2
  C          1.963942        1.579060        3.824899  2
 CL          0.984808        0.173648        1.732051  2
  H          2.273352       -1.773935        3.344200  2
  H          3.497847       -1.561719        5.496693  2
  H          3.737803        0.659075        6.573937  2
  H          2.752761        2.663870        5.496693  2
  H          1.529531        2.444486        3.344200  2


*************** g00076-cl.com ***************
%mem=32GB
%nprocshared=16
#p mp2/aug-cc-pVDZ     counterpoise=2

00076 mp2/aug-cc-pVDZ     counterpoise=2

 0  1  0  1  0  1
  C         -1.274553       -0.000000       -2.036158  1
  C          0.000000        0.000000       -1.227123  1
  N          1.157822        0.000000       -1.938251  1
  O          0.000000        0.000000        0.000000  1
  C          2.437727        0.000000       -1.257939  1
  H         -1.102647       -0.000000       -3.110616  1
  H         -1.855539       -0.878858       -1.764608  1
  H         -1.855539        0.878858       -1.764608  1
  H          1.121252        0.000000       -2.941046  1
  H          3.229791        0.000000       -2.001550  1
  H          2.534158        0.880930       -0.625711  1
  H          2.534158       -0.880930       -0.625711  1
  C          1.755461        0.638936        3.235683  2
  C          2.490354       -0.385535        3.824899  2
  C          3.142370       -0.139580        5.031820  2
  C          3.058421        1.113174        5.637313  2
  C          2.317475        2.126801        5.031820  2
  C          1.659905        1.896106        3.824899  2
 CL          0.939693        0.342020        1.732051  2
  H          2.546856       -1.352221        3.344200  2
  H          3.715896       -0.930599        5.496693  2
  H          3.566570        1.298125        6.573937  2
  H          2.248365        3.101412        5.496693  2
  H          1.081814        2.672949        3.344200  2


*************** g00077-cl.com ***************
%mem=32GB
%nprocshared=16
#p mp2/aug-cc-pVDZ     counterpoise=2

00077 mp2/aug-cc-pVDZ     counterpoise=2

 0  1  0  1  0  1
  C         -1.274553       -0.000000       -2.036158  1
  C          0.000000        0.000000       -1.227123  1
  N          1.157822        0.000000       -1.938251  1
  O          0.000000        0.000000        0.000000  1
  C          2.437727        0.000000       -1.257939  1
  H         -1.102647       -0.000000       -3.110616  1
  H         -1.855539       -0.878858       -1.764608  1
  H         -1.855539        0.878858       -1.764608  1
  H          1.121252        0.000000       -2.941046  1
  H          3.229791        0.000000       -2.001550  1
  H          2.534158        0.880930       -0.625711  1
  H          2.534158       -0.880930       -0.625711  1
  C          1.617842        0.934061        3.235683  2
  C          2.519468        0.052767        3.824899  2
  C          3.118868        0.408207        5.031820  2
  C          2.818656        1.627352        5.637313  2
  C          1.912952        2.496915        5.031820  2
  C          1.305432        2.155539        3.824899  2
 CL          0.866025        0.500000        1.732051  2
  H          2.742974       -0.889421        3.344200  2
  H          3.821040       -0.271202        5.496693  2
  H          3.286969        1.897732        6.573937  2
  H          1.675652        3.444719        5.496693  2
  H          0.601226        2.820195        3.344200  2


*************** g00078-cl.com ***************
%mem=32GB
%nprocshared=16
#p mp2/aug-cc-pVDZ     counterpoise=2

00078 mp2/aug-cc-pVDZ     counterpoise=2

 0  1  0  1  0  1
  C         -1.274553       -0.000000       -2.036158  1
  C          0.000000        0.000000       -1.227123  1
  N          1.157822        0.000000       -1.938251  1
  O          0.000000        0.000000        0.000000  1
  C          2.437727        0.000000       -1.257939  1
  H         -1.102647       -0.000000       -3.110616  1
  H         -1.855539       -0.878858       -1.764608  1
  H         -1.855539        0.878858       -1.764608  1
  H          1.121252        0.000000       -2.941046  1
  H          3.229791        0.000000       -2.001550  1
  H          2.534158        0.880930       -0.625711  1
  H          2.534158       -0.880930       -0.625711  1
  C          1.431065        1.200806        3.235683  2
  C          2.472028        0.489467        3.824899  2
  C          3.000601        0.943591        5.031820  2
  C          2.493248        2.092083        5.637313  2
  C          1.450305        2.791162        5.031820  2
  C          0.911294        2.349478        3.824899  2
 CL          0.766044        0.642788        1.732051  2
  H          2.855748       -0.399596        3.344200  2
  H          3.810084        0.396435        5.496693  2
  H          2.907494        2.439678        6.573937  2
  H          1.052026        3.683360        5.496693  2
  H          0.102370        2.881752        3.344200  2


*************** g00079-cl.com ***************
%mem=32GB
%nprocshared=16
#p mp2/aug-cc-pVDZ     counterpoise=2

00079 mp2/aug-cc-pVDZ     counterpoise=2

 0  1  0  1  0  1
  C         -1.274553       -0.000000       -2.036158  1
  C          0.000000        0.000000       -1.227123  1
  N          1.157822        0.000000       -1.938251  1
  O          0.000000        0.000000        0.000000  1
  C          2.437727        0.000000       -1.257939  1
  H         -1.102647       -0.000000       -3.110616  1
  H         -1.855539       -0.878858       -1.764608  1
  H         -1.855539        0.878858       -1.764608  1
  H          1.121252        0.000000       -2.941046  1
  H          3.229791        0.000000       -2.001550  1
  H          2.534158        0.880930       -0.625711  1
  H          2.534158       -0.880930       -0.625711  1
  C          1.200806        1.431065        3.235683  2
  C          2.349478        0.911294        3.824899  2
  C          2.791162        1.450305        5.031820  2
  C          2.092083        2.493248        5.637313  2
  C          0.943591        3.000601        5.031820  2
  C          0.489467        2.472028        3.824899  2
 CL          0.642788        0.766044        1.732051  2
  H          2.881752        0.102370        3.344200  2
  H          3.683360        1.052026        5.496693  2
  H          2.439678        2.907494        6.573937  2
  H          0.396435        3.810084        5.496693  2
  H         -0.399596        2.855748        3.344200  2


*************** g00080-cl.com ***************
%mem=32GB
%nprocshared=16
#p mp2/aug-cc-pVDZ     counterpoise=2

00080 mp2/aug-cc-pVDZ     counterpoise=2

 0  1  0  1  0  1
  C         -1.274553       -0.000000       -2.036158  1
  C          0.000000        0.000000       -1.227123  1
  N          1.157822        0.000000       -1.938251  1
  O          0.000000        0.000000        0.000000  1
  C          2.437727        0.000000       -1.257939  1
  H         -1.102647       -0.000000       -3.110616  1
  H         -1.855539       -0.878858       -1.764608  1
  H         -1.855539        0.878858       -1.764608  1
  H          1.121252        0.000000       -2.941046  1
  H          3.229791        0.000000       -2.001550  1
  H          2.534158        0.880930       -0.625711  1
  H          2.534158       -0.880930       -0.625711  1
  C          0.934061        1.617842        3.235683  2
  C          2.155539        1.305432        3.824899  2
  C          2.496915        1.912952        5.031820  2
  C          1.627352        2.818656        5.637313  2
  C          0.408207        3.118868        5.031820  2
  C          0.052767        2.519468        3.824899  2
 CL          0.500000        0.866025        1.732051  2
  H          2.820195        0.601226        3.344200  2
  H          3.444719        1.675652        5.496693  2
  H          1.897732        3.286969        6.573937  2
  H         -0.271202        3.821040        5.496693  2
  H         -0.889421        2.742974        3.344200  2


*************** g00081-cl.com ***************
%mem=32GB
%nprocshared=16
#p mp2/aug-cc-pVDZ     counterpoise=2

00081 mp2/aug-cc-pVDZ     counterpoise=2

 0  1  0  1  0  1
  C         -1.274553       -0.000000       -2.036158  1
  C          0.000000        0.000000       -1.227123  1
  N          1.157822        0.000000       -1.938251  1
  O          0.000000        0.000000        0.000000  1
  C          2.437727        0.000000       -1.257939  1
  H         -1.102647       -0.000000       -3.110616  1
  H         -1.855539       -0.878858       -1.764608  1
  H         -1.855539        0.878858       -1.764608  1
  H          1.121252        0.000000       -2.941046  1
  H          3.229791        0.000000       -2.001550  1
  H          2.534158        0.880930       -0.625711  1
  H          2.534158       -0.880930       -0.625711  1
  C          0.638936        1.755461        3.235683  2
  C          1.896106        1.659905        3.824899  2
  C          2.126801        2.317475        5.031820  2
  C          1.113174        3.058421        5.637313  2
  C         -0.139580        3.142370        5.031820  2
  C         -0.385535        2.490354        3.824899  2
 CL          0.342020        0.939693        1.732051  2
  H          2.672949        1.081814        3.344200  2
  H          3.101412        2.248365        5.496693  2
  H          1.298125        3.566570        6.573937  2
  H         -0.930599        3.715896        5.496693  2
  H         -1.352221        2.546856        3.344200  2


*************** g00082-cl.com ***************
%mem=32GB
%nprocshared=16
#p mp2/aug-cc-pVDZ     counterpoise=2

00082 mp2/aug-cc-pVDZ     counterpoise=2

 0  1  0  1  0  1
  C         -1.274553       -0.000000       -2.036158  1
  C          0.000000        0.000000       -1.227123  1
  N          1.157822        0.000000       -1.938251  1
  O          0.000000        0.000000        0.000000  1
  C          2.437727        0.000000       -1.257939  1
  H         -1.102647       -0.000000       -3.110616  1
  H         -1.855539       -0.878858       -1.764608  1
  H         -1.855539        0.878858       -1.764608  1
  H          1.121252        0.000000       -2.941046  1
  H          3.229791        0.000000       -2.001550  1
  H          2.534158        0.880930       -0.625711  1
  H          2.534158       -0.880930       -0.625711  1
  C          0.324396        1.839742        3.235683  2
  C          1.579060        1.963942        3.824899  2
  C          1.692065        2.651582        5.031820  2
  C          0.565173        3.205258        5.637313  2
  C         -0.683126        3.070392        5.031820  2
  C         -0.812124        2.385573        3.824899  2
 CL          0.173648        0.984808        1.732051  2
  H          2.444486        1.529531        3.344200  2
  H          2.663870        2.752761        5.496693  2
  H          0.659075        3.737803        6.573937  2
  H         -1.561719        3.497847        5.496693  2
  H         -1.773935        2.273352        3.344200  2


*************** g00083-cl.com ***************
%mem=32GB
%nprocshared=16
#p mp2/aug-cc-pVDZ     counterpoise=2

00083 mp2/aug-cc-pVDZ     counterpoise=2

 0  1  0  1  0  1
  C         -1.274553       -0.000000       -2.036158  1
  C          0.000000        0.000000       -1.227123  1
  N          1.157822        0.000000       -1.938251  1
  O          0.000000        0.000000        0.000000  1
  C          2.437727        0.000000       -1.257939  1
  H         -1.102647       -0.000000       -3.110616  1
  H         -1.855539       -0.878858       -1.764608  1
  H         -1.855539        0.878858       -1.764608  1
  H          1.121252        0.000000       -2.941046  1
  H          3.229791        0.000000       -2.001550  1
  H          2.534158        0.880930       -0.625711  1
  H          2.534158       -0.880930       -0.625711  1
  C          0.000000        1.868122        3.235683  2
  C          1.214036        2.208306        3.824899  2
  C          1.205916        2.905122        5.031820  2
  C          0.000000        3.254704        5.637313  2
  C         -1.205916        2.905123        5.031820  2
  C         -1.214036        2.208307        3.824899  2
 CL          0.000000        1.000000        1.732051  2
  H          2.141748        1.930774        3.344200  2
  H          2.145388        3.173517        5.496693  2
  H          0.000000        3.795464        6.573937  2
  H         -2.145388        3.173517        5.496693  2
  H         -2.141748        1.930775        3.344200  2


*************** g00084-cl.com ***************
%mem=32GB
%nprocshared=16
#p mp2/aug-cc-pVDZ     counterpoise=2

00084 mp2/aug-cc-pVDZ     counterpoise=2

 0  1  0  1  0  1
  C         -1.274553       -0.000000       -2.036158  1
  C          0.000000        0.000000       -1.227123  1
  N          1.157822        0.000000       -1.938251  1
  O          0.000000        0.000000        0.000000  1
  C          2.437727        0.000000       -1.257939  1
  H         -1.102647       -0.000000       -3.110616  1
  H         -1.855539       -0.878858       -1.764608  1
  H         -1.855539        0.878858       -1.764608  1
  H          1.121252        0.000000       -2.941046  1
  H          3.229791        0.000000       -2.001550  1
  H          2.534158        0.880930       -0.625711  1
  H          2.534158       -0.880930       -0.625711  1
  C         -0.324396        1.839742        3.235683  2
  C          0.812124        2.385573        3.824899  2
  C          0.683126        3.070392        5.031820  2
  C         -0.565173        3.205258        5.637313  2
  C         -1.692065        2.651582        5.031820  2
  C         -1.579060        1.963942        3.824899  2
 CL         -0.173648        0.984808        1.732051  2
  H          1.773935        2.273352        3.344200  2
  H          1.561719        3.497847        5.496693  2
  H         -0.659075        3.737803        6.573937  2
  H         -2.663870        2.752761        5.496693  2
  H         -2.444486        1.529531        3.344200  2


*************** g00085-cl.com ***************
%mem=32GB
%nprocshared=16
#p mp2/aug-cc-pVDZ     counterpoise=2

00085 mp2/aug-cc-pVDZ     counterpoise=2

 0  1  0  1  0  1
  C         -1.274553       -0.000000       -2.036158  1
  C          0.000000        0.000000       -1.227123  1
  N          1.157822        0.000000       -1.938251  1
  O          0.000000        0.000000        0.000000  1
  C          2.437727        0.000000       -1.257939  1
  H         -1.102647       -0.000000       -3.110616  1
  H         -1.855539       -0.878858       -1.764608  1
  H         -1.855539        0.878858       -1.764608  1
  H          1.121252        0.000000       -2.941046  1
  H          3.229791        0.000000       -2.001550  1
  H          2.534158        0.880930       -0.625711  1
  H          2.534158       -0.880930       -0.625711  1
  C         -0.638936        1.755461        3.235683  2
  C          0.385535        2.490354        3.824899  2
  C          0.139580        3.142370        5.031820  2
  C         -1.113174        3.058421        5.637313  2
  C         -2.126801        2.317475        5.031820  2
  C         -1.896106        1.659905        3.824899  2
 CL         -0.342020        0.939693        1.732051  2
  H          1.352221        2.546856        3.344200  2
  H          0.930599        3.715896        5.496693  2
  H         -1.298125        3.566570        6.573937  2
  H         -3.101412        2.248365        5.496693  2
  H         -2.672949        1.081814        3.344200  2


*************** g00086-cl.com ***************
%mem=32GB
%nprocshared=16
#p mp2/aug-cc-pVDZ     counterpoise=2

00086 mp2/aug-cc-pVDZ     counterpoise=2

 0  1  0  1  0  1
  C         -1.274553       -0.000000       -2.036158  1
  C          0.000000        0.000000       -1.227123  1
  N          1.157822        0.000000       -1.938251  1
  O          0.000000        0.000000        0.000000  1
  C          2.437727        0.000000       -1.257939  1
  H         -1.102647       -0.000000       -3.110616  1
  H         -1.855539       -0.878858       -1.764608  1
  H         -1.855539        0.878858       -1.764608  1
  H          1.121252        0.000000       -2.941046  1
  H          3.229791        0.000000       -2.001550  1
  H          2.534158        0.880930       -0.625711  1
  H          2.534158       -0.880930       -0.625711  1
  C         -0.934061        1.617842        3.235683  2
  C         -0.052767        2.519468        3.824899  2
  C         -0.408207        3.118868        5.031820  2
  C         -1.627352        2.818656        5.637313  2
  C         -2.496915        1.912952        5.031820  2
  C         -2.155539        1.305432        3.824899  2
 CL         -0.500000        0.866025        1.732051  2
  H          0.889421        2.742974        3.344200  2
  H          0.271202        3.821040        5.496693  2
  H         -1.897732        3.286969        6.573937  2
  H         -3.444719        1.675652        5.496693  2
  H         -2.820195        0.601226        3.344200  2


*************** g00087-cl.com ***************
%mem=32GB
%nprocshared=16
#p mp2/aug-cc-pVDZ     counterpoise=2

00087 mp2/aug-cc-pVDZ     counterpoise=2

 0  1  0  1  0  1
  C         -1.274553       -0.000000       -2.036158  1
  C          0.000000        0.000000       -1.227123  1
  N          1.157822        0.000000       -1.938251  1
  O          0.000000        0.000000        0.000000  1
  C          2.437727        0.000000       -1.257939  1
  H         -1.102647       -0.000000       -3.110616  1
  H         -1.855539       -0.878858       -1.764608  1
  H         -1.855539        0.878858       -1.764608  1
  H          1.121252        0.000000       -2.941046  1
  H          3.229791        0.000000       -2.001550  1
  H          2.534158        0.880930       -0.625711  1
  H          2.534158       -0.880930       -0.625711  1
  C         -1.200806        1.431065        3.235683  2
  C         -0.489467        2.472028        3.824899  2
  C         -0.943591        3.000601        5.031820  2
  C         -2.092083        2.493248        5.637313  2
  C         -2.791162        1.450305        5.031820  2
  C         -2.349478        0.911294        3.824899  2
 CL         -0.642788        0.766044        1.732051  2
  H          0.399596        2.855748        3.344200  2
  H         -0.396435        3.810084        5.496693  2
  H         -2.439678        2.907494        6.573937  2
  H         -3.683360        1.052026        5.496693  2
  H         -2.881752        0.102370        3.344200  2


*************** g00088-cl.com ***************
%mem=32GB
%nprocshared=16
#p mp2/aug-cc-pVDZ     counterpoise=2

00088 mp2/aug-cc-pVDZ     counterpoise=2

 0  1  0  1  0  1
  C         -1.274553       -0.000000       -2.036158  1
  C          0.000000        0.000000       -1.227123  1
  N          1.157822        0.000000       -1.938251  1
  O          0.000000        0.000000        0.000000  1
  C          2.437727        0.000000       -1.257939  1
  H         -1.102647       -0.000000       -3.110616  1
  H         -1.855539       -0.878858       -1.764608  1
  H         -1.855539        0.878858       -1.764608  1
  H          1.121252        0.000000       -2.941046  1
  H          3.229791        0.000000       -2.001550  1
  H          2.534158        0.880930       -0.625711  1
  H          2.534158       -0.880930       -0.625711  1
  C         -1.431065        1.200806        3.235683  2
  C         -0.911294        2.349478        3.824899  2
  C         -1.450305        2.791162        5.031820  2
  C         -2.493248        2.092083        5.637313  2
  C         -3.000601        0.943591        5.031820  2
  C         -2.472028        0.489467        3.824899  2
 CL         -0.766044        0.642788        1.732051  2
  H         -0.102370        2.881752        3.344200  2
  H         -1.052026        3.683360        5.496693  2
  H         -2.907494        2.439678        6.573937  2
  H         -3.810084        0.396435        5.496693  2
  H         -2.855748       -0.399596        3.344200  2


*************** g00089-cl.com ***************
%mem=32GB
%nprocshared=16
#p mp2/aug-cc-pVDZ     counterpoise=2

00089 mp2/aug-cc-pVDZ     counterpoise=2

 0  1  0  1  0  1
  C         -1.274553       -0.000000       -2.036158  1
  C          0.000000        0.000000       -1.227123  1
  N          1.157822        0.000000       -1.938251  1
  O          0.000000        0.000000        0.000000  1
  C          2.437727        0.000000       -1.257939  1
  H         -1.102647       -0.000000       -3.110616  1
  H         -1.855539       -0.878858       -1.764608  1
  H         -1.855539        0.878858       -1.764608  1
  H          1.121252        0.000000       -2.941046  1
  H          3.229791        0.000000       -2.001550  1
  H          2.534158        0.880930       -0.625711  1
  H          2.534158       -0.880930       -0.625711  1
  C         -1.617842        0.934061        3.235683  2
  C         -1.305432        2.155539        3.824899  2
  C         -1.912952        2.496915        5.031820  2
  C         -2.818656        1.627352        5.637313  2
  C         -3.118868        0.408207        5.031820  2
  C         -2.519468        0.052767        3.824899  2
 CL         -0.866025        0.500000        1.732051  2
  H         -0.601226        2.820195        3.344200  2
  H         -1.675652        3.444719        5.496693  2
  H         -3.286969        1.897732        6.573937  2
  H         -3.821040       -0.271202        5.496693  2
  H         -2.742974       -0.889421        3.344200  2


*************** g00090-cl.com ***************
%mem=32GB
%nprocshared=16
#p mp2/aug-cc-pVDZ     counterpoise=2

00090 mp2/aug-cc-pVDZ     counterpoise=2

 0  1  0  1  0  1
  C         -1.274553       -0.000000       -2.036158  1
  C          0.000000        0.000000       -1.227123  1
  N          1.157822        0.000000       -1.938251  1
  O          0.000000        0.000000        0.000000  1
  C          2.437727        0.000000       -1.257939  1
  H         -1.102647       -0.000000       -3.110616  1
  H         -1.855539       -0.878858       -1.764608  1
  H         -1.855539        0.878858       -1.764608  1
  H          1.121252        0.000000       -2.941046  1
  H          3.229791        0.000000       -2.001550  1
  H          2.534158        0.880930       -0.625711  1
  H          2.534158       -0.880930       -0.625711  1
  C         -1.755461        0.638936        3.235683  2
  C         -1.659905        1.896106        3.824899  2
  C         -2.317475        2.126801        5.031820  2
  C         -3.058421        1.113174        5.637313  2
  C         -3.142370       -0.139580        5.031820  2
  C         -2.490354       -0.385535        3.824899  2
 CL         -0.939693        0.342020        1.732051  2
  H         -1.081814        2.672949        3.344200  2
  H         -2.248365        3.101412        5.496693  2
  H         -3.566570        1.298125        6.573937  2
  H         -3.715896       -0.930599        5.496693  2
  H         -2.546856       -1.352221        3.344200  2


*************** g00091-cl.com ***************
%mem=32GB
%nprocshared=16
#p mp2/aug-cc-pVDZ     counterpoise=2

00091 mp2/aug-cc-pVDZ     counterpoise=2

 0  1  0  1  0  1
  C         -1.274553       -0.000000       -2.036158  1
  C          0.000000        0.000000       -1.227123  1
  N          1.157822        0.000000       -1.938251  1
  O          0.000000        0.000000        0.000000  1
  C          2.437727        0.000000       -1.257939  1
  H         -1.102647       -0.000000       -3.110616  1
  H         -1.855539       -0.878858       -1.764608  1
  H         -1.855539        0.878858       -1.764608  1
  H          1.121252        0.000000       -2.941046  1
  H          3.229791        0.000000       -2.001550  1
  H          2.534158        0.880930       -0.625711  1
  H          2.534158       -0.880930       -0.625711  1
  C         -1.839742        0.324396        3.235683  2
  C         -1.963942        1.579060        3.824899  2
  C         -2.651582        1.692065        5.031820  2
  C         -3.205258        0.565173        5.637313  2
  C         -3.070392       -0.683126        5.031820  2
  C         -2.385573       -0.812124        3.824899  2
 CL         -0.984808        0.173648        1.732051  2
  H         -1.529531        2.444486        3.344200  2
  H         -2.752761        2.663870        5.496693  2
  H         -3.737803        0.659075        6.573937  2
  H         -3.497847       -1.561719        5.496693  2
  H         -2.273352       -1.773935        3.344200  2


*************** g00092-cl.com ***************
%mem=32GB
%nprocshared=16
#p mp2/aug-cc-pVDZ     counterpoise=2

00092 mp2/aug-cc-pVDZ     counterpoise=2

 0  1  0  1  0  1
  C         -1.274553       -0.000000       -2.036158  1
  C          0.000000        0.000000       -1.227123  1
  N          1.157822        0.000000       -1.938251  1
  O          0.000000        0.000000        0.000000  1
  C          2.437727        0.000000       -1.257939  1
  H         -1.102647       -0.000000       -3.110616  1
  H         -1.855539       -0.878858       -1.764608  1
  H         -1.855539        0.878858       -1.764608  1
  H          1.121252        0.000000       -2.941046  1
  H          3.229791        0.000000       -2.001550  1
  H          2.534158        0.880930       -0.625711  1
  H          2.534158       -0.880930       -0.625711  1
  C         -1.868122        0.000000        3.235683  2
  C         -2.208306        1.214036        3.824899  2
  C         -2.905122        1.205916        5.031820  2
  C         -3.254704        0.000000        5.637313  2
  C         -2.905123       -1.205916        5.031820  2
  C         -2.208307       -1.214036        3.824899  2
 CL         -1.000000        0.000000        1.732051  2
  H         -1.930774        2.141748        3.344200  2
  H         -3.173517        2.145388        5.496693  2
  H         -3.795464        0.000000        6.573937  2
  H         -3.173517       -2.145388        5.496693  2
  H         -1.930775       -2.141748        3.344200  2


*************** g00093-cl.com ***************
%mem=32GB
%nprocshared=16
#p mp2/aug-cc-pVDZ     counterpoise=2

00093 mp2/aug-cc-pVDZ     counterpoise=2

 0  1  0  1  0  1
  C         -1.274553       -0.000000       -2.036158  1
  C          0.000000        0.000000       -1.227123  1
  N          1.157822        0.000000       -1.938251  1
  O          0.000000        0.000000        0.000000  1
  C          2.437727        0.000000       -1.257939  1
  H         -1.102647       -0.000000       -3.110616  1
  H         -1.855539       -0.878858       -1.764608  1
  H         -1.855539        0.878858       -1.764608  1
  H          1.121252        0.000000       -2.941046  1
  H          3.229791        0.000000       -2.001550  1
  H          2.534158        0.880930       -0.625711  1
  H          2.534158       -0.880930       -0.625711  1
  C         -1.839742       -0.324396        3.235683  2
  C         -2.385573        0.812124        3.824899  2
  C         -3.070392        0.683126        5.031820  2
  C         -3.205258       -0.565173        5.637313  2
  C         -2.651582       -1.692065        5.031820  2
  C         -1.963942       -1.579060        3.824899  2
 CL         -0.984808       -0.173648        1.732051  2
  H         -2.273352        1.773935        3.344200  2
  H         -3.497847        1.561719        5.496693  2
  H         -3.737803       -0.659075        6.573937  2
  H         -2.752761       -2.663870        5.496693  2
  H         -1.529531       -2.444486        3.344200  2


*************** g00094-cl.com ***************
%mem=32GB
%nprocshared=16
#p mp2/aug-cc-pVDZ     counterpoise=2

00094 mp2/aug-cc-pVDZ     counterpoise=2

 0  1  0  1  0  1
  C         -1.274553       -0.000000       -2.036158  1
  C          0.000000        0.000000       -1.227123  1
  N          1.157822        0.000000       -1.938251  1
  O          0.000000        0.000000        0.000000  1
  C          2.437727        0.000000       -1.257939  1
  H         -1.102647       -0.000000       -3.110616  1
  H         -1.855539       -0.878858       -1.764608  1
  H         -1.855539        0.878858       -1.764608  1
  H          1.121252        0.000000       -2.941046  1
  H          3.229791        0.000000       -2.001550  1
  H          2.534158        0.880930       -0.625711  1
  H          2.534158       -0.880930       -0.625711  1
  C         -1.755461       -0.638936        3.235683  2
  C         -2.490354        0.385535        3.824899  2
  C         -3.142370        0.139580        5.031820  2
  C         -3.058421       -1.113174        5.637313  2
  C         -2.317475       -2.126801        5.031820  2
  C         -1.659905       -1.896106        3.824899  2
 CL         -0.939693       -0.342020        1.732051  2
  H         -2.546856        1.352221        3.344200  2
  H         -3.715896        0.930599        5.496693  2
  H         -3.566570       -1.298125        6.573937  2
  H         -2.248365       -3.101412        5.496693  2
  H         -1.081814       -2.672949        3.344200  2


*************** g00095-cl.com ***************
%mem=32GB
%nprocshared=16
#p mp2/aug-cc-pVDZ     counterpoise=2

00095 mp2/aug-cc-pVDZ     counterpoise=2

 0  1  0  1  0  1
  C         -1.274553       -0.000000       -2.036158  1
  C          0.000000        0.000000       -1.227123  1
  N          1.157822        0.000000       -1.938251  1
  O          0.000000        0.000000        0.000000  1
  C          2.437727        0.000000       -1.257939  1
  H         -1.102647       -0.000000       -3.110616  1
  H         -1.855539       -0.878858       -1.764608  1
  H         -1.855539        0.878858       -1.764608  1
  H          1.121252        0.000000       -2.941046  1
  H          3.229791        0.000000       -2.001550  1
  H          2.534158        0.880930       -0.625711  1
  H          2.534158       -0.880930       -0.625711  1
  C         -1.617842       -0.934061        3.235683  2
  C         -2.519468       -0.052767        3.824899  2
  C         -3.118868       -0.408207        5.031820  2
  C         -2.818656       -1.627352        5.637313  2
  C         -1.912952       -2.496915        5.031820  2
  C         -1.305432       -2.155539        3.824899  2
 CL         -0.866025       -0.500000        1.732051  2
  H         -2.742974        0.889421        3.344200  2
  H         -3.821040        0.271202        5.496693  2
  H         -3.286969       -1.897732        6.573937  2
  H         -1.675652       -3.444719        5.496693  2
  H         -0.601226       -2.820195        3.344200  2


*************** g00096-cl.com ***************
%mem=32GB
%nprocshared=16
#p mp2/aug-cc-pVDZ     counterpoise=2

00096 mp2/aug-cc-pVDZ     counterpoise=2

 0  1  0  1  0  1
  C         -1.274553       -0.000000       -2.036158  1
  C          0.000000        0.000000       -1.227123  1
  N          1.157822        0.000000       -1.938251  1
  O          0.000000        0.000000        0.000000  1
  C          2.437727        0.000000       -1.257939  1
  H         -1.102647       -0.000000       -3.110616  1
  H         -1.855539       -0.878858       -1.764608  1
  H         -1.855539        0.878858       -1.764608  1
  H          1.121252        0.000000       -2.941046  1
  H          3.229791        0.000000       -2.001550  1
  H          2.534158        0.880930       -0.625711  1
  H          2.534158       -0.880930       -0.625711  1
  C         -1.431065       -1.200806        3.235683  2
  C         -2.472028       -0.489467        3.824899  2
  C         -3.000601       -0.943591        5.031820  2
  C         -2.493248       -2.092083        5.637313  2
  C         -1.450305       -2.791162        5.031820  2
  C         -0.911294       -2.349478        3.824899  2
 CL         -0.766044       -0.642788        1.732051  2
  H         -2.855748        0.399596        3.344200  2
  H         -3.810084       -0.396435        5.496693  2
  H         -2.907494       -2.439678        6.573937  2
  H         -1.052026       -3.683360        5.496693  2
  H         -0.102370       -2.881752        3.344200  2


*************** g00097-cl.com ***************
%mem=32GB
%nprocshared=16
#p mp2/aug-cc-pVDZ     counterpoise=2

00097 mp2/aug-cc-pVDZ     counterpoise=2

 0  1  0  1  0  1
  C         -1.274553       -0.000000       -2.036158  1
  C          0.000000        0.000000       -1.227123  1
  N          1.157822        0.000000       -1.938251  1
  O          0.000000        0.000000        0.000000  1
  C          2.437727        0.000000       -1.257939  1
  H         -1.102647       -0.000000       -3.110616  1
  H         -1.855539       -0.878858       -1.764608  1
  H         -1.855539        0.878858       -1.764608  1
  H          1.121252        0.000000       -2.941046  1
  H          3.229791        0.000000       -2.001550  1
  H          2.534158        0.880930       -0.625711  1
  H          2.534158       -0.880930       -0.625711  1
  C         -1.200806       -1.431065        3.235683  2
  C         -2.349478       -0.911294        3.824899  2
  C         -2.791162       -1.450305        5.031820  2
  C         -2.092083       -2.493248        5.637313  2
  C         -0.943591       -3.000601        5.031820  2
  C         -0.489467       -2.472028        3.824899  2
 CL         -0.642788       -0.766044        1.732051  2
  H         -2.881752       -0.102370        3.344200  2
  H         -3.683360       -1.052026        5.496693  2
  H         -2.439678       -2.907494        6.573937  2
  H         -0.396435       -3.810084        5.496693  2
  H          0.399596       -2.855748        3.344200  2


*************** g00098-cl.com ***************
%mem=32GB
%nprocshared=16
#p mp2/aug-cc-pVDZ     counterpoise=2

00098 mp2/aug-cc-pVDZ     counterpoise=2

 0  1  0  1  0  1
  C         -1.274553       -0.000000       -2.036158  1
  C          0.000000        0.000000       -1.227123  1
  N          1.157822        0.000000       -1.938251  1
  O          0.000000        0.000000        0.000000  1
  C          2.437727        0.000000       -1.257939  1
  H         -1.102647       -0.000000       -3.110616  1
  H         -1.855539       -0.878858       -1.764608  1
  H         -1.855539        0.878858       -1.764608  1
  H          1.121252        0.000000       -2.941046  1
  H          3.229791        0.000000       -2.001550  1
  H          2.534158        0.880930       -0.625711  1
  H          2.534158       -0.880930       -0.625711  1
  C         -0.934061       -1.617842        3.235683  2
  C         -2.155539       -1.305432        3.824899  2
  C         -2.496915       -1.912952        5.031820  2
  C         -1.627352       -2.818656        5.637313  2
  C         -0.408207       -3.118868        5.031820  2
  C         -0.052767       -2.519468        3.824899  2
 CL         -0.500000       -0.866025        1.732051  2
  H         -2.820195       -0.601226        3.344200  2
  H         -3.444719       -1.675652        5.496693  2
  H         -1.897732       -3.286969        6.573937  2
  H          0.271202       -3.821040        5.496693  2
  H          0.889421       -2.742974        3.344200  2


*************** g00099-cl.com ***************
%mem=32GB
%nprocshared=16
#p mp2/aug-cc-pVDZ     counterpoise=2

00099 mp2/aug-cc-pVDZ     counterpoise=2

 0  1  0  1  0  1
  C         -1.274553       -0.000000       -2.036158  1
  C          0.000000        0.000000       -1.227123  1
  N          1.157822        0.000000       -1.938251  1
  O          0.000000        0.000000        0.000000  1
  C          2.437727        0.000000       -1.257939  1
  H         -1.102647       -0.000000       -3.110616  1
  H         -1.855539       -0.878858       -1.764608  1
  H         -1.855539        0.878858       -1.764608  1
  H          1.121252        0.000000       -2.941046  1
  H          3.229791        0.000000       -2.001550  1
  H          2.534158        0.880930       -0.625711  1
  H          2.534158       -0.880930       -0.625711  1
  C         -0.638936       -1.755461        3.235683  2
  C         -1.896106       -1.659905        3.824899  2
  C         -2.126801       -2.317475        5.031820  2
  C         -1.113174       -3.058421        5.637313  2
  C          0.139580       -3.142370        5.031820  2
  C          0.385535       -2.490354        3.824899  2
 CL         -0.342020       -0.939693        1.732051  2
  H         -2.672949       -1.081814        3.344200  2
  H         -3.101412       -2.248365        5.496693  2
  H         -1.298125       -3.566570        6.573937  2
  H          0.930599       -3.715896        5.496693  2
  H          1.352221       -2.546856        3.344200  2


*************** g00100-cl.com ***************
%mem=32GB
%nprocshared=16
#p mp2/aug-cc-pVDZ     counterpoise=2

00100 mp2/aug-cc-pVDZ     counterpoise=2

 0  1  0  1  0  1
  C         -1.274553       -0.000000       -2.036158  1
  C          0.000000        0.000000       -1.227123  1
  N          1.157822        0.000000       -1.938251  1
  O          0.000000        0.000000        0.000000  1
  C          2.437727        0.000000       -1.257939  1
  H         -1.102647       -0.000000       -3.110616  1
  H         -1.855539       -0.878858       -1.764608  1
  H         -1.855539        0.878858       -1.764608  1
  H          1.121252        0.000000       -2.941046  1
  H          3.229791        0.000000       -2.001550  1
  H          2.534158        0.880930       -0.625711  1
  H          2.534158       -0.880930       -0.625711  1
  C         -0.324396       -1.839742        3.235683  2
  C         -1.579060       -1.963942        3.824899  2
  C         -1.692065       -2.651582        5.031820  2
  C         -0.565173       -3.205258        5.637313  2
  C          0.683126       -3.070392        5.031820  2
  C          0.812124       -2.385573        3.824899  2
 CL         -0.173648       -0.984808        1.732051  2
  H         -2.444486       -1.529531        3.344200  2
  H         -2.663870       -2.752761        5.496693  2
  H         -0.659075       -3.737803        6.573937  2
  H          1.561719       -3.497847        5.496693  2
  H          1.773935       -2.273352        3.344200  2


*************** g00101-cl.com ***************
%mem=32GB
%nprocshared=16
#p mp2/aug-cc-pVDZ     counterpoise=2

00101 mp2/aug-cc-pVDZ     counterpoise=2

 0  1  0  1  0  1
  C         -1.274553       -0.000000       -2.036158  1
  C          0.000000        0.000000       -1.227123  1
  N          1.157822        0.000000       -1.938251  1
  O          0.000000        0.000000        0.000000  1
  C          2.437727        0.000000       -1.257939  1
  H         -1.102647       -0.000000       -3.110616  1
  H         -1.855539       -0.878858       -1.764608  1
  H         -1.855539        0.878858       -1.764608  1
  H          1.121252        0.000000       -2.941046  1
  H          3.229791        0.000000       -2.001550  1
  H          2.534158        0.880930       -0.625711  1
  H          2.534158       -0.880930       -0.625711  1
  C         -0.000000       -1.868122        3.235683  2
  C         -1.214036       -2.208306        3.824899  2
  C         -1.205916       -2.905122        5.031820  2
  C         -0.000000       -3.254704        5.637313  2
  C          1.205916       -2.905123        5.031820  2
  C          1.214036       -2.208307        3.824899  2
 CL         -0.000000       -1.000000        1.732051  2
  H         -2.141748       -1.930774        3.344200  2
  H         -2.145388       -3.173517        5.496693  2
  H         -0.000000       -3.795464        6.573937  2
  H          2.145388       -3.173517        5.496693  2
  H          2.141748       -1.930775        3.344200  2


*************** g00102-cl.com ***************
%mem=32GB
%nprocshared=16
#p mp2/aug-cc-pVDZ     counterpoise=2

00102 mp2/aug-cc-pVDZ     counterpoise=2

 0  1  0  1  0  1
  C         -1.274553       -0.000000       -2.036158  1
  C          0.000000        0.000000       -1.227123  1
  N          1.157822        0.000000       -1.938251  1
  O          0.000000        0.000000        0.000000  1
  C          2.437727        0.000000       -1.257939  1
  H         -1.102647       -0.000000       -3.110616  1
  H         -1.855539       -0.878858       -1.764608  1
  H         -1.855539        0.878858       -1.764608  1
  H          1.121252        0.000000       -2.941046  1
  H          3.229791        0.000000       -2.001550  1
  H          2.534158        0.880930       -0.625711  1
  H          2.534158       -0.880930       -0.625711  1
  C          0.324396       -1.839742        3.235683  2
  C         -0.812124       -2.385573        3.824899  2
  C         -0.683126       -3.070392        5.031820  2
  C          0.565173       -3.205258        5.637313  2
  C          1.692065       -2.651582        5.031820  2
  C          1.579060       -1.963942        3.824899  2
 CL          0.173648       -0.984808        1.732051  2
  H         -1.773935       -2.273352        3.344200  2
  H         -1.561719       -3.497847        5.496693  2
  H          0.659075       -3.737803        6.573937  2
  H          2.663870       -2.752761        5.496693  2
  H          2.444486       -1.529531        3.344200  2


*************** g00103-cl.com ***************
%mem=32GB
%nprocshared=16
#p mp2/aug-cc-pVDZ     counterpoise=2

00103 mp2/aug-cc-pVDZ     counterpoise=2

 0  1  0  1  0  1
  C         -1.274553       -0.000000       -2.036158  1
  C          0.000000        0.000000       -1.227123  1
  N          1.157822        0.000000       -1.938251  1
  O          0.000000        0.000000        0.000000  1
  C          2.437727        0.000000       -1.257939  1
  H         -1.102647       -0.000000       -3.110616  1
  H         -1.855539       -0.878858       -1.764608  1
  H         -1.855539        0.878858       -1.764608  1
  H          1.121252        0.000000       -2.941046  1
  H          3.229791        0.000000       -2.001550  1
  H          2.534158        0.880930       -0.625711  1
  H          2.534158       -0.880930       -0.625711  1
  C          0.638936       -1.755461        3.235683  2
  C         -0.385535       -2.490354        3.824899  2
  C         -0.139580       -3.142370        5.031820  2
  C          1.113174       -3.058421        5.637313  2
  C          2.126801       -2.317475        5.031820  2
  C          1.896106       -1.659905        3.824899  2
 CL          0.342020       -0.939693        1.732051  2
  H         -1.352221       -2.546856        3.344200  2
  H         -0.930599       -3.715896        5.496693  2
  H          1.298125       -3.566570        6.573937  2
  H          3.101412       -2.248365        5.496693  2
  H          2.672949       -1.081814        3.344200  2


*************** g00104-cl.com ***************
%mem=32GB
%nprocshared=16
#p mp2/aug-cc-pVDZ     counterpoise=2

00104 mp2/aug-cc-pVDZ     counterpoise=2

 0  1  0  1  0  1
  C         -1.274553       -0.000000       -2.036158  1
  C          0.000000        0.000000       -1.227123  1
  N          1.157822        0.000000       -1.938251  1
  O          0.000000        0.000000        0.000000  1
  C          2.437727        0.000000       -1.257939  1
  H         -1.102647       -0.000000       -3.110616  1
  H         -1.855539       -0.878858       -1.764608  1
  H         -1.855539        0.878858       -1.764608  1
  H          1.121252        0.000000       -2.941046  1
  H          3.229791        0.000000       -2.001550  1
  H          2.534158        0.880930       -0.625711  1
  H          2.534158       -0.880930       -0.625711  1
  C          0.934061       -1.617842        3.235683  2
  C          0.052767       -2.519468        3.824899  2
  C          0.408207       -3.118868        5.031820  2
  C          1.627352       -2.818656        5.637313  2
  C          2.496915       -1.912952        5.031820  2
  C          2.155539       -1.305432        3.824899  2
 CL          0.500000       -0.866025        1.732051  2
  H         -0.889421       -2.742974        3.344200  2
  H         -0.271202       -3.821040        5.496693  2
  H          1.897732       -3.286969        6.573937  2
  H          3.444719       -1.675652        5.496693  2
  H          2.820195       -0.601226        3.344200  2


*************** g00105-cl.com ***************
%mem=32GB
%nprocshared=16
#p mp2/aug-cc-pVDZ     counterpoise=2

00105 mp2/aug-cc-pVDZ     counterpoise=2

 0  1  0  1  0  1
  C         -1.274553       -0.000000       -2.036158  1
  C          0.000000        0.000000       -1.227123  1
  N          1.157822        0.000000       -1.938251  1
  O          0.000000        0.000000        0.000000  1
  C          2.437727        0.000000       -1.257939  1
  H         -1.102647       -0.000000       -3.110616  1
  H         -1.855539       -0.878858       -1.764608  1
  H         -1.855539        0.878858       -1.764608  1
  H          1.121252        0.000000       -2.941046  1
  H          3.229791        0.000000       -2.001550  1
  H          2.534158        0.880930       -0.625711  1
  H          2.534158       -0.880930       -0.625711  1
  C          1.200806       -1.431065        3.235683  2
  C          0.489467       -2.472028        3.824899  2
  C          0.943591       -3.000601        5.031820  2
  C          2.092083       -2.493248        5.637313  2
  C          2.791162       -1.450305        5.031820  2
  C          2.349478       -0.911294        3.824899  2
 CL          0.642788       -0.766044        1.732051  2
  H         -0.399596       -2.855748        3.344200  2
  H          0.396435       -3.810084        5.496693  2
  H          2.439678       -2.907494        6.573937  2
  H          3.683360       -1.052026        5.496693  2
  H          2.881752       -0.102370        3.344200  2


*************** g00106-cl.com ***************
%mem=32GB
%nprocshared=16
#p mp2/aug-cc-pVDZ     counterpoise=2

00106 mp2/aug-cc-pVDZ     counterpoise=2

 0  1  0  1  0  1
  C         -1.274553       -0.000000       -2.036158  1
  C          0.000000        0.000000       -1.227123  1
  N          1.157822        0.000000       -1.938251  1
  O          0.000000        0.000000        0.000000  1
  C          2.437727        0.000000       -1.257939  1
  H         -1.102647       -0.000000       -3.110616  1
  H         -1.855539       -0.878858       -1.764608  1
  H         -1.855539        0.878858       -1.764608  1
  H          1.121252        0.000000       -2.941046  1
  H          3.229791        0.000000       -2.001550  1
  H          2.534158        0.880930       -0.625711  1
  H          2.534158       -0.880930       -0.625711  1
  C          1.431065       -1.200806        3.235683  2
  C          0.911294       -2.349478        3.824899  2
  C          1.450305       -2.791162        5.031820  2
  C          2.493248       -2.092083        5.637313  2
  C          3.000601       -0.943591        5.031820  2
  C          2.472028       -0.489467        3.824899  2
 CL          0.766044       -0.642788        1.732051  2
  H          0.102370       -2.881752        3.344200  2
  H          1.052026       -3.683360        5.496693  2
  H          2.907494       -2.439678        6.573937  2
  H          3.810084       -0.396435        5.496693  2
  H          2.855748        0.399596        3.344200  2


*************** g00107-cl.com ***************
%mem=32GB
%nprocshared=16
#p mp2/aug-cc-pVDZ     counterpoise=2

00107 mp2/aug-cc-pVDZ     counterpoise=2

 0  1  0  1  0  1
  C         -1.274553       -0.000000       -2.036158  1
  C          0.000000        0.000000       -1.227123  1
  N          1.157822        0.000000       -1.938251  1
  O          0.000000        0.000000        0.000000  1
  C          2.437727        0.000000       -1.257939  1
  H         -1.102647       -0.000000       -3.110616  1
  H         -1.855539       -0.878858       -1.764608  1
  H         -1.855539        0.878858       -1.764608  1
  H          1.121252        0.000000       -2.941046  1
  H          3.229791        0.000000       -2.001550  1
  H          2.534158        0.880930       -0.625711  1
  H          2.534158       -0.880930       -0.625711  1
  C          1.617842       -0.934061        3.235683  2
  C          1.305432       -2.155539        3.824899  2
  C          1.912952       -2.496915        5.031820  2
  C          2.818656       -1.627352        5.637313  2
  C          3.118868       -0.408207        5.031820  2
  C          2.519468       -0.052767        3.824899  2
 CL          0.866025       -0.500000        1.732051  2
  H          0.601226       -2.820195        3.344200  2
  H          1.675652       -3.444719        5.496693  2
  H          3.286969       -1.897732        6.573937  2
  H          3.821040        0.271202        5.496693  2
  H          2.742974        0.889421        3.344200  2


*************** g00108-cl.com ***************
%mem=32GB
%nprocshared=16
#p mp2/aug-cc-pVDZ     counterpoise=2

00108 mp2/aug-cc-pVDZ     counterpoise=2

 0  1  0  1  0  1
  C         -1.274553       -0.000000       -2.036158  1
  C          0.000000        0.000000       -1.227123  1
  N          1.157822        0.000000       -1.938251  1
  O          0.000000        0.000000        0.000000  1
  C          2.437727        0.000000       -1.257939  1
  H         -1.102647       -0.000000       -3.110616  1
  H         -1.855539       -0.878858       -1.764608  1
  H         -1.855539        0.878858       -1.764608  1
  H          1.121252        0.000000       -2.941046  1
  H          3.229791        0.000000       -2.001550  1
  H          2.534158        0.880930       -0.625711  1
  H          2.534158       -0.880930       -0.625711  1
  C          1.755461       -0.638936        3.235683  2
  C          1.659905       -1.896106        3.824899  2
  C          2.317475       -2.126801        5.031820  2
  C          3.058421       -1.113174        5.637313  2
  C          3.142370        0.139580        5.031820  2
  C          2.490354        0.385535        3.824899  2
 CL          0.939693       -0.342020        1.732051  2
  H          1.081814       -2.672949        3.344200  2
  H          2.248365       -3.101412        5.496693  2
  H          3.566570       -1.298125        6.573937  2
  H          3.715896        0.930599        5.496693  2
  H          2.546856        1.352221        3.344200  2


*************** g00109-cl.com ***************
%mem=32GB
%nprocshared=16
#p mp2/aug-cc-pVDZ     counterpoise=2

00109 mp2/aug-cc-pVDZ     counterpoise=2

 0  1  0  1  0  1
  C         -1.274553       -0.000000       -2.036158  1
  C          0.000000        0.000000       -1.227123  1
  N          1.157822        0.000000       -1.938251  1
  O          0.000000        0.000000        0.000000  1
  C          2.437727        0.000000       -1.257939  1
  H         -1.102647       -0.000000       -3.110616  1
  H         -1.855539       -0.878858       -1.764608  1
  H         -1.855539        0.878858       -1.764608  1
  H          1.121252        0.000000       -2.941046  1
  H          3.229791        0.000000       -2.001550  1
  H          2.534158        0.880930       -0.625711  1
  H          2.534158       -0.880930       -0.625711  1
  C          1.839742       -0.324396        3.235683  2
  C          1.963942       -1.579060        3.824899  2
  C          2.651582       -1.692065        5.031820  2
  C          3.205258       -0.565173        5.637313  2
  C          3.070392        0.683126        5.031820  2
  C          2.385573        0.812124        3.824899  2
 CL          0.984808       -0.173648        1.732051  2
  H          1.529531       -2.444486        3.344200  2
  H          2.752761       -2.663870        5.496693  2
  H          3.737803       -0.659075        6.573937  2
  H          3.497847        1.561719        5.496693  2
  H          2.273352        1.773935        3.344200  2


*************** g00110-cl.com ***************
%mem=32GB
%nprocshared=16
#p mp2/aug-cc-pVDZ     counterpoise=2

00110 mp2/aug-cc-pVDZ     counterpoise=2

 0  1  0  1  0  1
  C         -1.274553       -0.000000       -2.036158  1
  C          0.000000        0.000000       -1.227123  1
  N          1.157822        0.000000       -1.938251  1
  O          0.000000        0.000000        0.000000  1
  C          2.437727        0.000000       -1.257939  1
  H         -1.102647       -0.000000       -3.110616  1
  H         -1.855539       -0.878858       -1.764608  1
  H         -1.855539        0.878858       -1.764608  1
  H          1.121252        0.000000       -2.941046  1
  H          3.229791        0.000000       -2.001550  1
  H          2.534158        0.880930       -0.625711  1
  H          2.534158       -0.880930       -0.625711  1
  C          2.401612       -0.000000        2.862130  2
  C          2.838944       -1.214036        3.383322  2
  C          3.734753       -1.205916        4.450906  2
  C          4.184167       -0.000000        4.986496  2
  C          3.734753        1.205916        4.450906  2
  C          2.838944        1.214036        3.383322  2
 CL          1.285575        0.000000        1.532089  2
  H          2.482156       -2.141748        2.958118  2
  H          4.079795       -2.145388        4.862110  2
  H          4.879355       -0.000000        5.814989  2
  H          4.079795        2.145388        4.862110  2
  H          2.482156        2.141748        2.958118  2


*************** g00111-cl.com ***************
%mem=32GB
%nprocshared=16
#p mp2/aug-cc-pVDZ     counterpoise=2

00111 mp2/aug-cc-pVDZ     counterpoise=2

 0  1  0  1  0  1
  C         -1.274553       -0.000000       -2.036158  1
  C          0.000000        0.000000       -1.227123  1
  N          1.157822        0.000000       -1.938251  1
  O          0.000000        0.000000        0.000000  1
  C          2.437727        0.000000       -1.257939  1
  H         -1.102647       -0.000000       -3.110616  1
  H         -1.855539       -0.878858       -1.764608  1
  H         -1.855539        0.878858       -1.764608  1
  H          1.121252        0.000000       -2.941046  1
  H          3.229791        0.000000       -2.001550  1
  H          2.534158        0.880930       -0.625711  1
  H          2.534158       -0.880930       -0.625711  1
  C          2.365126        0.417036        2.862130  2
  C          3.006629       -0.702615        3.383322  2
  C          3.887419       -0.539062        4.450906  2
  C          4.120600        0.726573        4.986496  2
  C          3.468609        1.836129        4.450906  2
  C          2.584999        1.688570        3.383322  2
 CL          1.266044        0.223238        1.532089  2
  H          2.816357       -1.678188        2.958118  2
  H          4.390356       -1.404346        4.862110  2
  H          4.805227        0.847291        5.814989  2
  H          3.645271        2.821244        4.862110  2
  H          2.072536        2.540232        2.958118  2


*************** g00112-cl.com ***************
%mem=32GB
%nprocshared=16
#p mp2/aug-cc-pVDZ     counterpoise=2

00112 mp2/aug-cc-pVDZ     counterpoise=2

 0  1  0  1  0  1
  C         -1.274553       -0.000000       -2.036158  1
  C          0.000000        0.000000       -1.227123  1
  N          1.157822        0.000000       -1.938251  1
  O          0.000000        0.000000        0.000000  1
  C          2.437727        0.000000       -1.257939  1
  H         -1.102647       -0.000000       -3.110616  1
  H         -1.855539       -0.878858       -1.764608  1
  H         -1.855539        0.878858       -1.764608  1
  H          1.121252        0.000000       -2.941046  1
  H          3.229791        0.000000       -2.001550  1
  H          2.534158        0.880930       -0.625711  1
  H          2.534158       -0.880930       -0.625711  1
  C          2.256777        0.821400        2.862130  2
  C          3.082960       -0.169845        3.383322  2
  C          3.921968        0.144171        4.450906  2
  C          3.931831        1.431069        4.986496  2
  C          3.097073        2.410551        4.450906  2
  C          2.252510        2.111797        3.383322  2
 CL          1.208046        0.439693        1.532089  2
  H          3.064984       -1.163637        2.958118  2
  H          4.567519       -0.620633        4.862110  2
  H          4.585094        1.668838        5.814989  2
  H          3.099987        3.411377        4.862110  2
  H          1.599943        2.861532        2.958118  2


*************** g00113-cl.com ***************
%mem=32GB
%nprocshared=16
#p mp2/aug-cc-pVDZ     counterpoise=2

00113 mp2/aug-cc-pVDZ     counterpoise=2

 0  1  0  1  0  1
  C         -1.274553       -0.000000       -2.036158  1
  C          0.000000        0.000000       -1.227123  1
  N          1.157822        0.000000       -1.938251  1
  O          0.000000        0.000000        0.000000  1
  C          2.437727        0.000000       -1.257939  1
  H         -1.102647       -0.000000       -3.110616  1
  H         -1.855539       -0.878858       -1.764608  1
  H         -1.855539        0.878858       -1.764608  1
  H          1.121252        0.000000       -2.941046  1
  H          3.229791        0.000000       -2.001550  1
  H          2.534158        0.880930       -0.625711  1
  H          2.534158       -0.880930       -0.625711  1
  C          2.079857        1.200806        2.862130  2
  C          3.065616        0.368086        3.383322  2
  C          3.837349        0.823023        4.450906  2
  C          3.623595        2.092083        4.986496  2
  C          2.631433        2.911731        4.450906  2
  C          1.851580        2.470858        3.383322  2
 CL          1.113341        0.642788        1.532089  2
  H          3.220484       -0.613730        2.958118  2
  H          4.605900        0.181937        4.862110  2
  H          4.225645        2.439678        5.814989  2
  H          2.460512        3.897858        4.862110  2
  H          1.078736        3.095886        2.958118  2


*************** g00114-cl.com ***************
%mem=32GB
%nprocshared=16
#p mp2/aug-cc-pVDZ     counterpoise=2

00114 mp2/aug-cc-pVDZ     counterpoise=2

 0  1  0  1  0  1
  C         -1.274553       -0.000000       -2.036158  1
  C          0.000000        0.000000       -1.227123  1
  N          1.157822        0.000000       -1.938251  1
  O          0.000000        0.000000        0.000000  1
  C          2.437727        0.000000       -1.257939  1
  H         -1.102647       -0.000000       -3.110616  1
  H         -1.855539       -0.878858       -1.764608  1
  H         -1.855539        0.878858       -1.764608  1
  H          1.121252        0.000000       -2.941046  1
  H          3.229791        0.000000       -2.001550  1
  H          2.534158        0.880930       -0.625711  1
  H          2.534158       -0.880930       -0.625711  1
  C          1.839742        1.543726        2.862130  2
  C          2.955125        0.894833        3.383322  2
  C          3.636135        1.476868        4.450906  2
  C          3.205258        2.689531        4.986496  2
  C          2.085839        3.324439        4.450906  2
  C          1.394390        2.754844        3.383322  2
 CL          0.984808        0.826352        1.532089  2
  H          3.278131       -0.045175        2.958118  2
  H          4.504333        0.978979        4.862110  2
  H          3.737803        3.136389        5.814989  2
  H          1.746275        4.265904        4.862110  2
  H          0.524753        3.236173        2.958118  2


*************** g00115-cl.com ***************
%mem=32GB
%nprocshared=16
#p mp2/aug-cc-pVDZ     counterpoise=2

00115 mp2/aug-cc-pVDZ     counterpoise=2

 0  1  0  1  0  1
  C         -1.274553       -0.000000       -2.036158  1
  C          0.000000        0.000000       -1.227123  1
  N          1.157822        0.000000       -1.938251  1
  O          0.000000        0.000000        0.000000  1
  C          2.437727        0.000000       -1.257939  1
  H         -1.102647       -0.000000       -3.110616  1
  H         -1.855539       -0.878858       -1.764608  1
  H         -1.855539        0.878858       -1.764608  1
  H          1.121252        0.000000       -2.941046  1
  H          3.229791        0.000000       -2.001550  1
  H          2.534158        0.880930       -0.625711  1
  H          2.534158       -0.880930       -0.625711  1
  C          1.543726        1.839742        2.862130  2
  C          2.754844        1.394390        3.383322  2
  C          3.324439        2.085839        4.450906  2
  C          2.689531        3.205258        4.986496  2
  C          1.476868        3.636135        4.450906  2
  C          0.894833        2.955125        3.383322  2
 CL          0.826352        0.984808        1.532089  2
  H          3.236173        0.524753        2.958118  2
  H          4.265904        1.746275        4.862110  2
  H          3.136389        3.737803        5.814989  2
  H          0.978979        4.504333        4.862110  2
  H         -0.045175        3.278131        2.958118  2


*************** g00116-cl.com ***************
%mem=32GB
%nprocshared=16
#p mp2/aug-cc-pVDZ     counterpoise=2

00116 mp2/aug-cc-pVDZ     counterpoise=2

 0  1  0  1  0  1
  C         -1.274553       -0.000000       -2.036158  1
  C          0.000000        0.000000       -1.227123  1
  N          1.157822        0.000000       -1.938251  1
  O          0.000000        0.000000        0.000000  1
  C          2.437727        0.000000       -1.257939  1
  H         -1.102647       -0.000000       -3.110616  1
  H         -1.855539       -0.878858       -1.764608  1
  H         -1.855539        0.878858       -1.764608  1
  H          1.121252        0.000000       -2.941046  1
  H          3.229791        0.000000       -2.001550  1
  H          2.534158        0.880930       -0.625711  1
  H          2.534158       -0.880930       -0.625711  1
  C          1.200806        2.079857        2.862130  2
  C          2.470858        1.851580        3.383322  2
  C          2.911731        2.631433        4.450906  2
  C          2.092083        3.623595        4.986496  2
  C          0.823023        3.837349        4.450906  2
  C          0.368086        3.065616        3.383322  2
 CL          0.642788        1.113341        1.532089  2
  H          3.095886        1.078736        2.958118  2
  H          3.897858        2.460512        4.862110  2
  H          2.439678        4.225645        5.814989  2
  H          0.181937        4.605900        4.862110  2
  H         -0.613730        3.220484        2.958118  2


*************** g00117-cl.com ***************
%mem=32GB
%nprocshared=16
#p mp2/aug-cc-pVDZ     counterpoise=2

00117 mp2/aug-cc-pVDZ     counterpoise=2

 0  1  0  1  0  1
  C         -1.274553       -0.000000       -2.036158  1
  C          0.000000        0.000000       -1.227123  1
  N          1.157822        0.000000       -1.938251  1
  O          0.000000        0.000000        0.000000  1
  C          2.437727        0.000000       -1.257939  1
  H         -1.102647       -0.000000       -3.110616  1
  H         -1.855539       -0.878858       -1.764608  1
  H         -1.855539        0.878858       -1.764608  1
  H          1.121252        0.000000       -2.941046  1
  H          3.229791        0.000000       -2.001550  1
  H          2.534158        0.880930       -0.625711  1
  H          2.534158       -0.880930       -0.625711  1
  C          0.821400        2.256777        2.862130  2
  C          2.111797        2.252510        3.383322  2
  C          2.410551        3.097073        4.450906  2
  C          1.431069        3.931831        4.986496  2
  C          0.144171        3.921968        4.450906  2
  C         -0.169845        3.082960        3.383322  2
 CL          0.439693        1.208046        1.532089  2
  H          2.861532        1.599943        2.958118  2
  H          3.411377        3.099987        4.862110  2
  H          1.668838        4.585094        5.814989  2
  H         -0.620633        4.567519        4.862110  2
  H         -1.163637        3.064984        2.958118  2


*************** g00118-cl.com ***************
%mem=32GB
%nprocshared=16
#p mp2/aug-cc-pVDZ     counterpoise=2

00118 mp2/aug-cc-pVDZ     counterpoise=2

 0  1  0  1  0  1
  C         -1.274553       -0.000000       -2.036158  1
  C          0.000000        0.000000       -1.227123  1
  N          1.157822        0.000000       -1.938251  1
  O          0.000000        0.000000        0.000000  1
  C          2.437727        0.000000       -1.257939  1
  H         -1.102647       -0.000000       -3.110616  1
  H         -1.855539       -0.878858       -1.764608  1
  H         -1.855539        0.878858       -1.764608  1
  H          1.121252        0.000000       -2.941046  1
  H          3.229791        0.000000       -2.001550  1
  H          2.534158        0.880930       -0.625711  1
  H          2.534158       -0.880930       -0.625711  1
  C          0.417036        2.365126        2.862130  2
  C          1.688570        2.584999        3.383322  2
  C          1.836129        3.468609        4.450906  2
  C          0.726573        4.120600        4.986496  2
  C         -0.539062        3.887419        4.450906  2
  C         -0.702615        3.006629        3.383322  2
 CL          0.223238        1.266044        1.532089  2
  H          2.540232        2.072536        2.958118  2
  H          2.821244        3.645271        4.862110  2
  H          0.847291        4.805227        5.814989  2
  H         -1.404346        4.390356        4.862110  2
  H         -1.678188        2.816357        2.958118  2


*************** g00119-cl.com ***************
%mem=32GB
%nprocshared=16
#p mp2/aug-cc-pVDZ     counterpoise=2

00119 mp2/aug-cc-pVDZ     counterpoise=2

 0  1  0  1  0  1
  C         -1.274553       -0.000000       -2.036158  1
  C          0.000000        0.000000       -1.227123  1
  N          1.157822        0.000000       -1.938251  1
  O          0.000000        0.000000        0.000000  1
  C          2.437727        0.000000       -1.257939  1
  H         -1.102647       -0.000000       -3.110616  1
  H         -1.855539       -0.878858       -1.764608  1
  H         -1.855539        0.878858       -1.764608  1
  H          1.121252        0.000000       -2.941046  1
  H          3.229791        0.000000       -2.001550  1
  H          2.534158        0.880930       -0.625711  1
  H          2.534158       -0.880930       -0.625711  1
  C          0.000000        2.401612        2.862130  2
  C          1.214036        2.838944        3.383322  2
  C          1.205916        3.734753        4.450906  2
  C          0.000000        4.184167        4.986496  2
  C         -1.205916        3.734753        4.450906  2
  C         -1.214036        2.838944        3.383322  2
 CL          0.000000        1.285575        1.532089  2
  H          2.141748        2.482156        2.958118  2
  H          2.145388        4.079795        4.862110  2
  H          0.000000        4.879355        5.814989  2
  H         -2.145388        4.079795        4.862110  2
  H         -2.141748        2.482156        2.958118  2


*************** g00120-cl.com ***************
%mem=32GB
%nprocshared=16
#p mp2/aug-cc-pVDZ     counterpoise=2

00120 mp2/aug-cc-pVDZ     counterpoise=2

 0  1  0  1  0  1
  C         -1.274553       -0.000000       -2.036158  1
  C          0.000000        0.000000       -1.227123  1
  N          1.157822        0.000000       -1.938251  1
  O          0.000000        0.000000        0.000000  1
  C          2.437727        0.000000       -1.257939  1
  H         -1.102647       -0.000000       -3.110616  1
  H         -1.855539       -0.878858       -1.764608  1
  H         -1.855539        0.878858       -1.764608  1
  H          1.121252        0.000000       -2.941046  1
  H          3.229791        0.000000       -2.001550  1
  H          2.534158        0.880930       -0.625711  1
  H          2.534158       -0.880930       -0.625711  1
  C         -0.417036        2.365126        2.862130  2
  C          0.702615        3.006629        3.383322  2
  C          0.539062        3.887419        4.450906  2
  C         -0.726573        4.120600        4.986496  2
  C         -1.836129        3.468609        4.450906  2
  C         -1.688570        2.584999        3.383322  2
 CL         -0.223238        1.266044        1.532089  2
  H          1.678188        2.816357        2.958118  2
  H          1.404346        4.390356        4.862110  2
  H         -0.847291        4.805227        5.814989  2
  H         -2.821244        3.645271        4.862110  2
  H         -2.540232        2.072536        2.958118  2


*************** g00121-cl.com ***************
%mem=32GB
%nprocshared=16
#p mp2/aug-cc-pVDZ     counterpoise=2

00121 mp2/aug-cc-pVDZ     counterpoise=2

 0  1  0  1  0  1
  C         -1.274553       -0.000000       -2.036158  1
  C          0.000000        0.000000       -1.227123  1
  N          1.157822        0.000000       -1.938251  1
  O          0.000000        0.000000        0.000000  1
  C          2.437727        0.000000       -1.257939  1
  H         -1.102647       -0.000000       -3.110616  1
  H         -1.855539       -0.878858       -1.764608  1
  H         -1.855539        0.878858       -1.764608  1
  H          1.121252        0.000000       -2.941046  1
  H          3.229791        0.000000       -2.001550  1
  H          2.534158        0.880930       -0.625711  1
  H          2.534158       -0.880930       -0.625711  1
  C         -0.821400        2.256777        2.862130  2
  C          0.169845        3.082960        3.383322  2
  C         -0.144171        3.921968        4.450906  2
  C         -1.431069        3.931831        4.986496  2
  C         -2.410551        3.097073        4.450906  2
  C         -2.111797        2.252510        3.383322  2
 CL         -0.439693        1.208046        1.532089  2
  H          1.163637        3.064984        2.958118  2
  H          0.620633        4.567519        4.862110  2
  H         -1.668838        4.585094        5.814989  2
  H         -3.411377        3.099987        4.862110  2
  H         -2.861532        1.599943        2.958118  2


*************** g00122-cl.com ***************
%mem=32GB
%nprocshared=16
#p mp2/aug-cc-pVDZ     counterpoise=2

00122 mp2/aug-cc-pVDZ     counterpoise=2

 0  1  0  1  0  1
  C         -1.274553       -0.000000       -2.036158  1
  C          0.000000        0.000000       -1.227123  1
  N          1.157822        0.000000       -1.938251  1
  O          0.000000        0.000000        0.000000  1
  C          2.437727        0.000000       -1.257939  1
  H         -1.102647       -0.000000       -3.110616  1
  H         -1.855539       -0.878858       -1.764608  1
  H         -1.855539        0.878858       -1.764608  1
  H          1.121252        0.000000       -2.941046  1
  H          3.229791        0.000000       -2.001550  1
  H          2.534158        0.880930       -0.625711  1
  H          2.534158       -0.880930       -0.625711  1
  C         -1.200806        2.079857        2.862130  2
  C         -0.368086        3.065616        3.383322  2
  C         -0.823023        3.837349        4.450906  2
  C         -2.092083        3.623595        4.986496  2
  C         -2.911731        2.631433        4.450906  2
  C         -2.470858        1.851580        3.383322  2
 CL         -0.642788        1.113341        1.532089  2
  H          0.613730        3.220484        2.958118  2
  H         -0.181937        4.605900        4.862110  2
  H         -2.439678        4.225645        5.814989  2
  H         -3.897858        2.460512        4.862110  2
  H         -3.095886        1.078736        2.958118  2


*************** g00123-cl.com ***************
%mem=32GB
%nprocshared=16
#p mp2/aug-cc-pVDZ     counterpoise=2

00123 mp2/aug-cc-pVDZ     counterpoise=2

 0  1  0  1  0  1
  C         -1.274553       -0.000000       -2.036158  1
  C          0.000000        0.000000       -1.227123  1
  N          1.157822        0.000000       -1.938251  1
  O          0.000000        0.000000        0.000000  1
  C          2.437727        0.000000       -1.257939  1
  H         -1.102647       -0.000000       -3.110616  1
  H         -1.855539       -0.878858       -1.764608  1
  H         -1.855539        0.878858       -1.764608  1
  H          1.121252        0.000000       -2.941046  1
  H          3.229791        0.000000       -2.001550  1
  H          2.534158        0.880930       -0.625711  1
  H          2.534158       -0.880930       -0.625711  1
  C         -1.543726        1.839742        2.862130  2
  C         -0.894833        2.955125        3.383322  2
  C         -1.476868        3.636135        4.450906  2
  C         -2.689531        3.205258        4.986496  2
  C         -3.324439        2.085839        4.450906  2
  C         -2.754844        1.394390        3.383322  2
 CL         -0.826352        0.984808        1.532089  2
  H          0.045175        3.278131        2.958118  2
  H         -0.978979        4.504333        4.862110  2
  H         -3.136389        3.737803        5.814989  2
  H         -4.265904        1.746275        4.862110  2
  H         -3.236173        0.524753        2.958118  2


*************** g00124-cl.com ***************
%mem=32GB
%nprocshared=16
#p mp2/aug-cc-pVDZ     counterpoise=2

00124 mp2/aug-cc-pVDZ     counterpoise=2

 0  1  0  1  0  1
  C         -1.274553       -0.000000       -2.036158  1
  C          0.000000        0.000000       -1.227123  1
  N          1.157822        0.000000       -1.938251  1
  O          0.000000        0.000000        0.000000  1
  C          2.437727        0.000000       -1.257939  1
  H         -1.102647       -0.000000       -3.110616  1
  H         -1.855539       -0.878858       -1.764608  1
  H         -1.855539        0.878858       -1.764608  1
  H          1.121252        0.000000       -2.941046  1
  H          3.229791        0.000000       -2.001550  1
  H          2.534158        0.880930       -0.625711  1
  H          2.534158       -0.880930       -0.625711  1
  C         -1.839742        1.543726        2.862130  2
  C         -1.394390        2.754844        3.383322  2
  C         -2.085839        3.324439        4.450906  2
  C         -3.205258        2.689531        4.986496  2
  C         -3.636135        1.476868        4.450906  2
  C         -2.955125        0.894833        3.383322  2
 CL         -0.984808        0.826352        1.532089  2
  H         -0.524753        3.236173        2.958118  2
  H         -1.746275        4.265904        4.862110  2
  H         -3.737803        3.136389        5.814989  2
  H         -4.504333        0.978979        4.862110  2
  H         -3.278131       -0.045175        2.958118  2


*************** g00125-cl.com ***************
%mem=32GB
%nprocshared=16
#p mp2/aug-cc-pVDZ     counterpoise=2

00125 mp2/aug-cc-pVDZ     counterpoise=2

 0  1  0  1  0  1
  C         -1.274553       -0.000000       -2.036158  1
  C          0.000000        0.000000       -1.227123  1
  N          1.157822        0.000000       -1.938251  1
  O          0.000000        0.000000        0.000000  1
  C          2.437727        0.000000       -1.257939  1
  H         -1.102647       -0.000000       -3.110616  1
  H         -1.855539       -0.878858       -1.764608  1
  H         -1.855539        0.878858       -1.764608  1
  H          1.121252        0.000000       -2.941046  1
  H          3.229791        0.000000       -2.001550  1
  H          2.534158        0.880930       -0.625711  1
  H          2.534158       -0.880930       -0.625711  1
  C         -2.079857        1.200806        2.862130  2
  C         -1.851580        2.470858        3.383322  2
  C         -2.631433        2.911731        4.450906  2
  C         -3.623595        2.092083        4.986496  2
  C         -3.837349        0.823023        4.450906  2
  C         -3.065616        0.368086        3.383322  2
 CL         -1.113341        0.642788        1.532089  2
  H         -1.078736        3.095886        2.958118  2
  H         -2.460512        3.897858        4.862110  2
  H         -4.225645        2.439678        5.814989  2
  H         -4.605900        0.181937        4.862110  2
  H         -3.220484       -0.613730        2.958118  2


*************** g00126-cl.com ***************
%mem=32GB
%nprocshared=16
#p mp2/aug-cc-pVDZ     counterpoise=2

00126 mp2/aug-cc-pVDZ     counterpoise=2

 0  1  0  1  0  1
  C         -1.274553       -0.000000       -2.036158  1
  C          0.000000        0.000000       -1.227123  1
  N          1.157822        0.000000       -1.938251  1
  O          0.000000        0.000000        0.000000  1
  C          2.437727        0.000000       -1.257939  1
  H         -1.102647       -0.000000       -3.110616  1
  H         -1.855539       -0.878858       -1.764608  1
  H         -1.855539        0.878858       -1.764608  1
  H          1.121252        0.000000       -2.941046  1
  H          3.229791        0.000000       -2.001550  1
  H          2.534158        0.880930       -0.625711  1
  H          2.534158       -0.880930       -0.625711  1
  C         -2.256777        0.821400        2.862130  2
  C         -2.252510        2.111797        3.383322  2
  C         -3.097073        2.410551        4.450906  2
  C         -3.931831        1.431069        4.986496  2
  C         -3.921968        0.144171        4.450906  2
  C         -3.082960       -0.169845        3.383322  2
 CL         -1.208046        0.439693        1.532089  2
  H         -1.599943        2.861532        2.958118  2
  H         -3.099987        3.411377        4.862110  2
  H         -4.585094        1.668838        5.814989  2
  H         -4.567519       -0.620633        4.862110  2
  H         -3.064984       -1.163637        2.958118  2


*************** g00127-cl.com ***************
%mem=32GB
%nprocshared=16
#p mp2/aug-cc-pVDZ     counterpoise=2

00127 mp2/aug-cc-pVDZ     counterpoise=2

 0  1  0  1  0  1
  C         -1.274553       -0.000000       -2.036158  1
  C          0.000000        0.000000       -1.227123  1
  N          1.157822        0.000000       -1.938251  1
  O          0.000000        0.000000        0.000000  1
  C          2.437727        0.000000       -1.257939  1
  H         -1.102647       -0.000000       -3.110616  1
  H         -1.855539       -0.878858       -1.764608  1
  H         -1.855539        0.878858       -1.764608  1
  H          1.121252        0.000000       -2.941046  1
  H          3.229791        0.000000       -2.001550  1
  H          2.534158        0.880930       -0.625711  1
  H          2.534158       -0.880930       -0.625711  1
  C         -2.365126        0.417036        2.862130  2
  C         -2.584999        1.688570        3.383322  2
  C         -3.468609        1.836129        4.450906  2
  C         -4.120600        0.726573        4.986496  2
  C         -3.887419       -0.539062        4.450906  2
  C         -3.006629       -0.702615        3.383322  2
 CL         -1.266044        0.223238        1.532089  2
  H         -2.072536        2.540232        2.958118  2
  H         -3.645271        2.821244        4.862110  2
  H         -4.805227        0.847291        5.814989  2
  H         -4.390356       -1.404346        4.862110  2
  H         -2.816357       -1.678188        2.958118  2


*************** g00128-cl.com ***************
%mem=32GB
%nprocshared=16
#p mp2/aug-cc-pVDZ     counterpoise=2

00128 mp2/aug-cc-pVDZ     counterpoise=2

 0  1  0  1  0  1
  C         -1.274553       -0.000000       -2.036158  1
  C          0.000000        0.000000       -1.227123  1
  N          1.157822        0.000000       -1.938251  1
  O          0.000000        0.000000        0.000000  1
  C          2.437727        0.000000       -1.257939  1
  H         -1.102647       -0.000000       -3.110616  1
  H         -1.855539       -0.878858       -1.764608  1
  H         -1.855539        0.878858       -1.764608  1
  H          1.121252        0.000000       -2.941046  1
  H          3.229791        0.000000       -2.001550  1
  H          2.534158        0.880930       -0.625711  1
  H          2.534158       -0.880930       -0.625711  1
  C         -2.401612        0.000000        2.862130  2
  C         -2.838944        1.214036        3.383322  2
  C         -3.734753        1.205916        4.450906  2
  C         -4.184167        0.000000        4.986496  2
  C         -3.734753       -1.205916        4.450906  2
  C         -2.838944       -1.214036        3.383322  2
 CL         -1.285575        0.000000        1.532089  2
  H         -2.482156        2.141748        2.958118  2
  H         -4.079795        2.145388        4.862110  2
  H         -4.879355        0.000000        5.814989  2
  H         -4.079795       -2.145388        4.862110  2
  H         -2.482156       -2.141748        2.958118  2


*************** g00129-cl.com ***************
%mem=32GB
%nprocshared=16
#p mp2/aug-cc-pVDZ     counterpoise=2

00129 mp2/aug-cc-pVDZ     counterpoise=2

 0  1  0  1  0  1
  C         -1.274553       -0.000000       -2.036158  1
  C          0.000000        0.000000       -1.227123  1
  N          1.157822        0.000000       -1.938251  1
  O          0.000000        0.000000        0.000000  1
  C          2.437727        0.000000       -1.257939  1
  H         -1.102647       -0.000000       -3.110616  1
  H         -1.855539       -0.878858       -1.764608  1
  H         -1.855539        0.878858       -1.764608  1
  H          1.121252        0.000000       -2.941046  1
  H          3.229791        0.000000       -2.001550  1
  H          2.534158        0.880930       -0.625711  1
  H          2.534158       -0.880930       -0.625711  1
  C         -2.365126       -0.417036        2.862130  2
  C         -3.006629        0.702615        3.383322  2
  C         -3.887419        0.539062        4.450906  2
  C         -4.120600       -0.726573        4.986496  2
  C         -3.468609       -1.836129        4.450906  2
  C         -2.584999       -1.688570        3.383322  2
 CL         -1.266044       -0.223238        1.532089  2
  H         -2.816357        1.678188        2.958118  2
  H         -4.390356        1.404346        4.862110  2
  H         -4.805227       -0.847291        5.814989  2
  H         -3.645271       -2.821244        4.862110  2
  H         -2.072536       -2.540232        2.958118  2


*************** g00130-cl.com ***************
%mem=32GB
%nprocshared=16
#p mp2/aug-cc-pVDZ     counterpoise=2

00130 mp2/aug-cc-pVDZ     counterpoise=2

 0  1  0  1  0  1
  C         -1.274553       -0.000000       -2.036158  1
  C          0.000000        0.000000       -1.227123  1
  N          1.157822        0.000000       -1.938251  1
  O          0.000000        0.000000        0.000000  1
  C          2.437727        0.000000       -1.257939  1
  H         -1.102647       -0.000000       -3.110616  1
  H         -1.855539       -0.878858       -1.764608  1
  H         -1.855539        0.878858       -1.764608  1
  H          1.121252        0.000000       -2.941046  1
  H          3.229791        0.000000       -2.001550  1
  H          2.534158        0.880930       -0.625711  1
  H          2.534158       -0.880930       -0.625711  1
  C         -2.256777       -0.821400        2.862130  2
  C         -3.082960        0.169845        3.383322  2
  C         -3.921968       -0.144171        4.450906  2
  C         -3.931831       -1.431069        4.986496  2
  C         -3.097073       -2.410551        4.450906  2
  C         -2.252510       -2.111797        3.383322  2
 CL         -1.208046       -0.439693        1.532089  2
  H         -3.064984        1.163637        2.958118  2
  H         -4.567519        0.620633        4.862110  2
  H         -4.585094       -1.668838        5.814989  2
  H         -3.099987       -3.411377        4.862110  2
  H         -1.599943       -2.861532        2.958118  2


*************** g00131-cl.com ***************
%mem=32GB
%nprocshared=16
#p mp2/aug-cc-pVDZ     counterpoise=2

00131 mp2/aug-cc-pVDZ     counterpoise=2

 0  1  0  1  0  1
  C         -1.274553       -0.000000       -2.036158  1
  C          0.000000        0.000000       -1.227123  1
  N          1.157822        0.000000       -1.938251  1
  O          0.000000        0.000000        0.000000  1
  C          2.437727        0.000000       -1.257939  1
  H         -1.102647       -0.000000       -3.110616  1
  H         -1.855539       -0.878858       -1.764608  1
  H         -1.855539        0.878858       -1.764608  1
  H          1.121252        0.000000       -2.941046  1
  H          3.229791        0.000000       -2.001550  1
  H          2.534158        0.880930       -0.625711  1
  H          2.534158       -0.880930       -0.625711  1
  C         -2.079857       -1.200806        2.862130  2
  C         -3.065616       -0.368086        3.383322  2
  C         -3.837349       -0.823023        4.450906  2
  C         -3.623595       -2.092083        4.986496  2
  C         -2.631433       -2.911731        4.450906  2
  C         -1.851580       -2.470858        3.383322  2
 CL         -1.113341       -0.642788        1.532089  2
  H         -3.220484        0.613730        2.958118  2
  H         -4.605900       -0.181937        4.862110  2
  H         -4.225645       -2.439678        5.814989  2
  H         -2.460512       -3.897858        4.862110  2
  H         -1.078736       -3.095886        2.958118  2


*************** g00132-cl.com ***************
%mem=32GB
%nprocshared=16
#p mp2/aug-cc-pVDZ     counterpoise=2

00132 mp2/aug-cc-pVDZ     counterpoise=2

 0  1  0  1  0  1
  C         -1.274553       -0.000000       -2.036158  1
  C          0.000000        0.000000       -1.227123  1
  N          1.157822        0.000000       -1.938251  1
  O          0.000000        0.000000        0.000000  1
  C          2.437727        0.000000       -1.257939  1
  H         -1.102647       -0.000000       -3.110616  1
  H         -1.855539       -0.878858       -1.764608  1
  H         -1.855539        0.878858       -1.764608  1
  H          1.121252        0.000000       -2.941046  1
  H          3.229791        0.000000       -2.001550  1
  H          2.534158        0.880930       -0.625711  1
  H          2.534158       -0.880930       -0.625711  1
  C         -1.839742       -1.543726        2.862130  2
  C         -2.955125       -0.894833        3.383322  2
  C         -3.636135       -1.476868        4.450906  2
  C         -3.205258       -2.689531        4.986496  2
  C         -2.085839       -3.324439        4.450906  2
  C         -1.394390       -2.754844        3.383322  2
 CL         -0.984808       -0.826352        1.532089  2
  H         -3.278131        0.045175        2.958118  2
  H         -4.504333       -0.978979        4.862110  2
  H         -3.737803       -3.136389        5.814989  2
  H         -1.746275       -4.265904        4.862110  2
  H         -0.524753       -3.236173        2.958118  2


*************** g00133-cl.com ***************
%mem=32GB
%nprocshared=16
#p mp2/aug-cc-pVDZ     counterpoise=2

00133 mp2/aug-cc-pVDZ     counterpoise=2

 0  1  0  1  0  1
  C         -1.274553       -0.000000       -2.036158  1
  C          0.000000        0.000000       -1.227123  1
  N          1.157822        0.000000       -1.938251  1
  O          0.000000        0.000000        0.000000  1
  C          2.437727        0.000000       -1.257939  1
  H         -1.102647       -0.000000       -3.110616  1
  H         -1.855539       -0.878858       -1.764608  1
  H         -1.855539        0.878858       -1.764608  1
  H          1.121252        0.000000       -2.941046  1
  H          3.229791        0.000000       -2.001550  1
  H          2.534158        0.880930       -0.625711  1
  H          2.534158       -0.880930       -0.625711  1
  C         -1.543726       -1.839742        2.862130  2
  C         -2.754844       -1.394390        3.383322  2
  C         -3.324439       -2.085839        4.450906  2
  C         -2.689531       -3.205258        4.986496  2
  C         -1.476868       -3.636135        4.450906  2
  C         -0.894833       -2.955125        3.383322  2
 CL         -0.826352       -0.984808        1.532089  2
  H         -3.236173       -0.524753        2.958118  2
  H         -4.265904       -1.746275        4.862110  2
  H         -3.136389       -3.737803        5.814989  2
  H         -0.978979       -4.504333        4.862110  2
  H          0.045175       -3.278131        2.958118  2


*************** g00134-cl.com ***************
%mem=32GB
%nprocshared=16
#p mp2/aug-cc-pVDZ     counterpoise=2

00134 mp2/aug-cc-pVDZ     counterpoise=2

 0  1  0  1  0  1
  C         -1.274553       -0.000000       -2.036158  1
  C          0.000000        0.000000       -1.227123  1
  N          1.157822        0.000000       -1.938251  1
  O          0.000000        0.000000        0.000000  1
  C          2.437727        0.000000       -1.257939  1
  H         -1.102647       -0.000000       -3.110616  1
  H         -1.855539       -0.878858       -1.764608  1
  H         -1.855539        0.878858       -1.764608  1
  H          1.121252        0.000000       -2.941046  1
  H          3.229791        0.000000       -2.001550  1
  H          2.534158        0.880930       -0.625711  1
  H          2.534158       -0.880930       -0.625711  1
  C         -1.200806       -2.079857        2.862130  2
  C         -2.470858       -1.851580        3.383322  2
  C         -2.911731       -2.631433        4.450906  2
  C         -2.092083       -3.623595        4.986496  2
  C         -0.823023       -3.837349        4.450906  2
  C         -0.368086       -3.065616        3.383322  2
 CL         -0.642788       -1.113341        1.532089  2
  H         -3.095886       -1.078736        2.958118  2
  H         -3.897858       -2.460512        4.862110  2
  H         -2.439678       -4.225645        5.814989  2
  H         -0.181937       -4.605900        4.862110  2
  H          0.613730       -3.220484        2.958118  2


*************** g00135-cl.com ***************
%mem=32GB
%nprocshared=16
#p mp2/aug-cc-pVDZ     counterpoise=2

00135 mp2/aug-cc-pVDZ     counterpoise=2

 0  1  0  1  0  1
  C         -1.274553       -0.000000       -2.036158  1
  C          0.000000        0.000000       -1.227123  1
  N          1.157822        0.000000       -1.938251  1
  O          0.000000        0.000000        0.000000  1
  C          2.437727        0.000000       -1.257939  1
  H         -1.102647       -0.000000       -3.110616  1
  H         -1.855539       -0.878858       -1.764608  1
  H         -1.855539        0.878858       -1.764608  1
  H          1.121252        0.000000       -2.941046  1
  H          3.229791        0.000000       -2.001550  1
  H          2.534158        0.880930       -0.625711  1
  H          2.534158       -0.880930       -0.625711  1
  C         -0.821400       -2.256777        2.862130  2
  C         -2.111797       -2.252510        3.383322  2
  C         -2.410551       -3.097073        4.450906  2
  C         -1.431069       -3.931831        4.986496  2
  C         -0.144171       -3.921968        4.450906  2
  C          0.169845       -3.082960        3.383322  2
 CL         -0.439693       -1.208046        1.532089  2
  H         -2.861532       -1.599943        2.958118  2
  H         -3.411377       -3.099987        4.862110  2
  H         -1.668838       -4.585094        5.814989  2
  H          0.620633       -4.567519        4.862110  2
  H          1.163637       -3.064984        2.958118  2


*************** g00136-cl.com ***************
%mem=32GB
%nprocshared=16
#p mp2/aug-cc-pVDZ     counterpoise=2

00136 mp2/aug-cc-pVDZ     counterpoise=2

 0  1  0  1  0  1
  C         -1.274553       -0.000000       -2.036158  1
  C          0.000000        0.000000       -1.227123  1
  N          1.157822        0.000000       -1.938251  1
  O          0.000000        0.000000        0.000000  1
  C          2.437727        0.000000       -1.257939  1
  H         -1.102647       -0.000000       -3.110616  1
  H         -1.855539       -0.878858       -1.764608  1
  H         -1.855539        0.878858       -1.764608  1
  H          1.121252        0.000000       -2.941046  1
  H          3.229791        0.000000       -2.001550  1
  H          2.534158        0.880930       -0.625711  1
  H          2.534158       -0.880930       -0.625711  1
  C         -0.417036       -2.365126        2.862130  2
  C         -1.688570       -2.584999        3.383322  2
  C         -1.836129       -3.468609        4.450906  2
  C         -0.726573       -4.120600        4.986496  2
  C          0.539062       -3.887419        4.450906  2
  C          0.702615       -3.006629        3.383322  2
 CL         -0.223238       -1.266044        1.532089  2
  H         -2.540232       -2.072536        2.958118  2
  H         -2.821244       -3.645271        4.862110  2
  H         -0.847291       -4.805227        5.814989  2
  H          1.404346       -4.390356        4.862110  2
  H          1.678188       -2.816357        2.958118  2


*************** g00137-cl.com ***************
%mem=32GB
%nprocshared=16
#p mp2/aug-cc-pVDZ     counterpoise=2

00137 mp2/aug-cc-pVDZ     counterpoise=2

 0  1  0  1  0  1
  C         -1.274553       -0.000000       -2.036158  1
  C          0.000000        0.000000       -1.227123  1
  N          1.157822        0.000000       -1.938251  1
  O          0.000000        0.000000        0.000000  1
  C          2.437727        0.000000       -1.257939  1
  H         -1.102647       -0.000000       -3.110616  1
  H         -1.855539       -0.878858       -1.764608  1
  H         -1.855539        0.878858       -1.764608  1
  H          1.121252        0.000000       -2.941046  1
  H          3.229791        0.000000       -2.001550  1
  H          2.534158        0.880930       -0.625711  1
  H          2.534158       -0.880930       -0.625711  1
  C         -0.000000       -2.401612        2.862130  2
  C         -1.214036       -2.838944        3.383322  2
  C         -1.205916       -3.734753        4.450906  2
  C         -0.000000       -4.184167        4.986496  2
  C          1.205916       -3.734753        4.450906  2
  C          1.214036       -2.838944        3.383322  2
 CL         -0.000000       -1.285575        1.532089  2
  H         -2.141748       -2.482156        2.958118  2
  H         -2.145388       -4.079795        4.862110  2
  H         -0.000000       -4.879355        5.814989  2
  H          2.145388       -4.079795        4.862110  2
  H          2.141748       -2.482156        2.958118  2


*************** g00138-cl.com ***************
%mem=32GB
%nprocshared=16
#p mp2/aug-cc-pVDZ     counterpoise=2

00138 mp2/aug-cc-pVDZ     counterpoise=2

 0  1  0  1  0  1
  C         -1.274553       -0.000000       -2.036158  1
  C          0.000000        0.000000       -1.227123  1
  N          1.157822        0.000000       -1.938251  1
  O          0.000000        0.000000        0.000000  1
  C          2.437727        0.000000       -1.257939  1
  H         -1.102647       -0.000000       -3.110616  1
  H         -1.855539       -0.878858       -1.764608  1
  H         -1.855539        0.878858       -1.764608  1
  H          1.121252        0.000000       -2.941046  1
  H          3.229791        0.000000       -2.001550  1
  H          2.534158        0.880930       -0.625711  1
  H          2.534158       -0.880930       -0.625711  1
  C          0.417036       -2.365126        2.862130  2
  C         -0.702615       -3.006629        3.383322  2
  C         -0.539062       -3.887419        4.450906  2
  C          0.726573       -4.120600        4.986496  2
  C          1.836129       -3.468609        4.450906  2
  C          1.688570       -2.584999        3.383322  2
 CL          0.223238       -1.266044        1.532089  2
  H         -1.678188       -2.816357        2.958118  2
  H         -1.404346       -4.390356        4.862110  2
  H          0.847291       -4.805227        5.814989  2
  H          2.821244       -3.645271        4.862110  2
  H          2.540232       -2.072536        2.958118  2


*************** g00139-cl.com ***************
%mem=32GB
%nprocshared=16
#p mp2/aug-cc-pVDZ     counterpoise=2

00139 mp2/aug-cc-pVDZ     counterpoise=2

 0  1  0  1  0  1
  C         -1.274553       -0.000000       -2.036158  1
  C          0.000000        0.000000       -1.227123  1
  N          1.157822        0.000000       -1.938251  1
  O          0.000000        0.000000        0.000000  1
  C          2.437727        0.000000       -1.257939  1
  H         -1.102647       -0.000000       -3.110616  1
  H         -1.855539       -0.878858       -1.764608  1
  H         -1.855539        0.878858       -1.764608  1
  H          1.121252        0.000000       -2.941046  1
  H          3.229791        0.000000       -2.001550  1
  H          2.534158        0.880930       -0.625711  1
  H          2.534158       -0.880930       -0.625711  1
  C          0.821400       -2.256777        2.862130  2
  C         -0.169845       -3.082960        3.383322  2
  C          0.144171       -3.921968        4.450906  2
  C          1.431069       -3.931831        4.986496  2
  C          2.410551       -3.097073        4.450906  2
  C          2.111797       -2.252510        3.383322  2
 CL          0.439693       -1.208046        1.532089  2
  H         -1.163637       -3.064984        2.958118  2
  H         -0.620633       -4.567519        4.862110  2
  H          1.668838       -4.585094        5.814989  2
  H          3.411377       -3.099987        4.862110  2
  H          2.861532       -1.599943        2.958118  2


*************** g00140-cl.com ***************
%mem=32GB
%nprocshared=16
#p mp2/aug-cc-pVDZ     counterpoise=2

00140 mp2/aug-cc-pVDZ     counterpoise=2

 0  1  0  1  0  1
  C         -1.274553       -0.000000       -2.036158  1
  C          0.000000        0.000000       -1.227123  1
  N          1.157822        0.000000       -1.938251  1
  O          0.000000        0.000000        0.000000  1
  C          2.437727        0.000000       -1.257939  1
  H         -1.102647       -0.000000       -3.110616  1
  H         -1.855539       -0.878858       -1.764608  1
  H         -1.855539        0.878858       -1.764608  1
  H          1.121252        0.000000       -2.941046  1
  H          3.229791        0.000000       -2.001550  1
  H          2.534158        0.880930       -0.625711  1
  H          2.534158       -0.880930       -0.625711  1
  C          1.200806       -2.079857        2.862130  2
  C          0.368086       -3.065616        3.383322  2
  C          0.823023       -3.837349        4.450906  2
  C          2.092083       -3.623595        4.986496  2
  C          2.911731       -2.631433        4.450906  2
  C          2.470858       -1.851580        3.383322  2
 CL          0.642788       -1.113341        1.532089  2
  H         -0.613730       -3.220484        2.958118  2
  H          0.181937       -4.605900        4.862110  2
  H          2.439678       -4.225645        5.814989  2
  H          3.897858       -2.460512        4.862110  2
  H          3.095886       -1.078736        2.958118  2


*************** g00141-cl.com ***************
%mem=32GB
%nprocshared=16
#p mp2/aug-cc-pVDZ     counterpoise=2

00141 mp2/aug-cc-pVDZ     counterpoise=2

 0  1  0  1  0  1
  C         -1.274553       -0.000000       -2.036158  1
  C          0.000000        0.000000       -1.227123  1
  N          1.157822        0.000000       -1.938251  1
  O          0.000000        0.000000        0.000000  1
  C          2.437727        0.000000       -1.257939  1
  H         -1.102647       -0.000000       -3.110616  1
  H         -1.855539       -0.878858       -1.764608  1
  H         -1.855539        0.878858       -1.764608  1
  H          1.121252        0.000000       -2.941046  1
  H          3.229791        0.000000       -2.001550  1
  H          2.534158        0.880930       -0.625711  1
  H          2.534158       -0.880930       -0.625711  1
  C          1.543726       -1.839742        2.862130  2
  C          0.894833       -2.955125        3.383322  2
  C          1.476868       -3.636135        4.450906  2
  C          2.689531       -3.205258        4.986496  2
  C          3.324439       -2.085839        4.450906  2
  C          2.754844       -1.394390        3.383322  2
 CL          0.826352       -0.984808        1.532089  2
  H         -0.045175       -3.278131        2.958118  2
  H          0.978979       -4.504333        4.862110  2
  H          3.136389       -3.737803        5.814989  2
  H          4.265904       -1.746275        4.862110  2
  H          3.236173       -0.524753        2.958118  2


*************** g00142-cl.com ***************
%mem=32GB
%nprocshared=16
#p mp2/aug-cc-pVDZ     counterpoise=2

00142 mp2/aug-cc-pVDZ     counterpoise=2

 0  1  0  1  0  1
  C         -1.274553       -0.000000       -2.036158  1
  C          0.000000        0.000000       -1.227123  1
  N          1.157822        0.000000       -1.938251  1
  O          0.000000        0.000000        0.000000  1
  C          2.437727        0.000000       -1.257939  1
  H         -1.102647       -0.000000       -3.110616  1
  H         -1.855539       -0.878858       -1.764608  1
  H         -1.855539        0.878858       -1.764608  1
  H          1.121252        0.000000       -2.941046  1
  H          3.229791        0.000000       -2.001550  1
  H          2.534158        0.880930       -0.625711  1
  H          2.534158       -0.880930       -0.625711  1
  C          1.839742       -1.543726        2.862130  2
  C          1.394390       -2.754844        3.383322  2
  C          2.085839       -3.324439        4.450906  2
  C          3.205258       -2.689531        4.986496  2
  C          3.636135       -1.476868        4.450906  2
  C          2.955125       -0.894833        3.383322  2
 CL          0.984808       -0.826352        1.532089  2
  H          0.524753       -3.236173        2.958118  2
  H          1.746275       -4.265904        4.862110  2
  H          3.737803       -3.136389        5.814989  2
  H          4.504333       -0.978979        4.862110  2
  H          3.278131        0.045175        2.958118  2


*************** g00143-cl.com ***************
%mem=32GB
%nprocshared=16
#p mp2/aug-cc-pVDZ     counterpoise=2

00143 mp2/aug-cc-pVDZ     counterpoise=2

 0  1  0  1  0  1
  C         -1.274553       -0.000000       -2.036158  1
  C          0.000000        0.000000       -1.227123  1
  N          1.157822        0.000000       -1.938251  1
  O          0.000000        0.000000        0.000000  1
  C          2.437727        0.000000       -1.257939  1
  H         -1.102647       -0.000000       -3.110616  1
  H         -1.855539       -0.878858       -1.764608  1
  H         -1.855539        0.878858       -1.764608  1
  H          1.121252        0.000000       -2.941046  1
  H          3.229791        0.000000       -2.001550  1
  H          2.534158        0.880930       -0.625711  1
  H          2.534158       -0.880930       -0.625711  1
  C          2.079857       -1.200806        2.862130  2
  C          1.851580       -2.470858        3.383322  2
  C          2.631433       -2.911731        4.450906  2
  C          3.623595       -2.092083        4.986496  2
  C          3.837349       -0.823023        4.450906  2
  C          3.065616       -0.368086        3.383322  2
 CL          1.113341       -0.642788        1.532089  2
  H          1.078736       -3.095886        2.958118  2
  H          2.460512       -3.897858        4.862110  2
  H          4.225645       -2.439678        5.814989  2
  H          4.605900       -0.181937        4.862110  2
  H          3.220484        0.613730        2.958118  2


*************** g00144-cl.com ***************
%mem=32GB
%nprocshared=16
#p mp2/aug-cc-pVDZ     counterpoise=2

00144 mp2/aug-cc-pVDZ     counterpoise=2

 0  1  0  1  0  1
  C         -1.274553       -0.000000       -2.036158  1
  C          0.000000        0.000000       -1.227123  1
  N          1.157822        0.000000       -1.938251  1
  O          0.000000        0.000000        0.000000  1
  C          2.437727        0.000000       -1.257939  1
  H         -1.102647       -0.000000       -3.110616  1
  H         -1.855539       -0.878858       -1.764608  1
  H         -1.855539        0.878858       -1.764608  1
  H          1.121252        0.000000       -2.941046  1
  H          3.229791        0.000000       -2.001550  1
  H          2.534158        0.880930       -0.625711  1
  H          2.534158       -0.880930       -0.625711  1
  C          2.256777       -0.821400        2.862130  2
  C          2.252510       -2.111797        3.383322  2
  C          3.097073       -2.410551        4.450906  2
  C          3.931831       -1.431069        4.986496  2
  C          3.921968       -0.144171        4.450906  2
  C          3.082960        0.169845        3.383322  2
 CL          1.208046       -0.439693        1.532089  2
  H          1.599943       -2.861532        2.958118  2
  H          3.099987       -3.411377        4.862110  2
  H          4.585094       -1.668838        5.814989  2
  H          4.567519        0.620633        4.862110  2
  H          3.064984        1.163637        2.958118  2


*************** g00145-cl.com ***************
%mem=32GB
%nprocshared=16
#p mp2/aug-cc-pVDZ     counterpoise=2

00145 mp2/aug-cc-pVDZ     counterpoise=2

 0  1  0  1  0  1
  C         -1.274553       -0.000000       -2.036158  1
  C          0.000000        0.000000       -1.227123  1
  N          1.157822        0.000000       -1.938251  1
  O          0.000000        0.000000        0.000000  1
  C          2.437727        0.000000       -1.257939  1
  H         -1.102647       -0.000000       -3.110616  1
  H         -1.855539       -0.878858       -1.764608  1
  H         -1.855539        0.878858       -1.764608  1
  H          1.121252        0.000000       -2.941046  1
  H          3.229791        0.000000       -2.001550  1
  H          2.534158        0.880930       -0.625711  1
  H          2.534158       -0.880930       -0.625711  1
  C          2.365126       -0.417036        2.862130  2
  C          2.584999       -1.688570        3.383322  2
  C          3.468609       -1.836129        4.450906  2
  C          4.120600       -0.726573        4.986496  2
  C          3.887419        0.539062        4.450906  2
  C          3.006629        0.702615        3.383322  2
 CL          1.266044       -0.223238        1.532089  2
  H          2.072536       -2.540232        2.958118  2
  H          3.645271       -2.821244        4.862110  2
  H          4.805227       -0.847291        5.814989  2
  H          4.390356        1.404346        4.862110  2
  H          2.816357        1.678188        2.958118  2


*************** g00146-cl.com ***************
%mem=32GB
%nprocshared=16
#p mp2/aug-cc-pVDZ     counterpoise=2

00146 mp2/aug-cc-pVDZ     counterpoise=2

 0  1  0  1  0  1
  C         -1.274553       -0.000000       -2.036158  1
  C          0.000000        0.000000       -1.227123  1
  N          1.157822        0.000000       -1.938251  1
  O          0.000000        0.000000        0.000000  1
  C          2.437727        0.000000       -1.257939  1
  H         -1.102647       -0.000000       -3.110616  1
  H         -1.855539       -0.878858       -1.764608  1
  H         -1.855539        0.878858       -1.764608  1
  H          1.121252        0.000000       -2.941046  1
  H          3.229791        0.000000       -2.001550  1
  H          2.534158        0.880930       -0.625711  1
  H          2.534158       -0.880930       -0.625711  1
  C          2.862130       -0.000000        2.401612  2
  C          3.383322       -1.214036        2.838944  2
  C          4.450906       -1.205916        3.734753  2
  C          4.986496       -0.000000        4.184167  2
  C          4.450906        1.205916        3.734753  2
  C          3.383322        1.214036        2.838944  2
 CL          1.532089        0.000000        1.285575  2
  H          2.958118       -2.141748        2.482156  2
  H          4.862110       -2.145388        4.079795  2
  H          5.814989       -0.000000        4.879355  2
  H          4.862110        2.145388        4.079795  2
  H          2.958118        2.141748        2.482156  2


*************** g00147-cl.com ***************
%mem=32GB
%nprocshared=16
#p mp2/aug-cc-pVDZ     counterpoise=2

00147 mp2/aug-cc-pVDZ     counterpoise=2

 0  1  0  1  0  1
  C         -1.274553       -0.000000       -2.036158  1
  C          0.000000        0.000000       -1.227123  1
  N          1.157822        0.000000       -1.938251  1
  O          0.000000        0.000000        0.000000  1
  C          2.437727        0.000000       -1.257939  1
  H         -1.102647       -0.000000       -3.110616  1
  H         -1.855539       -0.878858       -1.764608  1
  H         -1.855539        0.878858       -1.764608  1
  H          1.121252        0.000000       -2.941046  1
  H          3.229791        0.000000       -2.001550  1
  H          2.534158        0.880930       -0.625711  1
  H          2.534158       -0.880930       -0.625711  1
  C          2.818648        0.497004        2.401612  2
  C          3.542737       -0.608084        2.838944  2
  C          4.592692       -0.414704        3.734753  2
  C          4.910740        0.865896        4.184167  2
  C          4.173882        1.960487        3.734753  2
  C          3.121106        1.783100        2.838944  2
 CL          1.508813        0.266044        1.285575  2
  H          3.285088       -1.595538        2.482156  2
  H          5.160786       -1.268498        4.079795  2
  H          5.726646        1.009762        4.879355  2
  H          4.415701        2.957091        4.079795  2
  H          2.541267        2.622882        2.482156  2


*************** g00148-cl.com ***************
%mem=32GB
%nprocshared=16
#p mp2/aug-cc-pVDZ     counterpoise=2

00148 mp2/aug-cc-pVDZ     counterpoise=2

 0  1  0  1  0  1
  C         -1.274553       -0.000000       -2.036158  1
  C          0.000000        0.000000       -1.227123  1
  N          1.157822        0.000000       -1.938251  1
  O          0.000000        0.000000        0.000000  1
  C          2.437727        0.000000       -1.257939  1
  H         -1.102647       -0.000000       -3.110616  1
  H         -1.855539       -0.878858       -1.764608  1
  H         -1.855539        0.878858       -1.764608  1
  H          1.121252        0.000000       -2.941046  1
  H          3.229791        0.000000       -2.001550  1
  H          2.534158        0.880930       -0.625711  1
  H          2.534158       -0.880930       -0.625711  1
  C          2.689522        0.978906        2.401612  2
  C          3.594507        0.016344        2.838944  2
  C          4.594931        0.389109        3.734753  2
  C          4.685773        1.705482        4.184167  2
  C          3.770036        2.655490        3.734753  2
  C          2.764058        2.297985        2.838944  2
 CL          1.439693        0.524005        1.285575  2
  H          3.512243       -1.000849        2.482156  2
  H          5.302655       -0.353066        4.079795  2
  H          5.464302        1.988843        4.879355  2
  H          3.835123        3.678945        4.079795  2
  H          2.047201        3.024321        2.482156  2


*************** g00149-cl.com ***************
%mem=32GB
%nprocshared=16
#p mp2/aug-cc-pVDZ     counterpoise=2

00149 mp2/aug-cc-pVDZ     counterpoise=2

 0  1  0  1  0  1
  C         -1.274553       -0.000000       -2.036158  1
  C          0.000000        0.000000       -1.227123  1
  N          1.157822        0.000000       -1.938251  1
  O          0.000000        0.000000        0.000000  1
  C          2.437727        0.000000       -1.257939  1
  H         -1.102647       -0.000000       -3.110616  1
  H         -1.855539       -0.878858       -1.764608  1
  H         -1.855539        0.878858       -1.764608  1
  H          1.121252        0.000000       -2.941046  1
  H          3.229791        0.000000       -2.001550  1
  H          2.534158        0.880930       -0.625711  1
  H          2.534158       -0.880930       -0.625711  1
  C          2.478677        1.431065        2.401612  2
  C          3.537061        0.640275        2.838944  2
  C          4.457556        1.181099        3.734753  2
  C          4.318432        2.493248        4.184167  2
  C          3.251640        3.269807        3.734753  2
  C          2.323025        2.743047        2.838944  2
 CL          1.326828        0.766044        1.285575  2
  H          3.632679       -0.375749        2.482156  2
  H          5.283405        0.573095        4.079795  2
  H          5.035928        2.907494        4.879355  2
  H          3.138017        4.289016        4.079795  2
  H          1.490931        3.333867        2.482156  2


*************** g00150-cl.com ***************
%mem=32GB
%nprocshared=16
#p mp2/aug-cc-pVDZ     counterpoise=2

00150 mp2/aug-cc-pVDZ     counterpoise=2

 0  1  0  1  0  1
  C         -1.274553       -0.000000       -2.036158  1
  C          0.000000        0.000000       -1.227123  1
  N          1.157822        0.000000       -1.938251  1
  O          0.000000        0.000000        0.000000  1
  C          2.437727        0.000000       -1.257939  1
  H         -1.102647       -0.000000       -3.110616  1
  H         -1.855539       -0.878858       -1.764608  1
  H         -1.855539        0.878858       -1.764608  1
  H          1.121252        0.000000       -2.941046  1
  H          3.229791        0.000000       -2.001550  1
  H          2.534158        0.880930       -0.625711  1
  H          2.534158       -0.880930       -0.625711  1
  C          2.192519        1.839742        2.401612  2
  C          3.372142        1.244752        2.838944  2
  C          4.184740        1.937202        3.734753  2
  C          3.819877        3.205258        4.184167  2
  C          2.634444        3.784772        3.734753  2
  C          1.811408        3.104763        2.838944  2
 CL          1.173648        0.984808        1.285575  2
  H          3.642739        0.260768        2.482156  2
  H          5.103621        1.481842        4.079795  2
  H          4.454540        3.737803        4.879355  2
  H          2.345564        4.768767        4.079795  2
  H          0.889361        3.542116        2.482156  2


*************** g00151-cl.com ***************
%mem=32GB
%nprocshared=16
#p mp2/aug-cc-pVDZ     counterpoise=2

00151 mp2/aug-cc-pVDZ     counterpoise=2

 0  1  0  1  0  1
  C         -1.274553       -0.000000       -2.036158  1
  C          0.000000        0.000000       -1.227123  1
  N          1.157822        0.000000       -1.938251  1
  O          0.000000        0.000000        0.000000  1
  C          2.437727        0.000000       -1.257939  1
  H         -1.102647       -0.000000       -3.110616  1
  H         -1.855539       -0.878858       -1.764608  1
  H         -1.855539        0.878858       -1.764608  1
  H          1.121252        0.000000       -2.941046  1
  H          3.229791        0.000000       -2.001550  1
  H          2.534158        0.880930       -0.625711  1
  H          2.534158       -0.880930       -0.625711  1
  C          1.839742        2.192519        2.401612  2
  C          3.104763        1.811408        2.838944  2
  C          3.784772        2.634444        3.734753  2
  C          3.205258        3.819877        4.184167  2
  C          1.937202        4.184740        3.734753  2
  C          1.244752        3.372142        2.838944  2
 CL          0.984808        1.173648        1.285575  2
  H          3.542116        0.889361        2.482156  2
  H          4.768767        2.345564        4.079795  2
  H          3.737803        4.454540        4.879355  2
  H          1.481842        5.103621        4.079795  2
  H          0.260768        3.642739        2.482156  2


*************** g00152-cl.com ***************
%mem=32GB
%nprocshared=16
#p mp2/aug-cc-pVDZ     counterpoise=2

00152 mp2/aug-cc-pVDZ     counterpoise=2

 0  1  0  1  0  1
  C         -1.274553       -0.000000       -2.036158  1
  C          0.000000        0.000000       -1.227123  1
  N          1.157822        0.000000       -1.938251  1
  O          0.000000        0.000000        0.000000  1
  C          2.437727        0.000000       -1.257939  1
  H         -1.102647       -0.000000       -3.110616  1
  H         -1.855539       -0.878858       -1.764608  1
  H         -1.855539        0.878858       -1.764608  1
  H          1.121252        0.000000       -2.941046  1
  H          3.229791        0.000000       -2.001550  1
  H          2.534158        0.880930       -0.625711  1
  H          2.534158       -0.880930       -0.625711  1
  C          1.431065        2.478677        2.401612  2
  C          2.743047        2.323025        2.838944  2
  C          3.269807        3.251640        3.734753  2
  C          2.493248        4.318432        4.184167  2
  C          1.181099        4.457556        3.734753  2
  C          0.640275        3.537061        2.838944  2
 CL          0.766044        1.326828        1.285575  2
  H          3.333867        1.490931        2.482156  2
  H          4.289016        3.138017        4.079795  2
  H          2.907494        5.035928        4.879355  2
  H          0.573095        5.283405        4.079795  2
  H         -0.375749        3.632679        2.482156  2


*************** g00153-cl.com ***************
%mem=32GB
%nprocshared=16
#p mp2/aug-cc-pVDZ     counterpoise=2

00153 mp2/aug-cc-pVDZ     counterpoise=2

 0  1  0  1  0  1
  C         -1.274553       -0.000000       -2.036158  1
  C          0.000000        0.000000       -1.227123  1
  N          1.157822        0.000000       -1.938251  1
  O          0.000000        0.000000        0.000000  1
  C          2.437727        0.000000       -1.257939  1
  H         -1.102647       -0.000000       -3.110616  1
  H         -1.855539       -0.878858       -1.764608  1
  H         -1.855539        0.878858       -1.764608  1
  H          1.121252        0.000000       -2.941046  1
  H          3.229791        0.000000       -2.001550  1
  H          2.534158        0.880930       -0.625711  1
  H          2.534158       -0.880930       -0.625711  1
  C          0.978906        2.689522        2.401612  2
  C          2.297985        2.764058        2.838944  2
  C          2.655490        3.770036        3.734753  2
  C          1.705482        4.685773        4.184167  2
  C          0.389109        4.594931        3.734753  2
  C          0.016344        3.594507        2.838944  2
 CL          0.524005        1.439693        1.285575  2
  H          3.024321        2.047201        2.482156  2
  H          3.678945        3.835123        4.079795  2
  H          1.988843        5.464302        4.879355  2
  H         -0.353066        5.302655        4.079795  2
  H         -1.000849        3.512243        2.482156  2


*************** g00154-cl.com ***************
%mem=32GB
%nprocshared=16
#p mp2/aug-cc-pVDZ     counterpoise=2

00154 mp2/aug-cc-pVDZ     counterpoise=2

 0  1  0  1  0  1
  C         -1.274553       -0.000000       -2.036158  1
  C          0.000000        0.000000       -1.227123  1
  N          1.157822        0.000000       -1.938251  1
  O          0.000000        0.000000        0.000000  1
  C          2.437727        0.000000       -1.257939  1
  H         -1.102647       -0.000000       -3.110616  1
  H         -1.855539       -0.878858       -1.764608  1
  H         -1.855539        0.878858       -1.764608  1
  H          1.121252        0.000000       -2.941046  1
  H          3.229791        0.000000       -2.001550  1
  H          2.534158        0.880930       -0.625711  1
  H          2.534158       -0.880930       -0.625711  1
  C          0.497004        2.818648        2.401612  2
  C          1.783100        3.121106        2.838944  2
  C          1.960487        4.173882        3.734753  2
  C          0.865896        4.910740        4.184167  2
  C         -0.414704        4.592692        3.734753  2
  C         -0.608084        3.542737        2.838944  2
 CL          0.266044        1.508813        1.285575  2
  H          2.622882        2.541267        2.482156  2
  H          2.957091        4.415701        4.079795  2
  H          1.009762        5.726646        4.879355  2
  H         -1.268498        5.160786        4.079795  2
  H         -1.595538        3.285088        2.482156  2


*************** g00155-cl.com ***************
%mem=32GB
%nprocshared=16
#p mp2/aug-cc-pVDZ     counterpoise=2

00155 mp2/aug-cc-pVDZ     counterpoise=2

 0  1  0  1  0  1
  C         -1.274553       -0.000000       -2.036158  1
  C          0.000000        0.000000       -1.227123  1
  N          1.157822        0.000000       -1.938251  1
  O          0.000000        0.000000        0.000000  1
  C          2.437727        0.000000       -1.257939  1
  H         -1.102647       -0.000000       -3.110616  1
  H         -1.855539       -0.878858       -1.764608  1
  H         -1.855539        0.878858       -1.764608  1
  H          1.121252        0.000000       -2.941046  1
  H          3.229791        0.000000       -2.001550  1
  H          2.534158        0.880930       -0.625711  1
  H          2.534158       -0.880930       -0.625711  1
  C          0.000000        2.862130        2.401612  2
  C          1.214036        3.383322        2.838944  2
  C          1.205916        4.450906        3.734753  2
  C          0.000000        4.986496        4.184167  2
  C         -1.205916        4.450906        3.734753  2
  C         -1.214036        3.383322        2.838944  2
 CL          0.000000        1.532089        1.285575  2
  H          2.141748        2.958118        2.482156  2
  H          2.145388        4.862110        4.079795  2
  H          0.000000        5.814989        4.879355  2
  H         -2.145388        4.862110        4.079795  2
  H         -2.141748        2.958118        2.482156  2


*************** g00156-cl.com ***************
%mem=32GB
%nprocshared=16
#p mp2/aug-cc-pVDZ     counterpoise=2

00156 mp2/aug-cc-pVDZ     counterpoise=2

 0  1  0  1  0  1
  C         -1.274553       -0.000000       -2.036158  1
  C          0.000000        0.000000       -1.227123  1
  N          1.157822        0.000000       -1.938251  1
  O          0.000000        0.000000        0.000000  1
  C          2.437727        0.000000       -1.257939  1
  H         -1.102647       -0.000000       -3.110616  1
  H         -1.855539       -0.878858       -1.764608  1
  H         -1.855539        0.878858       -1.764608  1
  H          1.121252        0.000000       -2.941046  1
  H          3.229791        0.000000       -2.001550  1
  H          2.534158        0.880930       -0.625711  1
  H          2.534158       -0.880930       -0.625711  1
  C         -0.497004        2.818648        2.401612  2
  C          0.608084        3.542737        2.838944  2
  C          0.414704        4.592692        3.734753  2
  C         -0.865896        4.910740        4.184167  2
  C         -1.960487        4.173882        3.734753  2
  C         -1.783100        3.121106        2.838944  2
 CL         -0.266044        1.508813        1.285575  2
  H          1.595538        3.285088        2.482156  2
  H          1.268498        5.160786        4.079795  2
  H         -1.009762        5.726646        4.879355  2
  H         -2.957091        4.415701        4.079795  2
  H         -2.622882        2.541267        2.482156  2


*************** g00157-cl.com ***************
%mem=32GB
%nprocshared=16
#p mp2/aug-cc-pVDZ     counterpoise=2

00157 mp2/aug-cc-pVDZ     counterpoise=2

 0  1  0  1  0  1
  C         -1.274553       -0.000000       -2.036158  1
  C          0.000000        0.000000       -1.227123  1
  N          1.157822        0.000000       -1.938251  1
  O          0.000000        0.000000        0.000000  1
  C          2.437727        0.000000       -1.257939  1
  H         -1.102647       -0.000000       -3.110616  1
  H         -1.855539       -0.878858       -1.764608  1
  H         -1.855539        0.878858       -1.764608  1
  H          1.121252        0.000000       -2.941046  1
  H          3.229791        0.000000       -2.001550  1
  H          2.534158        0.880930       -0.625711  1
  H          2.534158       -0.880930       -0.625711  1
  C         -0.978906        2.689522        2.401612  2
  C         -0.016344        3.594507        2.838944  2
  C         -0.389109        4.594931        3.734753  2
  C         -1.705482        4.685773        4.184167  2
  C         -2.655490        3.770036        3.734753  2
  C         -2.297985        2.764058        2.838944  2
 CL         -0.524005        1.439693        1.285575  2
  H          1.000849        3.512243        2.482156  2
  H          0.353066        5.302655        4.079795  2
  H         -1.988843        5.464302        4.879355  2
  H         -3.678945        3.835123        4.079795  2
  H         -3.024321        2.047201        2.482156  2


*************** g00158-cl.com ***************
%mem=32GB
%nprocshared=16
#p mp2/aug-cc-pVDZ     counterpoise=2

00158 mp2/aug-cc-pVDZ     counterpoise=2

 0  1  0  1  0  1
  C         -1.274553       -0.000000       -2.036158  1
  C          0.000000        0.000000       -1.227123  1
  N          1.157822        0.000000       -1.938251  1
  O          0.000000        0.000000        0.000000  1
  C          2.437727        0.000000       -1.257939  1
  H         -1.102647       -0.000000       -3.110616  1
  H         -1.855539       -0.878858       -1.764608  1
  H         -1.855539        0.878858       -1.764608  1
  H          1.121252        0.000000       -2.941046  1
  H          3.229791        0.000000       -2.001550  1
  H          2.534158        0.880930       -0.625711  1
  H          2.534158       -0.880930       -0.625711  1
  C         -1.431065        2.478677        2.401612  2
  C         -0.640275        3.537061        2.838944  2
  C         -1.181099        4.457556        3.734753  2
  C         -2.493248        4.318432        4.184167  2
  C         -3.269807        3.251640        3.734753  2
  C         -2.743047        2.323025        2.838944  2
 CL         -0.766044        1.326828        1.285575  2
  H          0.375749        3.632679        2.482156  2
  H         -0.573095        5.283405        4.079795  2
  H         -2.907494        5.035928        4.879355  2
  H         -4.289016        3.138017        4.079795  2
  H         -3.333867        1.490931        2.482156  2


*************** g00159-cl.com ***************
%mem=32GB
%nprocshared=16
#p mp2/aug-cc-pVDZ     counterpoise=2

00159 mp2/aug-cc-pVDZ     counterpoise=2

 0  1  0  1  0  1
  C         -1.274553       -0.000000       -2.036158  1
  C          0.000000        0.000000       -1.227123  1
  N          1.157822        0.000000       -1.938251  1
  O          0.000000        0.000000        0.000000  1
  C          2.437727        0.000000       -1.257939  1
  H         -1.102647       -0.000000       -3.110616  1
  H         -1.855539       -0.878858       -1.764608  1
  H         -1.855539        0.878858       -1.764608  1
  H          1.121252        0.000000       -2.941046  1
  H          3.229791        0.000000       -2.001550  1
  H          2.534158        0.880930       -0.625711  1
  H          2.534158       -0.880930       -0.625711  1
  C         -1.839742        2.192519        2.401612  2
  C         -1.244752        3.372142        2.838944  2
  C         -1.937202        4.184740        3.734753  2
  C         -3.205258        3.819877        4.184167  2
  C         -3.784772        2.634444        3.734753  2
  C         -3.104763        1.811408        2.838944  2
 CL         -0.984808        1.173648        1.285575  2
  H         -0.260768        3.642739        2.482156  2
  H         -1.481842        5.103621        4.079795  2
  H         -3.737803        4.454540        4.879355  2
  H         -4.768767        2.345564        4.079795  2
  H         -3.542116        0.889361        2.482156  2


*************** g00160-cl.com ***************
%mem=32GB
%nprocshared=16
#p mp2/aug-cc-pVDZ     counterpoise=2

00160 mp2/aug-cc-pVDZ     counterpoise=2

 0  1  0  1  0  1
  C         -1.274553       -0.000000       -2.036158  1
  C          0.000000        0.000000       -1.227123  1
  N          1.157822        0.000000       -1.938251  1
  O          0.000000        0.000000        0.000000  1
  C          2.437727        0.000000       -1.257939  1
  H         -1.102647       -0.000000       -3.110616  1
  H         -1.855539       -0.878858       -1.764608  1
  H         -1.855539        0.878858       -1.764608  1
  H          1.121252        0.000000       -2.941046  1
  H          3.229791        0.000000       -2.001550  1
  H          2.534158        0.880930       -0.625711  1
  H          2.534158       -0.880930       -0.625711  1
  C         -2.192519        1.839742        2.401612  2
  C         -1.811408        3.104763        2.838944  2
  C         -2.634444        3.784772        3.734753  2
  C         -3.819877        3.205258        4.184167  2
  C         -4.184740        1.937202        3.734753  2
  C         -3.372142        1.244752        2.838944  2
 CL         -1.173648        0.984808        1.285575  2
  H         -0.889361        3.542116        2.482156  2
  H         -2.345564        4.768767        4.079795  2
  H         -4.454540        3.737803        4.879355  2
  H         -5.103621        1.481842        4.079795  2
  H         -3.642739        0.260768        2.482156  2


*************** g00161-cl.com ***************
%mem=32GB
%nprocshared=16
#p mp2/aug-cc-pVDZ     counterpoise=2

00161 mp2/aug-cc-pVDZ     counterpoise=2

 0  1  0  1  0  1
  C         -1.274553       -0.000000       -2.036158  1
  C          0.000000        0.000000       -1.227123  1
  N          1.157822        0.000000       -1.938251  1
  O          0.000000        0.000000        0.000000  1
  C          2.437727        0.000000       -1.257939  1
  H         -1.102647       -0.000000       -3.110616  1
  H         -1.855539       -0.878858       -1.764608  1
  H         -1.855539        0.878858       -1.764608  1
  H          1.121252        0.000000       -2.941046  1
  H          3.229791        0.000000       -2.001550  1
  H          2.534158        0.880930       -0.625711  1
  H          2.534158       -0.880930       -0.625711  1
  C         -2.478677        1.431065        2.401612  2
  C         -2.323025        2.743047        2.838944  2
  C         -3.251640        3.269807        3.734753  2
  C         -4.318432        2.493248        4.184167  2
  C         -4.457556        1.181099        3.734753  2
  C         -3.537061        0.640275        2.838944  2
 CL         -1.326828        0.766044        1.285575  2
  H         -1.490931        3.333867        2.482156  2
  H         -3.138017        4.289016        4.079795  2
  H         -5.035928        2.907494        4.879355  2
  H         -5.283405        0.573095        4.079795  2
  H         -3.632679       -0.375749        2.482156  2


*************** g00162-cl.com ***************
%mem=32GB
%nprocshared=16
#p mp2/aug-cc-pVDZ     counterpoise=2

00162 mp2/aug-cc-pVDZ     counterpoise=2

 0  1  0  1  0  1
  C         -1.274553       -0.000000       -2.036158  1
  C          0.000000        0.000000       -1.227123  1
  N          1.157822        0.000000       -1.938251  1
  O          0.000000        0.000000        0.000000  1
  C          2.437727        0.000000       -1.257939  1
  H         -1.102647       -0.000000       -3.110616  1
  H         -1.855539       -0.878858       -1.764608  1
  H         -1.855539        0.878858       -1.764608  1
  H          1.121252        0.000000       -2.941046  1
  H          3.229791        0.000000       -2.001550  1
  H          2.534158        0.880930       -0.625711  1
  H          2.534158       -0.880930       -0.625711  1
  C         -2.689522        0.978906        2.401612  2
  C         -2.764058        2.297985        2.838944  2
  C         -3.770036        2.655490        3.734753  2
  C         -4.685773        1.705482        4.184167  2
  C         -4.594931        0.389109        3.734753  2
  C         -3.594507        0.016344        2.838944  2
 CL         -1.439693        0.524005        1.285575  2
  H         -2.047201        3.024321        2.482156  2
  H         -3.835123        3.678945        4.079795  2
  H         -5.464302        1.988843        4.879355  2
  H         -5.302655       -0.353066        4.079795  2
  H         -3.512243       -1.000849        2.482156  2


*************** g00163-cl.com ***************
%mem=32GB
%nprocshared=16
#p mp2/aug-cc-pVDZ     counterpoise=2

00163 mp2/aug-cc-pVDZ     counterpoise=2

 0  1  0  1  0  1
  C         -1.274553       -0.000000       -2.036158  1
  C          0.000000        0.000000       -1.227123  1
  N          1.157822        0.000000       -1.938251  1
  O          0.000000        0.000000        0.000000  1
  C          2.437727        0.000000       -1.257939  1
  H         -1.102647       -0.000000       -3.110616  1
  H         -1.855539       -0.878858       -1.764608  1
  H         -1.855539        0.878858       -1.764608  1
  H          1.121252        0.000000       -2.941046  1
  H          3.229791        0.000000       -2.001550  1
  H          2.534158        0.880930       -0.625711  1
  H          2.534158       -0.880930       -0.625711  1
  C         -2.818648        0.497004        2.401612  2
  C         -3.121106        1.783100        2.838944  2
  C         -4.173882        1.960487        3.734753  2
  C         -4.910740        0.865896        4.184167  2
  C         -4.592692       -0.414704        3.734753  2
  C         -3.542737       -0.608084        2.838944  2
 CL         -1.508813        0.266044        1.285575  2
  H         -2.541267        2.622882        2.482156  2
  H         -4.415701        2.957091        4.079795  2
  H         -5.726646        1.009762        4.879355  2
  H         -5.160786       -1.268498        4.079795  2
  H         -3.285088       -1.595538        2.482156  2


*************** g00164-cl.com ***************
%mem=32GB
%nprocshared=16
#p mp2/aug-cc-pVDZ     counterpoise=2

00164 mp2/aug-cc-pVDZ     counterpoise=2

 0  1  0  1  0  1
  C         -1.274553       -0.000000       -2.036158  1
  C          0.000000        0.000000       -1.227123  1
  N          1.157822        0.000000       -1.938251  1
  O          0.000000        0.000000        0.000000  1
  C          2.437727        0.000000       -1.257939  1
  H         -1.102647       -0.000000       -3.110616  1
  H         -1.855539       -0.878858       -1.764608  1
  H         -1.855539        0.878858       -1.764608  1
  H          1.121252        0.000000       -2.941046  1
  H          3.229791        0.000000       -2.001550  1
  H          2.534158        0.880930       -0.625711  1
  H          2.534158       -0.880930       -0.625711  1
  C         -2.862130        0.000000        2.401612  2
  C         -3.383322        1.214036        2.838944  2
  C         -4.450906        1.205916        3.734753  2
  C         -4.986496        0.000000        4.184167  2
  C         -4.450906       -1.205916        3.734753  2
  C         -3.383322       -1.214036        2.838944  2
 CL         -1.532089        0.000000        1.285575  2
  H         -2.958118        2.141748        2.482156  2
  H         -4.862110        2.145388        4.079795  2
  H         -5.814989        0.000000        4.879355  2
  H         -4.862110       -2.145388        4.079795  2
  H         -2.958118       -2.141748        2.482156  2


*************** g00165-cl.com ***************
%mem=32GB
%nprocshared=16
#p mp2/aug-cc-pVDZ     counterpoise=2

00165 mp2/aug-cc-pVDZ     counterpoise=2

 0  1  0  1  0  1
  C         -1.274553       -0.000000       -2.036158  1
  C          0.000000        0.000000       -1.227123  1
  N          1.157822        0.000000       -1.938251  1
  O          0.000000        0.000000        0.000000  1
  C          2.437727        0.000000       -1.257939  1
  H         -1.102647       -0.000000       -3.110616  1
  H         -1.855539       -0.878858       -1.764608  1
  H         -1.855539        0.878858       -1.764608  1
  H          1.121252        0.000000       -2.941046  1
  H          3.229791        0.000000       -2.001550  1
  H          2.534158        0.880930       -0.625711  1
  H          2.534158       -0.880930       -0.625711  1
  C         -2.818648       -0.497004        2.401612  2
  C         -3.542737        0.608084        2.838944  2
  C         -4.592692        0.414704        3.734753  2
  C         -4.910740       -0.865896        4.184167  2
  C         -4.173882       -1.960487        3.734753  2
  C         -3.121106       -1.783100        2.838944  2
 CL         -1.508813       -0.266044        1.285575  2
  H         -3.285088        1.595538        2.482156  2
  H         -5.160786        1.268498        4.079795  2
  H         -5.726646       -1.009762        4.879355  2
  H         -4.415701       -2.957091        4.079795  2
  H         -2.541267       -2.622882        2.482156  2


*************** g00166-cl.com ***************
%mem=32GB
%nprocshared=16
#p mp2/aug-cc-pVDZ     counterpoise=2

00166 mp2/aug-cc-pVDZ     counterpoise=2

 0  1  0  1  0  1
  C         -1.274553       -0.000000       -2.036158  1
  C          0.000000        0.000000       -1.227123  1
  N          1.157822        0.000000       -1.938251  1
  O          0.000000        0.000000        0.000000  1
  C          2.437727        0.000000       -1.257939  1
  H         -1.102647       -0.000000       -3.110616  1
  H         -1.855539       -0.878858       -1.764608  1
  H         -1.855539        0.878858       -1.764608  1
  H          1.121252        0.000000       -2.941046  1
  H          3.229791        0.000000       -2.001550  1
  H          2.534158        0.880930       -0.625711  1
  H          2.534158       -0.880930       -0.625711  1
  C         -2.689522       -0.978906        2.401612  2
  C         -3.594507       -0.016344        2.838944  2
  C         -4.594931       -0.389109        3.734753  2
  C         -4.685773       -1.705482        4.184167  2
  C         -3.770036       -2.655490        3.734753  2
  C         -2.764058       -2.297985        2.838944  2
 CL         -1.439693       -0.524005        1.285575  2
  H         -3.512243        1.000849        2.482156  2
  H         -5.302655        0.353066        4.079795  2
  H         -5.464302       -1.988843        4.879355  2
  H         -3.835123       -3.678945        4.079795  2
  H         -2.047201       -3.024321        2.482156  2


*************** g00167-cl.com ***************
%mem=32GB
%nprocshared=16
#p mp2/aug-cc-pVDZ     counterpoise=2

00167 mp2/aug-cc-pVDZ     counterpoise=2

 0  1  0  1  0  1
  C         -1.274553       -0.000000       -2.036158  1
  C          0.000000        0.000000       -1.227123  1
  N          1.157822        0.000000       -1.938251  1
  O          0.000000        0.000000        0.000000  1
  C          2.437727        0.000000       -1.257939  1
  H         -1.102647       -0.000000       -3.110616  1
  H         -1.855539       -0.878858       -1.764608  1
  H         -1.855539        0.878858       -1.764608  1
  H          1.121252        0.000000       -2.941046  1
  H          3.229791        0.000000       -2.001550  1
  H          2.534158        0.880930       -0.625711  1
  H          2.534158       -0.880930       -0.625711  1
  C         -2.478677       -1.431065        2.401612  2
  C         -3.537061       -0.640275        2.838944  2
  C         -4.457556       -1.181099        3.734753  2
  C         -4.318432       -2.493248        4.184167  2
  C         -3.251640       -3.269807        3.734753  2
  C         -2.323025       -2.743047        2.838944  2
 CL         -1.326828       -0.766044        1.285575  2
  H         -3.632679        0.375749        2.482156  2
  H         -5.283405       -0.573095        4.079795  2
  H         -5.035928       -2.907494        4.879355  2
  H         -3.138017       -4.289016        4.079795  2
  H         -1.490931       -3.333867        2.482156  2


*************** g00168-cl.com ***************
%mem=32GB
%nprocshared=16
#p mp2/aug-cc-pVDZ     counterpoise=2

00168 mp2/aug-cc-pVDZ     counterpoise=2

 0  1  0  1  0  1
  C         -1.274553       -0.000000       -2.036158  1
  C          0.000000        0.000000       -1.227123  1
  N          1.157822        0.000000       -1.938251  1
  O          0.000000        0.000000        0.000000  1
  C          2.437727        0.000000       -1.257939  1
  H         -1.102647       -0.000000       -3.110616  1
  H         -1.855539       -0.878858       -1.764608  1
  H         -1.855539        0.878858       -1.764608  1
  H          1.121252        0.000000       -2.941046  1
  H          3.229791        0.000000       -2.001550  1
  H          2.534158        0.880930       -0.625711  1
  H          2.534158       -0.880930       -0.625711  1
  C         -2.192519       -1.839742        2.401612  2
  C         -3.372142       -1.244752        2.838944  2
  C         -4.184740       -1.937202        3.734753  2
  C         -3.819877       -3.205258        4.184167  2
  C         -2.634444       -3.784772        3.734753  2
  C         -1.811408       -3.104763        2.838944  2
 CL         -1.173648       -0.984808        1.285575  2
  H         -3.642739       -0.260768        2.482156  2
  H         -5.103621       -1.481842        4.079795  2
  H         -4.454540       -3.737803        4.879355  2
  H         -2.345564       -4.768767        4.079795  2
  H         -0.889361       -3.542116        2.482156  2


*************** g00169-cl.com ***************
%mem=32GB
%nprocshared=16
#p mp2/aug-cc-pVDZ     counterpoise=2

00169 mp2/aug-cc-pVDZ     counterpoise=2

 0  1  0  1  0  1
  C         -1.274553       -0.000000       -2.036158  1
  C          0.000000        0.000000       -1.227123  1
  N          1.157822        0.000000       -1.938251  1
  O          0.000000        0.000000        0.000000  1
  C          2.437727        0.000000       -1.257939  1
  H         -1.102647       -0.000000       -3.110616  1
  H         -1.855539       -0.878858       -1.764608  1
  H         -1.855539        0.878858       -1.764608  1
  H          1.121252        0.000000       -2.941046  1
  H          3.229791        0.000000       -2.001550  1
  H          2.534158        0.880930       -0.625711  1
  H          2.534158       -0.880930       -0.625711  1
  C         -1.839742       -2.192519        2.401612  2
  C         -3.104763       -1.811408        2.838944  2
  C         -3.784772       -2.634444        3.734753  2
  C         -3.205258       -3.819877        4.184167  2
  C         -1.937202       -4.184740        3.734753  2
  C         -1.244752       -3.372142        2.838944  2
 CL         -0.984808       -1.173648        1.285575  2
  H         -3.542116       -0.889361        2.482156  2
  H         -4.768767       -2.345564        4.079795  2
  H         -3.737803       -4.454540        4.879355  2
  H         -1.481842       -5.103621        4.079795  2
  H         -0.260768       -3.642739        2.482156  2


*************** g00170-cl.com ***************
%mem=32GB
%nprocshared=16
#p mp2/aug-cc-pVDZ     counterpoise=2

00170 mp2/aug-cc-pVDZ     counterpoise=2

 0  1  0  1  0  1
  C         -1.274553       -0.000000       -2.036158  1
  C          0.000000        0.000000       -1.227123  1
  N          1.157822        0.000000       -1.938251  1
  O          0.000000        0.000000        0.000000  1
  C          2.437727        0.000000       -1.257939  1
  H         -1.102647       -0.000000       -3.110616  1
  H         -1.855539       -0.878858       -1.764608  1
  H         -1.855539        0.878858       -1.764608  1
  H          1.121252        0.000000       -2.941046  1
  H          3.229791        0.000000       -2.001550  1
  H          2.534158        0.880930       -0.625711  1
  H          2.534158       -0.880930       -0.625711  1
  C         -1.431065       -2.478677        2.401612  2
  C         -2.743047       -2.323025        2.838944  2
  C         -3.269807       -3.251640        3.734753  2
  C         -2.493248       -4.318432        4.184167  2
  C         -1.181099       -4.457556        3.734753  2
  C         -0.640275       -3.537061        2.838944  2
 CL         -0.766044       -1.326828        1.285575  2
  H         -3.333867       -1.490931        2.482156  2
  H         -4.289016       -3.138017        4.079795  2
  H         -2.907494       -5.035928        4.879355  2
  H         -0.573095       -5.283405        4.079795  2
  H          0.375749       -3.632679        2.482156  2


*************** g00171-cl.com ***************
%mem=32GB
%nprocshared=16
#p mp2/aug-cc-pVDZ     counterpoise=2

00171 mp2/aug-cc-pVDZ     counterpoise=2

 0  1  0  1  0  1
  C         -1.274553       -0.000000       -2.036158  1
  C          0.000000        0.000000       -1.227123  1
  N          1.157822        0.000000       -1.938251  1
  O          0.000000        0.000000        0.000000  1
  C          2.437727        0.000000       -1.257939  1
  H         -1.102647       -0.000000       -3.110616  1
  H         -1.855539       -0.878858       -1.764608  1
  H         -1.855539        0.878858       -1.764608  1
  H          1.121252        0.000000       -2.941046  1
  H          3.229791        0.000000       -2.001550  1
  H          2.534158        0.880930       -0.625711  1
  H          2.534158       -0.880930       -0.625711  1
  C         -0.978906       -2.689522        2.401612  2
  C         -2.297985       -2.764058        2.838944  2
  C         -2.655490       -3.770036        3.734753  2
  C         -1.705482       -4.685773        4.184167  2
  C         -0.389109       -4.594931        3.734753  2
  C         -0.016344       -3.594507        2.838944  2
 CL         -0.524005       -1.439693        1.285575  2
  H         -3.024321       -2.047201        2.482156  2
  H         -3.678945       -3.835123        4.079795  2
  H         -1.988843       -5.464302        4.879355  2
  H          0.353066       -5.302655        4.079795  2
  H          1.000849       -3.512243        2.482156  2


*************** g00172-cl.com ***************
%mem=32GB
%nprocshared=16
#p mp2/aug-cc-pVDZ     counterpoise=2

00172 mp2/aug-cc-pVDZ     counterpoise=2

 0  1  0  1  0  1
  C         -1.274553       -0.000000       -2.036158  1
  C          0.000000        0.000000       -1.227123  1
  N          1.157822        0.000000       -1.938251  1
  O          0.000000        0.000000        0.000000  1
  C          2.437727        0.000000       -1.257939  1
  H         -1.102647       -0.000000       -3.110616  1
  H         -1.855539       -0.878858       -1.764608  1
  H         -1.855539        0.878858       -1.764608  1
  H          1.121252        0.000000       -2.941046  1
  H          3.229791        0.000000       -2.001550  1
  H          2.534158        0.880930       -0.625711  1
  H          2.534158       -0.880930       -0.625711  1
  C         -0.497004       -2.818648        2.401612  2
  C         -1.783100       -3.121106        2.838944  2
  C         -1.960487       -4.173882        3.734753  2
  C         -0.865896       -4.910740        4.184167  2
  C          0.414704       -4.592692        3.734753  2
  C          0.608084       -3.542737        2.838944  2
 CL         -0.266044       -1.508813        1.285575  2
  H         -2.622882       -2.541267        2.482156  2
  H         -2.957091       -4.415701        4.079795  2
  H         -1.009762       -5.726646        4.879355  2
  H          1.268498       -5.160786        4.079795  2
  H          1.595538       -3.285088        2.482156  2


*************** g00173-cl.com ***************
%mem=32GB
%nprocshared=16
#p mp2/aug-cc-pVDZ     counterpoise=2

00173 mp2/aug-cc-pVDZ     counterpoise=2

 0  1  0  1  0  1
  C         -1.274553       -0.000000       -2.036158  1
  C          0.000000        0.000000       -1.227123  1
  N          1.157822        0.000000       -1.938251  1
  O          0.000000        0.000000        0.000000  1
  C          2.437727        0.000000       -1.257939  1
  H         -1.102647       -0.000000       -3.110616  1
  H         -1.855539       -0.878858       -1.764608  1
  H         -1.855539        0.878858       -1.764608  1
  H          1.121252        0.000000       -2.941046  1
  H          3.229791        0.000000       -2.001550  1
  H          2.534158        0.880930       -0.625711  1
  H          2.534158       -0.880930       -0.625711  1
  C         -0.000000       -2.862130        2.401612  2
  C         -1.214036       -3.383322        2.838944  2
  C         -1.205916       -4.450906        3.734753  2
  C         -0.000000       -4.986496        4.184167  2
  C          1.205916       -4.450906        3.734753  2
  C          1.214036       -3.383322        2.838944  2
 CL         -0.000000       -1.532089        1.285575  2
  H         -2.141748       -2.958118        2.482156  2
  H         -2.145388       -4.862110        4.079795  2
  H         -0.000000       -5.814989        4.879355  2
  H          2.145388       -4.862110        4.079795  2
  H          2.141748       -2.958118        2.482156  2


*************** g00174-cl.com ***************
%mem=32GB
%nprocshared=16
#p mp2/aug-cc-pVDZ     counterpoise=2

00174 mp2/aug-cc-pVDZ     counterpoise=2

 0  1  0  1  0  1
  C         -1.274553       -0.000000       -2.036158  1
  C          0.000000        0.000000       -1.227123  1
  N          1.157822        0.000000       -1.938251  1
  O          0.000000        0.000000        0.000000  1
  C          2.437727        0.000000       -1.257939  1
  H         -1.102647       -0.000000       -3.110616  1
  H         -1.855539       -0.878858       -1.764608  1
  H         -1.855539        0.878858       -1.764608  1
  H          1.121252        0.000000       -2.941046  1
  H          3.229791        0.000000       -2.001550  1
  H          2.534158        0.880930       -0.625711  1
  H          2.534158       -0.880930       -0.625711  1
  C          0.497004       -2.818648        2.401612  2
  C         -0.608084       -3.542737        2.838944  2
  C         -0.414704       -4.592692        3.734753  2
  C          0.865896       -4.910740        4.184167  2
  C          1.960487       -4.173882        3.734753  2
  C          1.783100       -3.121106        2.838944  2
 CL          0.266044       -1.508813        1.285575  2
  H         -1.595538       -3.285088        2.482156  2
  H         -1.268498       -5.160786        4.079795  2
  H          1.009762       -5.726646        4.879355  2
  H          2.957091       -4.415701        4.079795  2
  H          2.622882       -2.541267        2.482156  2


*************** g00175-cl.com ***************
%mem=32GB
%nprocshared=16
#p mp2/aug-cc-pVDZ     counterpoise=2

00175 mp2/aug-cc-pVDZ     counterpoise=2

 0  1  0  1  0  1
  C         -1.274553       -0.000000       -2.036158  1
  C          0.000000        0.000000       -1.227123  1
  N          1.157822        0.000000       -1.938251  1
  O          0.000000        0.000000        0.000000  1
  C          2.437727        0.000000       -1.257939  1
  H         -1.102647       -0.000000       -3.110616  1
  H         -1.855539       -0.878858       -1.764608  1
  H         -1.855539        0.878858       -1.764608  1
  H          1.121252        0.000000       -2.941046  1
  H          3.229791        0.000000       -2.001550  1
  H          2.534158        0.880930       -0.625711  1
  H          2.534158       -0.880930       -0.625711  1
  C          0.978906       -2.689522        2.401612  2
  C          0.016344       -3.594507        2.838944  2
  C          0.389109       -4.594931        3.734753  2
  C          1.705482       -4.685773        4.184167  2
  C          2.655490       -3.770036        3.734753  2
  C          2.297985       -2.764058        2.838944  2
 CL          0.524005       -1.439693        1.285575  2
  H         -1.000849       -3.512243        2.482156  2
  H         -0.353066       -5.302655        4.079795  2
  H          1.988843       -5.464302        4.879355  2
  H          3.678945       -3.835123        4.079795  2
  H          3.024321       -2.047201        2.482156  2


*************** g00176-cl.com ***************
%mem=32GB
%nprocshared=16
#p mp2/aug-cc-pVDZ     counterpoise=2

00176 mp2/aug-cc-pVDZ     counterpoise=2

 0  1  0  1  0  1
  C         -1.274553       -0.000000       -2.036158  1
  C          0.000000        0.000000       -1.227123  1
  N          1.157822        0.000000       -1.938251  1
  O          0.000000        0.000000        0.000000  1
  C          2.437727        0.000000       -1.257939  1
  H         -1.102647       -0.000000       -3.110616  1
  H         -1.855539       -0.878858       -1.764608  1
  H         -1.855539        0.878858       -1.764608  1
  H          1.121252        0.000000       -2.941046  1
  H          3.229791        0.000000       -2.001550  1
  H          2.534158        0.880930       -0.625711  1
  H          2.534158       -0.880930       -0.625711  1
  C          1.431065       -2.478677        2.401612  2
  C          0.640275       -3.537061        2.838944  2
  C          1.181099       -4.457556        3.734753  2
  C          2.493248       -4.318432        4.184167  2
  C          3.269807       -3.251640        3.734753  2
  C          2.743047       -2.323025        2.838944  2
 CL          0.766044       -1.326828        1.285575  2
  H         -0.375749       -3.632679        2.482156  2
  H          0.573095       -5.283405        4.079795  2
  H          2.907494       -5.035928        4.879355  2
  H          4.289016       -3.138017        4.079795  2
  H          3.333867       -1.490931        2.482156  2


*************** g00177-cl.com ***************
%mem=32GB
%nprocshared=16
#p mp2/aug-cc-pVDZ     counterpoise=2

00177 mp2/aug-cc-pVDZ     counterpoise=2

 0  1  0  1  0  1
  C         -1.274553       -0.000000       -2.036158  1
  C          0.000000        0.000000       -1.227123  1
  N          1.157822        0.000000       -1.938251  1
  O          0.000000        0.000000        0.000000  1
  C          2.437727        0.000000       -1.257939  1
  H         -1.102647       -0.000000       -3.110616  1
  H         -1.855539       -0.878858       -1.764608  1
  H         -1.855539        0.878858       -1.764608  1
  H          1.121252        0.000000       -2.941046  1
  H          3.229791        0.000000       -2.001550  1
  H          2.534158        0.880930       -0.625711  1
  H          2.534158       -0.880930       -0.625711  1
  C          1.839742       -2.192519        2.401612  2
  C          1.244752       -3.372142        2.838944  2
  C          1.937202       -4.184740        3.734753  2
  C          3.205258       -3.819877        4.184167  2
  C          3.784772       -2.634444        3.734753  2
  C          3.104763       -1.811408        2.838944  2
 CL          0.984808       -1.173648        1.285575  2
  H          0.260768       -3.642739        2.482156  2
  H          1.481842       -5.103621        4.079795  2
  H          3.737803       -4.454540        4.879355  2
  H          4.768767       -2.345564        4.079795  2
  H          3.542116       -0.889361        2.482156  2


*************** g00178-cl.com ***************
%mem=32GB
%nprocshared=16
#p mp2/aug-cc-pVDZ     counterpoise=2

00178 mp2/aug-cc-pVDZ     counterpoise=2

 0  1  0  1  0  1
  C         -1.274553       -0.000000       -2.036158  1
  C          0.000000        0.000000       -1.227123  1
  N          1.157822        0.000000       -1.938251  1
  O          0.000000        0.000000        0.000000  1
  C          2.437727        0.000000       -1.257939  1
  H         -1.102647       -0.000000       -3.110616  1
  H         -1.855539       -0.878858       -1.764608  1
  H         -1.855539        0.878858       -1.764608  1
  H          1.121252        0.000000       -2.941046  1
  H          3.229791        0.000000       -2.001550  1
  H          2.534158        0.880930       -0.625711  1
  H          2.534158       -0.880930       -0.625711  1
  C          2.192519       -1.839742        2.401612  2
  C          1.811408       -3.104763        2.838944  2
  C          2.634444       -3.784772        3.734753  2
  C          3.819877       -3.205258        4.184167  2
  C          4.184740       -1.937202        3.734753  2
  C          3.372142       -1.244752        2.838944  2
 CL          1.173648       -0.984808        1.285575  2
  H          0.889361       -3.542116        2.482156  2
  H          2.345564       -4.768767        4.079795  2
  H          4.454540       -3.737803        4.879355  2
  H          5.103621       -1.481842        4.079795  2
  H          3.642739       -0.260768        2.482156  2


*************** g00179-cl.com ***************
%mem=32GB
%nprocshared=16
#p mp2/aug-cc-pVDZ     counterpoise=2

00179 mp2/aug-cc-pVDZ     counterpoise=2

 0  1  0  1  0  1
  C         -1.274553       -0.000000       -2.036158  1
  C          0.000000        0.000000       -1.227123  1
  N          1.157822        0.000000       -1.938251  1
  O          0.000000        0.000000        0.000000  1
  C          2.437727        0.000000       -1.257939  1
  H         -1.102647       -0.000000       -3.110616  1
  H         -1.855539       -0.878858       -1.764608  1
  H         -1.855539        0.878858       -1.764608  1
  H          1.121252        0.000000       -2.941046  1
  H          3.229791        0.000000       -2.001550  1
  H          2.534158        0.880930       -0.625711  1
  H          2.534158       -0.880930       -0.625711  1
  C          2.478677       -1.431065        2.401612  2
  C          2.323025       -2.743047        2.838944  2
  C          3.251640       -3.269807        3.734753  2
  C          4.318432       -2.493248        4.184167  2
  C          4.457556       -1.181099        3.734753  2
  C          3.537061       -0.640275        2.838944  2
 CL          1.326828       -0.766044        1.285575  2
  H          1.490931       -3.333867        2.482156  2
  H          3.138017       -4.289016        4.079795  2
  H          5.035928       -2.907494        4.879355  2
  H          5.283405       -0.573095        4.079795  2
  H          3.632679        0.375749        2.482156  2


*************** g00180-cl.com ***************
%mem=32GB
%nprocshared=16
#p mp2/aug-cc-pVDZ     counterpoise=2

00180 mp2/aug-cc-pVDZ     counterpoise=2

 0  1  0  1  0  1
  C         -1.274553       -0.000000       -2.036158  1
  C          0.000000        0.000000       -1.227123  1
  N          1.157822        0.000000       -1.938251  1
  O          0.000000        0.000000        0.000000  1
  C          2.437727        0.000000       -1.257939  1
  H         -1.102647       -0.000000       -3.110616  1
  H         -1.855539       -0.878858       -1.764608  1
  H         -1.855539        0.878858       -1.764608  1
  H          1.121252        0.000000       -2.941046  1
  H          3.229791        0.000000       -2.001550  1
  H          2.534158        0.880930       -0.625711  1
  H          2.534158       -0.880930       -0.625711  1
  C          2.689522       -0.978906        2.401612  2
  C          2.764058       -2.297985        2.838944  2
  C          3.770036       -2.655490        3.734753  2
  C          4.685773       -1.705482        4.184167  2
  C          4.594931       -0.389109        3.734753  2
  C          3.594507       -0.016344        2.838944  2
 CL          1.439693       -0.524005        1.285575  2
  H          2.047201       -3.024321        2.482156  2
  H          3.835123       -3.678945        4.079795  2
  H          5.464302       -1.988843        4.879355  2
  H          5.302655        0.353066        4.079795  2
  H          3.512243        1.000849        2.482156  2


*************** g00181-cl.com ***************
%mem=32GB
%nprocshared=16
#p mp2/aug-cc-pVDZ     counterpoise=2

00181 mp2/aug-cc-pVDZ     counterpoise=2

 0  1  0  1  0  1
  C         -1.274553       -0.000000       -2.036158  1
  C          0.000000        0.000000       -1.227123  1
  N          1.157822        0.000000       -1.938251  1
  O          0.000000        0.000000        0.000000  1
  C          2.437727        0.000000       -1.257939  1
  H         -1.102647       -0.000000       -3.110616  1
  H         -1.855539       -0.878858       -1.764608  1
  H         -1.855539        0.878858       -1.764608  1
  H          1.121252        0.000000       -2.941046  1
  H          3.229791        0.000000       -2.001550  1
  H          2.534158        0.880930       -0.625711  1
  H          2.534158       -0.880930       -0.625711  1
  C          2.818648       -0.497004        2.401612  2
  C          3.121106       -1.783100        2.838944  2
  C          4.173882       -1.960487        3.734753  2
  C          4.910740       -0.865896        4.184167  2
  C          4.592692        0.414704        3.734753  2
  C          3.542737        0.608084        2.838944  2
 CL          1.508813       -0.266044        1.285575  2
  H          2.541267       -2.622882        2.482156  2
  H          4.415701       -2.957091        4.079795  2
  H          5.726646       -1.009762        4.879355  2
  H          5.160786        1.268498        4.079795  2
  H          3.285088        1.595538        2.482156  2


*************** g00182-cl.com ***************
%mem=32GB
%nprocshared=16
#p mp2/aug-cc-pVDZ     counterpoise=2

00182 mp2/aug-cc-pVDZ     counterpoise=2

 0  1  0  1  0  1
  C         -1.274553       -0.000000       -2.036158  1
  C          0.000000        0.000000       -1.227123  1
  N          1.157822        0.000000       -1.938251  1
  O          0.000000        0.000000        0.000000  1
  C          2.437727        0.000000       -1.257939  1
  H         -1.102647       -0.000000       -3.110616  1
  H         -1.855539       -0.878858       -1.764608  1
  H         -1.855539        0.878858       -1.764608  1
  H          1.121252        0.000000       -2.941046  1
  H          3.229791        0.000000       -2.001550  1
  H          2.534158        0.880930       -0.625711  1
  H          2.534158       -0.880930       -0.625711  1
  C          3.235683       -0.000000        1.868123  2
  C          3.824899       -1.214036        2.208307  2
  C          5.031820       -1.205916        2.905123  2
  C          5.637313       -0.000000        3.254704  2
  C          5.031820        1.205916        2.905123  2
  C          3.824899        1.214036        2.208307  2
 CL          1.732051        0.000000        1.000000  2
  H          3.344200       -2.141748        1.930775  2
  H          5.496693       -2.145388        3.173517  2
  H          6.573937       -0.000000        3.795465  2
  H          5.496693        2.145388        3.173517  2
  H          3.344200        2.141748        1.930775  2


*************** g00183-cl.com ***************
%mem=32GB
%nprocshared=16
#p mp2/aug-cc-pVDZ     counterpoise=2

00183 mp2/aug-cc-pVDZ     counterpoise=2

 0  1  0  1  0  1
  C         -1.274553       -0.000000       -2.036158  1
  C          0.000000        0.000000       -1.227123  1
  N          1.157822        0.000000       -1.938251  1
  O          0.000000        0.000000        0.000000  1
  C          2.437727        0.000000       -1.257939  1
  H         -1.102647       -0.000000       -3.110616  1
  H         -1.855539       -0.878858       -1.764608  1
  H         -1.855539        0.878858       -1.764608  1
  H          1.121252        0.000000       -2.941046  1
  H          3.229791        0.000000       -2.001550  1
  H          2.534158        0.880930       -0.625711  1
  H          2.534158       -0.880930       -0.625711  1
  C          3.186526        0.561870        1.868123  2
  C          3.977605       -0.531405        2.208307  2
  C          5.164780       -0.313829        2.905123  2
  C          5.551669        0.978909        3.254704  2
  C          4.745970        2.061362        2.905123  2
  C          3.555975        1.859779        2.208307  2
 CL          1.705737        0.300767        1.000000  2
  H          3.665304       -1.528496        1.930775  2
  H          5.785728       -1.158304        3.173517  2
  H          6.474064        1.141552        3.795465  2
  H          5.040643        3.067285        3.173517  2
  H          2.921483        2.689924        1.930775  2


*************** g00184-cl.com ***************
%mem=32GB
%nprocshared=16
#p mp2/aug-cc-pVDZ     counterpoise=2

00184 mp2/aug-cc-pVDZ     counterpoise=2

 0  1  0  1  0  1
  C         -1.274553       -0.000000       -2.036158  1
  C          0.000000        0.000000       -1.227123  1
  N          1.157822        0.000000       -1.938251  1
  O          0.000000        0.000000        0.000000  1
  C          2.437727        0.000000       -1.257939  1
  H         -1.102647       -0.000000       -3.110616  1
  H         -1.855539       -0.878858       -1.764608  1
  H         -1.855539        0.878858       -1.764608  1
  H          1.121252        0.000000       -2.941046  1
  H          3.229791        0.000000       -2.001550  1
  H          2.534158        0.880930       -0.625711  1
  H          2.534158       -0.880930       -0.625711  1
  C          3.040548        1.106669        1.868123  2
  C          4.009454        0.167372        2.208307  2
  C          5.140811        0.587793        2.905123  2
  C          5.297341        1.928074        3.254704  2
  C          4.315916        2.854174        2.905123  2
  C          3.179005        2.449013        2.208307  2
 CL          1.627595        0.592396        1.000000  2
  H          3.875041       -0.868801        1.930775  2
  H          5.898967       -0.136026        3.173517  2
  H          6.177480        2.248419        3.795465  2
  H          4.431436        3.895985        3.173517  2
  H          2.409999        3.156368        1.930775  2


*************** g00185-cl.com ***************
%mem=32GB
%nprocshared=16
#p mp2/aug-cc-pVDZ     counterpoise=2

00185 mp2/aug-cc-pVDZ     counterpoise=2

 0  1  0  1  0  1
  C         -1.274553       -0.000000       -2.036158  1
  C          0.000000        0.000000       -1.227123  1
  N          1.157822        0.000000       -1.938251  1
  O          0.000000        0.000000        0.000000  1
  C          2.437727        0.000000       -1.257939  1
  H         -1.102647       -0.000000       -3.110616  1
  H         -1.855539       -0.878858       -1.764608  1
  H         -1.855539        0.878858       -1.764608  1
  H          1.121252        0.000000       -2.941046  1
  H          3.229791        0.000000       -2.001550  1
  H          2.534158        0.880930       -0.625711  1
  H          2.534158       -0.880930       -0.625711  1
  C          2.802184        1.617842        1.868123  2
  C          3.919478        0.861064        2.208307  2
  C          4.960642        1.471556        2.905123  2
  C          4.882056        2.818656        3.254704  2
  C          3.754726        3.560264        2.905123  2
  C          2.705442        2.963836        2.208307  2
 CL          1.500000        0.866025        1.000000  2
  H          3.967036       -0.182708        1.930775  2
  H          5.832969        0.890386        3.173517  2
  H          5.693197        3.286969        3.795465  2
  H          3.687582        4.606307        3.173517  2
  H          1.825288        3.526908        1.930775  2


*************** g00186-cl.com ***************
%mem=32GB
%nprocshared=16
#p mp2/aug-cc-pVDZ     counterpoise=2

00186 mp2/aug-cc-pVDZ     counterpoise=2

 0  1  0  1  0  1
  C         -1.274553       -0.000000       -2.036158  1
  C          0.000000        0.000000       -1.227123  1
  N          1.157822        0.000000       -1.938251  1
  O          0.000000        0.000000        0.000000  1
  C          2.437727        0.000000       -1.257939  1
  H         -1.102647       -0.000000       -3.110616  1
  H         -1.855539       -0.878858       -1.764608  1
  H         -1.855539        0.878858       -1.764608  1
  H          1.121252        0.000000       -2.941046  1
  H          3.229791        0.000000       -2.001550  1
  H          2.534158        0.880930       -0.625711  1
  H          2.534158       -0.880930       -0.625711  1
  C          2.478677        2.079857        1.868123  2
  C          3.710410        1.528592        2.208307  2
  C          4.629745        2.310606        2.905123  2
  C          4.318432        3.623595        3.254704  2
  C          3.079450        4.158177        2.905123  2
  C          2.149675        3.388603        2.208307  2
 CL          1.326828        1.113341        1.000000  2
  H          3.938495        0.508936        1.930775  2
  H          5.589740        1.889743        3.173517  2
  H          5.035928        4.225645        3.795465  2
  H          2.831682        5.176669        3.173517  2
  H          1.185116        3.790284        1.930775  2


*************** g00187-cl.com ***************
%mem=32GB
%nprocshared=16
#p mp2/aug-cc-pVDZ     counterpoise=2

00187 mp2/aug-cc-pVDZ     counterpoise=2

 0  1  0  1  0  1
  C         -1.274553       -0.000000       -2.036158  1
  C          0.000000        0.000000       -1.227123  1
  N          1.157822        0.000000       -1.938251  1
  O          0.000000        0.000000        0.000000  1
  C          2.437727        0.000000       -1.257939  1
  H         -1.102647       -0.000000       -3.110616  1
  H         -1.855539       -0.878858       -1.764608  1
  H         -1.855539        0.878858       -1.764608  1
  H          1.121252        0.000000       -2.941046  1
  H          3.229791        0.000000       -2.001550  1
  H          2.534158        0.880930       -0.625711  1
  H          2.534158       -0.880930       -0.625711  1
  C          2.079857        2.478677        1.868123  2
  C          3.388603        2.149675        2.208307  2
  C          4.158177        3.079450        2.905123  2
  C          3.623595        4.318432        3.254704  2
  C          2.310606        4.629745        2.905123  2
  C          1.528592        3.710410        2.208307  2
 CL          1.113341        1.326828        1.000000  2
  H          3.790284        1.185116        1.930775  2
  H          5.176669        2.831682        3.173517  2
  H          4.225645        5.035928        3.795465  2
  H          1.889743        5.589740        3.173517  2
  H          0.508936        3.938495        1.930775  2


*************** g00188-cl.com ***************
%mem=32GB
%nprocshared=16
#p mp2/aug-cc-pVDZ     counterpoise=2

00188 mp2/aug-cc-pVDZ     counterpoise=2

 0  1  0  1  0  1
  C         -1.274553       -0.000000       -2.036158  1
  C          0.000000        0.000000       -1.227123  1
  N          1.157822        0.000000       -1.938251  1
  O          0.000000        0.000000        0.000000  1
  C          2.437727        0.000000       -1.257939  1
  H         -1.102647       -0.000000       -3.110616  1
  H         -1.855539       -0.878858       -1.764608  1
  H         -1.855539        0.878858       -1.764608  1
  H          1.121252        0.000000       -2.941046  1
  H          3.229791        0.000000       -2.001550  1
  H          2.534158        0.880930       -0.625711  1
  H          2.534158       -0.880930       -0.625711  1
  C          1.617842        2.802184        1.868123  2
  C          2.963836        2.705442        2.208307  2
  C          3.560264        3.754726        2.905123  2
  C          2.818656        4.882056        3.254704  2
  C          1.471556        4.960642        2.905123  2
  C          0.861064        3.919478        2.208307  2
 CL          0.866025        1.500000        1.000000  2
  H          3.526908        1.825288        1.930775  2
  H          4.606307        3.687581        3.173517  2
  H          3.286969        5.693197        3.795465  2
  H          0.890386        5.832969        3.173517  2
  H         -0.182708        3.967036        1.930775  2


*************** g00189-cl.com ***************
%mem=32GB
%nprocshared=16
#p mp2/aug-cc-pVDZ     counterpoise=2

00189 mp2/aug-cc-pVDZ     counterpoise=2

 0  1  0  1  0  1
  C         -1.274553       -0.000000       -2.036158  1
  C          0.000000        0.000000       -1.227123  1
  N          1.157822        0.000000       -1.938251  1
  O          0.000000        0.000000        0.000000  1
  C          2.437727        0.000000       -1.257939  1
  H         -1.102647       -0.000000       -3.110616  1
  H         -1.855539       -0.878858       -1.764608  1
  H         -1.855539        0.878858       -1.764608  1
  H          1.121252        0.000000       -2.941046  1
  H          3.229791        0.000000       -2.001550  1
  H          2.534158        0.880930       -0.625711  1
  H          2.534158       -0.880930       -0.625711  1
  C          1.106669        3.040548        1.868123  2
  C          2.449013        3.179005        2.208307  2
  C          2.854174        4.315916        2.905123  2
  C          1.928074        5.297341        3.254704  2
  C          0.587793        5.140811        2.905123  2
  C          0.167372        4.009454        2.208307  2
 CL          0.592396        1.627595        1.000000  2
  H          3.156368        2.409999        1.930775  2
  H          3.895985        4.431436        3.173517  2
  H          2.248419        6.177480        3.795465  2
  H         -0.136026        5.898967        3.173517  2
  H         -0.868801        3.875041        1.930775  2


*************** g00190-cl.com ***************
%mem=32GB
%nprocshared=16
#p mp2/aug-cc-pVDZ     counterpoise=2

00190 mp2/aug-cc-pVDZ     counterpoise=2

 0  1  0  1  0  1
  C         -1.274553       -0.000000       -2.036158  1
  C          0.000000        0.000000       -1.227123  1
  N          1.157822        0.000000       -1.938251  1
  O          0.000000        0.000000        0.000000  1
  C          2.437727        0.000000       -1.257939  1
  H         -1.102647       -0.000000       -3.110616  1
  H         -1.855539       -0.878858       -1.764608  1
  H         -1.855539        0.878858       -1.764608  1
  H          1.121252        0.000000       -2.941046  1
  H          3.229791        0.000000       -2.001550  1
  H          2.534158        0.880930       -0.625711  1
  H          2.534158       -0.880930       -0.625711  1
  C          0.561870        3.186526        1.868123  2
  C          1.859779        3.555975        2.208307  2
  C          2.061362        4.745970        2.905123  2
  C          0.978909        5.551669        3.254704  2
  C         -0.313829        5.164780        2.905123  2
  C         -0.531405        3.977605        2.208307  2
 CL          0.300767        1.705737        1.000000  2
  H          2.689924        2.921483        1.930775  2
  H          3.067285        5.040643        3.173517  2
  H          1.141552        6.474064        3.795465  2
  H         -1.158304        5.785728        3.173517  2
  H         -1.528496        3.665304        1.930775  2


*************** g00191-cl.com ***************
%mem=32GB
%nprocshared=16
#p mp2/aug-cc-pVDZ     counterpoise=2

00191 mp2/aug-cc-pVDZ     counterpoise=2

 0  1  0  1  0  1
  C         -1.274553       -0.000000       -2.036158  1
  C          0.000000        0.000000       -1.227123  1
  N          1.157822        0.000000       -1.938251  1
  O          0.000000        0.000000        0.000000  1
  C          2.437727        0.000000       -1.257939  1
  H         -1.102647       -0.000000       -3.110616  1
  H         -1.855539       -0.878858       -1.764608  1
  H         -1.855539        0.878858       -1.764608  1
  H          1.121252        0.000000       -2.941046  1
  H          3.229791        0.000000       -2.001550  1
  H          2.534158        0.880930       -0.625711  1
  H          2.534158       -0.880930       -0.625711  1
  C          0.000000        3.235683        1.868123  2
  C          1.214036        3.824899        2.208307  2
  C          1.205916        5.031820        2.905123  2
  C          0.000000        5.637313        3.254704  2
  C         -1.205916        5.031820        2.905123  2
  C         -1.214036        3.824899        2.208307  2
 CL          0.000000        1.732051        1.000000  2
  H          2.141748        3.344200        1.930775  2
  H          2.145388        5.496693        3.173517  2
  H          0.000000        6.573937        3.795465  2
  H         -2.145388        5.496693        3.173517  2
  H         -2.141748        3.344200        1.930775  2


*************** g00192-cl.com ***************
%mem=32GB
%nprocshared=16
#p mp2/aug-cc-pVDZ     counterpoise=2

00192 mp2/aug-cc-pVDZ     counterpoise=2

 0  1  0  1  0  1
  C         -1.274553       -0.000000       -2.036158  1
  C          0.000000        0.000000       -1.227123  1
  N          1.157822        0.000000       -1.938251  1
  O          0.000000        0.000000        0.000000  1
  C          2.437727        0.000000       -1.257939  1
  H         -1.102647       -0.000000       -3.110616  1
  H         -1.855539       -0.878858       -1.764608  1
  H         -1.855539        0.878858       -1.764608  1
  H          1.121252        0.000000       -2.941046  1
  H          3.229791        0.000000       -2.001550  1
  H          2.534158        0.880930       -0.625711  1
  H          2.534158       -0.880930       -0.625711  1
  C         -0.561870        3.186526        1.868123  2
  C          0.531405        3.977605        2.208307  2
  C          0.313829        5.164780        2.905123  2
  C         -0.978909        5.551669        3.254704  2
  C         -2.061362        4.745970        2.905123  2
  C         -1.859779        3.555975        2.208307  2
 CL         -0.300767        1.705737        1.000000  2
  H          1.528496        3.665304        1.930775  2
  H          1.158304        5.785728        3.173517  2
  H         -1.141552        6.474064        3.795465  2
  H         -3.067285        5.040643        3.173517  2
  H         -2.689924        2.921483        1.930775  2


*************** g00193-cl.com ***************
%mem=32GB
%nprocshared=16
#p mp2/aug-cc-pVDZ     counterpoise=2

00193 mp2/aug-cc-pVDZ     counterpoise=2

 0  1  0  1  0  1
  C         -1.274553       -0.000000       -2.036158  1
  C          0.000000        0.000000       -1.227123  1
  N          1.157822        0.000000       -1.938251  1
  O          0.000000        0.000000        0.000000  1
  C          2.437727        0.000000       -1.257939  1
  H         -1.102647       -0.000000       -3.110616  1
  H         -1.855539       -0.878858       -1.764608  1
  H         -1.855539        0.878858       -1.764608  1
  H          1.121252        0.000000       -2.941046  1
  H          3.229791        0.000000       -2.001550  1
  H          2.534158        0.880930       -0.625711  1
  H          2.534158       -0.880930       -0.625711  1
  C         -1.106669        3.040548        1.868123  2
  C         -0.167372        4.009454        2.208307  2
  C         -0.587793        5.140811        2.905123  2
  C         -1.928074        5.297341        3.254704  2
  C         -2.854174        4.315916        2.905123  2
  C         -2.449013        3.179005        2.208307  2
 CL         -0.592396        1.627595        1.000000  2
  H          0.868801        3.875041        1.930775  2
  H          0.136026        5.898967        3.173517  2
  H         -2.248419        6.177480        3.795465  2
  H         -3.895985        4.431436        3.173517  2
  H         -3.156368        2.409999        1.930775  2


*************** g00194-cl.com ***************
%mem=32GB
%nprocshared=16
#p mp2/aug-cc-pVDZ     counterpoise=2

00194 mp2/aug-cc-pVDZ     counterpoise=2

 0  1  0  1  0  1
  C         -1.274553       -0.000000       -2.036158  1
  C          0.000000        0.000000       -1.227123  1
  N          1.157822        0.000000       -1.938251  1
  O          0.000000        0.000000        0.000000  1
  C          2.437727        0.000000       -1.257939  1
  H         -1.102647       -0.000000       -3.110616  1
  H         -1.855539       -0.878858       -1.764608  1
  H         -1.855539        0.878858       -1.764608  1
  H          1.121252        0.000000       -2.941046  1
  H          3.229791        0.000000       -2.001550  1
  H          2.534158        0.880930       -0.625711  1
  H          2.534158       -0.880930       -0.625711  1
  C         -1.617842        2.802184        1.868123  2
  C         -0.861064        3.919478        2.208307  2
  C         -1.471556        4.960642        2.905123  2
  C         -2.818656        4.882056        3.254704  2
  C         -3.560264        3.754726        2.905123  2
  C         -2.963836        2.705442        2.208307  2
 CL         -0.866025        1.500000        1.000000  2
  H          0.182708        3.967036        1.930775  2
  H         -0.890386        5.832969        3.173517  2
  H         -3.286969        5.693197        3.795465  2
  H         -4.606307        3.687582        3.173517  2
  H         -3.526908        1.825288        1.930775  2


*************** g00195-cl.com ***************
%mem=32GB
%nprocshared=16
#p mp2/aug-cc-pVDZ     counterpoise=2

00195 mp2/aug-cc-pVDZ     counterpoise=2

 0  1  0  1  0  1
  C         -1.274553       -0.000000       -2.036158  1
  C          0.000000        0.000000       -1.227123  1
  N          1.157822        0.000000       -1.938251  1
  O          0.000000        0.000000        0.000000  1
  C          2.437727        0.000000       -1.257939  1
  H         -1.102647       -0.000000       -3.110616  1
  H         -1.855539       -0.878858       -1.764608  1
  H         -1.855539        0.878858       -1.764608  1
  H          1.121252        0.000000       -2.941046  1
  H          3.229791        0.000000       -2.001550  1
  H          2.534158        0.880930       -0.625711  1
  H          2.534158       -0.880930       -0.625711  1
  C         -2.079857        2.478677        1.868123  2
  C         -1.528592        3.710410        2.208307  2
  C         -2.310606        4.629745        2.905123  2
  C         -3.623595        4.318432        3.254704  2
  C         -4.158177        3.079450        2.905123  2
  C         -3.388603        2.149675        2.208307  2
 CL         -1.113341        1.326828        1.000000  2
  H         -0.508936        3.938495        1.930775  2
  H         -1.889743        5.589740        3.173517  2
  H         -4.225645        5.035928        3.795465  2
  H         -5.176669        2.831682        3.173517  2
  H         -3.790284        1.185116        1.930775  2


*************** g00196-cl.com ***************
%mem=32GB
%nprocshared=16
#p mp2/aug-cc-pVDZ     counterpoise=2

00196 mp2/aug-cc-pVDZ     counterpoise=2

 0  1  0  1  0  1
  C         -1.274553       -0.000000       -2.036158  1
  C          0.000000        0.000000       -1.227123  1
  N          1.157822        0.000000       -1.938251  1
  O          0.000000        0.000000        0.000000  1
  C          2.437727        0.000000       -1.257939  1
  H         -1.102647       -0.000000       -3.110616  1
  H         -1.855539       -0.878858       -1.764608  1
  H         -1.855539        0.878858       -1.764608  1
  H          1.121252        0.000000       -2.941046  1
  H          3.229791        0.000000       -2.001550  1
  H          2.534158        0.880930       -0.625711  1
  H          2.534158       -0.880930       -0.625711  1
  C         -2.478677        2.079857        1.868123  2
  C         -2.149675        3.388603        2.208307  2
  C         -3.079450        4.158177        2.905123  2
  C         -4.318432        3.623595        3.254704  2
  C         -4.629745        2.310606        2.905123  2
  C         -3.710410        1.528592        2.208307  2
 CL         -1.326828        1.113341        1.000000  2
  H         -1.185116        3.790284        1.930775  2
  H         -2.831682        5.176669        3.173517  2
  H         -5.035928        4.225645        3.795465  2
  H         -5.589740        1.889743        3.173517  2
  H         -3.938495        0.508936        1.930775  2


*************** g00197-cl.com ***************
%mem=32GB
%nprocshared=16
#p mp2/aug-cc-pVDZ     counterpoise=2

00197 mp2/aug-cc-pVDZ     counterpoise=2

 0  1  0  1  0  1
  C         -1.274553       -0.000000       -2.036158  1
  C          0.000000        0.000000       -1.227123  1
  N          1.157822        0.000000       -1.938251  1
  O          0.000000        0.000000        0.000000  1
  C          2.437727        0.000000       -1.257939  1
  H         -1.102647       -0.000000       -3.110616  1
  H         -1.855539       -0.878858       -1.764608  1
  H         -1.855539        0.878858       -1.764608  1
  H          1.121252        0.000000       -2.941046  1
  H          3.229791        0.000000       -2.001550  1
  H          2.534158        0.880930       -0.625711  1
  H          2.534158       -0.880930       -0.625711  1
  C         -2.802184        1.617842        1.868123  2
  C         -2.705442        2.963836        2.208307  2
  C         -3.754726        3.560264        2.905123  2
  C         -4.882056        2.818656        3.254704  2
  C         -4.960642        1.471556        2.905123  2
  C         -3.919478        0.861064        2.208307  2
 CL         -1.500000        0.866025        1.000000  2
  H         -1.825288        3.526908        1.930775  2
  H         -3.687581        4.606307        3.173517  2
  H         -5.693197        3.286969        3.795465  2
  H         -5.832969        0.890386        3.173517  2
  H         -3.967036       -0.182708        1.930775  2


*************** g00198-cl.com ***************
%mem=32GB
%nprocshared=16
#p mp2/aug-cc-pVDZ     counterpoise=2

00198 mp2/aug-cc-pVDZ     counterpoise=2

 0  1  0  1  0  1
  C         -1.274553       -0.000000       -2.036158  1
  C          0.000000        0.000000       -1.227123  1
  N          1.157822        0.000000       -1.938251  1
  O          0.000000        0.000000        0.000000  1
  C          2.437727        0.000000       -1.257939  1
  H         -1.102647       -0.000000       -3.110616  1
  H         -1.855539       -0.878858       -1.764608  1
  H         -1.855539        0.878858       -1.764608  1
  H          1.121252        0.000000       -2.941046  1
  H          3.229791        0.000000       -2.001550  1
  H          2.534158        0.880930       -0.625711  1
  H          2.534158       -0.880930       -0.625711  1
  C         -3.040548        1.106669        1.868123  2
  C         -3.179005        2.449013        2.208307  2
  C         -4.315916        2.854174        2.905123  2
  C         -5.297341        1.928074        3.254704  2
  C         -5.140811        0.587793        2.905123  2
  C         -4.009454        0.167372        2.208307  2
 CL         -1.627595        0.592396        1.000000  2
  H         -2.409999        3.156368        1.930775  2
  H         -4.431436        3.895985        3.173517  2
  H         -6.177480        2.248419        3.795465  2
  H         -5.898967       -0.136026        3.173517  2
  H         -3.875041       -0.868801        1.930775  2


*************** g00199-cl.com ***************
%mem=32GB
%nprocshared=16
#p mp2/aug-cc-pVDZ     counterpoise=2

00199 mp2/aug-cc-pVDZ     counterpoise=2

 0  1  0  1  0  1
  C         -1.274553       -0.000000       -2.036158  1
  C          0.000000        0.000000       -1.227123  1
  N          1.157822        0.000000       -1.938251  1
  O          0.000000        0.000000        0.000000  1
  C          2.437727        0.000000       -1.257939  1
  H         -1.102647       -0.000000       -3.110616  1
  H         -1.855539       -0.878858       -1.764608  1
  H         -1.855539        0.878858       -1.764608  1
  H          1.121252        0.000000       -2.941046  1
  H          3.229791        0.000000       -2.001550  1
  H          2.534158        0.880930       -0.625711  1
  H          2.534158       -0.880930       -0.625711  1
  C         -3.186526        0.561870        1.868123  2
  C         -3.555975        1.859779        2.208307  2
  C         -4.745970        2.061362        2.905123  2
  C         -5.551669        0.978909        3.254704  2
  C         -5.164780       -0.313829        2.905123  2
  C         -3.977605       -0.531405        2.208307  2
 CL         -1.705737        0.300767        1.000000  2
  H         -2.921483        2.689924        1.930775  2
  H         -5.040643        3.067285        3.173517  2
  H         -6.474064        1.141552        3.795465  2
  H         -5.785728       -1.158304        3.173517  2
  H         -3.665304       -1.528496        1.930775  2


*************** g00200-cl.com ***************
%mem=32GB
%nprocshared=16
#p mp2/aug-cc-pVDZ     counterpoise=2

00200 mp2/aug-cc-pVDZ     counterpoise=2

 0  1  0  1  0  1
  C         -1.274553       -0.000000       -2.036158  1
  C          0.000000        0.000000       -1.227123  1
  N          1.157822        0.000000       -1.938251  1
  O          0.000000        0.000000        0.000000  1
  C          2.437727        0.000000       -1.257939  1
  H         -1.102647       -0.000000       -3.110616  1
  H         -1.855539       -0.878858       -1.764608  1
  H         -1.855539        0.878858       -1.764608  1
  H          1.121252        0.000000       -2.941046  1
  H          3.229791        0.000000       -2.001550  1
  H          2.534158        0.880930       -0.625711  1
  H          2.534158       -0.880930       -0.625711  1
  C         -3.235683        0.000000        1.868123  2
  C         -3.824899        1.214036        2.208307  2
  C         -5.031820        1.205916        2.905123  2
  C         -5.637313        0.000000        3.254704  2
  C         -5.031820       -1.205916        2.905123  2
  C         -3.824899       -1.214036        2.208307  2
 CL         -1.732051        0.000000        1.000000  2
  H         -3.344200        2.141748        1.930775  2
  H         -5.496693        2.145388        3.173517  2
  H         -6.573937        0.000000        3.795465  2
  H         -5.496693       -2.145388        3.173517  2
  H         -3.344200       -2.141748        1.930775  2


*************** g00201-cl.com ***************
%mem=32GB
%nprocshared=16
#p mp2/aug-cc-pVDZ     counterpoise=2

00201 mp2/aug-cc-pVDZ     counterpoise=2

 0  1  0  1  0  1
  C         -1.274553       -0.000000       -2.036158  1
  C          0.000000        0.000000       -1.227123  1
  N          1.157822        0.000000       -1.938251  1
  O          0.000000        0.000000        0.000000  1
  C          2.437727        0.000000       -1.257939  1
  H         -1.102647       -0.000000       -3.110616  1
  H         -1.855539       -0.878858       -1.764608  1
  H         -1.855539        0.878858       -1.764608  1
  H          1.121252        0.000000       -2.941046  1
  H          3.229791        0.000000       -2.001550  1
  H          2.534158        0.880930       -0.625711  1
  H          2.534158       -0.880930       -0.625711  1
  C         -3.186526       -0.561870        1.868123  2
  C         -3.977605        0.531405        2.208307  2
  C         -5.164780        0.313829        2.905123  2
  C         -5.551669       -0.978909        3.254704  2
  C         -4.745970       -2.061362        2.905123  2
  C         -3.555975       -1.859779        2.208307  2
 CL         -1.705737       -0.300767        1.000000  2
  H         -3.665304        1.528496        1.930775  2
  H         -5.785728        1.158304        3.173517  2
  H         -6.474064       -1.141552        3.795465  2
  H         -5.040643       -3.067285        3.173517  2
  H         -2.921483       -2.689924        1.930775  2


*************** g00202-cl.com ***************
%mem=32GB
%nprocshared=16
#p mp2/aug-cc-pVDZ     counterpoise=2

00202 mp2/aug-cc-pVDZ     counterpoise=2

 0  1  0  1  0  1
  C         -1.274553       -0.000000       -2.036158  1
  C          0.000000        0.000000       -1.227123  1
  N          1.157822        0.000000       -1.938251  1
  O          0.000000        0.000000        0.000000  1
  C          2.437727        0.000000       -1.257939  1
  H         -1.102647       -0.000000       -3.110616  1
  H         -1.855539       -0.878858       -1.764608  1
  H         -1.855539        0.878858       -1.764608  1
  H          1.121252        0.000000       -2.941046  1
  H          3.229791        0.000000       -2.001550  1
  H          2.534158        0.880930       -0.625711  1
  H          2.534158       -0.880930       -0.625711  1
  C         -3.040548       -1.106669        1.868123  2
  C         -4.009454       -0.167372        2.208307  2
  C         -5.140811       -0.587793        2.905123  2
  C         -5.297341       -1.928074        3.254704  2
  C         -4.315916       -2.854174        2.905123  2
  C         -3.179005       -2.449013        2.208307  2
 CL         -1.627595       -0.592396        1.000000  2
  H         -3.875041        0.868801        1.930775  2
  H         -5.898967        0.136026        3.173517  2
  H         -6.177480       -2.248419        3.795465  2
  H         -4.431436       -3.895985        3.173517  2
  H         -2.409999       -3.156368        1.930775  2


*************** g00203-cl.com ***************
%mem=32GB
%nprocshared=16
#p mp2/aug-cc-pVDZ     counterpoise=2

00203 mp2/aug-cc-pVDZ     counterpoise=2

 0  1  0  1  0  1
  C         -1.274553       -0.000000       -2.036158  1
  C          0.000000        0.000000       -1.227123  1
  N          1.157822        0.000000       -1.938251  1
  O          0.000000        0.000000        0.000000  1
  C          2.437727        0.000000       -1.257939  1
  H         -1.102647       -0.000000       -3.110616  1
  H         -1.855539       -0.878858       -1.764608  1
  H         -1.855539        0.878858       -1.764608  1
  H          1.121252        0.000000       -2.941046  1
  H          3.229791        0.000000       -2.001550  1
  H          2.534158        0.880930       -0.625711  1
  H          2.534158       -0.880930       -0.625711  1
  C         -2.802184       -1.617842        1.868123  2
  C         -3.919478       -0.861064        2.208307  2
  C         -4.960642       -1.471556        2.905123  2
  C         -4.882056       -2.818656        3.254704  2
  C         -3.754726       -3.560264        2.905123  2
  C         -2.705442       -2.963836        2.208307  2
 CL         -1.500000       -0.866025        1.000000  2
  H         -3.967036        0.182708        1.930775  2
  H         -5.832970       -0.890386        3.173517  2
  H         -5.693197       -3.286969        3.795465  2
  H         -3.687582       -4.606307        3.173517  2
  H         -1.825288       -3.526908        1.930775  2


*************** g00204-cl.com ***************
%mem=32GB
%nprocshared=16
#p mp2/aug-cc-pVDZ     counterpoise=2

00204 mp2/aug-cc-pVDZ     counterpoise=2

 0  1  0  1  0  1
  C         -1.274553       -0.000000       -2.036158  1
  C          0.000000        0.000000       -1.227123  1
  N          1.157822        0.000000       -1.938251  1
  O          0.000000        0.000000        0.000000  1
  C          2.437727        0.000000       -1.257939  1
  H         -1.102647       -0.000000       -3.110616  1
  H         -1.855539       -0.878858       -1.764608  1
  H         -1.855539        0.878858       -1.764608  1
  H          1.121252        0.000000       -2.941046  1
  H          3.229791        0.000000       -2.001550  1
  H          2.534158        0.880930       -0.625711  1
  H          2.534158       -0.880930       -0.625711  1
  C         -2.478677       -2.079857        1.868123  2
  C         -3.710410       -1.528592        2.208307  2
  C         -4.629745       -2.310606        2.905123  2
  C         -4.318432       -3.623595        3.254704  2
  C         -3.079450       -4.158177        2.905123  2
  C         -2.149675       -3.388603        2.208307  2
 CL         -1.326828       -1.113341        1.000000  2
  H         -3.938495       -0.508936        1.930775  2
  H         -5.589740       -1.889743        3.173517  2
  H         -5.035928       -4.225645        3.795465  2
  H         -2.831682       -5.176669        3.173517  2
  H         -1.185116       -3.790284        1.930775  2


*************** g00205-cl.com ***************
%mem=32GB
%nprocshared=16
#p mp2/aug-cc-pVDZ     counterpoise=2

00205 mp2/aug-cc-pVDZ     counterpoise=2

 0  1  0  1  0  1
  C         -1.274553       -0.000000       -2.036158  1
  C          0.000000        0.000000       -1.227123  1
  N          1.157822        0.000000       -1.938251  1
  O          0.000000        0.000000        0.000000  1
  C          2.437727        0.000000       -1.257939  1
  H         -1.102647       -0.000000       -3.110616  1
  H         -1.855539       -0.878858       -1.764608  1
  H         -1.855539        0.878858       -1.764608  1
  H          1.121252        0.000000       -2.941046  1
  H          3.229791        0.000000       -2.001550  1
  H          2.534158        0.880930       -0.625711  1
  H          2.534158       -0.880930       -0.625711  1
  C         -2.079857       -2.478677        1.868123  2
  C         -3.388603       -2.149675        2.208307  2
  C         -4.158177       -3.079450        2.905123  2
  C         -3.623595       -4.318432        3.254704  2
  C         -2.310606       -4.629745        2.905123  2
  C         -1.528592       -3.710410        2.208307  2
 CL         -1.113341       -1.326828        1.000000  2
  H         -3.790284       -1.185116        1.930775  2
  H         -5.176669       -2.831682        3.173517  2
  H         -4.225645       -5.035928        3.795465  2
  H         -1.889743       -5.589740        3.173517  2
  H         -0.508936       -3.938495        1.930775  2


*************** g00206-cl.com ***************
%mem=32GB
%nprocshared=16
#p mp2/aug-cc-pVDZ     counterpoise=2

00206 mp2/aug-cc-pVDZ     counterpoise=2

 0  1  0  1  0  1
  C         -1.274553       -0.000000       -2.036158  1
  C          0.000000        0.000000       -1.227123  1
  N          1.157822        0.000000       -1.938251  1
  O          0.000000        0.000000        0.000000  1
  C          2.437727        0.000000       -1.257939  1
  H         -1.102647       -0.000000       -3.110616  1
  H         -1.855539       -0.878858       -1.764608  1
  H         -1.855539        0.878858       -1.764608  1
  H          1.121252        0.000000       -2.941046  1
  H          3.229791        0.000000       -2.001550  1
  H          2.534158        0.880930       -0.625711  1
  H          2.534158       -0.880930       -0.625711  1
  C         -1.617842       -2.802184        1.868123  2
  C         -2.963836       -2.705442        2.208307  2
  C         -3.560264       -3.754726        2.905123  2
  C         -2.818656       -4.882056        3.254704  2
  C         -1.471556       -4.960642        2.905123  2
  C         -0.861064       -3.919478        2.208307  2
 CL         -0.866025       -1.500000        1.000000  2
  H         -3.526908       -1.825288        1.930775  2
  H         -4.606307       -3.687581        3.173517  2
  H         -3.286969       -5.693197        3.795465  2
  H         -0.890386       -5.832969        3.173517  2
  H          0.182708       -3.967036        1.930775  2


*************** g00207-cl.com ***************
%mem=32GB
%nprocshared=16
#p mp2/aug-cc-pVDZ     counterpoise=2

00207 mp2/aug-cc-pVDZ     counterpoise=2

 0  1  0  1  0  1
  C         -1.274553       -0.000000       -2.036158  1
  C          0.000000        0.000000       -1.227123  1
  N          1.157822        0.000000       -1.938251  1
  O          0.000000        0.000000        0.000000  1
  C          2.437727        0.000000       -1.257939  1
  H         -1.102647       -0.000000       -3.110616  1
  H         -1.855539       -0.878858       -1.764608  1
  H         -1.855539        0.878858       -1.764608  1
  H          1.121252        0.000000       -2.941046  1
  H          3.229791        0.000000       -2.001550  1
  H          2.534158        0.880930       -0.625711  1
  H          2.534158       -0.880930       -0.625711  1
  C         -1.106669       -3.040548        1.868123  2
  C         -2.449013       -3.179005        2.208307  2
  C         -2.854174       -4.315916        2.905123  2
  C         -1.928074       -5.297341        3.254704  2
  C         -0.587793       -5.140811        2.905123  2
  C         -0.167372       -4.009454        2.208307  2
 CL         -0.592396       -1.627595        1.000000  2
  H         -3.156368       -2.409999        1.930775  2
  H         -3.895985       -4.431436        3.173517  2
  H         -2.248419       -6.177480        3.795465  2
  H          0.136026       -5.898967        3.173517  2
  H          0.868801       -3.875041        1.930775  2


*************** g00208-cl.com ***************
%mem=32GB
%nprocshared=16
#p mp2/aug-cc-pVDZ     counterpoise=2

00208 mp2/aug-cc-pVDZ     counterpoise=2

 0  1  0  1  0  1
  C         -1.274553       -0.000000       -2.036158  1
  C          0.000000        0.000000       -1.227123  1
  N          1.157822        0.000000       -1.938251  1
  O          0.000000        0.000000        0.000000  1
  C          2.437727        0.000000       -1.257939  1
  H         -1.102647       -0.000000       -3.110616  1
  H         -1.855539       -0.878858       -1.764608  1
  H         -1.855539        0.878858       -1.764608  1
  H          1.121252        0.000000       -2.941046  1
  H          3.229791        0.000000       -2.001550  1
  H          2.534158        0.880930       -0.625711  1
  H          2.534158       -0.880930       -0.625711  1
  C         -0.561870       -3.186526        1.868123  2
  C         -1.859779       -3.555975        2.208307  2
  C         -2.061362       -4.745970        2.905123  2
  C         -0.978909       -5.551669        3.254704  2
  C          0.313829       -5.164780        2.905123  2
  C          0.531405       -3.977605        2.208307  2
 CL         -0.300767       -1.705737        1.000000  2
  H         -2.689924       -2.921483        1.930775  2
  H         -3.067285       -5.040643        3.173517  2
  H         -1.141552       -6.474064        3.795465  2
  H          1.158304       -5.785728        3.173517  2
  H          1.528496       -3.665304        1.930775  2


*************** g00209-cl.com ***************
%mem=32GB
%nprocshared=16
#p mp2/aug-cc-pVDZ     counterpoise=2

00209 mp2/aug-cc-pVDZ     counterpoise=2

 0  1  0  1  0  1
  C         -1.274553       -0.000000       -2.036158  1
  C          0.000000        0.000000       -1.227123  1
  N          1.157822        0.000000       -1.938251  1
  O          0.000000        0.000000        0.000000  1
  C          2.437727        0.000000       -1.257939  1
  H         -1.102647       -0.000000       -3.110616  1
  H         -1.855539       -0.878858       -1.764608  1
  H         -1.855539        0.878858       -1.764608  1
  H          1.121252        0.000000       -2.941046  1
  H          3.229791        0.000000       -2.001550  1
  H          2.534158        0.880930       -0.625711  1
  H          2.534158       -0.880930       -0.625711  1
  C         -0.000000       -3.235683        1.868123  2
  C         -1.214036       -3.824899        2.208307  2
  C         -1.205916       -5.031820        2.905123  2
  C         -0.000000       -5.637313        3.254704  2
  C          1.205916       -5.031820        2.905123  2
  C          1.214036       -3.824899        2.208307  2
 CL         -0.000000       -1.732051        1.000000  2
  H         -2.141748       -3.344200        1.930775  2
  H         -2.145388       -5.496693        3.173517  2
  H         -0.000000       -6.573937        3.795465  2
  H          2.145388       -5.496693        3.173517  2
  H          2.141748       -3.344200        1.930775  2


*************** g00210-cl.com ***************
%mem=32GB
%nprocshared=16
#p mp2/aug-cc-pVDZ     counterpoise=2

00210 mp2/aug-cc-pVDZ     counterpoise=2

 0  1  0  1  0  1
  C         -1.274553       -0.000000       -2.036158  1
  C          0.000000        0.000000       -1.227123  1
  N          1.157822        0.000000       -1.938251  1
  O          0.000000        0.000000        0.000000  1
  C          2.437727        0.000000       -1.257939  1
  H         -1.102647       -0.000000       -3.110616  1
  H         -1.855539       -0.878858       -1.764608  1
  H         -1.855539        0.878858       -1.764608  1
  H          1.121252        0.000000       -2.941046  1
  H          3.229791        0.000000       -2.001550  1
  H          2.534158        0.880930       -0.625711  1
  H          2.534158       -0.880930       -0.625711  1
  C          0.561870       -3.186526        1.868123  2
  C         -0.531405       -3.977605        2.208307  2
  C         -0.313829       -5.164780        2.905123  2
  C          0.978909       -5.551669        3.254704  2
  C          2.061362       -4.745970        2.905123  2
  C          1.859779       -3.555975        2.208307  2
 CL          0.300767       -1.705737        1.000000  2
  H         -1.528496       -3.665304        1.930775  2
  H         -1.158304       -5.785728        3.173517  2
  H          1.141552       -6.474064        3.795465  2
  H          3.067285       -5.040643        3.173517  2
  H          2.689924       -2.921483        1.930775  2


*************** g00211-cl.com ***************
%mem=32GB
%nprocshared=16
#p mp2/aug-cc-pVDZ     counterpoise=2

00211 mp2/aug-cc-pVDZ     counterpoise=2

 0  1  0  1  0  1
  C         -1.274553       -0.000000       -2.036158  1
  C          0.000000        0.000000       -1.227123  1
  N          1.157822        0.000000       -1.938251  1
  O          0.000000        0.000000        0.000000  1
  C          2.437727        0.000000       -1.257939  1
  H         -1.102647       -0.000000       -3.110616  1
  H         -1.855539       -0.878858       -1.764608  1
  H         -1.855539        0.878858       -1.764608  1
  H          1.121252        0.000000       -2.941046  1
  H          3.229791        0.000000       -2.001550  1
  H          2.534158        0.880930       -0.625711  1
  H          2.534158       -0.880930       -0.625711  1
  C          1.106669       -3.040548        1.868123  2
  C          0.167372       -4.009454        2.208307  2
  C          0.587793       -5.140811        2.905123  2
  C          1.928074       -5.297341        3.254704  2
  C          2.854174       -4.315916        2.905123  2
  C          2.449013       -3.179005        2.208307  2
 CL          0.592396       -1.627595        1.000000  2
  H         -0.868801       -3.875041        1.930775  2
  H         -0.136026       -5.898967        3.173517  2
  H          2.248419       -6.177480        3.795465  2
  H          3.895985       -4.431436        3.173517  2
  H          3.156368       -2.409999        1.930775  2


*************** g00212-cl.com ***************
%mem=32GB
%nprocshared=16
#p mp2/aug-cc-pVDZ     counterpoise=2

00212 mp2/aug-cc-pVDZ     counterpoise=2

 0  1  0  1  0  1
  C         -1.274553       -0.000000       -2.036158  1
  C          0.000000        0.000000       -1.227123  1
  N          1.157822        0.000000       -1.938251  1
  O          0.000000        0.000000        0.000000  1
  C          2.437727        0.000000       -1.257939  1
  H         -1.102647       -0.000000       -3.110616  1
  H         -1.855539       -0.878858       -1.764608  1
  H         -1.855539        0.878858       -1.764608  1
  H          1.121252        0.000000       -2.941046  1
  H          3.229791        0.000000       -2.001550  1
  H          2.534158        0.880930       -0.625711  1
  H          2.534158       -0.880930       -0.625711  1
  C          1.617842       -2.802184        1.868123  2
  C          0.861064       -3.919478        2.208307  2
  C          1.471556       -4.960642        2.905123  2
  C          2.818656       -4.882056        3.254704  2
  C          3.560264       -3.754726        2.905123  2
  C          2.963836       -2.705442        2.208307  2
 CL          0.866025       -1.500000        1.000000  2
  H         -0.182708       -3.967036        1.930775  2
  H          0.890386       -5.832970        3.173517  2
  H          3.286969       -5.693197        3.795465  2
  H          4.606307       -3.687582        3.173517  2
  H          3.526908       -1.825288        1.930775  2


*************** g00213-cl.com ***************
%mem=32GB
%nprocshared=16
#p mp2/aug-cc-pVDZ     counterpoise=2

00213 mp2/aug-cc-pVDZ     counterpoise=2

 0  1  0  1  0  1
  C         -1.274553       -0.000000       -2.036158  1
  C          0.000000        0.000000       -1.227123  1
  N          1.157822        0.000000       -1.938251  1
  O          0.000000        0.000000        0.000000  1
  C          2.437727        0.000000       -1.257939  1
  H         -1.102647       -0.000000       -3.110616  1
  H         -1.855539       -0.878858       -1.764608  1
  H         -1.855539        0.878858       -1.764608  1
  H          1.121252        0.000000       -2.941046  1
  H          3.229791        0.000000       -2.001550  1
  H          2.534158        0.880930       -0.625711  1
  H          2.534158       -0.880930       -0.625711  1
  C          2.079857       -2.478677        1.868123  2
  C          1.528592       -3.710410        2.208307  2
  C          2.310606       -4.629745        2.905123  2
  C          3.623595       -4.318432        3.254704  2
  C          4.158177       -3.079450        2.905123  2
  C          3.388603       -2.149675        2.208307  2
 CL          1.113341       -1.326828        1.000000  2
  H          0.508936       -3.938495        1.930775  2
  H          1.889743       -5.589740        3.173517  2
  H          4.225645       -5.035928        3.795465  2
  H          5.176669       -2.831682        3.173517  2
  H          3.790284       -1.185116        1.930775  2


*************** g00214-cl.com ***************
%mem=32GB
%nprocshared=16
#p mp2/aug-cc-pVDZ     counterpoise=2

00214 mp2/aug-cc-pVDZ     counterpoise=2

 0  1  0  1  0  1
  C         -1.274553       -0.000000       -2.036158  1
  C          0.000000        0.000000       -1.227123  1
  N          1.157822        0.000000       -1.938251  1
  O          0.000000        0.000000        0.000000  1
  C          2.437727        0.000000       -1.257939  1
  H         -1.102647       -0.000000       -3.110616  1
  H         -1.855539       -0.878858       -1.764608  1
  H         -1.855539        0.878858       -1.764608  1
  H          1.121252        0.000000       -2.941046  1
  H          3.229791        0.000000       -2.001550  1
  H          2.534158        0.880930       -0.625711  1
  H          2.534158       -0.880930       -0.625711  1
  C          2.478677       -2.079857        1.868123  2
  C          2.149675       -3.388603        2.208307  2
  C          3.079450       -4.158177        2.905123  2
  C          4.318432       -3.623595        3.254704  2
  C          4.629745       -2.310606        2.905123  2
  C          3.710410       -1.528592        2.208307  2
 CL          1.326828       -1.113341        1.000000  2
  H          1.185116       -3.790284        1.930775  2
  H          2.831682       -5.176669        3.173517  2
  H          5.035928       -4.225645        3.795465  2
  H          5.589740       -1.889743        3.173517  2
  H          3.938495       -0.508936        1.930775  2


*************** g00215-cl.com ***************
%mem=32GB
%nprocshared=16
#p mp2/aug-cc-pVDZ     counterpoise=2

00215 mp2/aug-cc-pVDZ     counterpoise=2

 0  1  0  1  0  1
  C         -1.274553       -0.000000       -2.036158  1
  C          0.000000        0.000000       -1.227123  1
  N          1.157822        0.000000       -1.938251  1
  O          0.000000        0.000000        0.000000  1
  C          2.437727        0.000000       -1.257939  1
  H         -1.102647       -0.000000       -3.110616  1
  H         -1.855539       -0.878858       -1.764608  1
  H         -1.855539        0.878858       -1.764608  1
  H          1.121252        0.000000       -2.941046  1
  H          3.229791        0.000000       -2.001550  1
  H          2.534158        0.880930       -0.625711  1
  H          2.534158       -0.880930       -0.625711  1
  C          2.802184       -1.617842        1.868123  2
  C          2.705442       -2.963836        2.208307  2
  C          3.754726       -3.560264        2.905123  2
  C          4.882056       -2.818656        3.254704  2
  C          4.960642       -1.471556        2.905123  2
  C          3.919478       -0.861064        2.208307  2
 CL          1.500000       -0.866025        1.000000  2
  H          1.825288       -3.526908        1.930775  2
  H          3.687581       -4.606307        3.173517  2
  H          5.693197       -3.286969        3.795465  2
  H          5.832969       -0.890386        3.173517  2
  H          3.967036        0.182708        1.930775  2


*************** g00216-cl.com ***************
%mem=32GB
%nprocshared=16
#p mp2/aug-cc-pVDZ     counterpoise=2

00216 mp2/aug-cc-pVDZ     counterpoise=2

 0  1  0  1  0  1
  C         -1.274553       -0.000000       -2.036158  1
  C          0.000000        0.000000       -1.227123  1
  N          1.157822        0.000000       -1.938251  1
  O          0.000000        0.000000        0.000000  1
  C          2.437727        0.000000       -1.257939  1
  H         -1.102647       -0.000000       -3.110616  1
  H         -1.855539       -0.878858       -1.764608  1
  H         -1.855539        0.878858       -1.764608  1
  H          1.121252        0.000000       -2.941046  1
  H          3.229791        0.000000       -2.001550  1
  H          2.534158        0.880930       -0.625711  1
  H          2.534158       -0.880930       -0.625711  1
  C          3.040548       -1.106669        1.868123  2
  C          3.179005       -2.449013        2.208307  2
  C          4.315916       -2.854174        2.905123  2
  C          5.297341       -1.928074        3.254704  2
  C          5.140811       -0.587793        2.905123  2
  C          4.009454       -0.167372        2.208307  2
 CL          1.627595       -0.592396        1.000000  2
  H          2.409999       -3.156368        1.930775  2
  H          4.431436       -3.895985        3.173517  2
  H          6.177480       -2.248419        3.795465  2
  H          5.898967        0.136026        3.173517  2
  H          3.875041        0.868801        1.930775  2


*************** g00217-cl.com ***************
%mem=32GB
%nprocshared=16
#p mp2/aug-cc-pVDZ     counterpoise=2

00217 mp2/aug-cc-pVDZ     counterpoise=2

 0  1  0  1  0  1
  C         -1.274553       -0.000000       -2.036158  1
  C          0.000000        0.000000       -1.227123  1
  N          1.157822        0.000000       -1.938251  1
  O          0.000000        0.000000        0.000000  1
  C          2.437727        0.000000       -1.257939  1
  H         -1.102647       -0.000000       -3.110616  1
  H         -1.855539       -0.878858       -1.764608  1
  H         -1.855539        0.878858       -1.764608  1
  H          1.121252        0.000000       -2.941046  1
  H          3.229791        0.000000       -2.001550  1
  H          2.534158        0.880930       -0.625711  1
  H          2.534158       -0.880930       -0.625711  1
  C          3.186526       -0.561870        1.868123  2
  C          3.555975       -1.859779        2.208307  2
  C          4.745970       -2.061362        2.905123  2
  C          5.551669       -0.978909        3.254704  2
  C          5.164780        0.313829        2.905123  2
  C          3.977605        0.531405        2.208307  2
 CL          1.705737       -0.300767        1.000000  2
  H          2.921483       -2.689924        1.930775  2
  H          5.040643       -3.067285        3.173517  2
  H          6.474064       -1.141552        3.795465  2
  H          5.785728        1.158304        3.173517  2
  H          3.665304        1.528496        1.930775  2


*************** g00218-cl.com ***************
%mem=32GB
%nprocshared=16
#p mp2/aug-cc-pVDZ     counterpoise=2

00218 mp2/aug-cc-pVDZ     counterpoise=2

 0  1  0  1  0  1
  C         -1.274553       -0.000000       -2.036158  1
  C          0.000000        0.000000       -1.227123  1
  N          1.157822        0.000000       -1.938251  1
  O          0.000000        0.000000        0.000000  1
  C          2.437727        0.000000       -1.257939  1
  H         -1.102647       -0.000000       -3.110616  1
  H         -1.855539       -0.878858       -1.764608  1
  H         -1.855539        0.878858       -1.764608  1
  H          1.121252        0.000000       -2.941046  1
  H          3.229791        0.000000       -2.001550  1
  H          2.534158        0.880930       -0.625711  1
  H          2.534158       -0.880930       -0.625711  1
  C          3.510922       -0.000000        1.277871  2
  C          4.150259       -1.214036        1.510571  2
  C          5.459844       -1.205916        1.987221  2
  C          6.116843       -0.000000        2.226349  2
  C          5.459844        1.205916        1.987221  2
  C          4.150259        1.214036        1.510571  2
 CL          1.879385        0.000000        0.684040  2
  H          3.628669       -2.141748        1.320728  2
  H          5.964261       -2.145388        2.170813  2
  H          7.133140       -0.000000        2.596251  2
  H          5.964261        2.145388        2.170813  2
  H          3.628669        2.141748        1.320728  2


*************** g00219-cl.com ***************
%mem=32GB
%nprocshared=16
#p mp2/aug-cc-pVDZ     counterpoise=2

00219 mp2/aug-cc-pVDZ     counterpoise=2

 0  1  0  1  0  1
  C         -1.274553       -0.000000       -2.036158  1
  C          0.000000        0.000000       -1.227123  1
  N          1.157822        0.000000       -1.938251  1
  O          0.000000        0.000000        0.000000  1
  C          2.437727        0.000000       -1.257939  1
  H         -1.102647       -0.000000       -3.110616  1
  H         -1.855539       -0.878858       -1.764608  1
  H         -1.855539        0.878858       -1.764608  1
  H          1.121252        0.000000       -2.941046  1
  H          3.229791        0.000000       -2.001550  1
  H          2.534158        0.880930       -0.625711  1
  H          2.534158       -0.880930       -0.625711  1
  C          3.457583        0.609665        1.277871  2
  C          4.298022       -0.474907        1.510571  2
  C          5.586302       -0.239503        1.987221  2
  C          6.023914        1.062179        2.226349  2
  C          5.167492        2.135687        1.987221  2
  C          3.876392        1.916277        1.510571  2
 CL          1.850833        0.326352        0.684040  2
  H          3.945452       -1.479098        1.320728  2
  H          6.246193       -1.077112        2.170813  2
  H          7.024772        1.238657        2.596251  2
  H          5.501108        3.148478        2.170813  2
  H          3.201631        2.739322        1.320728  2


*************** g00220-cl.com ***************
%mem=32GB
%nprocshared=16
#p mp2/aug-cc-pVDZ     counterpoise=2

00220 mp2/aug-cc-pVDZ     counterpoise=2

 0  1  0  1  0  1
  C         -1.274553       -0.000000       -2.036158  1
  C          0.000000        0.000000       -1.227123  1
  N          1.157822        0.000000       -1.938251  1
  O          0.000000        0.000000        0.000000  1
  C          2.437727        0.000000       -1.257939  1
  H         -1.102647       -0.000000       -3.110616  1
  H         -1.855539       -0.878858       -1.764608  1
  H         -1.855539        0.878858       -1.764608  1
  H          1.121252        0.000000       -2.941046  1
  H          3.229791        0.000000       -2.001550  1
  H          2.534158        0.880930       -0.625711  1
  H          2.534158       -0.880930       -0.625711  1
  C          3.299187        1.200806        1.277871  2
  C          4.315192        0.278651        1.510571  2
  C          5.543023        0.734186        1.987221  2
  C          5.747952        2.092083        2.226349  2
  C          4.718128        3.000567        1.987221  2
  C          3.484743        2.560293        1.510571  2
 CL          1.766044        0.642788        0.684040  2
  H          4.142355       -0.771507        1.320728  2
  H          6.338338        0.023892        2.170813  2
  H          6.702959        2.439678        2.596251  2
  H          4.870806        4.055903        2.170813  2
  H          2.677313        3.253663        1.320728  2


*************** g00221-cl.com ***************
%mem=32GB
%nprocshared=16
#p mp2/aug-cc-pVDZ     counterpoise=2

00221 mp2/aug-cc-pVDZ     counterpoise=2

 0  1  0  1  0  1
  C         -1.274553       -0.000000       -2.036158  1
  C          0.000000        0.000000       -1.227123  1
  N          1.157822        0.000000       -1.938251  1
  O          0.000000        0.000000        0.000000  1
  C          2.437727        0.000000       -1.257939  1
  H         -1.102647       -0.000000       -3.110616  1
  H         -1.855539       -0.878858       -1.764608  1
  H         -1.855539        0.878858       -1.764608  1
  H          1.121252        0.000000       -2.941046  1
  H          3.229791        0.000000       -2.001550  1
  H          2.534158        0.880930       -0.625711  1
  H          2.534158       -0.880930       -0.625711  1
  C          3.040548        1.755461        1.277871  2
  C          4.201247        1.023743        1.510571  2
  C          5.331322        1.685568        1.987221  2
  C          5.297341        3.058421        2.226349  2
  C          4.125406        3.774276        1.987221  2
  C          2.987211        3.126515        1.510571  2
 CL          1.627595        0.939693        0.684040  2
  H          4.213394       -0.040474        1.320728  2
  H          6.237896        1.124170        2.170813  2
  H          6.177480        3.566570        2.596251  2
  H          4.092508        4.840091        2.170813  2
  H          2.071646        3.669143        1.320728  2


*************** g00222-cl.com ***************
%mem=32GB
%nprocshared=16
#p mp2/aug-cc-pVDZ     counterpoise=2

00222 mp2/aug-cc-pVDZ     counterpoise=2

 0  1  0  1  0  1
  C         -1.274553       -0.000000       -2.036158  1
  C          0.000000        0.000000       -1.227123  1
  N          1.157822        0.000000       -1.938251  1
  O          0.000000        0.000000        0.000000  1
  C          2.437727        0.000000       -1.257939  1
  H         -1.102647       -0.000000       -3.110616  1
  H         -1.855539       -0.878858       -1.764608  1
  H         -1.855539        0.878858       -1.764608  1
  H          1.121252        0.000000       -2.941046  1
  H          3.229791        0.000000       -2.001550  1
  H          2.534158        0.880930       -0.625711  1
  H          2.534158       -0.880930       -0.625711  1
  C          2.689522        2.256777        1.277871  2
  C          3.959650        1.737729        1.510571  2
  C          4.957631        2.585735        1.987221  2
  C          4.685773        3.931831        2.226349  2
  C          3.407336        4.433306        1.987221  2
  C          2.398915        3.597740        1.510571  2
 CL          1.439693        1.208046        0.684040  2
  H          4.156411        0.691789        1.320728  2
  H          5.947918        2.190291        2.170813  2
  H          5.464302        4.585094        2.596251  2
  H          3.189860        5.477216        2.170813  2
  H          1.403033        3.973138        1.320728  2


*************** g00223-cl.com ***************
%mem=32GB
%nprocshared=16
#p mp2/aug-cc-pVDZ     counterpoise=2

00223 mp2/aug-cc-pVDZ     counterpoise=2

 0  1  0  1  0  1
  C         -1.274553       -0.000000       -2.036158  1
  C          0.000000        0.000000       -1.227123  1
  N          1.157822        0.000000       -1.938251  1
  O          0.000000        0.000000        0.000000  1
  C          2.437727        0.000000       -1.257939  1
  H         -1.102647       -0.000000       -3.110616  1
  H         -1.855539       -0.878858       -1.764608  1
  H         -1.855539        0.878858       -1.764608  1
  H          1.121252        0.000000       -2.941046  1
  H          3.229791        0.000000       -2.001550  1
  H          2.534158        0.880930       -0.625711  1
  H          2.534158       -0.880930       -0.625711  1
  C          2.256777        2.689522        1.277871  2
  C          3.597740        2.398915        1.510571  2
  C          4.433306        3.407336        1.987221  2
  C          3.931831        4.685773        2.226349  2
  C          2.585735        4.957631        1.987221  2
  C          1.737729        3.959650        1.510571  2
 CL          1.208046        1.439693        0.684040  2
  H          3.973138        1.403033        1.320728  2
  H          5.477216        3.189860        2.170813  2
  H          4.585094        5.464302        2.596251  2
  H          2.190291        5.947918        2.170813  2
  H          0.691789        4.156411        1.320728  2


*************** g00224-cl.com ***************
%mem=32GB
%nprocshared=16
#p mp2/aug-cc-pVDZ     counterpoise=2

00224 mp2/aug-cc-pVDZ     counterpoise=2

 0  1  0  1  0  1
  C         -1.274553       -0.000000       -2.036158  1
  C          0.000000        0.000000       -1.227123  1
  N          1.157822        0.000000       -1.938251  1
  O          0.000000        0.000000        0.000000  1
  C          2.437727        0.000000       -1.257939  1
  H         -1.102647       -0.000000       -3.110616  1
  H         -1.855539       -0.878858       -1.764608  1
  H         -1.855539        0.878858       -1.764608  1
  H          1.121252        0.000000       -2.941046  1
  H          3.229791        0.000000       -2.001550  1
  H          2.534158        0.880930       -0.625711  1
  H          2.534158       -0.880930       -0.625711  1
  C          1.755461        3.040548        1.277871  2
  C          3.126515        2.987211        1.510571  2
  C          3.774276        4.125406        1.987221  2
  C          3.058421        5.297341        2.226349  2
  C          1.685568        5.331322        1.987221  2
  C          1.023743        4.201247        1.510571  2
 CL          0.939693        1.627595        0.684040  2
  H          3.669143        2.071646        1.320728  2
  H          4.840091        4.092508        2.170813  2
  H          3.566570        6.177480        2.596251  2
  H          1.124170        6.237896        2.170813  2
  H         -0.040474        4.213394        1.320728  2


*************** g00225-cl.com ***************
%mem=32GB
%nprocshared=16
#p mp2/aug-cc-pVDZ     counterpoise=2

00225 mp2/aug-cc-pVDZ     counterpoise=2

 0  1  0  1  0  1
  C         -1.274553       -0.000000       -2.036158  1
  C          0.000000        0.000000       -1.227123  1
  N          1.157822        0.000000       -1.938251  1
  O          0.000000        0.000000        0.000000  1
  C          2.437727        0.000000       -1.257939  1
  H         -1.102647       -0.000000       -3.110616  1
  H         -1.855539       -0.878858       -1.764608  1
  H         -1.855539        0.878858       -1.764608  1
  H          1.121252        0.000000       -2.941046  1
  H          3.229791        0.000000       -2.001550  1
  H          2.534158        0.880930       -0.625711  1
  H          2.534158       -0.880930       -0.625711  1
  C          1.200806        3.299187        1.277871  2
  C          2.560293        3.484743        1.510571  2
  C          3.000567        4.718128        1.987221  2
  C          2.092083        5.747952        2.226349  2
  C          0.734186        5.543023        1.987221  2
  C          0.278651        4.315192        1.510571  2
 CL          0.642788        1.766044        0.684040  2
  H          3.253663        2.677313        1.320728  2
  H          4.055903        4.870806        2.170813  2
  H          2.439678        6.702959        2.596251  2
  H          0.023892        6.338338        2.170813  2
  H         -0.771507        4.142355        1.320728  2


*************** g00226-cl.com ***************
%mem=32GB
%nprocshared=16
#p mp2/aug-cc-pVDZ     counterpoise=2

00226 mp2/aug-cc-pVDZ     counterpoise=2

 0  1  0  1  0  1
  C         -1.274553       -0.000000       -2.036158  1
  C          0.000000        0.000000       -1.227123  1
  N          1.157822        0.000000       -1.938251  1
  O          0.000000        0.000000        0.000000  1
  C          2.437727        0.000000       -1.257939  1
  H         -1.102647       -0.000000       -3.110616  1
  H         -1.855539       -0.878858       -1.764608  1
  H         -1.855539        0.878858       -1.764608  1
  H          1.121252        0.000000       -2.941046  1
  H          3.229791        0.000000       -2.001550  1
  H          2.534158        0.880930       -0.625711  1
  H          2.534158       -0.880930       -0.625711  1
  C          0.609665        3.457583        1.277871  2
  C          1.916277        3.876392        1.510571  2
  C          2.135687        5.167492        1.987221  2
  C          1.062179        6.023914        2.226349  2
  C         -0.239503        5.586302        1.987221  2
  C         -0.474907        4.298022        1.510571  2
 CL          0.326352        1.850833        0.684040  2
  H          2.739322        3.201631        1.320728  2
  H          3.148478        5.501108        2.170813  2
  H          1.238657        7.024772        2.596251  2
  H         -1.077112        6.246193        2.170813  2
  H         -1.479098        3.945452        1.320728  2


*************** g00227-cl.com ***************
%mem=32GB
%nprocshared=16
#p mp2/aug-cc-pVDZ     counterpoise=2

00227 mp2/aug-cc-pVDZ     counterpoise=2

 0  1  0  1  0  1
  C         -1.274553       -0.000000       -2.036158  1
  C          0.000000        0.000000       -1.227123  1
  N          1.157822        0.000000       -1.938251  1
  O          0.000000        0.000000        0.000000  1
  C          2.437727        0.000000       -1.257939  1
  H         -1.102647       -0.000000       -3.110616  1
  H         -1.855539       -0.878858       -1.764608  1
  H         -1.855539        0.878858       -1.764608  1
  H          1.121252        0.000000       -2.941046  1
  H          3.229791        0.000000       -2.001550  1
  H          2.534158        0.880930       -0.625711  1
  H          2.534158       -0.880930       -0.625711  1
  C          0.000000        3.510922        1.277871  2
  C          1.214036        4.150259        1.510571  2
  C          1.205916        5.459844        1.987221  2
  C          0.000000        6.116843        2.226349  2
  C         -1.205916        5.459844        1.987221  2
  C         -1.214036        4.150259        1.510571  2
 CL          0.000000        1.879385        0.684040  2
  H          2.141748        3.628669        1.320728  2
  H          2.145388        5.964261        2.170813  2
  H          0.000000        7.133140        2.596251  2
  H         -2.145388        5.964261        2.170813  2
  H         -2.141748        3.628669        1.320728  2


*************** g00228-cl.com ***************
%mem=32GB
%nprocshared=16
#p mp2/aug-cc-pVDZ     counterpoise=2

00228 mp2/aug-cc-pVDZ     counterpoise=2

 0  1  0  1  0  1
  C         -1.274553       -0.000000       -2.036158  1
  C          0.000000        0.000000       -1.227123  1
  N          1.157822        0.000000       -1.938251  1
  O          0.000000        0.000000        0.000000  1
  C          2.437727        0.000000       -1.257939  1
  H         -1.102647       -0.000000       -3.110616  1
  H         -1.855539       -0.878858       -1.764608  1
  H         -1.855539        0.878858       -1.764608  1
  H          1.121252        0.000000       -2.941046  1
  H          3.229791        0.000000       -2.001550  1
  H          2.534158        0.880930       -0.625711  1
  H          2.534158       -0.880930       -0.625711  1
  C         -0.609665        3.457583        1.277871  2
  C          0.474907        4.298022        1.510571  2
  C          0.239503        5.586302        1.987221  2
  C         -1.062179        6.023914        2.226349  2
  C         -2.135687        5.167492        1.987221  2
  C         -1.916277        3.876392        1.510571  2
 CL         -0.326352        1.850833        0.684040  2
  H          1.479098        3.945452        1.320728  2
  H          1.077112        6.246193        2.170813  2
  H         -1.238657        7.024772        2.596251  2
  H         -3.148478        5.501108        2.170813  2
  H         -2.739322        3.201631        1.320728  2


*************** g00229-cl.com ***************
%mem=32GB
%nprocshared=16
#p mp2/aug-cc-pVDZ     counterpoise=2

00229 mp2/aug-cc-pVDZ     counterpoise=2

 0  1  0  1  0  1
  C         -1.274553       -0.000000       -2.036158  1
  C          0.000000        0.000000       -1.227123  1
  N          1.157822        0.000000       -1.938251  1
  O          0.000000        0.000000        0.000000  1
  C          2.437727        0.000000       -1.257939  1
  H         -1.102647       -0.000000       -3.110616  1
  H         -1.855539       -0.878858       -1.764608  1
  H         -1.855539        0.878858       -1.764608  1
  H          1.121252        0.000000       -2.941046  1
  H          3.229791        0.000000       -2.001550  1
  H          2.534158        0.880930       -0.625711  1
  H          2.534158       -0.880930       -0.625711  1
  C         -1.200806        3.299187        1.277871  2
  C         -0.278651        4.315192        1.510571  2
  C         -0.734186        5.543023        1.987221  2
  C         -2.092083        5.747952        2.226349  2
  C         -3.000567        4.718128        1.987221  2
  C         -2.560293        3.484743        1.510571  2
 CL         -0.642788        1.766044        0.684040  2
  H          0.771507        4.142355        1.320728  2
  H         -0.023892        6.338338        2.170813  2
  H         -2.439678        6.702959        2.596251  2
  H         -4.055903        4.870806        2.170813  2
  H         -3.253663        2.677313        1.320728  2


*************** g00230-cl.com ***************
%mem=32GB
%nprocshared=16
#p mp2/aug-cc-pVDZ     counterpoise=2

00230 mp2/aug-cc-pVDZ     counterpoise=2

 0  1  0  1  0  1
  C         -1.274553       -0.000000       -2.036158  1
  C          0.000000        0.000000       -1.227123  1
  N          1.157822        0.000000       -1.938251  1
  O          0.000000        0.000000        0.000000  1
  C          2.437727        0.000000       -1.257939  1
  H         -1.102647       -0.000000       -3.110616  1
  H         -1.855539       -0.878858       -1.764608  1
  H         -1.855539        0.878858       -1.764608  1
  H          1.121252        0.000000       -2.941046  1
  H          3.229791        0.000000       -2.001550  1
  H          2.534158        0.880930       -0.625711  1
  H          2.534158       -0.880930       -0.625711  1
  C         -1.755461        3.040548        1.277871  2
  C         -1.023743        4.201247        1.510571  2
  C         -1.685568        5.331322        1.987221  2
  C         -3.058421        5.297341        2.226349  2
  C         -3.774276        4.125406        1.987221  2
  C         -3.126515        2.987211        1.510571  2
 CL         -0.939693        1.627595        0.684040  2
  H          0.040474        4.213394        1.320728  2
  H         -1.124170        6.237896        2.170813  2
  H         -3.566570        6.177480        2.596251  2
  H         -4.840091        4.092508        2.170813  2
  H         -3.669143        2.071646        1.320728  2


*************** g00231-cl.com ***************
%mem=32GB
%nprocshared=16
#p mp2/aug-cc-pVDZ     counterpoise=2

00231 mp2/aug-cc-pVDZ     counterpoise=2

 0  1  0  1  0  1
  C         -1.274553       -0.000000       -2.036158  1
  C          0.000000        0.000000       -1.227123  1
  N          1.157822        0.000000       -1.938251  1
  O          0.000000        0.000000        0.000000  1
  C          2.437727        0.000000       -1.257939  1
  H         -1.102647       -0.000000       -3.110616  1
  H         -1.855539       -0.878858       -1.764608  1
  H         -1.855539        0.878858       -1.764608  1
  H          1.121252        0.000000       -2.941046  1
  H          3.229791        0.000000       -2.001550  1
  H          2.534158        0.880930       -0.625711  1
  H          2.534158       -0.880930       -0.625711  1
  C         -2.256777        2.689522        1.277871  2
  C         -1.737729        3.959650        1.510571  2
  C         -2.585735        4.957631        1.987221  2
  C         -3.931831        4.685773        2.226349  2
  C         -4.433306        3.407336        1.987221  2
  C         -3.597740        2.398915        1.510571  2
 CL         -1.208046        1.439693        0.684040  2
  H         -0.691789        4.156411        1.320728  2
  H         -2.190291        5.947918        2.170813  2
  H         -4.585094        5.464302        2.596251  2
  H         -5.477216        3.189860        2.170813  2
  H         -3.973138        1.403033        1.320728  2


*************** g00232-cl.com ***************
%mem=32GB
%nprocshared=16
#p mp2/aug-cc-pVDZ     counterpoise=2

00232 mp2/aug-cc-pVDZ     counterpoise=2

 0  1  0  1  0  1
  C         -1.274553       -0.000000       -2.036158  1
  C          0.000000        0.000000       -1.227123  1
  N          1.157822        0.000000       -1.938251  1
  O          0.000000        0.000000        0.000000  1
  C          2.437727        0.000000       -1.257939  1
  H         -1.102647       -0.000000       -3.110616  1
  H         -1.855539       -0.878858       -1.764608  1
  H         -1.855539        0.878858       -1.764608  1
  H          1.121252        0.000000       -2.941046  1
  H          3.229791        0.000000       -2.001550  1
  H          2.534158        0.880930       -0.625711  1
  H          2.534158       -0.880930       -0.625711  1
  C         -2.689522        2.256777        1.277871  2
  C         -2.398915        3.597740        1.510571  2
  C         -3.407336        4.433306        1.987221  2
  C         -4.685773        3.931831        2.226349  2
  C         -4.957631        2.585735        1.987221  2
  C         -3.959650        1.737729        1.510571  2
 CL         -1.439693        1.208046        0.684040  2
  H         -1.403033        3.973138        1.320728  2
  H         -3.189860        5.477216        2.170813  2
  H         -5.464302        4.585094        2.596251  2
  H         -5.947918        2.190291        2.170813  2
  H         -4.156411        0.691789        1.320728  2


*************** g00233-cl.com ***************
%mem=32GB
%nprocshared=16
#p mp2/aug-cc-pVDZ     counterpoise=2

00233 mp2/aug-cc-pVDZ     counterpoise=2

 0  1  0  1  0  1
  C         -1.274553       -0.000000       -2.036158  1
  C          0.000000        0.000000       -1.227123  1
  N          1.157822        0.000000       -1.938251  1
  O          0.000000        0.000000        0.000000  1
  C          2.437727        0.000000       -1.257939  1
  H         -1.102647       -0.000000       -3.110616  1
  H         -1.855539       -0.878858       -1.764608  1
  H         -1.855539        0.878858       -1.764608  1
  H          1.121252        0.000000       -2.941046  1
  H          3.229791        0.000000       -2.001550  1
  H          2.534158        0.880930       -0.625711  1
  H          2.534158       -0.880930       -0.625711  1
  C         -3.040548        1.755461        1.277871  2
  C         -2.987211        3.126515        1.510571  2
  C         -4.125406        3.774276        1.987221  2
  C         -5.297341        3.058421        2.226349  2
  C         -5.331322        1.685568        1.987221  2
  C         -4.201247        1.023743        1.510571  2
 CL         -1.627595        0.939693        0.684040  2
  H         -2.071646        3.669143        1.320728  2
  H         -4.092508        4.840091        2.170813  2
  H         -6.177480        3.566570        2.596251  2
  H         -6.237896        1.124170        2.170813  2
  H         -4.213394       -0.040474        1.320728  2


*************** g00234-cl.com ***************
%mem=32GB
%nprocshared=16
#p mp2/aug-cc-pVDZ     counterpoise=2

00234 mp2/aug-cc-pVDZ     counterpoise=2

 0  1  0  1  0  1
  C         -1.274553       -0.000000       -2.036158  1
  C          0.000000        0.000000       -1.227123  1
  N          1.157822        0.000000       -1.938251  1
  O          0.000000        0.000000        0.000000  1
  C          2.437727        0.000000       -1.257939  1
  H         -1.102647       -0.000000       -3.110616  1
  H         -1.855539       -0.878858       -1.764608  1
  H         -1.855539        0.878858       -1.764608  1
  H          1.121252        0.000000       -2.941046  1
  H          3.229791        0.000000       -2.001550  1
  H          2.534158        0.880930       -0.625711  1
  H          2.534158       -0.880930       -0.625711  1
  C         -3.299187        1.200806        1.277871  2
  C         -3.484743        2.560293        1.510571  2
  C         -4.718128        3.000567        1.987221  2
  C         -5.747952        2.092083        2.226349  2
  C         -5.543023        0.734186        1.987221  2
  C         -4.315192        0.278651        1.510571  2
 CL         -1.766044        0.642788        0.684040  2
  H         -2.677313        3.253663        1.320728  2
  H         -4.870806        4.055903        2.170813  2
  H         -6.702959        2.439678        2.596251  2
  H         -6.338338        0.023892        2.170813  2
  H         -4.142355       -0.771507        1.320728  2


*************** g00235-cl.com ***************
%mem=32GB
%nprocshared=16
#p mp2/aug-cc-pVDZ     counterpoise=2

00235 mp2/aug-cc-pVDZ     counterpoise=2

 0  1  0  1  0  1
  C         -1.274553       -0.000000       -2.036158  1
  C          0.000000        0.000000       -1.227123  1
  N          1.157822        0.000000       -1.938251  1
  O          0.000000        0.000000        0.000000  1
  C          2.437727        0.000000       -1.257939  1
  H         -1.102647       -0.000000       -3.110616  1
  H         -1.855539       -0.878858       -1.764608  1
  H         -1.855539        0.878858       -1.764608  1
  H          1.121252        0.000000       -2.941046  1
  H          3.229791        0.000000       -2.001550  1
  H          2.534158        0.880930       -0.625711  1
  H          2.534158       -0.880930       -0.625711  1
  C         -3.457583        0.609665        1.277871  2
  C         -3.876392        1.916277        1.510571  2
  C         -5.167492        2.135687        1.987221  2
  C         -6.023914        1.062179        2.226349  2
  C         -5.586302       -0.239503        1.987221  2
  C         -4.298022       -0.474907        1.510571  2
 CL         -1.850833        0.326352        0.684040  2
  H         -3.201631        2.739322        1.320728  2
  H         -5.501108        3.148478        2.170813  2
  H         -7.024772        1.238657        2.596251  2
  H         -6.246193       -1.077112        2.170813  2
  H         -3.945452       -1.479098        1.320728  2


*************** g00236-cl.com ***************
%mem=32GB
%nprocshared=16
#p mp2/aug-cc-pVDZ     counterpoise=2

00236 mp2/aug-cc-pVDZ     counterpoise=2

 0  1  0  1  0  1
  C         -1.274553       -0.000000       -2.036158  1
  C          0.000000        0.000000       -1.227123  1
  N          1.157822        0.000000       -1.938251  1
  O          0.000000        0.000000        0.000000  1
  C          2.437727        0.000000       -1.257939  1
  H         -1.102647       -0.000000       -3.110616  1
  H         -1.855539       -0.878858       -1.764608  1
  H         -1.855539        0.878858       -1.764608  1
  H          1.121252        0.000000       -2.941046  1
  H          3.229791        0.000000       -2.001550  1
  H          2.534158        0.880930       -0.625711  1
  H          2.534158       -0.880930       -0.625711  1
  C         -3.510922        0.000000        1.277871  2
  C         -4.150259        1.214036        1.510571  2
  C         -5.459844        1.205916        1.987221  2
  C         -6.116843        0.000000        2.226349  2
  C         -5.459844       -1.205916        1.987221  2
  C         -4.150259       -1.214036        1.510571  2
 CL         -1.879385        0.000000        0.684040  2
  H         -3.628669        2.141748        1.320728  2
  H         -5.964261        2.145388        2.170813  2
  H         -7.133140        0.000000        2.596251  2
  H         -5.964261       -2.145388        2.170813  2
  H         -3.628669       -2.141748        1.320728  2


*************** g00237-cl.com ***************
%mem=32GB
%nprocshared=16
#p mp2/aug-cc-pVDZ     counterpoise=2

00237 mp2/aug-cc-pVDZ     counterpoise=2

 0  1  0  1  0  1
  C         -1.274553       -0.000000       -2.036158  1
  C          0.000000        0.000000       -1.227123  1
  N          1.157822        0.000000       -1.938251  1
  O          0.000000        0.000000        0.000000  1
  C          2.437727        0.000000       -1.257939  1
  H         -1.102647       -0.000000       -3.110616  1
  H         -1.855539       -0.878858       -1.764608  1
  H         -1.855539        0.878858       -1.764608  1
  H          1.121252        0.000000       -2.941046  1
  H          3.229791        0.000000       -2.001550  1
  H          2.534158        0.880930       -0.625711  1
  H          2.534158       -0.880930       -0.625711  1
  C         -3.457583       -0.609665        1.277871  2
  C         -4.298022        0.474907        1.510571  2
  C         -5.586302        0.239503        1.987221  2
  C         -6.023914       -1.062179        2.226349  2
  C         -5.167492       -2.135687        1.987221  2
  C         -3.876392       -1.916277        1.510571  2
 CL         -1.850833       -0.326352        0.684040  2
  H         -3.945452        1.479098        1.320728  2
  H         -6.246193        1.077112        2.170813  2
  H         -7.024772       -1.238657        2.596251  2
  H         -5.501108       -3.148478        2.170813  2
  H         -3.201631       -2.739322        1.320728  2


*************** g00238-cl.com ***************
%mem=32GB
%nprocshared=16
#p mp2/aug-cc-pVDZ     counterpoise=2

00238 mp2/aug-cc-pVDZ     counterpoise=2

 0  1  0  1  0  1
  C         -1.274553       -0.000000       -2.036158  1
  C          0.000000        0.000000       -1.227123  1
  N          1.157822        0.000000       -1.938251  1
  O          0.000000        0.000000        0.000000  1
  C          2.437727        0.000000       -1.257939  1
  H         -1.102647       -0.000000       -3.110616  1
  H         -1.855539       -0.878858       -1.764608  1
  H         -1.855539        0.878858       -1.764608  1
  H          1.121252        0.000000       -2.941046  1
  H          3.229791        0.000000       -2.001550  1
  H          2.534158        0.880930       -0.625711  1
  H          2.534158       -0.880930       -0.625711  1
  C         -3.299187       -1.200806        1.277871  2
  C         -4.315192       -0.278651        1.510571  2
  C         -5.543023       -0.734186        1.987221  2
  C         -5.747952       -2.092083        2.226349  2
  C         -4.718128       -3.000567        1.987221  2
  C         -3.484743       -2.560293        1.510571  2
 CL         -1.766044       -0.642788        0.684040  2
  H         -4.142355        0.771507        1.320728  2
  H         -6.338338       -0.023892        2.170813  2
  H         -6.702959       -2.439678        2.596251  2
  H         -4.870806       -4.055903        2.170813  2
  H         -2.677313       -3.253663        1.320728  2


*************** g00239-cl.com ***************
%mem=32GB
%nprocshared=16
#p mp2/aug-cc-pVDZ     counterpoise=2

00239 mp2/aug-cc-pVDZ     counterpoise=2

 0  1  0  1  0  1
  C         -1.274553       -0.000000       -2.036158  1
  C          0.000000        0.000000       -1.227123  1
  N          1.157822        0.000000       -1.938251  1
  O          0.000000        0.000000        0.000000  1
  C          2.437727        0.000000       -1.257939  1
  H         -1.102647       -0.000000       -3.110616  1
  H         -1.855539       -0.878858       -1.764608  1
  H         -1.855539        0.878858       -1.764608  1
  H          1.121252        0.000000       -2.941046  1
  H          3.229791        0.000000       -2.001550  1
  H          2.534158        0.880930       -0.625711  1
  H          2.534158       -0.880930       -0.625711  1
  C         -3.040548       -1.755461        1.277871  2
  C         -4.201247       -1.023743        1.510571  2
  C         -5.331322       -1.685568        1.987221  2
  C         -5.297341       -3.058421        2.226349  2
  C         -4.125406       -3.774276        1.987221  2
  C         -2.987211       -3.126515        1.510571  2
 CL         -1.627595       -0.939693        0.684040  2
  H         -4.213394        0.040474        1.320728  2
  H         -6.237896       -1.124170        2.170813  2
  H         -6.177480       -3.566570        2.596251  2
  H         -4.092508       -4.840091        2.170813  2
  H         -2.071646       -3.669143        1.320728  2


*************** g00240-cl.com ***************
%mem=32GB
%nprocshared=16
#p mp2/aug-cc-pVDZ     counterpoise=2

00240 mp2/aug-cc-pVDZ     counterpoise=2

 0  1  0  1  0  1
  C         -1.274553       -0.000000       -2.036158  1
  C          0.000000        0.000000       -1.227123  1
  N          1.157822        0.000000       -1.938251  1
  O          0.000000        0.000000        0.000000  1
  C          2.437727        0.000000       -1.257939  1
  H         -1.102647       -0.000000       -3.110616  1
  H         -1.855539       -0.878858       -1.764608  1
  H         -1.855539        0.878858       -1.764608  1
  H          1.121252        0.000000       -2.941046  1
  H          3.229791        0.000000       -2.001550  1
  H          2.534158        0.880930       -0.625711  1
  H          2.534158       -0.880930       -0.625711  1
  C         -2.689522       -2.256777        1.277871  2
  C         -3.959650       -1.737729        1.510571  2
  C         -4.957631       -2.585735        1.987221  2
  C         -4.685773       -3.931831        2.226349  2
  C         -3.407336       -4.433306        1.987221  2
  C         -2.398915       -3.597740        1.510571  2
 CL         -1.439693       -1.208046        0.684040  2
  H         -4.156411       -0.691789        1.320728  2
  H         -5.947918       -2.190291        2.170813  2
  H         -5.464302       -4.585094        2.596251  2
  H         -3.189860       -5.477216        2.170813  2
  H         -1.403033       -3.973138        1.320728  2


*************** g00241-cl.com ***************
%mem=32GB
%nprocshared=16
#p mp2/aug-cc-pVDZ     counterpoise=2

00241 mp2/aug-cc-pVDZ     counterpoise=2

 0  1  0  1  0  1
  C         -1.274553       -0.000000       -2.036158  1
  C          0.000000        0.000000       -1.227123  1
  N          1.157822        0.000000       -1.938251  1
  O          0.000000        0.000000        0.000000  1
  C          2.437727        0.000000       -1.257939  1
  H         -1.102647       -0.000000       -3.110616  1
  H         -1.855539       -0.878858       -1.764608  1
  H         -1.855539        0.878858       -1.764608  1
  H          1.121252        0.000000       -2.941046  1
  H          3.229791        0.000000       -2.001550  1
  H          2.534158        0.880930       -0.625711  1
  H          2.534158       -0.880930       -0.625711  1
  C         -2.256777       -2.689522        1.277871  2
  C         -3.597740       -2.398915        1.510571  2
  C         -4.433306       -3.407336        1.987221  2
  C         -3.931831       -4.685773        2.226349  2
  C         -2.585735       -4.957631        1.987221  2
  C         -1.737729       -3.959650        1.510571  2
 CL         -1.208046       -1.439693        0.684040  2
  H         -3.973138       -1.403033        1.320728  2
  H         -5.477216       -3.189860        2.170813  2
  H         -4.585094       -5.464302        2.596251  2
  H         -2.190291       -5.947918        2.170813  2
  H         -0.691789       -4.156411        1.320728  2


*************** g00242-cl.com ***************
%mem=32GB
%nprocshared=16
#p mp2/aug-cc-pVDZ     counterpoise=2

00242 mp2/aug-cc-pVDZ     counterpoise=2

 0  1  0  1  0  1
  C         -1.274553       -0.000000       -2.036158  1
  C          0.000000        0.000000       -1.227123  1
  N          1.157822        0.000000       -1.938251  1
  O          0.000000        0.000000        0.000000  1
  C          2.437727        0.000000       -1.257939  1
  H         -1.102647       -0.000000       -3.110616  1
  H         -1.855539       -0.878858       -1.764608  1
  H         -1.855539        0.878858       -1.764608  1
  H          1.121252        0.000000       -2.941046  1
  H          3.229791        0.000000       -2.001550  1
  H          2.534158        0.880930       -0.625711  1
  H          2.534158       -0.880930       -0.625711  1
  C         -1.755461       -3.040548        1.277871  2
  C         -3.126515       -2.987211        1.510571  2
  C         -3.774276       -4.125406        1.987221  2
  C         -3.058421       -5.297341        2.226349  2
  C         -1.685568       -5.331322        1.987221  2
  C         -1.023743       -4.201247        1.510571  2
 CL         -0.939693       -1.627595        0.684040  2
  H         -3.669143       -2.071646        1.320728  2
  H         -4.840091       -4.092508        2.170813  2
  H         -3.566570       -6.177480        2.596251  2
  H         -1.124170       -6.237896        2.170813  2
  H          0.040474       -4.213394        1.320728  2


*************** g00243-cl.com ***************
%mem=32GB
%nprocshared=16
#p mp2/aug-cc-pVDZ     counterpoise=2

00243 mp2/aug-cc-pVDZ     counterpoise=2

 0  1  0  1  0  1
  C         -1.274553       -0.000000       -2.036158  1
  C          0.000000        0.000000       -1.227123  1
  N          1.157822        0.000000       -1.938251  1
  O          0.000000        0.000000        0.000000  1
  C          2.437727        0.000000       -1.257939  1
  H         -1.102647       -0.000000       -3.110616  1
  H         -1.855539       -0.878858       -1.764608  1
  H         -1.855539        0.878858       -1.764608  1
  H          1.121252        0.000000       -2.941046  1
  H          3.229791        0.000000       -2.001550  1
  H          2.534158        0.880930       -0.625711  1
  H          2.534158       -0.880930       -0.625711  1
  C         -1.200806       -3.299187        1.277871  2
  C         -2.560293       -3.484743        1.510571  2
  C         -3.000567       -4.718128        1.987221  2
  C         -2.092083       -5.747952        2.226349  2
  C         -0.734186       -5.543023        1.987221  2
  C         -0.278651       -4.315192        1.510571  2
 CL         -0.642788       -1.766044        0.684040  2
  H         -3.253663       -2.677313        1.320728  2
  H         -4.055903       -4.870806        2.170813  2
  H         -2.439678       -6.702959        2.596251  2
  H         -0.023892       -6.338338        2.170813  2
  H          0.771507       -4.142355        1.320728  2


*************** g00244-cl.com ***************
%mem=32GB
%nprocshared=16
#p mp2/aug-cc-pVDZ     counterpoise=2

00244 mp2/aug-cc-pVDZ     counterpoise=2

 0  1  0  1  0  1
  C         -1.274553       -0.000000       -2.036158  1
  C          0.000000        0.000000       -1.227123  1
  N          1.157822        0.000000       -1.938251  1
  O          0.000000        0.000000        0.000000  1
  C          2.437727        0.000000       -1.257939  1
  H         -1.102647       -0.000000       -3.110616  1
  H         -1.855539       -0.878858       -1.764608  1
  H         -1.855539        0.878858       -1.764608  1
  H          1.121252        0.000000       -2.941046  1
  H          3.229791        0.000000       -2.001550  1
  H          2.534158        0.880930       -0.625711  1
  H          2.534158       -0.880930       -0.625711  1
  C         -0.609665       -3.457583        1.277871  2
  C         -1.916277       -3.876392        1.510571  2
  C         -2.135687       -5.167492        1.987221  2
  C         -1.062179       -6.023914        2.226349  2
  C          0.239503       -5.586302        1.987221  2
  C          0.474907       -4.298022        1.510571  2
 CL         -0.326352       -1.850833        0.684040  2
  H         -2.739322       -3.201631        1.320728  2
  H         -3.148478       -5.501108        2.170813  2
  H         -1.238657       -7.024772        2.596251  2
  H          1.077112       -6.246193        2.170813  2
  H          1.479098       -3.945452        1.320728  2


*************** g00245-cl.com ***************
%mem=32GB
%nprocshared=16
#p mp2/aug-cc-pVDZ     counterpoise=2

00245 mp2/aug-cc-pVDZ     counterpoise=2

 0  1  0  1  0  1
  C         -1.274553       -0.000000       -2.036158  1
  C          0.000000        0.000000       -1.227123  1
  N          1.157822        0.000000       -1.938251  1
  O          0.000000        0.000000        0.000000  1
  C          2.437727        0.000000       -1.257939  1
  H         -1.102647       -0.000000       -3.110616  1
  H         -1.855539       -0.878858       -1.764608  1
  H         -1.855539        0.878858       -1.764608  1
  H          1.121252        0.000000       -2.941046  1
  H          3.229791        0.000000       -2.001550  1
  H          2.534158        0.880930       -0.625711  1
  H          2.534158       -0.880930       -0.625711  1
  C         -0.000000       -3.510922        1.277871  2
  C         -1.214036       -4.150259        1.510571  2
  C         -1.205916       -5.459844        1.987221  2
  C         -0.000000       -6.116843        2.226349  2
  C          1.205916       -5.459844        1.987221  2
  C          1.214036       -4.150259        1.510571  2
 CL         -0.000000       -1.879385        0.684040  2
  H         -2.141748       -3.628669        1.320728  2
  H         -2.145388       -5.964261        2.170813  2
  H         -0.000000       -7.133140        2.596251  2
  H          2.145388       -5.964261        2.170813  2
  H          2.141748       -3.628669        1.320728  2


*************** g00246-cl.com ***************
%mem=32GB
%nprocshared=16
#p mp2/aug-cc-pVDZ     counterpoise=2

00246 mp2/aug-cc-pVDZ     counterpoise=2

 0  1  0  1  0  1
  C         -1.274553       -0.000000       -2.036158  1
  C          0.000000        0.000000       -1.227123  1
  N          1.157822        0.000000       -1.938251  1
  O          0.000000        0.000000        0.000000  1
  C          2.437727        0.000000       -1.257939  1
  H         -1.102647       -0.000000       -3.110616  1
  H         -1.855539       -0.878858       -1.764608  1
  H         -1.855539        0.878858       -1.764608  1
  H          1.121252        0.000000       -2.941046  1
  H          3.229791        0.000000       -2.001550  1
  H          2.534158        0.880930       -0.625711  1
  H          2.534158       -0.880930       -0.625711  1
  C          0.609665       -3.457583        1.277871  2
  C         -0.474907       -4.298022        1.510571  2
  C         -0.239503       -5.586302        1.987221  2
  C          1.062179       -6.023914        2.226349  2
  C          2.135687       -5.167492        1.987221  2
  C          1.916277       -3.876392        1.510571  2
 CL          0.326352       -1.850833        0.684040  2
  H         -1.479098       -3.945452        1.320728  2
  H         -1.077112       -6.246193        2.170813  2
  H          1.238657       -7.024772        2.596251  2
  H          3.148478       -5.501108        2.170813  2
  H          2.739322       -3.201631        1.320728  2


*************** g00247-cl.com ***************
%mem=32GB
%nprocshared=16
#p mp2/aug-cc-pVDZ     counterpoise=2

00247 mp2/aug-cc-pVDZ     counterpoise=2

 0  1  0  1  0  1
  C         -1.274553       -0.000000       -2.036158  1
  C          0.000000        0.000000       -1.227123  1
  N          1.157822        0.000000       -1.938251  1
  O          0.000000        0.000000        0.000000  1
  C          2.437727        0.000000       -1.257939  1
  H         -1.102647       -0.000000       -3.110616  1
  H         -1.855539       -0.878858       -1.764608  1
  H         -1.855539        0.878858       -1.764608  1
  H          1.121252        0.000000       -2.941046  1
  H          3.229791        0.000000       -2.001550  1
  H          2.534158        0.880930       -0.625711  1
  H          2.534158       -0.880930       -0.625711  1
  C          1.200806       -3.299187        1.277871  2
  C          0.278651       -4.315192        1.510571  2
  C          0.734186       -5.543023        1.987221  2
  C          2.092083       -5.747952        2.226349  2
  C          3.000567       -4.718128        1.987221  2
  C          2.560293       -3.484743        1.510571  2
 CL          0.642788       -1.766044        0.684040  2
  H         -0.771507       -4.142355        1.320728  2
  H          0.023892       -6.338338        2.170813  2
  H          2.439678       -6.702959        2.596251  2
  H          4.055903       -4.870806        2.170813  2
  H          3.253663       -2.677313        1.320728  2


*************** g00248-cl.com ***************
%mem=32GB
%nprocshared=16
#p mp2/aug-cc-pVDZ     counterpoise=2

00248 mp2/aug-cc-pVDZ     counterpoise=2

 0  1  0  1  0  1
  C         -1.274553       -0.000000       -2.036158  1
  C          0.000000        0.000000       -1.227123  1
  N          1.157822        0.000000       -1.938251  1
  O          0.000000        0.000000        0.000000  1
  C          2.437727        0.000000       -1.257939  1
  H         -1.102647       -0.000000       -3.110616  1
  H         -1.855539       -0.878858       -1.764608  1
  H         -1.855539        0.878858       -1.764608  1
  H          1.121252        0.000000       -2.941046  1
  H          3.229791        0.000000       -2.001550  1
  H          2.534158        0.880930       -0.625711  1
  H          2.534158       -0.880930       -0.625711  1
  C          1.755461       -3.040548        1.277871  2
  C          1.023743       -4.201247        1.510571  2
  C          1.685568       -5.331322        1.987221  2
  C          3.058421       -5.297341        2.226349  2
  C          3.774276       -4.125406        1.987221  2
  C          3.126515       -2.987211        1.510571  2
 CL          0.939693       -1.627595        0.684040  2
  H         -0.040474       -4.213394        1.320728  2
  H          1.124170       -6.237896        2.170813  2
  H          3.566570       -6.177480        2.596251  2
  H          4.840091       -4.092508        2.170813  2
  H          3.669143       -2.071646        1.320728  2


*************** g00249-cl.com ***************
%mem=32GB
%nprocshared=16
#p mp2/aug-cc-pVDZ     counterpoise=2

00249 mp2/aug-cc-pVDZ     counterpoise=2

 0  1  0  1  0  1
  C         -1.274553       -0.000000       -2.036158  1
  C          0.000000        0.000000       -1.227123  1
  N          1.157822        0.000000       -1.938251  1
  O          0.000000        0.000000        0.000000  1
  C          2.437727        0.000000       -1.257939  1
  H         -1.102647       -0.000000       -3.110616  1
  H         -1.855539       -0.878858       -1.764608  1
  H         -1.855539        0.878858       -1.764608  1
  H          1.121252        0.000000       -2.941046  1
  H          3.229791        0.000000       -2.001550  1
  H          2.534158        0.880930       -0.625711  1
  H          2.534158       -0.880930       -0.625711  1
  C          2.256777       -2.689522        1.277871  2
  C          1.737729       -3.959650        1.510571  2
  C          2.585735       -4.957631        1.987221  2
  C          3.931831       -4.685773        2.226349  2
  C          4.433306       -3.407336        1.987221  2
  C          3.597740       -2.398915        1.510571  2
 CL          1.208046       -1.439693        0.684040  2
  H          0.691789       -4.156411        1.320728  2
  H          2.190291       -5.947918        2.170813  2
  H          4.585094       -5.464302        2.596251  2
  H          5.477216       -3.189860        2.170813  2
  H          3.973138       -1.403033        1.320728  2


*************** g00250-cl.com ***************
%mem=32GB
%nprocshared=16
#p mp2/aug-cc-pVDZ     counterpoise=2

00250 mp2/aug-cc-pVDZ     counterpoise=2

 0  1  0  1  0  1
  C         -1.274553       -0.000000       -2.036158  1
  C          0.000000        0.000000       -1.227123  1
  N          1.157822        0.000000       -1.938251  1
  O          0.000000        0.000000        0.000000  1
  C          2.437727        0.000000       -1.257939  1
  H         -1.102647       -0.000000       -3.110616  1
  H         -1.855539       -0.878858       -1.764608  1
  H         -1.855539        0.878858       -1.764608  1
  H          1.121252        0.000000       -2.941046  1
  H          3.229791        0.000000       -2.001550  1
  H          2.534158        0.880930       -0.625711  1
  H          2.534158       -0.880930       -0.625711  1
  C          2.689522       -2.256777        1.277871  2
  C          2.398915       -3.597740        1.510571  2
  C          3.407336       -4.433306        1.987221  2
  C          4.685773       -3.931831        2.226349  2
  C          4.957631       -2.585735        1.987221  2
  C          3.959650       -1.737729        1.510571  2
 CL          1.439693       -1.208046        0.684040  2
  H          1.403033       -3.973138        1.320728  2
  H          3.189860       -5.477216        2.170813  2
  H          5.464302       -4.585094        2.596251  2
  H          5.947918       -2.190291        2.170813  2
  H          4.156411       -0.691789        1.320728  2


*************** g00251-cl.com ***************
%mem=32GB
%nprocshared=16
#p mp2/aug-cc-pVDZ     counterpoise=2

00251 mp2/aug-cc-pVDZ     counterpoise=2

 0  1  0  1  0  1
  C         -1.274553       -0.000000       -2.036158  1
  C          0.000000        0.000000       -1.227123  1
  N          1.157822        0.000000       -1.938251  1
  O          0.000000        0.000000        0.000000  1
  C          2.437727        0.000000       -1.257939  1
  H         -1.102647       -0.000000       -3.110616  1
  H         -1.855539       -0.878858       -1.764608  1
  H         -1.855539        0.878858       -1.764608  1
  H          1.121252        0.000000       -2.941046  1
  H          3.229791        0.000000       -2.001550  1
  H          2.534158        0.880930       -0.625711  1
  H          2.534158       -0.880930       -0.625711  1
  C          3.040548       -1.755461        1.277871  2
  C          2.987211       -3.126515        1.510571  2
  C          4.125406       -3.774276        1.987221  2
  C          5.297341       -3.058421        2.226349  2
  C          5.331322       -1.685568        1.987221  2
  C          4.201247       -1.023743        1.510571  2
 CL          1.627595       -0.939693        0.684040  2
  H          2.071646       -3.669143        1.320728  2
  H          4.092508       -4.840091        2.170813  2
  H          6.177480       -3.566570        2.596251  2
  H          6.237896       -1.124170        2.170813  2
  H          4.213394        0.040474        1.320728  2


*************** g00252-cl.com ***************
%mem=32GB
%nprocshared=16
#p mp2/aug-cc-pVDZ     counterpoise=2

00252 mp2/aug-cc-pVDZ     counterpoise=2

 0  1  0  1  0  1
  C         -1.274553       -0.000000       -2.036158  1
  C          0.000000        0.000000       -1.227123  1
  N          1.157822        0.000000       -1.938251  1
  O          0.000000        0.000000        0.000000  1
  C          2.437727        0.000000       -1.257939  1
  H         -1.102647       -0.000000       -3.110616  1
  H         -1.855539       -0.878858       -1.764608  1
  H         -1.855539        0.878858       -1.764608  1
  H          1.121252        0.000000       -2.941046  1
  H          3.229791        0.000000       -2.001550  1
  H          2.534158        0.880930       -0.625711  1
  H          2.534158       -0.880930       -0.625711  1
  C          3.299187       -1.200806        1.277871  2
  C          3.484743       -2.560293        1.510571  2
  C          4.718128       -3.000567        1.987221  2
  C          5.747952       -2.092083        2.226349  2
  C          5.543023       -0.734186        1.987221  2
  C          4.315192       -0.278651        1.510571  2
 CL          1.766044       -0.642788        0.684040  2
  H          2.677313       -3.253663        1.320728  2
  H          4.870806       -4.055903        2.170813  2
  H          6.702959       -2.439678        2.596251  2
  H          6.338338       -0.023892        2.170813  2
  H          4.142355        0.771507        1.320728  2


*************** g00253-cl.com ***************
%mem=32GB
%nprocshared=16
#p mp2/aug-cc-pVDZ     counterpoise=2

00253 mp2/aug-cc-pVDZ     counterpoise=2

 0  1  0  1  0  1
  C         -1.274553       -0.000000       -2.036158  1
  C          0.000000        0.000000       -1.227123  1
  N          1.157822        0.000000       -1.938251  1
  O          0.000000        0.000000        0.000000  1
  C          2.437727        0.000000       -1.257939  1
  H         -1.102647       -0.000000       -3.110616  1
  H         -1.855539       -0.878858       -1.764608  1
  H         -1.855539        0.878858       -1.764608  1
  H          1.121252        0.000000       -2.941046  1
  H          3.229791        0.000000       -2.001550  1
  H          2.534158        0.880930       -0.625711  1
  H          2.534158       -0.880930       -0.625711  1
  C          3.457583       -0.609665        1.277871  2
  C          3.876392       -1.916277        1.510571  2
  C          5.167492       -2.135687        1.987221  2
  C          6.023914       -1.062179        2.226349  2
  C          5.586302        0.239503        1.987221  2
  C          4.298022        0.474907        1.510571  2
 CL          1.850833       -0.326352        0.684040  2
  H          3.201631       -2.739322        1.320728  2
  H          5.501108       -3.148478        2.170813  2
  H          7.024772       -1.238657        2.596251  2
  H          6.246193        1.077112        2.170813  2
  H          3.945452        1.479098        1.320728  2


*************** g00254-cl.com ***************
%mem=32GB
%nprocshared=16
#p mp2/aug-cc-pVDZ     counterpoise=2

00254 mp2/aug-cc-pVDZ     counterpoise=2

 0  1  0  1  0  1
  C         -1.274553       -0.000000       -2.036158  1
  C          0.000000        0.000000       -1.227123  1
  N          1.157822        0.000000       -1.938251  1
  O          0.000000        0.000000        0.000000  1
  C          2.437727        0.000000       -1.257939  1
  H         -1.102647       -0.000000       -3.110616  1
  H         -1.855539       -0.878858       -1.764608  1
  H         -1.855539        0.878858       -1.764608  1
  H          1.121252        0.000000       -2.941046  1
  H          3.229791        0.000000       -2.001550  1
  H          2.534158        0.880930       -0.625711  1
  H          2.534158       -0.880930       -0.625711  1
  C          3.679483       -0.000000        0.648792  2
  C          4.349515       -1.214036        0.766937  2
  C          5.721974       -1.205916        1.008938  2
  C          6.410515       -0.000000        1.130347  2
  C          5.721974        1.205916        1.008938  2
  C          4.349515        1.214036        0.766937  2
 CL          1.969616        0.000000        0.347296  2
  H          3.802883       -2.141748        0.670551  2
  H          6.250608       -2.145388        1.102151  2
  H          7.475606       -0.000000        1.318151  2
  H          6.250608        2.145388        1.102151  2
  H          3.802883        2.141748        0.670551  2


*************** g00255-cl.com ***************
%mem=32GB
%nprocshared=16
#p mp2/aug-cc-pVDZ     counterpoise=2

00255 mp2/aug-cc-pVDZ     counterpoise=2

 0  1  0  1  0  1
  C         -1.274553       -0.000000       -2.036158  1
  C          0.000000        0.000000       -1.227123  1
  N          1.157822        0.000000       -1.938251  1
  O          0.000000        0.000000        0.000000  1
  C          2.437727        0.000000       -1.257939  1
  H         -1.102647       -0.000000       -3.110616  1
  H         -1.855539       -0.878858       -1.764608  1
  H         -1.855539        0.878858       -1.764608  1
  H          1.121252        0.000000       -2.941046  1
  H          3.229791        0.000000       -2.001550  1
  H          2.534158        0.880930       -0.625711  1
  H          2.534158       -0.880930       -0.625711  1
  C          3.623583        0.638936        0.648792  2
  C          4.494251       -0.440307        0.766937  2
  C          5.844450       -0.193985        1.008938  2
  C          6.313125        1.113174        1.130347  2
  C          5.425640        2.181206        1.008938  2
  C          4.072621        1.950877        0.766937  2
 CL          1.939693        0.342020        0.347296  2
  H          4.117020       -1.448846        0.670551  2
  H          6.528190       -1.027388        1.102151  2
  H          7.362034        1.298125        1.318151  2
  H          5.783105        3.198201        1.102151  2
  H          3.373198        2.769574        0.670551  2


*************** g00256-cl.com ***************
%mem=32GB
%nprocshared=16
#p mp2/aug-cc-pVDZ     counterpoise=2

00256 mp2/aug-cc-pVDZ     counterpoise=2

 0  1  0  1  0  1
  C         -1.274553       -0.000000       -2.036158  1
  C          0.000000        0.000000       -1.227123  1
  N          1.157822        0.000000       -1.938251  1
  O          0.000000        0.000000        0.000000  1
  C          2.437727        0.000000       -1.257939  1
  H         -1.102647       -0.000000       -3.110616  1
  H         -1.855539       -0.878858       -1.764608  1
  H         -1.855539        0.878858       -1.764608  1
  H          1.121252        0.000000       -2.941046  1
  H          3.229791        0.000000       -2.001550  1
  H          2.534158        0.880930       -0.625711  1
  H          2.534158       -0.880930       -0.625711  1
  C          3.457583        1.258457        0.648792  2
  C          4.502432        0.346801        0.766937  2
  C          5.789345        0.823840        1.008938  2
  C          6.023914        2.192525        1.130347  2
  C          4.964449        3.090221        1.008938  2
  C          3.671982        2.628442        0.766937  2
 CL          1.850833        0.673648        0.347296  2
  H          4.306062       -0.711922        0.670551  2
  H          6.607416        0.121829        1.102151  2
  H          7.024772        2.556808        1.318151  2
  H          5.139885        4.153839        1.102151  2
  H          2.841021        3.313248        0.670551  2


*************** g00257-cl.com ***************
%mem=32GB
%nprocshared=16
#p mp2/aug-cc-pVDZ     counterpoise=2

00257 mp2/aug-cc-pVDZ     counterpoise=2

 0  1  0  1  0  1
  C         -1.274553       -0.000000       -2.036158  1
  C          0.000000        0.000000       -1.227123  1
  N          1.157822        0.000000       -1.938251  1
  O          0.000000        0.000000        0.000000  1
  C          2.437727        0.000000       -1.257939  1
  H         -1.102647       -0.000000       -3.110616  1
  H         -1.855539       -0.878858       -1.764608  1
  H         -1.855539        0.878858       -1.764608  1
  H          1.121252        0.000000       -2.941046  1
  H          3.229791        0.000000       -2.001550  1
  H          2.534158        0.880930       -0.625711  1
  H          2.534158       -0.880930       -0.625711  1
  C          3.186526        1.839742        0.648792  2
  C          4.373808        1.123371        0.766937  2
  C          5.558333        1.816633        1.008938  2
  C          5.551669        3.205258        1.130347  2
  C          4.352417        3.905341        1.008938  2
  C          3.159772        3.226143        0.766937  2
 CL          1.705737        0.984808        0.347296  2
  H          4.364268        0.046634        0.670551  2
  H          6.485880        1.267344        1.102151  2
  H          6.474064        3.737803        1.318151  2
  H          4.340492        4.983265        1.102151  2
  H          2.222520        3.756250        0.670551  2


*************** g00258-cl.com ***************
%mem=32GB
%nprocshared=16
#p mp2/aug-cc-pVDZ     counterpoise=2

00258 mp2/aug-cc-pVDZ     counterpoise=2

 0  1  0  1  0  1
  C         -1.274553       -0.000000       -2.036158  1
  C          0.000000        0.000000       -1.227123  1
  N          1.157822        0.000000       -1.938251  1
  O          0.000000        0.000000        0.000000  1
  C          2.437727        0.000000       -1.257939  1
  H         -1.102647       -0.000000       -3.110616  1
  H         -1.855539       -0.878858       -1.764608  1
  H         -1.855539        0.878858       -1.764608  1
  H          1.121252        0.000000       -2.941046  1
  H          3.229791        0.000000       -2.001550  1
  H          2.534158        0.880930       -0.625711  1
  H          2.534158       -0.880930       -0.625711  1
  C          2.818648        2.365126        0.648792  2
  C          4.112289        1.865809        0.766937  2
  C          5.158434        2.754229        1.008938  2
  C          4.910740        4.120600        1.130347  2
  C          3.608139        4.601799        1.008938  2
  C          2.551554        3.725820        0.766937  2
 CL          1.508813        1.266044        0.347296  2
  H          4.289867        0.803772        0.670551  2
  H          6.167273        2.374351        1.102151  2
  H          5.726646        4.805227        1.318151  2
  H          3.409215        5.661276        1.102151  2
  H          1.536489        4.085120        0.670551  2


*************** g00259-cl.com ***************
%mem=32GB
%nprocshared=16
#p mp2/aug-cc-pVDZ     counterpoise=2

00259 mp2/aug-cc-pVDZ     counterpoise=2

 0  1  0  1  0  1
  C         -1.274553       -0.000000       -2.036158  1
  C          0.000000        0.000000       -1.227123  1
  N          1.157822        0.000000       -1.938251  1
  O          0.000000        0.000000        0.000000  1
  C          2.437727        0.000000       -1.257939  1
  H         -1.102647       -0.000000       -3.110616  1
  H         -1.855539       -0.878858       -1.764608  1
  H         -1.855539        0.878858       -1.764608  1
  H          1.121252        0.000000       -2.941046  1
  H          3.229791        0.000000       -2.001550  1
  H          2.534158        0.880930       -0.625711  1
  H          2.534158       -0.880930       -0.625711  1
  C          2.365126        2.818648        0.648792  2
  C          3.725820        2.551554        0.766937  2
  C          4.601799        3.608139        1.008938  2
  C          4.120600        4.910740        1.130347  2
  C          2.754229        5.158434        1.008938  2
  C          1.865809        4.112289        0.766937  2
 CL          1.266044        1.508813        0.347296  2
  H          4.085120        1.536489        0.670551  2
  H          5.661276        3.409215        1.102151  2
  H          4.805227        5.726646        1.318151  2
  H          2.374351        6.167273        1.102151  2
  H          0.803772        4.289867        0.670551  2


*************** g00260-cl.com ***************
%mem=32GB
%nprocshared=16
#p mp2/aug-cc-pVDZ     counterpoise=2

00260 mp2/aug-cc-pVDZ     counterpoise=2

 0  1  0  1  0  1
  C         -1.274553       -0.000000       -2.036158  1
  C          0.000000        0.000000       -1.227123  1
  N          1.157822        0.000000       -1.938251  1
  O          0.000000        0.000000        0.000000  1
  C          2.437727        0.000000       -1.257939  1
  H         -1.102647       -0.000000       -3.110616  1
  H         -1.855539       -0.878858       -1.764608  1
  H         -1.855539        0.878858       -1.764608  1
  H          1.121252        0.000000       -2.941046  1
  H          3.229791        0.000000       -2.001550  1
  H          2.534158        0.880930       -0.625711  1
  H          2.534158       -0.880930       -0.625711  1
[truncated: 10,007,941 more chars]
