# Supplementary material for: Molecular Interaction Fields Describing Halogen Bond Formable Areas on Protein Surfaces
Source: J Chem Inf Model. 2024 Jul 16;64(15):6003–13. doi: 10.1021/acs.jcim.4c00896 (PMC11323840; doi:10.1021/acs.jcim.4c00896)
Supplement: Supplementary file 3 — ci4c00896_si_003.zip [file ci4c00896_si_003.zip › n-methylacetamide-bromobenzene-g16-inp.txt]

*************** g00001-br.com ***************
%mem=32GB
%nprocshared=16
#p wb97xd/genECP       counterpoise=2

00001 wb97xd/genECP       counterpoise=2

 0  1  0  1  0  1
  C         -1.274553       -0.000000       -2.036158  1
  C          0.000000        0.000000       -1.227123  1
  N          1.157822        0.000000       -1.938251  1
  O          0.000000        0.000000        0.000000  1
  C          2.437727        0.000000       -1.257939  1
  H         -1.102647       -0.000000       -3.110616  1
  H         -1.855539       -0.878858       -1.764608  1
  H         -1.855539        0.878858       -1.764608  1
  H          1.121252        0.000000       -2.941046  1
  H          3.229791        0.000000       -2.001550  1
  H          2.534158        0.880930       -0.625711  1
  H          2.534158       -0.880930       -0.625711  1
  C         -0.000000        0.000000        3.881571  2
 BR          0.000000        0.000000        2.000000  2
  C          0.000000        1.214324        4.562176  2
  H          0.000000        2.144267        4.010852  2
  C          0.000000        1.205764        5.956032  2
  H          0.000000        2.145026        6.493355  2
  C         -0.000000        0.000000        6.654778  2
  H         -0.000000        0.000000        7.736339  2
  C         -0.000000       -1.205764        5.956032  2
  H         -0.000000       -2.145026        6.493355  2
  C         -0.000000       -1.214324        4.562176  2
  H         -0.000000       -2.144267        4.010852  2

H C N O 0
aug-cc-pVDZ
****
Br     0
S    8   1.00
   2808.6000000              0.0016060
    421.1800000              0.0083930
     50.3457000              0.0695780
     17.9133000             -0.3899080
      3.8053100              0.6944970
      1.7496800              0.4913540
      0.4485550              0.0226370
      0.1644980             -0.0037230
S    1   1.00
      0.4485550              1.0000000
S    8   1.00
   2808.6000000             -0.0006350
    421.1800000             -0.0034920
     50.3457000             -0.0251950
     17.9133000              0.1501130
      3.8053100             -0.3662260
      1.7496800             -0.3834220
      0.4485550              0.7144680
      0.1644980              0.5352530
S    1   1.00
      0.1644980              1.0000000
S    1   1.00
      0.0502000              1.0000000
P    7   1.00
    105.7520000              0.0053410
     27.6368000             -0.0830840
      6.5965600              0.4477660
      2.7852200              0.5506170
      1.0781200              0.1235000
      0.3935370             -0.0037710
      0.1274690              0.0022780
P    7   1.00
    105.7520000             -0.0013080
     27.6368000              0.0229210
      6.5965600             -0.1450290
      2.7852200             -0.2090370
      1.0781200              0.0937300
      0.3935370              0.6050210
      0.1274690              0.4571230
P    1   1.00
      0.1274690              1.0000000
P    1   1.00
      0.0394000              1.0000000
D    7   1.00
    143.8650000              0.0102370
     46.1163000              0.0760830
     17.3694000              0.2298070
      6.9510700              0.4033470
      2.7560700              0.4097280
      1.0117800              0.1627900
      0.4291000              0.0069910
D    1   1.00
      0.4291000              1.0000000
D    1   1.00
      0.1548000              1.0000000
****

BR     0
BR-ECP     4     10
g potential
  1
2      1.0000000              0.0000000
s-g potential
  3
2     70.0242570             49.9628340
2     31.1784120            370.0142050
2      7.1565930             10.2414390
p-g potential
  4
2     46.7734710             99.1122440
2     46.1841200            198.2530460
2     21.7138580             28.2617400
2     20.9417920             56.6233660
d-g potential
  6
2     50.6988390            -18.6058530
2     50.6447640            -27.9232800
2     15.4475090             -0.3796930
2     15.5002590             -0.7805830
2      2.8003910              0.0359680
2      1.0774800              0.0943970
f-g potential
  2
2     14.4656060             -1.0912690
2     21.2340650             -2.8876910


*************** g00002-br.com ***************
%mem=32GB
%nprocshared=16
#p wb97xd/genECP       counterpoise=2

00002 wb97xd/genECP       counterpoise=2

 0  1  0  1  0  1
  C         -1.274553       -0.000000       -2.036158  1
  C          0.000000        0.000000       -1.227123  1
  N          1.157822        0.000000       -1.938251  1
  O          0.000000        0.000000        0.000000  1
  C          2.437727        0.000000       -1.257939  1
  H         -1.102647       -0.000000       -3.110616  1
  H         -1.855539       -0.878858       -1.764608  1
  H         -1.855539        0.878858       -1.764608  1
  H          1.121252        0.000000       -2.941046  1
  H          3.229791        0.000000       -2.001550  1
  H          2.534158        0.880930       -0.625711  1
  H          2.534158       -0.880930       -0.625711  1
  C          0.674028       -0.000000        3.822601  2
 BR          0.347296        0.000000        1.969616  2
  C          0.792214       -1.214324        4.492866  2
  H          0.696477       -2.144267        3.949918  2
  C          1.034254       -1.205764        5.865546  2
  H          1.127559       -2.145026        6.394706  2
  C          1.155590       -0.000000        6.553677  2
  H          1.343401       -0.000000        7.618807  2
  C          1.034254        1.205764        5.865546  2
  H          1.127559        2.145026        6.394706  2
  C          0.792214        1.214324        4.492866  2
  H          0.696477        2.144267        3.949918  2

H C N O 0
aug-cc-pVDZ
****
Br     0
S    8   1.00
   2808.6000000              0.0016060
    421.1800000              0.0083930
     50.3457000              0.0695780
     17.9133000             -0.3899080
      3.8053100              0.6944970
      1.7496800              0.4913540
      0.4485550              0.0226370
      0.1644980             -0.0037230
S    1   1.00
      0.4485550              1.0000000
S    8   1.00
   2808.6000000             -0.0006350
    421.1800000             -0.0034920
     50.3457000             -0.0251950
     17.9133000              0.1501130
      3.8053100             -0.3662260
      1.7496800             -0.3834220
      0.4485550              0.7144680
      0.1644980              0.5352530
S    1   1.00
      0.1644980              1.0000000
S    1   1.00
      0.0502000              1.0000000
P    7   1.00
    105.7520000              0.0053410
     27.6368000             -0.0830840
      6.5965600              0.4477660
      2.7852200              0.5506170
      1.0781200              0.1235000
      0.3935370             -0.0037710
      0.1274690              0.0022780
P    7   1.00
    105.7520000             -0.0013080
     27.6368000              0.0229210
      6.5965600             -0.1450290
      2.7852200             -0.2090370
      1.0781200              0.0937300
      0.3935370              0.6050210
      0.1274690              0.4571230
P    1   1.00
      0.1274690              1.0000000
P    1   1.00
      0.0394000              1.0000000
D    7   1.00
    143.8650000              0.0102370
     46.1163000              0.0760830
     17.3694000              0.2298070
      6.9510700              0.4033470
      2.7560700              0.4097280
      1.0117800              0.1627900
      0.4291000              0.0069910
D    1   1.00
      0.4291000              1.0000000
D    1   1.00
      0.1548000              1.0000000
****

BR     0
BR-ECP     4     10
g potential
  1
2      1.0000000              0.0000000
s-g potential
  3
2     70.0242570             49.9628340
2     31.1784120            370.0142050
2      7.1565930             10.2414390
p-g potential
  4
2     46.7734710             99.1122440
2     46.1841200            198.2530460
2     21.7138580             28.2617400
2     20.9417920             56.6233660
d-g potential
  6
2     50.6988390            -18.6058530
2     50.6447640            -27.9232800
2     15.4475090             -0.3796930
2     15.5002590             -0.7805830
2      2.8003910              0.0359680
2      1.0774800              0.0943970
f-g potential
  2
2     14.4656060             -1.0912690
2     21.2340650             -2.8876910


*************** g00003-br.com ***************
%mem=32GB
%nprocshared=16
#p wb97xd/genECP       counterpoise=2

00003 wb97xd/genECP       counterpoise=2

 0  1  0  1  0  1
  C         -1.274553       -0.000000       -2.036158  1
  C          0.000000        0.000000       -1.227123  1
  N          1.157822        0.000000       -1.938251  1
  O          0.000000        0.000000        0.000000  1
  C          2.437727        0.000000       -1.257939  1
  H         -1.102647       -0.000000       -3.110616  1
  H         -1.855539       -0.878858       -1.764608  1
  H         -1.855539        0.878858       -1.764608  1
  H          1.121252        0.000000       -2.941046  1
  H          3.229791        0.000000       -2.001550  1
  H          2.534158        0.880930       -0.625711  1
  H          2.534158       -0.880930       -0.625711  1
  C          0.663788        0.117044        3.822601  2
 BR          0.342020        0.060307        1.969616  2
  C          0.991043       -1.058309        4.492866  2
  H          1.058244       -1.990749        3.949918  2
  C          1.227920       -1.007849        5.865546  2
  H          1.482909       -1.916640        6.394706  2
  C          1.138034        0.200666        6.553677  2
  H          1.322992        0.233279        7.618807  2
  C          0.809163        1.367042        5.865546  2
  H          0.737949        2.308237        6.394706  2
  C          0.569313        1.333442        4.492866  2
  H          0.313548        2.232633        3.949918  2

H C N O 0
aug-cc-pVDZ
****
Br     0
S    8   1.00
   2808.6000000              0.0016060
    421.1800000              0.0083930
     50.3457000              0.0695780
     17.9133000             -0.3899080
      3.8053100              0.6944970
      1.7496800              0.4913540
      0.4485550              0.0226370
      0.1644980             -0.0037230
S    1   1.00
      0.4485550              1.0000000
S    8   1.00
   2808.6000000             -0.0006350
    421.1800000             -0.0034920
     50.3457000             -0.0251950
     17.9133000              0.1501130
      3.8053100             -0.3662260
      1.7496800             -0.3834220
      0.4485550              0.7144680
      0.1644980              0.5352530
S    1   1.00
      0.1644980              1.0000000
S    1   1.00
      0.0502000              1.0000000
P    7   1.00
    105.7520000              0.0053410
     27.6368000             -0.0830840
      6.5965600              0.4477660
      2.7852200              0.5506170
      1.0781200              0.1235000
      0.3935370             -0.0037710
      0.1274690              0.0022780
P    7   1.00
    105.7520000             -0.0013080
     27.6368000              0.0229210
      6.5965600             -0.1450290
      2.7852200             -0.2090370
      1.0781200              0.0937300
      0.3935370              0.6050210
      0.1274690              0.4571230
P    1   1.00
      0.1274690              1.0000000
P    1   1.00
      0.0394000              1.0000000
D    7   1.00
    143.8650000              0.0102370
     46.1163000              0.0760830
     17.3694000              0.2298070
      6.9510700              0.4033470
      2.7560700              0.4097280
      1.0117800              0.1627900
      0.4291000              0.0069910
D    1   1.00
      0.4291000              1.0000000
D    1   1.00
      0.1548000              1.0000000
****

BR     0
BR-ECP     4     10
g potential
  1
2      1.0000000              0.0000000
s-g potential
  3
2     70.0242570             49.9628340
2     31.1784120            370.0142050
2      7.1565930             10.2414390
p-g potential
  4
2     46.7734710             99.1122440
2     46.1841200            198.2530460
2     21.7138580             28.2617400
2     20.9417920             56.6233660
d-g potential
  6
2     50.6988390            -18.6058530
2     50.6447640            -27.9232800
2     15.4475090             -0.3796930
2     15.5002590             -0.7805830
2      2.8003910              0.0359680
2      1.0774800              0.0943970
f-g potential
  2
2     14.4656060             -1.0912690
2     21.2340650             -2.8876910


*************** g00004-br.com ***************
%mem=32GB
%nprocshared=16
#p wb97xd/genECP       counterpoise=2

00004 wb97xd/genECP       counterpoise=2

 0  1  0  1  0  1
  C         -1.274553       -0.000000       -2.036158  1
  C          0.000000        0.000000       -1.227123  1
  N          1.157822        0.000000       -1.938251  1
  O          0.000000        0.000000        0.000000  1
  C          2.437727        0.000000       -1.257939  1
  H         -1.102647       -0.000000       -3.110616  1
  H         -1.855539       -0.878858       -1.764608  1
  H         -1.855539        0.878858       -1.764608  1
  H          1.121252        0.000000       -2.941046  1
  H          3.229791        0.000000       -2.001550  1
  H          2.534158        0.880930       -0.625711  1
  H          2.534158       -0.880930       -0.625711  1
  C          0.633379        0.230531        3.822601  2
 BR          0.326352        0.118782        1.969616  2
  C          1.159760       -0.870138        4.492866  2
  H          1.387857       -1.776743        3.949918  2
  C          1.384277       -0.779312        5.865546  2
  H          1.793201       -1.630017        6.394706  2
  C          1.085899        0.395235        6.553677  2
  H          1.262384        0.459470        7.618807  2
  C          0.559485        1.486783        5.865546  2
  H          0.325917        2.401313        6.394706  2
  C          0.329114        1.412044        4.492866  2
  H         -0.078908        2.253161        3.949918  2

H C N O 0
aug-cc-pVDZ
****
Br     0
S    8   1.00
   2808.6000000              0.0016060
    421.1800000              0.0083930
     50.3457000              0.0695780
     17.9133000             -0.3899080
      3.8053100              0.6944970
      1.7496800              0.4913540
      0.4485550              0.0226370
      0.1644980             -0.0037230
S    1   1.00
      0.4485550              1.0000000
S    8   1.00
   2808.6000000             -0.0006350
    421.1800000             -0.0034920
     50.3457000             -0.0251950
     17.9133000              0.1501130
      3.8053100             -0.3662260
      1.7496800             -0.3834220
      0.4485550              0.7144680
      0.1644980              0.5352530
S    1   1.00
      0.1644980              1.0000000
S    1   1.00
      0.0502000              1.0000000
P    7   1.00
    105.7520000              0.0053410
     27.6368000             -0.0830840
      6.5965600              0.4477660
      2.7852200              0.5506170
      1.0781200              0.1235000
      0.3935370             -0.0037710
      0.1274690              0.0022780
P    7   1.00
    105.7520000             -0.0013080
     27.6368000              0.0229210
      6.5965600             -0.1450290
      2.7852200             -0.2090370
      1.0781200              0.0937300
      0.3935370              0.6050210
      0.1274690              0.4571230
P    1   1.00
      0.1274690              1.0000000
P    1   1.00
      0.0394000              1.0000000
D    7   1.00
    143.8650000              0.0102370
     46.1163000              0.0760830
     17.3694000              0.2298070
      6.9510700              0.4033470
      2.7560700              0.4097280
      1.0117800              0.1627900
      0.4291000              0.0069910
D    1   1.00
      0.4291000              1.0000000
D    1   1.00
      0.1548000              1.0000000
****

BR     0
BR-ECP     4     10
g potential
  1
2      1.0000000              0.0000000
s-g potential
  3
2     70.0242570             49.9628340
2     31.1784120            370.0142050
2      7.1565930             10.2414390
p-g potential
  4
2     46.7734710             99.1122440
2     46.1841200            198.2530460
2     21.7138580             28.2617400
2     20.9417920             56.6233660
d-g potential
  6
2     50.6988390            -18.6058530
2     50.6447640            -27.9232800
2     15.4475090             -0.3796930
2     15.5002590             -0.7805830
2      2.8003910              0.0359680
2      1.0774800              0.0943970
f-g potential
  2
2     14.4656060             -1.0912690
2     21.2340650             -2.8876910


*************** g00005-br.com ***************
%mem=32GB
%nprocshared=16
#p wb97xd/genECP       counterpoise=2

00005 wb97xd/genECP       counterpoise=2

 0  1  0  1  0  1
  C         -1.274553       -0.000000       -2.036158  1
  C          0.000000        0.000000       -1.227123  1
  N          1.157822        0.000000       -1.938251  1
  O          0.000000        0.000000        0.000000  1
  C          2.437727        0.000000       -1.257939  1
  H         -1.102647       -0.000000       -3.110616  1
  H         -1.855539       -0.878858       -1.764608  1
  H         -1.855539        0.878858       -1.764608  1
  H          1.121252        0.000000       -2.941046  1
  H          3.229791        0.000000       -2.001550  1
  H          2.534158        0.880930       -0.625711  1
  H          2.534158       -0.880930       -0.625711  1
  C          0.583725        0.337014        3.822601  2
 BR          0.300767        0.173648        1.969616  2
  C          1.293239       -0.655529        4.492866  2
  H          1.675300       -1.508751        3.949918  2
  C          1.498572       -0.527095        5.865546  2
  H          2.049008       -1.293867        6.394706  2
  C          1.000770        0.577795        6.553677  2
  H          1.163420        0.671701        7.618807  2
  C          0.292808        1.561349        5.865546  2
  H         -0.096018        2.421427        6.394706  2
  C          0.078915        1.447742        4.492866  2
  H         -0.468967        2.205228        3.949918  2

H C N O 0
aug-cc-pVDZ
****
Br     0
S    8   1.00
   2808.6000000              0.0016060
    421.1800000              0.0083930
     50.3457000              0.0695780
     17.9133000             -0.3899080
      3.8053100              0.6944970
      1.7496800              0.4913540
      0.4485550              0.0226370
      0.1644980             -0.0037230
S    1   1.00
      0.4485550              1.0000000
S    8   1.00
   2808.6000000             -0.0006350
    421.1800000             -0.0034920
     50.3457000             -0.0251950
     17.9133000              0.1501130
      3.8053100             -0.3662260
      1.7496800             -0.3834220
      0.4485550              0.7144680
      0.1644980              0.5352530
S    1   1.00
      0.1644980              1.0000000
S    1   1.00
      0.0502000              1.0000000
P    7   1.00
    105.7520000              0.0053410
     27.6368000             -0.0830840
      6.5965600              0.4477660
      2.7852200              0.5506170
      1.0781200              0.1235000
      0.3935370             -0.0037710
      0.1274690              0.0022780
P    7   1.00
    105.7520000             -0.0013080
     27.6368000              0.0229210
      6.5965600             -0.1450290
      2.7852200             -0.2090370
      1.0781200              0.0937300
      0.3935370              0.6050210
      0.1274690              0.4571230
P    1   1.00
      0.1274690              1.0000000
P    1   1.00
      0.0394000              1.0000000
D    7   1.00
    143.8650000              0.0102370
     46.1163000              0.0760830
     17.3694000              0.2298070
      6.9510700              0.4033470
      2.7560700              0.4097280
      1.0117800              0.1627900
      0.4291000              0.0069910
D    1   1.00
      0.4291000              1.0000000
D    1   1.00
      0.1548000              1.0000000
****

BR     0
BR-ECP     4     10
g potential
  1
2      1.0000000              0.0000000
s-g potential
  3
2     70.0242570             49.9628340
2     31.1784120            370.0142050
2      7.1565930             10.2414390
p-g potential
  4
2     46.7734710             99.1122440
2     46.1841200            198.2530460
2     21.7138580             28.2617400
2     20.9417920             56.6233660
d-g potential
  6
2     50.6988390            -18.6058530
2     50.6447640            -27.9232800
2     15.4475090             -0.3796930
2     15.5002590             -0.7805830
2      2.8003910              0.0359680
2      1.0774800              0.0943970
f-g potential
  2
2     14.4656060             -1.0912690
2     21.2340650             -2.8876910


*************** g00006-br.com ***************
%mem=32GB
%nprocshared=16
#p wb97xd/genECP       counterpoise=2

00006 wb97xd/genECP       counterpoise=2

 0  1  0  1  0  1
  C         -1.274553       -0.000000       -2.036158  1
  C          0.000000        0.000000       -1.227123  1
  N          1.157822        0.000000       -1.938251  1
  O          0.000000        0.000000        0.000000  1
  C          2.437727        0.000000       -1.257939  1
  H         -1.102647       -0.000000       -3.110616  1
  H         -1.855539       -0.878858       -1.764608  1
  H         -1.855539        0.878858       -1.764608  1
  H          1.121252        0.000000       -2.941046  1
  H          3.229791        0.000000       -2.001550  1
  H          2.534158        0.880930       -0.625711  1
  H          2.534158       -0.880930       -0.625711  1
  C          0.516335        0.433257        3.822601  2
 BR          0.266044        0.223238        1.969616  2
  C          1.387423       -0.421001        4.492866  2
  H          1.911841       -1.194917        3.949918  2
  C          1.567335       -0.258863        5.865546  2
  H          2.242557       -0.918404        6.394706  2
  C          0.885233        0.742799        6.553677  2
  H          1.029105        0.863522        7.618807  2
  C          0.017234        1.588475        5.865546  2
  H         -0.515036        2.367966        6.394706  2
  C         -0.173682        1.439451        4.492866  2
  H         -0.844776        2.090291        3.949918  2

H C N O 0
aug-cc-pVDZ
****
Br     0
S    8   1.00
   2808.6000000              0.0016060
    421.1800000              0.0083930
     50.3457000              0.0695780
     17.9133000             -0.3899080
      3.8053100              0.6944970
      1.7496800              0.4913540
      0.4485550              0.0226370
      0.1644980             -0.0037230
S    1   1.00
      0.4485550              1.0000000
S    8   1.00
   2808.6000000             -0.0006350
    421.1800000             -0.0034920
     50.3457000             -0.0251950
     17.9133000              0.1501130
      3.8053100             -0.3662260
      1.7496800             -0.3834220
      0.4485550              0.7144680
      0.1644980              0.5352530
S    1   1.00
      0.1644980              1.0000000
S    1   1.00
      0.0502000              1.0000000
P    7   1.00
    105.7520000              0.0053410
     27.6368000             -0.0830840
      6.5965600              0.4477660
      2.7852200              0.5506170
      1.0781200              0.1235000
      0.3935370             -0.0037710
      0.1274690              0.0022780
P    7   1.00
    105.7520000             -0.0013080
     27.6368000              0.0229210
      6.5965600             -0.1450290
      2.7852200             -0.2090370
      1.0781200              0.0937300
      0.3935370              0.6050210
      0.1274690              0.4571230
P    1   1.00
      0.1274690              1.0000000
P    1   1.00
      0.0394000              1.0000000
D    7   1.00
    143.8650000              0.0102370
     46.1163000              0.0760830
     17.3694000              0.2298070
      6.9510700              0.4033470
      2.7560700              0.4097280
      1.0117800              0.1627900
      0.4291000              0.0069910
D    1   1.00
      0.4291000              1.0000000
D    1   1.00
      0.1548000              1.0000000
****

BR     0
BR-ECP     4     10
g potential
  1
2      1.0000000              0.0000000
s-g potential
  3
2     70.0242570             49.9628340
2     31.1784120            370.0142050
2      7.1565930             10.2414390
p-g potential
  4
2     46.7734710             99.1122440
2     46.1841200            198.2530460
2     21.7138580             28.2617400
2     20.9417920             56.6233660
d-g potential
  6
2     50.6988390            -18.6058530
2     50.6447640            -27.9232800
2     15.4475090             -0.3796930
2     15.5002590             -0.7805830
2      2.8003910              0.0359680
2      1.0774800              0.0943970
f-g potential
  2
2     14.4656060             -1.0912690
2     21.2340650             -2.8876910


*************** g00007-br.com ***************
%mem=32GB
%nprocshared=16
#p wb97xd/genECP       counterpoise=2

00007 wb97xd/genECP       counterpoise=2

 0  1  0  1  0  1
  C         -1.274553       -0.000000       -2.036158  1
  C          0.000000        0.000000       -1.227123  1
  N          1.157822        0.000000       -1.938251  1
  O          0.000000        0.000000        0.000000  1
  C          2.437727        0.000000       -1.257939  1
  H         -1.102647       -0.000000       -3.110616  1
  H         -1.855539       -0.878858       -1.764608  1
  H         -1.855539        0.878858       -1.764608  1
  H          1.121252        0.000000       -2.941046  1
  H          3.229791        0.000000       -2.001550  1
  H          2.534158        0.880930       -0.625711  1
  H          2.534158       -0.880930       -0.625711  1
  C          0.433257        0.516335        3.822601  2
 BR          0.223238        0.266044        1.969616  2
  C          1.439451       -0.173682        4.492866  2
  H          2.090291       -0.844776        3.949918  2
  C          1.588475        0.017234        5.865546  2
  H          2.367966       -0.515036        6.394706  2
  C          0.742799        0.885233        6.553677  2
  H          0.863522        1.029105        7.618807  2
  C         -0.258863        1.567335        5.865546  2
  H         -0.918404        2.242557        6.394706  2
  C         -0.421001        1.387423        4.492866  2
  H         -1.194917        1.911841        3.949918  2

H C N O 0
aug-cc-pVDZ
****
Br     0
S    8   1.00
   2808.6000000              0.0016060
    421.1800000              0.0083930
     50.3457000              0.0695780
     17.9133000             -0.3899080
      3.8053100              0.6944970
      1.7496800              0.4913540
      0.4485550              0.0226370
      0.1644980             -0.0037230
S    1   1.00
      0.4485550              1.0000000
S    8   1.00
   2808.6000000             -0.0006350
    421.1800000             -0.0034920
     50.3457000             -0.0251950
     17.9133000              0.1501130
      3.8053100             -0.3662260
      1.7496800             -0.3834220
      0.4485550              0.7144680
      0.1644980              0.5352530
S    1   1.00
      0.1644980              1.0000000
S    1   1.00
      0.0502000              1.0000000
P    7   1.00
    105.7520000              0.0053410
     27.6368000             -0.0830840
      6.5965600              0.4477660
      2.7852200              0.5506170
      1.0781200              0.1235000
      0.3935370             -0.0037710
      0.1274690              0.0022780
P    7   1.00
    105.7520000             -0.0013080
     27.6368000              0.0229210
      6.5965600             -0.1450290
      2.7852200             -0.2090370
      1.0781200              0.0937300
      0.3935370              0.6050210
      0.1274690              0.4571230
P    1   1.00
      0.1274690              1.0000000
P    1   1.00
      0.0394000              1.0000000
D    7   1.00
    143.8650000              0.0102370
     46.1163000              0.0760830
     17.3694000              0.2298070
      6.9510700              0.4033470
      2.7560700              0.4097280
      1.0117800              0.1627900
      0.4291000              0.0069910
D    1   1.00
      0.4291000              1.0000000
D    1   1.00
      0.1548000              1.0000000
****

BR     0
BR-ECP     4     10
g potential
  1
2      1.0000000              0.0000000
s-g potential
  3
2     70.0242570             49.9628340
2     31.1784120            370.0142050
2      7.1565930             10.2414390
p-g potential
  4
2     46.7734710             99.1122440
2     46.1841200            198.2530460
2     21.7138580             28.2617400
2     20.9417920             56.6233660
d-g potential
  6
2     50.6988390            -18.6058530
2     50.6447640            -27.9232800
2     15.4475090             -0.3796930
2     15.5002590             -0.7805830
2      2.8003910              0.0359680
2      1.0774800              0.0943970
f-g potential
  2
2     14.4656060             -1.0912690
2     21.2340650             -2.8876910


*************** g00008-br.com ***************
%mem=32GB
%nprocshared=16
#p wb97xd/genECP       counterpoise=2

00008 wb97xd/genECP       counterpoise=2

 0  1  0  1  0  1
  C         -1.274553       -0.000000       -2.036158  1
  C          0.000000        0.000000       -1.227123  1
  N          1.157822        0.000000       -1.938251  1
  O          0.000000        0.000000        0.000000  1
  C          2.437727        0.000000       -1.257939  1
  H         -1.102647       -0.000000       -3.110616  1
  H         -1.855539       -0.878858       -1.764608  1
  H         -1.855539        0.878858       -1.764608  1
  H          1.121252        0.000000       -2.941046  1
  H          3.229791        0.000000       -2.001550  1
  H          2.534158        0.880930       -0.625711  1
  H          2.534158       -0.880930       -0.625711  1
  C          0.337014        0.583725        3.822601  2
 BR          0.173648        0.300767        1.969616  2
  C          1.447742        0.078915        4.492866  2
  H          2.205228       -0.468967        3.949918  2
  C          1.561349        0.292808        5.865546  2
  H          2.421427       -0.096018        6.394706  2
  C          0.577795        1.000770        6.553677  2
  H          0.671701        1.163420        7.618807  2
  C         -0.527095        1.498572        5.865546  2
  H         -1.293867        2.049008        6.394706  2
  C         -0.655529        1.293239        4.492866  2
  H         -1.508751        1.675300        3.949918  2

H C N O 0
aug-cc-pVDZ
****
Br     0
S    8   1.00
   2808.6000000              0.0016060
    421.1800000              0.0083930
     50.3457000              0.0695780
     17.9133000             -0.3899080
      3.8053100              0.6944970
      1.7496800              0.4913540
      0.4485550              0.0226370
      0.1644980             -0.0037230
S    1   1.00
      0.4485550              1.0000000
S    8   1.00
   2808.6000000             -0.0006350
    421.1800000             -0.0034920
     50.3457000             -0.0251950
     17.9133000              0.1501130
      3.8053100             -0.3662260
      1.7496800             -0.3834220
      0.4485550              0.7144680
      0.1644980              0.5352530
S    1   1.00
      0.1644980              1.0000000
S    1   1.00
      0.0502000              1.0000000
P    7   1.00
    105.7520000              0.0053410
     27.6368000             -0.0830840
      6.5965600              0.4477660
      2.7852200              0.5506170
      1.0781200              0.1235000
      0.3935370             -0.0037710
      0.1274690              0.0022780
P    7   1.00
    105.7520000             -0.0013080
     27.6368000              0.0229210
      6.5965600             -0.1450290
      2.7852200             -0.2090370
      1.0781200              0.0937300
      0.3935370              0.6050210
      0.1274690              0.4571230
P    1   1.00
      0.1274690              1.0000000
P    1   1.00
      0.0394000              1.0000000
D    7   1.00
    143.8650000              0.0102370
     46.1163000              0.0760830
     17.3694000              0.2298070
      6.9510700              0.4033470
      2.7560700              0.4097280
      1.0117800              0.1627900
      0.4291000              0.0069910
D    1   1.00
      0.4291000              1.0000000
D    1   1.00
      0.1548000              1.0000000
****

BR     0
BR-ECP     4     10
g potential
  1
2      1.0000000              0.0000000
s-g potential
  3
2     70.0242570             49.9628340
2     31.1784120            370.0142050
2      7.1565930             10.2414390
p-g potential
  4
2     46.7734710             99.1122440
2     46.1841200            198.2530460
2     21.7138580             28.2617400
2     20.9417920             56.6233660
d-g potential
  6
2     50.6988390            -18.6058530
2     50.6447640            -27.9232800
2     15.4475090             -0.3796930
2     15.5002590             -0.7805830
2      2.8003910              0.0359680
2      1.0774800              0.0943970
f-g potential
  2
2     14.4656060             -1.0912690
2     21.2340650             -2.8876910


*************** g00009-br.com ***************
%mem=32GB
%nprocshared=16
#p wb97xd/genECP       counterpoise=2

00009 wb97xd/genECP       counterpoise=2

 0  1  0  1  0  1
  C         -1.274553       -0.000000       -2.036158  1
  C          0.000000        0.000000       -1.227123  1
  N          1.157822        0.000000       -1.938251  1
  O          0.000000        0.000000        0.000000  1
  C          2.437727        0.000000       -1.257939  1
  H         -1.102647       -0.000000       -3.110616  1
  H         -1.855539       -0.878858       -1.764608  1
  H         -1.855539        0.878858       -1.764608  1
  H          1.121252        0.000000       -2.941046  1
  H          3.229791        0.000000       -2.001550  1
  H          2.534158        0.880930       -0.625711  1
  H          2.534158       -0.880930       -0.625711  1
  C          0.230531        0.633379        3.822601  2
 BR          0.118782        0.326352        1.969616  2
  C          1.412044        0.329114        4.492866  2
  H          2.253161       -0.078908        3.949918  2
  C          1.486783        0.559485        5.865546  2
  H          2.401313        0.325917        6.394706  2
  C          0.395235        1.085899        6.553677  2
  H          0.459470        1.262384        7.618807  2
  C         -0.779312        1.384277        5.865546  2
  H         -1.630017        1.793201        6.394706  2
  C         -0.870138        1.159760        4.492866  2
  H         -1.776743        1.387857        3.949918  2

H C N O 0
aug-cc-pVDZ
****
Br     0
S    8   1.00
   2808.6000000              0.0016060
    421.1800000              0.0083930
     50.3457000              0.0695780
     17.9133000             -0.3899080
      3.8053100              0.6944970
      1.7496800              0.4913540
      0.4485550              0.0226370
      0.1644980             -0.0037230
S    1   1.00
      0.4485550              1.0000000
S    8   1.00
   2808.6000000             -0.0006350
    421.1800000             -0.0034920
     50.3457000             -0.0251950
     17.9133000              0.1501130
      3.8053100             -0.3662260
      1.7496800             -0.3834220
      0.4485550              0.7144680
      0.1644980              0.5352530
S    1   1.00
      0.1644980              1.0000000
S    1   1.00
      0.0502000              1.0000000
P    7   1.00
    105.7520000              0.0053410
     27.6368000             -0.0830840
      6.5965600              0.4477660
      2.7852200              0.5506170
      1.0781200              0.1235000
      0.3935370             -0.0037710
      0.1274690              0.0022780
P    7   1.00
    105.7520000             -0.0013080
     27.6368000              0.0229210
      6.5965600             -0.1450290
      2.7852200             -0.2090370
      1.0781200              0.0937300
      0.3935370              0.6050210
      0.1274690              0.4571230
P    1   1.00
      0.1274690              1.0000000
P    1   1.00
      0.0394000              1.0000000
D    7   1.00
    143.8650000              0.0102370
     46.1163000              0.0760830
     17.3694000              0.2298070
      6.9510700              0.4033470
      2.7560700              0.4097280
      1.0117800              0.1627900
      0.4291000              0.0069910
D    1   1.00
      0.4291000              1.0000000
D    1   1.00
      0.1548000              1.0000000
****

BR     0
BR-ECP     4     10
g potential
  1
2      1.0000000              0.0000000
s-g potential
  3
2     70.0242570             49.9628340
2     31.1784120            370.0142050
2      7.1565930             10.2414390
p-g potential
  4
2     46.7734710             99.1122440
2     46.1841200            198.2530460
2     21.7138580             28.2617400
2     20.9417920             56.6233660
d-g potential
  6
2     50.6988390            -18.6058530
2     50.6447640            -27.9232800
2     15.4475090             -0.3796930
2     15.5002590             -0.7805830
2      2.8003910              0.0359680
2      1.0774800              0.0943970
f-g potential
  2
2     14.4656060             -1.0912690
2     21.2340650             -2.8876910


*************** g00010-br.com ***************
%mem=32GB
%nprocshared=16
#p wb97xd/genECP       counterpoise=2

00010 wb97xd/genECP       counterpoise=2

 0  1  0  1  0  1
  C         -1.274553       -0.000000       -2.036158  1
  C          0.000000        0.000000       -1.227123  1
  N          1.157822        0.000000       -1.938251  1
  O          0.000000        0.000000        0.000000  1
  C          2.437727        0.000000       -1.257939  1
  H         -1.102647       -0.000000       -3.110616  1
  H         -1.855539       -0.878858       -1.764608  1
  H         -1.855539        0.878858       -1.764608  1
  H          1.121252        0.000000       -2.941046  1
  H          3.229791        0.000000       -2.001550  1
  H          2.534158        0.880930       -0.625711  1
  H          2.534158       -0.880930       -0.625711  1
  C          0.117044        0.663788        3.822601  2
 BR          0.060307        0.342020        1.969616  2
  C          1.333442        0.569313        4.492866  2
  H          2.232633        0.313548        3.949918  2
  C          1.367042        0.809163        5.865546  2
  H          2.308237        0.737949        6.394706  2
  C          0.200666        1.138034        6.553677  2
  H          0.233279        1.322992        7.618807  2
  C         -1.007849        1.227920        5.865546  2
  H         -1.916640        1.482909        6.394706  2
  C         -1.058309        0.991043        4.492866  2
  H         -1.990749        1.058244        3.949918  2

H C N O 0
aug-cc-pVDZ
****
Br     0
S    8   1.00
   2808.6000000              0.0016060
    421.1800000              0.0083930
     50.3457000              0.0695780
     17.9133000             -0.3899080
      3.8053100              0.6944970
      1.7496800              0.4913540
      0.4485550              0.0226370
      0.1644980             -0.0037230
S    1   1.00
      0.4485550              1.0000000
S    8   1.00
   2808.6000000             -0.0006350
    421.1800000             -0.0034920
     50.3457000             -0.0251950
     17.9133000              0.1501130
      3.8053100             -0.3662260
      1.7496800             -0.3834220
      0.4485550              0.7144680
      0.1644980              0.5352530
S    1   1.00
      0.1644980              1.0000000
S    1   1.00
      0.0502000              1.0000000
P    7   1.00
    105.7520000              0.0053410
     27.6368000             -0.0830840
      6.5965600              0.4477660
      2.7852200              0.5506170
      1.0781200              0.1235000
      0.3935370             -0.0037710
      0.1274690              0.0022780
P    7   1.00
    105.7520000             -0.0013080
     27.6368000              0.0229210
      6.5965600             -0.1450290
      2.7852200             -0.2090370
      1.0781200              0.0937300
      0.3935370              0.6050210
      0.1274690              0.4571230
P    1   1.00
      0.1274690              1.0000000
P    1   1.00
      0.0394000              1.0000000
D    7   1.00
    143.8650000              0.0102370
     46.1163000              0.0760830
     17.3694000              0.2298070
      6.9510700              0.4033470
      2.7560700              0.4097280
      1.0117800              0.1627900
      0.4291000              0.0069910
D    1   1.00
      0.4291000              1.0000000
D    1   1.00
      0.1548000              1.0000000
****

BR     0
BR-ECP     4     10
g potential
  1
2      1.0000000              0.0000000
s-g potential
  3
2     70.0242570             49.9628340
2     31.1784120            370.0142050
2      7.1565930             10.2414390
p-g potential
  4
2     46.7734710             99.1122440
2     46.1841200            198.2530460
2     21.7138580             28.2617400
2     20.9417920             56.6233660
d-g potential
  6
2     50.6988390            -18.6058530
2     50.6447640            -27.9232800
2     15.4475090             -0.3796930
2     15.5002590             -0.7805830
2      2.8003910              0.0359680
2      1.0774800              0.0943970
f-g potential
  2
2     14.4656060             -1.0912690
2     21.2340650             -2.8876910


*************** g00011-br.com ***************
%mem=32GB
%nprocshared=16
#p wb97xd/genECP       counterpoise=2

00011 wb97xd/genECP       counterpoise=2

 0  1  0  1  0  1
  C         -1.274553       -0.000000       -2.036158  1
  C          0.000000        0.000000       -1.227123  1
  N          1.157822        0.000000       -1.938251  1
  O          0.000000        0.000000        0.000000  1
  C          2.437727        0.000000       -1.257939  1
  H         -1.102647       -0.000000       -3.110616  1
  H         -1.855539       -0.878858       -1.764608  1
  H         -1.855539        0.878858       -1.764608  1
  H          1.121252        0.000000       -2.941046  1
  H          3.229791        0.000000       -2.001550  1
  H          2.534158        0.880930       -0.625711  1
  H          2.534158       -0.880930       -0.625711  1
  C          0.000000        0.674028        3.822601  2
 BR          0.000000        0.347296        1.969616  2
  C          1.214324        0.792214        4.492866  2
  H          2.144267        0.696477        3.949918  2
  C          1.205764        1.034254        5.865546  2
  H          2.145026        1.127559        6.394706  2
  C          0.000000        1.155590        6.553677  2
  H          0.000000        1.343401        7.618807  2
  C         -1.205764        1.034254        5.865546  2
  H         -2.145026        1.127559        6.394706  2
  C         -1.214324        0.792214        4.492866  2
  H         -2.144267        0.696477        3.949918  2

H C N O 0
aug-cc-pVDZ
****
Br     0
S    8   1.00
   2808.6000000              0.0016060
    421.1800000              0.0083930
     50.3457000              0.0695780
     17.9133000             -0.3899080
      3.8053100              0.6944970
      1.7496800              0.4913540
      0.4485550              0.0226370
      0.1644980             -0.0037230
S    1   1.00
      0.4485550              1.0000000
S    8   1.00
   2808.6000000             -0.0006350
    421.1800000             -0.0034920
     50.3457000             -0.0251950
     17.9133000              0.1501130
      3.8053100             -0.3662260
      1.7496800             -0.3834220
      0.4485550              0.7144680
      0.1644980              0.5352530
S    1   1.00
      0.1644980              1.0000000
S    1   1.00
      0.0502000              1.0000000
P    7   1.00
    105.7520000              0.0053410
     27.6368000             -0.0830840
      6.5965600              0.4477660
      2.7852200              0.5506170
      1.0781200              0.1235000
      0.3935370             -0.0037710
      0.1274690              0.0022780
P    7   1.00
    105.7520000             -0.0013080
     27.6368000              0.0229210
      6.5965600             -0.1450290
      2.7852200             -0.2090370
      1.0781200              0.0937300
      0.3935370              0.6050210
      0.1274690              0.4571230
P    1   1.00
      0.1274690              1.0000000
P    1   1.00
      0.0394000              1.0000000
D    7   1.00
    143.8650000              0.0102370
     46.1163000              0.0760830
     17.3694000              0.2298070
      6.9510700              0.4033470
      2.7560700              0.4097280
      1.0117800              0.1627900
      0.4291000              0.0069910
D    1   1.00
      0.4291000              1.0000000
D    1   1.00
      0.1548000              1.0000000
****

BR     0
BR-ECP     4     10
g potential
  1
2      1.0000000              0.0000000
s-g potential
  3
2     70.0242570             49.9628340
2     31.1784120            370.0142050
2      7.1565930             10.2414390
p-g potential
  4
2     46.7734710             99.1122440
2     46.1841200            198.2530460
2     21.7138580             28.2617400
2     20.9417920             56.6233660
d-g potential
  6
2     50.6988390            -18.6058530
2     50.6447640            -27.9232800
2     15.4475090             -0.3796930
2     15.5002590             -0.7805830
2      2.8003910              0.0359680
2      1.0774800              0.0943970
f-g potential
  2
2     14.4656060             -1.0912690
2     21.2340650             -2.8876910


*************** g00012-br.com ***************
%mem=32GB
%nprocshared=16
#p wb97xd/genECP       counterpoise=2

00012 wb97xd/genECP       counterpoise=2

 0  1  0  1  0  1
  C         -1.274553       -0.000000       -2.036158  1
  C          0.000000        0.000000       -1.227123  1
  N          1.157822        0.000000       -1.938251  1
  O          0.000000        0.000000        0.000000  1
  C          2.437727        0.000000       -1.257939  1
  H         -1.102647       -0.000000       -3.110616  1
  H         -1.855539       -0.878858       -1.764608  1
  H         -1.855539        0.878858       -1.764608  1
  H          1.121252        0.000000       -2.941046  1
  H          3.229791        0.000000       -2.001550  1
  H          2.534158        0.880930       -0.625711  1
  H          2.534158       -0.880930       -0.625711  1
  C         -0.117044        0.663788        3.822601  2
 BR         -0.060307        0.342020        1.969616  2
  C          1.058309        0.991043        4.492866  2
  H          1.990749        1.058244        3.949918  2
  C          1.007849        1.227920        5.865546  2
  H          1.916640        1.482909        6.394706  2
  C         -0.200666        1.138034        6.553677  2
  H         -0.233279        1.322992        7.618807  2
  C         -1.367042        0.809163        5.865546  2
  H         -2.308237        0.737949        6.394706  2
  C         -1.333442        0.569313        4.492866  2
  H         -2.232633        0.313548        3.949918  2

H C N O 0
aug-cc-pVDZ
****
Br     0
S    8   1.00
   2808.6000000              0.0016060
    421.1800000              0.0083930
     50.3457000              0.0695780
     17.9133000             -0.3899080
      3.8053100              0.6944970
      1.7496800              0.4913540
      0.4485550              0.0226370
      0.1644980             -0.0037230
S    1   1.00
      0.4485550              1.0000000
S    8   1.00
   2808.6000000             -0.0006350
    421.1800000             -0.0034920
     50.3457000             -0.0251950
     17.9133000              0.1501130
      3.8053100             -0.3662260
      1.7496800             -0.3834220
      0.4485550              0.7144680
      0.1644980              0.5352530
S    1   1.00
      0.1644980              1.0000000
S    1   1.00
      0.0502000              1.0000000
P    7   1.00
    105.7520000              0.0053410
     27.6368000             -0.0830840
      6.5965600              0.4477660
      2.7852200              0.5506170
      1.0781200              0.1235000
      0.3935370             -0.0037710
      0.1274690              0.0022780
P    7   1.00
    105.7520000             -0.0013080
     27.6368000              0.0229210
      6.5965600             -0.1450290
      2.7852200             -0.2090370
      1.0781200              0.0937300
      0.3935370              0.6050210
      0.1274690              0.4571230
P    1   1.00
      0.1274690              1.0000000
P    1   1.00
      0.0394000              1.0000000
D    7   1.00
    143.8650000              0.0102370
     46.1163000              0.0760830
     17.3694000              0.2298070
      6.9510700              0.4033470
      2.7560700              0.4097280
      1.0117800              0.1627900
      0.4291000              0.0069910
D    1   1.00
      0.4291000              1.0000000
D    1   1.00
      0.1548000              1.0000000
****

BR     0
BR-ECP     4     10
g potential
  1
2      1.0000000              0.0000000
s-g potential
  3
2     70.0242570             49.9628340
2     31.1784120            370.0142050
2      7.1565930             10.2414390
p-g potential
  4
2     46.7734710             99.1122440
2     46.1841200            198.2530460
2     21.7138580             28.2617400
2     20.9417920             56.6233660
d-g potential
  6
2     50.6988390            -18.6058530
2     50.6447640            -27.9232800
2     15.4475090             -0.3796930
2     15.5002590             -0.7805830
2      2.8003910              0.0359680
2      1.0774800              0.0943970
f-g potential
  2
2     14.4656060             -1.0912690
2     21.2340650             -2.8876910


*************** g00013-br.com ***************
%mem=32GB
%nprocshared=16
#p wb97xd/genECP       counterpoise=2

00013 wb97xd/genECP       counterpoise=2

 0  1  0  1  0  1
  C         -1.274553       -0.000000       -2.036158  1
  C          0.000000        0.000000       -1.227123  1
  N          1.157822        0.000000       -1.938251  1
  O          0.000000        0.000000        0.000000  1
  C          2.437727        0.000000       -1.257939  1
  H         -1.102647       -0.000000       -3.110616  1
  H         -1.855539       -0.878858       -1.764608  1
  H         -1.855539        0.878858       -1.764608  1
  H          1.121252        0.000000       -2.941046  1
  H          3.229791        0.000000       -2.001550  1
  H          2.534158        0.880930       -0.625711  1
  H          2.534158       -0.880930       -0.625711  1
  C         -0.230531        0.633379        3.822601  2
 BR         -0.118782        0.326352        1.969616  2
  C          0.870138        1.159760        4.492866  2
  H          1.776743        1.387857        3.949918  2
  C          0.779312        1.384277        5.865546  2
  H          1.630017        1.793201        6.394706  2
  C         -0.395235        1.085899        6.553677  2
  H         -0.459470        1.262384        7.618807  2
  C         -1.486783        0.559485        5.865546  2
  H         -2.401313        0.325917        6.394706  2
  C         -1.412044        0.329114        4.492866  2
  H         -2.253161       -0.078908        3.949918  2

H C N O 0
aug-cc-pVDZ
****
Br     0
S    8   1.00
   2808.6000000              0.0016060
    421.1800000              0.0083930
     50.3457000              0.0695780
     17.9133000             -0.3899080
      3.8053100              0.6944970
      1.7496800              0.4913540
      0.4485550              0.0226370
      0.1644980             -0.0037230
S    1   1.00
      0.4485550              1.0000000
S    8   1.00
   2808.6000000             -0.0006350
    421.1800000             -0.0034920
     50.3457000             -0.0251950
     17.9133000              0.1501130
      3.8053100             -0.3662260
      1.7496800             -0.3834220
      0.4485550              0.7144680
      0.1644980              0.5352530
S    1   1.00
      0.1644980              1.0000000
S    1   1.00
      0.0502000              1.0000000
P    7   1.00
    105.7520000              0.0053410
     27.6368000             -0.0830840
      6.5965600              0.4477660
      2.7852200              0.5506170
      1.0781200              0.1235000
      0.3935370             -0.0037710
      0.1274690              0.0022780
P    7   1.00
    105.7520000             -0.0013080
     27.6368000              0.0229210
      6.5965600             -0.1450290
      2.7852200             -0.2090370
      1.0781200              0.0937300
      0.3935370              0.6050210
      0.1274690              0.4571230
P    1   1.00
      0.1274690              1.0000000
P    1   1.00
      0.0394000              1.0000000
D    7   1.00
    143.8650000              0.0102370
     46.1163000              0.0760830
     17.3694000              0.2298070
      6.9510700              0.4033470
      2.7560700              0.4097280
      1.0117800              0.1627900
      0.4291000              0.0069910
D    1   1.00
      0.4291000              1.0000000
D    1   1.00
      0.1548000              1.0000000
****

BR     0
BR-ECP     4     10
g potential
  1
2      1.0000000              0.0000000
s-g potential
  3
2     70.0242570             49.9628340
2     31.1784120            370.0142050
2      7.1565930             10.2414390
p-g potential
  4
2     46.7734710             99.1122440
2     46.1841200            198.2530460
2     21.7138580             28.2617400
2     20.9417920             56.6233660
d-g potential
  6
2     50.6988390            -18.6058530
2     50.6447640            -27.9232800
2     15.4475090             -0.3796930
2     15.5002590             -0.7805830
2      2.8003910              0.0359680
2      1.0774800              0.0943970
f-g potential
  2
2     14.4656060             -1.0912690
2     21.2340650             -2.8876910


*************** g00014-br.com ***************
%mem=32GB
%nprocshared=16
#p wb97xd/genECP       counterpoise=2

00014 wb97xd/genECP       counterpoise=2

 0  1  0  1  0  1
  C         -1.274553       -0.000000       -2.036158  1
  C          0.000000        0.000000       -1.227123  1
  N          1.157822        0.000000       -1.938251  1
  O          0.000000        0.000000        0.000000  1
  C          2.437727        0.000000       -1.257939  1
  H         -1.102647       -0.000000       -3.110616  1
  H         -1.855539       -0.878858       -1.764608  1
  H         -1.855539        0.878858       -1.764608  1
  H          1.121252        0.000000       -2.941046  1
  H          3.229791        0.000000       -2.001550  1
  H          2.534158        0.880930       -0.625711  1
  H          2.534158       -0.880930       -0.625711  1
  C         -0.337014        0.583725        3.822601  2
 BR         -0.173648        0.300767        1.969616  2
  C          0.655529        1.293239        4.492866  2
  H          1.508751        1.675300        3.949918  2
  C          0.527095        1.498572        5.865546  2
  H          1.293867        2.049008        6.394706  2
  C         -0.577795        1.000770        6.553677  2
  H         -0.671701        1.163420        7.618807  2
  C         -1.561349        0.292808        5.865546  2
  H         -2.421427       -0.096018        6.394706  2
  C         -1.447742        0.078915        4.492866  2
  H         -2.205228       -0.468967        3.949918  2

H C N O 0
aug-cc-pVDZ
****
Br     0
S    8   1.00
   2808.6000000              0.0016060
    421.1800000              0.0083930
     50.3457000              0.0695780
     17.9133000             -0.3899080
      3.8053100              0.6944970
      1.7496800              0.4913540
      0.4485550              0.0226370
      0.1644980             -0.0037230
S    1   1.00
      0.4485550              1.0000000
S    8   1.00
   2808.6000000             -0.0006350
    421.1800000             -0.0034920
     50.3457000             -0.0251950
     17.9133000              0.1501130
      3.8053100             -0.3662260
      1.7496800             -0.3834220
      0.4485550              0.7144680
      0.1644980              0.5352530
S    1   1.00
      0.1644980              1.0000000
S    1   1.00
      0.0502000              1.0000000
P    7   1.00
    105.7520000              0.0053410
     27.6368000             -0.0830840
      6.5965600              0.4477660
      2.7852200              0.5506170
      1.0781200              0.1235000
      0.3935370             -0.0037710
      0.1274690              0.0022780
P    7   1.00
    105.7520000             -0.0013080
     27.6368000              0.0229210
      6.5965600             -0.1450290
      2.7852200             -0.2090370
      1.0781200              0.0937300
      0.3935370              0.6050210
      0.1274690              0.4571230
P    1   1.00
      0.1274690              1.0000000
P    1   1.00
      0.0394000              1.0000000
D    7   1.00
    143.8650000              0.0102370
     46.1163000              0.0760830
     17.3694000              0.2298070
      6.9510700              0.4033470
      2.7560700              0.4097280
      1.0117800              0.1627900
      0.4291000              0.0069910
D    1   1.00
      0.4291000              1.0000000
D    1   1.00
      0.1548000              1.0000000
****

BR     0
BR-ECP     4     10
g potential
  1
2      1.0000000              0.0000000
s-g potential
  3
2     70.0242570             49.9628340
2     31.1784120            370.0142050
2      7.1565930             10.2414390
p-g potential
  4
2     46.7734710             99.1122440
2     46.1841200            198.2530460
2     21.7138580             28.2617400
2     20.9417920             56.6233660
d-g potential
  6
2     50.6988390            -18.6058530
2     50.6447640            -27.9232800
2     15.4475090             -0.3796930
2     15.5002590             -0.7805830
2      2.8003910              0.0359680
2      1.0774800              0.0943970
f-g potential
  2
2     14.4656060             -1.0912690
2     21.2340650             -2.8876910


*************** g00015-br.com ***************
%mem=32GB
%nprocshared=16
#p wb97xd/genECP       counterpoise=2

00015 wb97xd/genECP       counterpoise=2

 0  1  0  1  0  1
  C         -1.274553       -0.000000       -2.036158  1
  C          0.000000        0.000000       -1.227123  1
  N          1.157822        0.000000       -1.938251  1
  O          0.000000        0.000000        0.000000  1
  C          2.437727        0.000000       -1.257939  1
  H         -1.102647       -0.000000       -3.110616  1
  H         -1.855539       -0.878858       -1.764608  1
  H         -1.855539        0.878858       -1.764608  1
  H          1.121252        0.000000       -2.941046  1
  H          3.229791        0.000000       -2.001550  1
  H          2.534158        0.880930       -0.625711  1
  H          2.534158       -0.880930       -0.625711  1
  C         -0.433257        0.516335        3.822601  2
 BR         -0.223238        0.266044        1.969616  2
  C          0.421001        1.387423        4.492866  2
  H          1.194917        1.911841        3.949918  2
  C          0.258863        1.567335        5.865546  2
  H          0.918404        2.242557        6.394706  2
  C         -0.742799        0.885233        6.553677  2
  H         -0.863522        1.029105        7.618807  2
  C         -1.588475        0.017234        5.865546  2
  H         -2.367966       -0.515036        6.394706  2
  C         -1.439451       -0.173682        4.492866  2
  H         -2.090291       -0.844776        3.949918  2

H C N O 0
aug-cc-pVDZ
****
Br     0
S    8   1.00
   2808.6000000              0.0016060
    421.1800000              0.0083930
     50.3457000              0.0695780
     17.9133000             -0.3899080
      3.8053100              0.6944970
      1.7496800              0.4913540
      0.4485550              0.0226370
      0.1644980             -0.0037230
S    1   1.00
      0.4485550              1.0000000
S    8   1.00
   2808.6000000             -0.0006350
    421.1800000             -0.0034920
     50.3457000             -0.0251950
     17.9133000              0.1501130
      3.8053100             -0.3662260
      1.7496800             -0.3834220
      0.4485550              0.7144680
      0.1644980              0.5352530
S    1   1.00
      0.1644980              1.0000000
S    1   1.00
      0.0502000              1.0000000
P    7   1.00
    105.7520000              0.0053410
     27.6368000             -0.0830840
      6.5965600              0.4477660
      2.7852200              0.5506170
      1.0781200              0.1235000
      0.3935370             -0.0037710
      0.1274690              0.0022780
P    7   1.00
    105.7520000             -0.0013080
     27.6368000              0.0229210
      6.5965600             -0.1450290
      2.7852200             -0.2090370
      1.0781200              0.0937300
      0.3935370              0.6050210
      0.1274690              0.4571230
P    1   1.00
      0.1274690              1.0000000
P    1   1.00
      0.0394000              1.0000000
D    7   1.00
    143.8650000              0.0102370
     46.1163000              0.0760830
     17.3694000              0.2298070
      6.9510700              0.4033470
      2.7560700              0.4097280
      1.0117800              0.1627900
      0.4291000              0.0069910
D    1   1.00
      0.4291000              1.0000000
D    1   1.00
      0.1548000              1.0000000
****

BR     0
BR-ECP     4     10
g potential
  1
2      1.0000000              0.0000000
s-g potential
  3
2     70.0242570             49.9628340
2     31.1784120            370.0142050
2      7.1565930             10.2414390
p-g potential
  4
2     46.7734710             99.1122440
2     46.1841200            198.2530460
2     21.7138580             28.2617400
2     20.9417920             56.6233660
d-g potential
  6
2     50.6988390            -18.6058530
2     50.6447640            -27.9232800
2     15.4475090             -0.3796930
2     15.5002590             -0.7805830
2      2.8003910              0.0359680
2      1.0774800              0.0943970
f-g potential
  2
2     14.4656060             -1.0912690
2     21.2340650             -2.8876910


*************** g00016-br.com ***************
%mem=32GB
%nprocshared=16
#p wb97xd/genECP       counterpoise=2

00016 wb97xd/genECP       counterpoise=2

 0  1  0  1  0  1
  C         -1.274553       -0.000000       -2.036158  1
  C          0.000000        0.000000       -1.227123  1
  N          1.157822        0.000000       -1.938251  1
  O          0.000000        0.000000        0.000000  1
  C          2.437727        0.000000       -1.257939  1
  H         -1.102647       -0.000000       -3.110616  1
  H         -1.855539       -0.878858       -1.764608  1
  H         -1.855539        0.878858       -1.764608  1
  H          1.121252        0.000000       -2.941046  1
  H          3.229791        0.000000       -2.001550  1
  H          2.534158        0.880930       -0.625711  1
  H          2.534158       -0.880930       -0.625711  1
  C         -0.516335        0.433257        3.822601  2
 BR         -0.266044        0.223238        1.969616  2
  C          0.173682        1.439451        4.492866  2
  H          0.844776        2.090291        3.949918  2
  C         -0.017234        1.588475        5.865546  2
  H          0.515036        2.367966        6.394706  2
  C         -0.885233        0.742799        6.553677  2
  H         -1.029105        0.863522        7.618807  2
  C         -1.567335       -0.258863        5.865546  2
  H         -2.242557       -0.918404        6.394706  2
  C         -1.387423       -0.421001        4.492866  2
  H         -1.911841       -1.194917        3.949918  2

H C N O 0
aug-cc-pVDZ
****
Br     0
S    8   1.00
   2808.6000000              0.0016060
    421.1800000              0.0083930
     50.3457000              0.0695780
     17.9133000             -0.3899080
      3.8053100              0.6944970
      1.7496800              0.4913540
      0.4485550              0.0226370
      0.1644980             -0.0037230
S    1   1.00
      0.4485550              1.0000000
S    8   1.00
   2808.6000000             -0.0006350
    421.1800000             -0.0034920
     50.3457000             -0.0251950
     17.9133000              0.1501130
      3.8053100             -0.3662260
      1.7496800             -0.3834220
      0.4485550              0.7144680
      0.1644980              0.5352530
S    1   1.00
      0.1644980              1.0000000
S    1   1.00
      0.0502000              1.0000000
P    7   1.00
    105.7520000              0.0053410
     27.6368000             -0.0830840
      6.5965600              0.4477660
      2.7852200              0.5506170
      1.0781200              0.1235000
      0.3935370             -0.0037710
      0.1274690              0.0022780
P    7   1.00
    105.7520000             -0.0013080
     27.6368000              0.0229210
      6.5965600             -0.1450290
      2.7852200             -0.2090370
      1.0781200              0.0937300
      0.3935370              0.6050210
      0.1274690              0.4571230
P    1   1.00
      0.1274690              1.0000000
P    1   1.00
      0.0394000              1.0000000
D    7   1.00
    143.8650000              0.0102370
     46.1163000              0.0760830
     17.3694000              0.2298070
      6.9510700              0.4033470
      2.7560700              0.4097280
      1.0117800              0.1627900
      0.4291000              0.0069910
D    1   1.00
      0.4291000              1.0000000
D    1   1.00
      0.1548000              1.0000000
****

BR     0
BR-ECP     4     10
g potential
  1
2      1.0000000              0.0000000
s-g potential
  3
2     70.0242570             49.9628340
2     31.1784120            370.0142050
2      7.1565930             10.2414390
p-g potential
  4
2     46.7734710             99.1122440
2     46.1841200            198.2530460
2     21.7138580             28.2617400
2     20.9417920             56.6233660
d-g potential
  6
2     50.6988390            -18.6058530
2     50.6447640            -27.9232800
2     15.4475090             -0.3796930
2     15.5002590             -0.7805830
2      2.8003910              0.0359680
2      1.0774800              0.0943970
f-g potential
  2
2     14.4656060             -1.0912690
2     21.2340650             -2.8876910


*************** g00017-br.com ***************
%mem=32GB
%nprocshared=16
#p wb97xd/genECP       counterpoise=2

00017 wb97xd/genECP       counterpoise=2

 0  1  0  1  0  1
  C         -1.274553       -0.000000       -2.036158  1
  C          0.000000        0.000000       -1.227123  1
  N          1.157822        0.000000       -1.938251  1
  O          0.000000        0.000000        0.000000  1
  C          2.437727        0.000000       -1.257939  1
  H         -1.102647       -0.000000       -3.110616  1
  H         -1.855539       -0.878858       -1.764608  1
  H         -1.855539        0.878858       -1.764608  1
  H          1.121252        0.000000       -2.941046  1
  H          3.229791        0.000000       -2.001550  1
  H          2.534158        0.880930       -0.625711  1
  H          2.534158       -0.880930       -0.625711  1
  C         -0.583725        0.337014        3.822601  2
 BR         -0.300767        0.173648        1.969616  2
  C         -0.078915        1.447742        4.492866  2
  H          0.468967        2.205228        3.949918  2
  C         -0.292808        1.561349        5.865546  2
  H          0.096018        2.421427        6.394706  2
  C         -1.000770        0.577795        6.553677  2
  H         -1.163420        0.671701        7.618807  2
  C         -1.498572       -0.527095        5.865546  2
  H         -2.049008       -1.293867        6.394706  2
  C         -1.293239       -0.655529        4.492866  2
  H         -1.675300       -1.508751        3.949918  2

H C N O 0
aug-cc-pVDZ
****
Br     0
S    8   1.00
   2808.6000000              0.0016060
    421.1800000              0.0083930
     50.3457000              0.0695780
     17.9133000             -0.3899080
      3.8053100              0.6944970
      1.7496800              0.4913540
      0.4485550              0.0226370
      0.1644980             -0.0037230
S    1   1.00
      0.4485550              1.0000000
S    8   1.00
   2808.6000000             -0.0006350
    421.1800000             -0.0034920
     50.3457000             -0.0251950
     17.9133000              0.1501130
      3.8053100             -0.3662260
      1.7496800             -0.3834220
      0.4485550              0.7144680
      0.1644980              0.5352530
S    1   1.00
      0.1644980              1.0000000
S    1   1.00
      0.0502000              1.0000000
P    7   1.00
    105.7520000              0.0053410
     27.6368000             -0.0830840
      6.5965600              0.4477660
      2.7852200              0.5506170
      1.0781200              0.1235000
      0.3935370             -0.0037710
      0.1274690              0.0022780
P    7   1.00
    105.7520000             -0.0013080
     27.6368000              0.0229210
      6.5965600             -0.1450290
      2.7852200             -0.2090370
      1.0781200              0.0937300
      0.3935370              0.6050210
      0.1274690              0.4571230
P    1   1.00
      0.1274690              1.0000000
P    1   1.00
      0.0394000              1.0000000
D    7   1.00
    143.8650000              0.0102370
     46.1163000              0.0760830
     17.3694000              0.2298070
      6.9510700              0.4033470
      2.7560700              0.4097280
      1.0117800              0.1627900
      0.4291000              0.0069910
D    1   1.00
      0.4291000              1.0000000
D    1   1.00
      0.1548000              1.0000000
****

BR     0
BR-ECP     4     10
g potential
  1
2      1.0000000              0.0000000
s-g potential
  3
2     70.0242570             49.9628340
2     31.1784120            370.0142050
2      7.1565930             10.2414390
p-g potential
  4
2     46.7734710             99.1122440
2     46.1841200            198.2530460
2     21.7138580             28.2617400
2     20.9417920             56.6233660
d-g potential
  6
2     50.6988390            -18.6058530
2     50.6447640            -27.9232800
2     15.4475090             -0.3796930
2     15.5002590             -0.7805830
2      2.8003910              0.0359680
2      1.0774800              0.0943970
f-g potential
  2
2     14.4656060             -1.0912690
2     21.2340650             -2.8876910


*************** g00018-br.com ***************
%mem=32GB
%nprocshared=16
#p wb97xd/genECP       counterpoise=2

00018 wb97xd/genECP       counterpoise=2

 0  1  0  1  0  1
  C         -1.274553       -0.000000       -2.036158  1
  C          0.000000        0.000000       -1.227123  1
  N          1.157822        0.000000       -1.938251  1
  O          0.000000        0.000000        0.000000  1
  C          2.437727        0.000000       -1.257939  1
  H         -1.102647       -0.000000       -3.110616  1
  H         -1.855539       -0.878858       -1.764608  1
  H         -1.855539        0.878858       -1.764608  1
  H          1.121252        0.000000       -2.941046  1
  H          3.229791        0.000000       -2.001550  1
  H          2.534158        0.880930       -0.625711  1
  H          2.534158       -0.880930       -0.625711  1
  C         -0.633379        0.230531        3.822601  2
 BR         -0.326352        0.118782        1.969616  2
  C         -0.329114        1.412044        4.492866  2
  H          0.078908        2.253161        3.949918  2
  C         -0.559485        1.486783        5.865546  2
  H         -0.325917        2.401313        6.394706  2
  C         -1.085899        0.395235        6.553677  2
  H         -1.262384        0.459470        7.618807  2
  C         -1.384277       -0.779312        5.865546  2
  H         -1.793201       -1.630017        6.394706  2
  C         -1.159760       -0.870138        4.492866  2
  H         -1.387857       -1.776743        3.949918  2

H C N O 0
aug-cc-pVDZ
****
Br     0
S    8   1.00
   2808.6000000              0.0016060
    421.1800000              0.0083930
     50.3457000              0.0695780
     17.9133000             -0.3899080
      3.8053100              0.6944970
      1.7496800              0.4913540
      0.4485550              0.0226370
      0.1644980             -0.0037230
S    1   1.00
      0.4485550              1.0000000
S    8   1.00
   2808.6000000             -0.0006350
    421.1800000             -0.0034920
     50.3457000             -0.0251950
     17.9133000              0.1501130
      3.8053100             -0.3662260
      1.7496800             -0.3834220
      0.4485550              0.7144680
      0.1644980              0.5352530
S    1   1.00
      0.1644980              1.0000000
S    1   1.00
      0.0502000              1.0000000
P    7   1.00
    105.7520000              0.0053410
     27.6368000             -0.0830840
      6.5965600              0.4477660
      2.7852200              0.5506170
      1.0781200              0.1235000
      0.3935370             -0.0037710
      0.1274690              0.0022780
P    7   1.00
    105.7520000             -0.0013080
     27.6368000              0.0229210
      6.5965600             -0.1450290
      2.7852200             -0.2090370
      1.0781200              0.0937300
      0.3935370              0.6050210
      0.1274690              0.4571230
P    1   1.00
      0.1274690              1.0000000
P    1   1.00
      0.0394000              1.0000000
D    7   1.00
    143.8650000              0.0102370
     46.1163000              0.0760830
     17.3694000              0.2298070
      6.9510700              0.4033470
      2.7560700              0.4097280
      1.0117800              0.1627900
      0.4291000              0.0069910
D    1   1.00
      0.4291000              1.0000000
D    1   1.00
      0.1548000              1.0000000
****

BR     0
BR-ECP     4     10
g potential
  1
2      1.0000000              0.0000000
s-g potential
  3
2     70.0242570             49.9628340
2     31.1784120            370.0142050
2      7.1565930             10.2414390
p-g potential
  4
2     46.7734710             99.1122440
2     46.1841200            198.2530460
2     21.7138580             28.2617400
2     20.9417920             56.6233660
d-g potential
  6
2     50.6988390            -18.6058530
2     50.6447640            -27.9232800
2     15.4475090             -0.3796930
2     15.5002590             -0.7805830
2      2.8003910              0.0359680
2      1.0774800              0.0943970
f-g potential
  2
2     14.4656060             -1.0912690
2     21.2340650             -2.8876910


*************** g00019-br.com ***************
%mem=32GB
%nprocshared=16
#p wb97xd/genECP       counterpoise=2

00019 wb97xd/genECP       counterpoise=2

 0  1  0  1  0  1
  C         -1.274553       -0.000000       -2.036158  1
  C          0.000000        0.000000       -1.227123  1
  N          1.157822        0.000000       -1.938251  1
  O          0.000000        0.000000        0.000000  1
  C          2.437727        0.000000       -1.257939  1
  H         -1.102647       -0.000000       -3.110616  1
  H         -1.855539       -0.878858       -1.764608  1
  H         -1.855539        0.878858       -1.764608  1
  H          1.121252        0.000000       -2.941046  1
  H          3.229791        0.000000       -2.001550  1
  H          2.534158        0.880930       -0.625711  1
  H          2.534158       -0.880930       -0.625711  1
  C         -0.663788        0.117044        3.822601  2
 BR         -0.342020        0.060307        1.969616  2
  C         -0.569313        1.333442        4.492866  2
  H         -0.313548        2.232633        3.949918  2
  C         -0.809163        1.367042        5.865546  2
  H         -0.737949        2.308237        6.394706  2
  C         -1.138034        0.200666        6.553677  2
  H         -1.322992        0.233279        7.618807  2
  C         -1.227920       -1.007849        5.865546  2
  H         -1.482909       -1.916640        6.394706  2
  C         -0.991043       -1.058309        4.492866  2
  H         -1.058244       -1.990749        3.949918  2

H C N O 0
aug-cc-pVDZ
****
Br     0
S    8   1.00
   2808.6000000              0.0016060
    421.1800000              0.0083930
     50.3457000              0.0695780
     17.9133000             -0.3899080
      3.8053100              0.6944970
      1.7496800              0.4913540
      0.4485550              0.0226370
      0.1644980             -0.0037230
S    1   1.00
      0.4485550              1.0000000
S    8   1.00
   2808.6000000             -0.0006350
    421.1800000             -0.0034920
     50.3457000             -0.0251950
     17.9133000              0.1501130
      3.8053100             -0.3662260
      1.7496800             -0.3834220
      0.4485550              0.7144680
      0.1644980              0.5352530
S    1   1.00
      0.1644980              1.0000000
S    1   1.00
      0.0502000              1.0000000
P    7   1.00
    105.7520000              0.0053410
     27.6368000             -0.0830840
      6.5965600              0.4477660
      2.7852200              0.5506170
      1.0781200              0.1235000
      0.3935370             -0.0037710
      0.1274690              0.0022780
P    7   1.00
    105.7520000             -0.0013080
     27.6368000              0.0229210
      6.5965600             -0.1450290
      2.7852200             -0.2090370
      1.0781200              0.0937300
      0.3935370              0.6050210
      0.1274690              0.4571230
P    1   1.00
      0.1274690              1.0000000
P    1   1.00
      0.0394000              1.0000000
D    7   1.00
    143.8650000              0.0102370
     46.1163000              0.0760830
     17.3694000              0.2298070
      6.9510700              0.4033470
      2.7560700              0.4097280
      1.0117800              0.1627900
      0.4291000              0.0069910
D    1   1.00
      0.4291000              1.0000000
D    1   1.00
      0.1548000              1.0000000
****

BR     0
BR-ECP     4     10
g potential
  1
2      1.0000000              0.0000000
s-g potential
  3
2     70.0242570             49.9628340
2     31.1784120            370.0142050
2      7.1565930             10.2414390
p-g potential
  4
2     46.7734710             99.1122440
2     46.1841200            198.2530460
2     21.7138580             28.2617400
2     20.9417920             56.6233660
d-g potential
  6
2     50.6988390            -18.6058530
2     50.6447640            -27.9232800
2     15.4475090             -0.3796930
2     15.5002590             -0.7805830
2      2.8003910              0.0359680
2      1.0774800              0.0943970
f-g potential
  2
2     14.4656060             -1.0912690
2     21.2340650             -2.8876910


*************** g00020-br.com ***************
%mem=32GB
%nprocshared=16
#p wb97xd/genECP       counterpoise=2

00020 wb97xd/genECP       counterpoise=2

 0  1  0  1  0  1
  C         -1.274553       -0.000000       -2.036158  1
  C          0.000000        0.000000       -1.227123  1
  N          1.157822        0.000000       -1.938251  1
  O          0.000000        0.000000        0.000000  1
  C          2.437727        0.000000       -1.257939  1
  H         -1.102647       -0.000000       -3.110616  1
  H         -1.855539       -0.878858       -1.764608  1
  H         -1.855539        0.878858       -1.764608  1
  H          1.121252        0.000000       -2.941046  1
  H          3.229791        0.000000       -2.001550  1
  H          2.534158        0.880930       -0.625711  1
  H          2.534158       -0.880930       -0.625711  1
  C         -0.674028        0.000000        3.822601  2
 BR         -0.347296        0.000000        1.969616  2
  C         -0.792214        1.214324        4.492866  2
  H         -0.696477        2.144267        3.949918  2
  C         -1.034254        1.205764        5.865546  2
  H         -1.127559        2.145026        6.394706  2
  C         -1.155590        0.000000        6.553677  2
  H         -1.343401        0.000000        7.618807  2
  C         -1.034254       -1.205764        5.865546  2
  H         -1.127559       -2.145026        6.394706  2
  C         -0.792214       -1.214324        4.492866  2
  H         -0.696477       -2.144267        3.949918  2

H C N O 0
aug-cc-pVDZ
****
Br     0
S    8   1.00
   2808.6000000              0.0016060
    421.1800000              0.0083930
     50.3457000              0.0695780
     17.9133000             -0.3899080
      3.8053100              0.6944970
      1.7496800              0.4913540
      0.4485550              0.0226370
      0.1644980             -0.0037230
S    1   1.00
      0.4485550              1.0000000
S    8   1.00
   2808.6000000             -0.0006350
    421.1800000             -0.0034920
     50.3457000             -0.0251950
     17.9133000              0.1501130
      3.8053100             -0.3662260
      1.7496800             -0.3834220
      0.4485550              0.7144680
      0.1644980              0.5352530
S    1   1.00
      0.1644980              1.0000000
S    1   1.00
      0.0502000              1.0000000
P    7   1.00
    105.7520000              0.0053410
     27.6368000             -0.0830840
      6.5965600              0.4477660
      2.7852200              0.5506170
      1.0781200              0.1235000
      0.3935370             -0.0037710
      0.1274690              0.0022780
P    7   1.00
    105.7520000             -0.0013080
     27.6368000              0.0229210
      6.5965600             -0.1450290
      2.7852200             -0.2090370
      1.0781200              0.0937300
      0.3935370              0.6050210
      0.1274690              0.4571230
P    1   1.00
      0.1274690              1.0000000
P    1   1.00
      0.0394000              1.0000000
D    7   1.00
    143.8650000              0.0102370
     46.1163000              0.0760830
     17.3694000              0.2298070
      6.9510700              0.4033470
      2.7560700              0.4097280
      1.0117800              0.1627900
      0.4291000              0.0069910
D    1   1.00
      0.4291000              1.0000000
D    1   1.00
      0.1548000              1.0000000
****

BR     0
BR-ECP     4     10
g potential
  1
2      1.0000000              0.0000000
s-g potential
  3
2     70.0242570             49.9628340
2     31.1784120            370.0142050
2      7.1565930             10.2414390
p-g potential
  4
2     46.7734710             99.1122440
2     46.1841200            198.2530460
2     21.7138580             28.2617400
2     20.9417920             56.6233660
d-g potential
  6
2     50.6988390            -18.6058530
2     50.6447640            -27.9232800
2     15.4475090             -0.3796930
2     15.5002590             -0.7805830
2      2.8003910              0.0359680
2      1.0774800              0.0943970
f-g potential
  2
2     14.4656060             -1.0912690
2     21.2340650             -2.8876910


*************** g00021-br.com ***************
%mem=32GB
%nprocshared=16
#p wb97xd/genECP       counterpoise=2

00021 wb97xd/genECP       counterpoise=2

 0  1  0  1  0  1
  C         -1.274553       -0.000000       -2.036158  1
  C          0.000000        0.000000       -1.227123  1
  N          1.157822        0.000000       -1.938251  1
  O          0.000000        0.000000        0.000000  1
  C          2.437727        0.000000       -1.257939  1
  H         -1.102647       -0.000000       -3.110616  1
  H         -1.855539       -0.878858       -1.764608  1
  H         -1.855539        0.878858       -1.764608  1
  H          1.121252        0.000000       -2.941046  1
  H          3.229791        0.000000       -2.001550  1
  H          2.534158        0.880930       -0.625711  1
  H          2.534158       -0.880930       -0.625711  1
  C         -0.663788       -0.117044        3.822601  2
 BR         -0.342020       -0.060307        1.969616  2
  C         -0.991043        1.058309        4.492866  2
  H         -1.058244        1.990749        3.949918  2
  C         -1.227920        1.007849        5.865546  2
  H         -1.482909        1.916640        6.394706  2
  C         -1.138034       -0.200666        6.553677  2
  H         -1.322992       -0.233279        7.618807  2
  C         -0.809163       -1.367042        5.865546  2
  H         -0.737949       -2.308237        6.394706  2
  C         -0.569313       -1.333442        4.492866  2
  H         -0.313548       -2.232633        3.949918  2

H C N O 0
aug-cc-pVDZ
****
Br     0
S    8   1.00
   2808.6000000              0.0016060
    421.1800000              0.0083930
     50.3457000              0.0695780
     17.9133000             -0.3899080
      3.8053100              0.6944970
      1.7496800              0.4913540
      0.4485550              0.0226370
      0.1644980             -0.0037230
S    1   1.00
      0.4485550              1.0000000
S    8   1.00
   2808.6000000             -0.0006350
    421.1800000             -0.0034920
     50.3457000             -0.0251950
     17.9133000              0.1501130
      3.8053100             -0.3662260
      1.7496800             -0.3834220
      0.4485550              0.7144680
      0.1644980              0.5352530
S    1   1.00
      0.1644980              1.0000000
S    1   1.00
      0.0502000              1.0000000
P    7   1.00
    105.7520000              0.0053410
     27.6368000             -0.0830840
      6.5965600              0.4477660
      2.7852200              0.5506170
      1.0781200              0.1235000
      0.3935370             -0.0037710
      0.1274690              0.0022780
P    7   1.00
    105.7520000             -0.0013080
     27.6368000              0.0229210
      6.5965600             -0.1450290
      2.7852200             -0.2090370
      1.0781200              0.0937300
      0.3935370              0.6050210
      0.1274690              0.4571230
P    1   1.00
      0.1274690              1.0000000
P    1   1.00
      0.0394000              1.0000000
D    7   1.00
    143.8650000              0.0102370
     46.1163000              0.0760830
     17.3694000              0.2298070
      6.9510700              0.4033470
      2.7560700              0.4097280
      1.0117800              0.1627900
      0.4291000              0.0069910
D    1   1.00
      0.4291000              1.0000000
D    1   1.00
      0.1548000              1.0000000
****

BR     0
BR-ECP     4     10
g potential
  1
2      1.0000000              0.0000000
s-g potential
  3
2     70.0242570             49.9628340
2     31.1784120            370.0142050
2      7.1565930             10.2414390
p-g potential
  4
2     46.7734710             99.1122440
2     46.1841200            198.2530460
2     21.7138580             28.2617400
2     20.9417920             56.6233660
d-g potential
  6
2     50.6988390            -18.6058530
2     50.6447640            -27.9232800
2     15.4475090             -0.3796930
2     15.5002590             -0.7805830
2      2.8003910              0.0359680
2      1.0774800              0.0943970
f-g potential
  2
2     14.4656060             -1.0912690
2     21.2340650             -2.8876910


*************** g00022-br.com ***************
%mem=32GB
%nprocshared=16
#p wb97xd/genECP       counterpoise=2

00022 wb97xd/genECP       counterpoise=2

 0  1  0  1  0  1
  C         -1.274553       -0.000000       -2.036158  1
  C          0.000000        0.000000       -1.227123  1
  N          1.157822        0.000000       -1.938251  1
  O          0.000000        0.000000        0.000000  1
  C          2.437727        0.000000       -1.257939  1
  H         -1.102647       -0.000000       -3.110616  1
  H         -1.855539       -0.878858       -1.764608  1
  H         -1.855539        0.878858       -1.764608  1
  H          1.121252        0.000000       -2.941046  1
  H          3.229791        0.000000       -2.001550  1
  H          2.534158        0.880930       -0.625711  1
  H          2.534158       -0.880930       -0.625711  1
  C         -0.633379       -0.230531        3.822601  2
 BR         -0.326352       -0.118782        1.969616  2
  C         -1.159760        0.870138        4.492866  2
  H         -1.387857        1.776743        3.949918  2
  C         -1.384277        0.779312        5.865546  2
  H         -1.793201        1.630017        6.394706  2
  C         -1.085899       -0.395235        6.553677  2
  H         -1.262384       -0.459470        7.618807  2
  C         -0.559485       -1.486783        5.865546  2
  H         -0.325917       -2.401313        6.394706  2
  C         -0.329114       -1.412044        4.492866  2
  H          0.078908       -2.253161        3.949918  2

H C N O 0
aug-cc-pVDZ
****
Br     0
S    8   1.00
   2808.6000000              0.0016060
    421.1800000              0.0083930
     50.3457000              0.0695780
     17.9133000             -0.3899080
      3.8053100              0.6944970
      1.7496800              0.4913540
      0.4485550              0.0226370
      0.1644980             -0.0037230
S    1   1.00
      0.4485550              1.0000000
S    8   1.00
   2808.6000000             -0.0006350
    421.1800000             -0.0034920
     50.3457000             -0.0251950
     17.9133000              0.1501130
      3.8053100             -0.3662260
      1.7496800             -0.3834220
      0.4485550              0.7144680
      0.1644980              0.5352530
S    1   1.00
      0.1644980              1.0000000
S    1   1.00
      0.0502000              1.0000000
P    7   1.00
    105.7520000              0.0053410
     27.6368000             -0.0830840
      6.5965600              0.4477660
      2.7852200              0.5506170
      1.0781200              0.1235000
      0.3935370             -0.0037710
      0.1274690              0.0022780
P    7   1.00
    105.7520000             -0.0013080
     27.6368000              0.0229210
      6.5965600             -0.1450290
      2.7852200             -0.2090370
      1.0781200              0.0937300
      0.3935370              0.6050210
      0.1274690              0.4571230
P    1   1.00
      0.1274690              1.0000000
P    1   1.00
      0.0394000              1.0000000
D    7   1.00
    143.8650000              0.0102370
     46.1163000              0.0760830
     17.3694000              0.2298070
      6.9510700              0.4033470
      2.7560700              0.4097280
      1.0117800              0.1627900
      0.4291000              0.0069910
D    1   1.00
      0.4291000              1.0000000
D    1   1.00
      0.1548000              1.0000000
****

BR     0
BR-ECP     4     10
g potential
  1
2      1.0000000              0.0000000
s-g potential
  3
2     70.0242570             49.9628340
2     31.1784120            370.0142050
2      7.1565930             10.2414390
p-g potential
  4
2     46.7734710             99.1122440
2     46.1841200            198.2530460
2     21.7138580             28.2617400
2     20.9417920             56.6233660
d-g potential
  6
2     50.6988390            -18.6058530
2     50.6447640            -27.9232800
2     15.4475090             -0.3796930
2     15.5002590             -0.7805830
2      2.8003910              0.0359680
2      1.0774800              0.0943970
f-g potential
  2
2     14.4656060             -1.0912690
2     21.2340650             -2.8876910


*************** g00023-br.com ***************
%mem=32GB
%nprocshared=16
#p wb97xd/genECP       counterpoise=2

00023 wb97xd/genECP       counterpoise=2

 0  1  0  1  0  1
  C         -1.274553       -0.000000       -2.036158  1
  C          0.000000        0.000000       -1.227123  1
  N          1.157822        0.000000       -1.938251  1
  O          0.000000        0.000000        0.000000  1
  C          2.437727        0.000000       -1.257939  1
  H         -1.102647       -0.000000       -3.110616  1
  H         -1.855539       -0.878858       -1.764608  1
  H         -1.855539        0.878858       -1.764608  1
  H          1.121252        0.000000       -2.941046  1
  H          3.229791        0.000000       -2.001550  1
  H          2.534158        0.880930       -0.625711  1
  H          2.534158       -0.880930       -0.625711  1
  C         -0.583725       -0.337014        3.822601  2
 BR         -0.300767       -0.173648        1.969616  2
  C         -1.293239        0.655529        4.492866  2
  H         -1.675300        1.508751        3.949918  2
  C         -1.498572        0.527095        5.865546  2
  H         -2.049008        1.293867        6.394706  2
  C         -1.000770       -0.577795        6.553677  2
  H         -1.163420       -0.671701        7.618807  2
  C         -0.292808       -1.561349        5.865546  2
  H          0.096018       -2.421427        6.394706  2
  C         -0.078915       -1.447742        4.492866  2
  H          0.468967       -2.205228        3.949918  2

H C N O 0
aug-cc-pVDZ
****
Br     0
S    8   1.00
   2808.6000000              0.0016060
    421.1800000              0.0083930
     50.3457000              0.0695780
     17.9133000             -0.3899080
      3.8053100              0.6944970
      1.7496800              0.4913540
      0.4485550              0.0226370
      0.1644980             -0.0037230
S    1   1.00
      0.4485550              1.0000000
S    8   1.00
   2808.6000000             -0.0006350
    421.1800000             -0.0034920
     50.3457000             -0.0251950
     17.9133000              0.1501130
      3.8053100             -0.3662260
      1.7496800             -0.3834220
      0.4485550              0.7144680
      0.1644980              0.5352530
S    1   1.00
      0.1644980              1.0000000
S    1   1.00
      0.0502000              1.0000000
P    7   1.00
    105.7520000              0.0053410
     27.6368000             -0.0830840
      6.5965600              0.4477660
      2.7852200              0.5506170
      1.0781200              0.1235000
      0.3935370             -0.0037710
      0.1274690              0.0022780
P    7   1.00
    105.7520000             -0.0013080
     27.6368000              0.0229210
      6.5965600             -0.1450290
      2.7852200             -0.2090370
      1.0781200              0.0937300
      0.3935370              0.6050210
      0.1274690              0.4571230
P    1   1.00
      0.1274690              1.0000000
P    1   1.00
      0.0394000              1.0000000
D    7   1.00
    143.8650000              0.0102370
     46.1163000              0.0760830
     17.3694000              0.2298070
      6.9510700              0.4033470
      2.7560700              0.4097280
      1.0117800              0.1627900
      0.4291000              0.0069910
D    1   1.00
      0.4291000              1.0000000
D    1   1.00
      0.1548000              1.0000000
****

BR     0
BR-ECP     4     10
g potential
  1
2      1.0000000              0.0000000
s-g potential
  3
2     70.0242570             49.9628340
2     31.1784120            370.0142050
2      7.1565930             10.2414390
p-g potential
  4
2     46.7734710             99.1122440
2     46.1841200            198.2530460
2     21.7138580             28.2617400
2     20.9417920             56.6233660
d-g potential
  6
2     50.6988390            -18.6058530
2     50.6447640            -27.9232800
2     15.4475090             -0.3796930
2     15.5002590             -0.7805830
2      2.8003910              0.0359680
2      1.0774800              0.0943970
f-g potential
  2
2     14.4656060             -1.0912690
2     21.2340650             -2.8876910


*************** g00024-br.com ***************
%mem=32GB
%nprocshared=16
#p wb97xd/genECP       counterpoise=2

00024 wb97xd/genECP       counterpoise=2

 0  1  0  1  0  1
  C         -1.274553       -0.000000       -2.036158  1
  C          0.000000        0.000000       -1.227123  1
  N          1.157822        0.000000       -1.938251  1
  O          0.000000        0.000000        0.000000  1
  C          2.437727        0.000000       -1.257939  1
  H         -1.102647       -0.000000       -3.110616  1
  H         -1.855539       -0.878858       -1.764608  1
  H         -1.855539        0.878858       -1.764608  1
  H          1.121252        0.000000       -2.941046  1
  H          3.229791        0.000000       -2.001550  1
  H          2.534158        0.880930       -0.625711  1
  H          2.534158       -0.880930       -0.625711  1
  C         -0.516335       -0.433257        3.822601  2
 BR         -0.266044       -0.223238        1.969616  2
  C         -1.387423        0.421001        4.492866  2
  H         -1.911841        1.194917        3.949918  2
  C         -1.567335        0.258863        5.865546  2
  H         -2.242557        0.918404        6.394706  2
  C         -0.885233       -0.742799        6.553677  2
  H         -1.029105       -0.863522        7.618807  2
  C         -0.017234       -1.588475        5.865546  2
  H          0.515036       -2.367966        6.394706  2
  C          0.173682       -1.439451        4.492866  2
  H          0.844776       -2.090291        3.949918  2

H C N O 0
aug-cc-pVDZ
****
Br     0
S    8   1.00
   2808.6000000              0.0016060
    421.1800000              0.0083930
     50.3457000              0.0695780
     17.9133000             -0.3899080
      3.8053100              0.6944970
      1.7496800              0.4913540
      0.4485550              0.0226370
      0.1644980             -0.0037230
S    1   1.00
      0.4485550              1.0000000
S    8   1.00
   2808.6000000             -0.0006350
    421.1800000             -0.0034920
     50.3457000             -0.0251950
     17.9133000              0.1501130
      3.8053100             -0.3662260
      1.7496800             -0.3834220
      0.4485550              0.7144680
      0.1644980              0.5352530
S    1   1.00
      0.1644980              1.0000000
S    1   1.00
      0.0502000              1.0000000
P    7   1.00
    105.7520000              0.0053410
     27.6368000             -0.0830840
      6.5965600              0.4477660
      2.7852200              0.5506170
      1.0781200              0.1235000
      0.3935370             -0.0037710
      0.1274690              0.0022780
P    7   1.00
    105.7520000             -0.0013080
     27.6368000              0.0229210
      6.5965600             -0.1450290
      2.7852200             -0.2090370
      1.0781200              0.0937300
      0.3935370              0.6050210
      0.1274690              0.4571230
P    1   1.00
      0.1274690              1.0000000
P    1   1.00
      0.0394000              1.0000000
D    7   1.00
    143.8650000              0.0102370
     46.1163000              0.0760830
     17.3694000              0.2298070
      6.9510700              0.4033470
      2.7560700              0.4097280
      1.0117800              0.1627900
      0.4291000              0.0069910
D    1   1.00
      0.4291000              1.0000000
D    1   1.00
      0.1548000              1.0000000
****

BR     0
BR-ECP     4     10
g potential
  1
2      1.0000000              0.0000000
s-g potential
  3
2     70.0242570             49.9628340
2     31.1784120            370.0142050
2      7.1565930             10.2414390
p-g potential
  4
2     46.7734710             99.1122440
2     46.1841200            198.2530460
2     21.7138580             28.2617400
2     20.9417920             56.6233660
d-g potential
  6
2     50.6988390            -18.6058530
2     50.6447640            -27.9232800
2     15.4475090             -0.3796930
2     15.5002590             -0.7805830
2      2.8003910              0.0359680
2      1.0774800              0.0943970
f-g potential
  2
2     14.4656060             -1.0912690
2     21.2340650             -2.8876910


*************** g00025-br.com ***************
%mem=32GB
%nprocshared=16
#p wb97xd/genECP       counterpoise=2

00025 wb97xd/genECP       counterpoise=2

 0  1  0  1  0  1
  C         -1.274553       -0.000000       -2.036158  1
  C          0.000000        0.000000       -1.227123  1
  N          1.157822        0.000000       -1.938251  1
  O          0.000000        0.000000        0.000000  1
  C          2.437727        0.000000       -1.257939  1
  H         -1.102647       -0.000000       -3.110616  1
  H         -1.855539       -0.878858       -1.764608  1
  H         -1.855539        0.878858       -1.764608  1
  H          1.121252        0.000000       -2.941046  1
  H          3.229791        0.000000       -2.001550  1
  H          2.534158        0.880930       -0.625711  1
  H          2.534158       -0.880930       -0.625711  1
  C         -0.433257       -0.516335        3.822601  2
 BR         -0.223238       -0.266044        1.969616  2
  C         -1.439451        0.173682        4.492866  2
  H         -2.090291        0.844776        3.949918  2
  C         -1.588475       -0.017234        5.865546  2
  H         -2.367966        0.515036        6.394706  2
  C         -0.742799       -0.885233        6.553677  2
  H         -0.863522       -1.029105        7.618807  2
  C          0.258863       -1.567335        5.865546  2
  H          0.918404       -2.242557        6.394706  2
  C          0.421001       -1.387423        4.492866  2
  H          1.194917       -1.911841        3.949918  2

H C N O 0
aug-cc-pVDZ
****
Br     0
S    8   1.00
   2808.6000000              0.0016060
    421.1800000              0.0083930
     50.3457000              0.0695780
     17.9133000             -0.3899080
      3.8053100              0.6944970
      1.7496800              0.4913540
      0.4485550              0.0226370
      0.1644980             -0.0037230
S    1   1.00
      0.4485550              1.0000000
S    8   1.00
   2808.6000000             -0.0006350
    421.1800000             -0.0034920
     50.3457000             -0.0251950
     17.9133000              0.1501130
      3.8053100             -0.3662260
      1.7496800             -0.3834220
      0.4485550              0.7144680
      0.1644980              0.5352530
S    1   1.00
      0.1644980              1.0000000
S    1   1.00
      0.0502000              1.0000000
P    7   1.00
    105.7520000              0.0053410
     27.6368000             -0.0830840
      6.5965600              0.4477660
      2.7852200              0.5506170
      1.0781200              0.1235000
      0.3935370             -0.0037710
      0.1274690              0.0022780
P    7   1.00
    105.7520000             -0.0013080
     27.6368000              0.0229210
      6.5965600             -0.1450290
      2.7852200             -0.2090370
      1.0781200              0.0937300
      0.3935370              0.6050210
      0.1274690              0.4571230
P    1   1.00
      0.1274690              1.0000000
P    1   1.00
      0.0394000              1.0000000
D    7   1.00
    143.8650000              0.0102370
     46.1163000              0.0760830
     17.3694000              0.2298070
      6.9510700              0.4033470
      2.7560700              0.4097280
      1.0117800              0.1627900
      0.4291000              0.0069910
D    1   1.00
      0.4291000              1.0000000
D    1   1.00
      0.1548000              1.0000000
****

BR     0
BR-ECP     4     10
g potential
  1
2      1.0000000              0.0000000
s-g potential
  3
2     70.0242570             49.9628340
2     31.1784120            370.0142050
2      7.1565930             10.2414390
p-g potential
  4
2     46.7734710             99.1122440
2     46.1841200            198.2530460
2     21.7138580             28.2617400
2     20.9417920             56.6233660
d-g potential
  6
2     50.6988390            -18.6058530
2     50.6447640            -27.9232800
2     15.4475090             -0.3796930
2     15.5002590             -0.7805830
2      2.8003910              0.0359680
2      1.0774800              0.0943970
f-g potential
  2
2     14.4656060             -1.0912690
2     21.2340650             -2.8876910


*************** g00026-br.com ***************
%mem=32GB
%nprocshared=16
#p wb97xd/genECP       counterpoise=2

00026 wb97xd/genECP       counterpoise=2

 0  1  0  1  0  1
  C         -1.274553       -0.000000       -2.036158  1
  C          0.000000        0.000000       -1.227123  1
  N          1.157822        0.000000       -1.938251  1
  O          0.000000        0.000000        0.000000  1
  C          2.437727        0.000000       -1.257939  1
  H         -1.102647       -0.000000       -3.110616  1
  H         -1.855539       -0.878858       -1.764608  1
  H         -1.855539        0.878858       -1.764608  1
  H          1.121252        0.000000       -2.941046  1
  H          3.229791        0.000000       -2.001550  1
  H          2.534158        0.880930       -0.625711  1
  H          2.534158       -0.880930       -0.625711  1
  C         -0.337014       -0.583725        3.822601  2
 BR         -0.173648       -0.300767        1.969616  2
  C         -1.447742       -0.078915        4.492866  2
  H         -2.205228        0.468967        3.949918  2
  C         -1.561349       -0.292808        5.865546  2
  H         -2.421427        0.096018        6.394706  2
  C         -0.577795       -1.000770        6.553677  2
  H         -0.671701       -1.163420        7.618807  2
  C          0.527095       -1.498572        5.865546  2
  H          1.293867       -2.049008        6.394706  2
  C          0.655529       -1.293239        4.492866  2
  H          1.508751       -1.675300        3.949918  2

H C N O 0
aug-cc-pVDZ
****
Br     0
S    8   1.00
   2808.6000000              0.0016060
    421.1800000              0.0083930
     50.3457000              0.0695780
     17.9133000             -0.3899080
      3.8053100              0.6944970
      1.7496800              0.4913540
      0.4485550              0.0226370
      0.1644980             -0.0037230
S    1   1.00
      0.4485550              1.0000000
S    8   1.00
   2808.6000000             -0.0006350
    421.1800000             -0.0034920
     50.3457000             -0.0251950
     17.9133000              0.1501130
      3.8053100             -0.3662260
      1.7496800             -0.3834220
      0.4485550              0.7144680
      0.1644980              0.5352530
S    1   1.00
      0.1644980              1.0000000
S    1   1.00
      0.0502000              1.0000000
P    7   1.00
    105.7520000              0.0053410
     27.6368000             -0.0830840
      6.5965600              0.4477660
      2.7852200              0.5506170
      1.0781200              0.1235000
      0.3935370             -0.0037710
      0.1274690              0.0022780
P    7   1.00
    105.7520000             -0.0013080
     27.6368000              0.0229210
      6.5965600             -0.1450290
      2.7852200             -0.2090370
      1.0781200              0.0937300
      0.3935370              0.6050210
      0.1274690              0.4571230
P    1   1.00
      0.1274690              1.0000000
P    1   1.00
      0.0394000              1.0000000
D    7   1.00
    143.8650000              0.0102370
     46.1163000              0.0760830
     17.3694000              0.2298070
      6.9510700              0.4033470
      2.7560700              0.4097280
      1.0117800              0.1627900
      0.4291000              0.0069910
D    1   1.00
      0.4291000              1.0000000
D    1   1.00
      0.1548000              1.0000000
****

BR     0
BR-ECP     4     10
g potential
  1
2      1.0000000              0.0000000
s-g potential
  3
2     70.0242570             49.9628340
2     31.1784120            370.0142050
2      7.1565930             10.2414390
p-g potential
  4
2     46.7734710             99.1122440
2     46.1841200            198.2530460
2     21.7138580             28.2617400
2     20.9417920             56.6233660
d-g potential
  6
2     50.6988390            -18.6058530
2     50.6447640            -27.9232800
2     15.4475090             -0.3796930
2     15.5002590             -0.7805830
2      2.8003910              0.0359680
2      1.0774800              0.0943970
f-g potential
  2
2     14.4656060             -1.0912690
2     21.2340650             -2.8876910


*************** g00027-br.com ***************
%mem=32GB
%nprocshared=16
#p wb97xd/genECP       counterpoise=2

00027 wb97xd/genECP       counterpoise=2

 0  1  0  1  0  1
  C         -1.274553       -0.000000       -2.036158  1
  C          0.000000        0.000000       -1.227123  1
  N          1.157822        0.000000       -1.938251  1
  O          0.000000        0.000000        0.000000  1
  C          2.437727        0.000000       -1.257939  1
  H         -1.102647       -0.000000       -3.110616  1
  H         -1.855539       -0.878858       -1.764608  1
  H         -1.855539        0.878858       -1.764608  1
  H          1.121252        0.000000       -2.941046  1
  H          3.229791        0.000000       -2.001550  1
  H          2.534158        0.880930       -0.625711  1
  H          2.534158       -0.880930       -0.625711  1
  C         -0.230531       -0.633379        3.822601  2
 BR         -0.118782       -0.326352        1.969616  2
  C         -1.412044       -0.329114        4.492866  2
  H         -2.253161        0.078908        3.949918  2
  C         -1.486783       -0.559485        5.865546  2
  H         -2.401313       -0.325917        6.394706  2
  C         -0.395235       -1.085899        6.553677  2
  H         -0.459470       -1.262384        7.618807  2
  C          0.779312       -1.384277        5.865546  2
  H          1.630017       -1.793201        6.394706  2
  C          0.870138       -1.159760        4.492866  2
  H          1.776743       -1.387857        3.949918  2

H C N O 0
aug-cc-pVDZ
****
Br     0
S    8   1.00
   2808.6000000              0.0016060
    421.1800000              0.0083930
     50.3457000              0.0695780
     17.9133000             -0.3899080
      3.8053100              0.6944970
      1.7496800              0.4913540
      0.4485550              0.0226370
      0.1644980             -0.0037230
S    1   1.00
      0.4485550              1.0000000
S    8   1.00
   2808.6000000             -0.0006350
    421.1800000             -0.0034920
     50.3457000             -0.0251950
     17.9133000              0.1501130
      3.8053100             -0.3662260
      1.7496800             -0.3834220
      0.4485550              0.7144680
      0.1644980              0.5352530
S    1   1.00
      0.1644980              1.0000000
S    1   1.00
      0.0502000              1.0000000
P    7   1.00
    105.7520000              0.0053410
     27.6368000             -0.0830840
      6.5965600              0.4477660
      2.7852200              0.5506170
      1.0781200              0.1235000
      0.3935370             -0.0037710
      0.1274690              0.0022780
P    7   1.00
    105.7520000             -0.0013080
     27.6368000              0.0229210
      6.5965600             -0.1450290
      2.7852200             -0.2090370
      1.0781200              0.0937300
      0.3935370              0.6050210
      0.1274690              0.4571230
P    1   1.00
      0.1274690              1.0000000
P    1   1.00
      0.0394000              1.0000000
D    7   1.00
    143.8650000              0.0102370
     46.1163000              0.0760830
     17.3694000              0.2298070
      6.9510700              0.4033470
      2.7560700              0.4097280
      1.0117800              0.1627900
      0.4291000              0.0069910
D    1   1.00
      0.4291000              1.0000000
D    1   1.00
      0.1548000              1.0000000
****

BR     0
BR-ECP     4     10
g potential
  1
2      1.0000000              0.0000000
s-g potential
  3
2     70.0242570             49.9628340
2     31.1784120            370.0142050
2      7.1565930             10.2414390
p-g potential
  4
2     46.7734710             99.1122440
2     46.1841200            198.2530460
2     21.7138580             28.2617400
2     20.9417920             56.6233660
d-g potential
  6
2     50.6988390            -18.6058530
2     50.6447640            -27.9232800
2     15.4475090             -0.3796930
2     15.5002590             -0.7805830
2      2.8003910              0.0359680
2      1.0774800              0.0943970
f-g potential
  2
2     14.4656060             -1.0912690
2     21.2340650             -2.8876910


*************** g00028-br.com ***************
%mem=32GB
%nprocshared=16
#p wb97xd/genECP       counterpoise=2

00028 wb97xd/genECP       counterpoise=2

 0  1  0  1  0  1
  C         -1.274553       -0.000000       -2.036158  1
  C          0.000000        0.000000       -1.227123  1
  N          1.157822        0.000000       -1.938251  1
  O          0.000000        0.000000        0.000000  1
  C          2.437727        0.000000       -1.257939  1
  H         -1.102647       -0.000000       -3.110616  1
  H         -1.855539       -0.878858       -1.764608  1
  H         -1.855539        0.878858       -1.764608  1
  H          1.121252        0.000000       -2.941046  1
  H          3.229791        0.000000       -2.001550  1
  H          2.534158        0.880930       -0.625711  1
  H          2.534158       -0.880930       -0.625711  1
  C         -0.117044       -0.663788        3.822601  2
 BR         -0.060307       -0.342020        1.969616  2
  C         -1.333442       -0.569313        4.492866  2
  H         -2.232633       -0.313548        3.949918  2
  C         -1.367042       -0.809163        5.865546  2
  H         -2.308237       -0.737949        6.394706  2
  C         -0.200666       -1.138034        6.553677  2
  H         -0.233279       -1.322992        7.618807  2
  C          1.007849       -1.227920        5.865546  2
  H          1.916640       -1.482909        6.394706  2
  C          1.058309       -0.991043        4.492866  2
  H          1.990749       -1.058244        3.949918  2

H C N O 0
aug-cc-pVDZ
****
Br     0
S    8   1.00
   2808.6000000              0.0016060
    421.1800000              0.0083930
     50.3457000              0.0695780
     17.9133000             -0.3899080
      3.8053100              0.6944970
      1.7496800              0.4913540
      0.4485550              0.0226370
      0.1644980             -0.0037230
S    1   1.00
      0.4485550              1.0000000
S    8   1.00
   2808.6000000             -0.0006350
    421.1800000             -0.0034920
     50.3457000             -0.0251950
     17.9133000              0.1501130
      3.8053100             -0.3662260
      1.7496800             -0.3834220
      0.4485550              0.7144680
      0.1644980              0.5352530
S    1   1.00
      0.1644980              1.0000000
S    1   1.00
      0.0502000              1.0000000
P    7   1.00
    105.7520000              0.0053410
     27.6368000             -0.0830840
      6.5965600              0.4477660
      2.7852200              0.5506170
      1.0781200              0.1235000
      0.3935370             -0.0037710
      0.1274690              0.0022780
P    7   1.00
    105.7520000             -0.0013080
     27.6368000              0.0229210
      6.5965600             -0.1450290
      2.7852200             -0.2090370
      1.0781200              0.0937300
      0.3935370              0.6050210
      0.1274690              0.4571230
P    1   1.00
      0.1274690              1.0000000
P    1   1.00
      0.0394000              1.0000000
D    7   1.00
    143.8650000              0.0102370
     46.1163000              0.0760830
     17.3694000              0.2298070
      6.9510700              0.4033470
      2.7560700              0.4097280
      1.0117800              0.1627900
      0.4291000              0.0069910
D    1   1.00
      0.4291000              1.0000000
D    1   1.00
      0.1548000              1.0000000
****

BR     0
BR-ECP     4     10
g potential
  1
2      1.0000000              0.0000000
s-g potential
  3
2     70.0242570             49.9628340
2     31.1784120            370.0142050
2      7.1565930             10.2414390
p-g potential
  4
2     46.7734710             99.1122440
2     46.1841200            198.2530460
2     21.7138580             28.2617400
2     20.9417920             56.6233660
d-g potential
  6
2     50.6988390            -18.6058530
2     50.6447640            -27.9232800
2     15.4475090             -0.3796930
2     15.5002590             -0.7805830
2      2.8003910              0.0359680
2      1.0774800              0.0943970
f-g potential
  2
2     14.4656060             -1.0912690
2     21.2340650             -2.8876910


*************** g00029-br.com ***************
%mem=32GB
%nprocshared=16
#p wb97xd/genECP       counterpoise=2

00029 wb97xd/genECP       counterpoise=2

 0  1  0  1  0  1
  C         -1.274553       -0.000000       -2.036158  1
  C          0.000000        0.000000       -1.227123  1
  N          1.157822        0.000000       -1.938251  1
  O          0.000000        0.000000        0.000000  1
  C          2.437727        0.000000       -1.257939  1
  H         -1.102647       -0.000000       -3.110616  1
  H         -1.855539       -0.878858       -1.764608  1
  H         -1.855539        0.878858       -1.764608  1
  H          1.121252        0.000000       -2.941046  1
  H          3.229791        0.000000       -2.001550  1
  H          2.534158        0.880930       -0.625711  1
  H          2.534158       -0.880930       -0.625711  1
  C         -0.000000       -0.674028        3.822601  2
 BR         -0.000000       -0.347296        1.969616  2
  C         -1.214324       -0.792214        4.492866  2
  H         -2.144267       -0.696477        3.949918  2
  C         -1.205764       -1.034254        5.865546  2
  H         -2.145026       -1.127559        6.394706  2
  C         -0.000000       -1.155590        6.553677  2
  H         -0.000000       -1.343401        7.618807  2
  C          1.205764       -1.034254        5.865546  2
  H          2.145026       -1.127559        6.394706  2
  C          1.214324       -0.792214        4.492866  2
  H          2.144267       -0.696477        3.949918  2

H C N O 0
aug-cc-pVDZ
****
Br     0
S    8   1.00
   2808.6000000              0.0016060
    421.1800000              0.0083930
     50.3457000              0.0695780
     17.9133000             -0.3899080
      3.8053100              0.6944970
      1.7496800              0.4913540
      0.4485550              0.0226370
      0.1644980             -0.0037230
S    1   1.00
      0.4485550              1.0000000
S    8   1.00
   2808.6000000             -0.0006350
    421.1800000             -0.0034920
     50.3457000             -0.0251950
     17.9133000              0.1501130
      3.8053100             -0.3662260
      1.7496800             -0.3834220
      0.4485550              0.7144680
      0.1644980              0.5352530
S    1   1.00
      0.1644980              1.0000000
S    1   1.00
      0.0502000              1.0000000
P    7   1.00
    105.7520000              0.0053410
     27.6368000             -0.0830840
      6.5965600              0.4477660
      2.7852200              0.5506170
      1.0781200              0.1235000
      0.3935370             -0.0037710
      0.1274690              0.0022780
P    7   1.00
    105.7520000             -0.0013080
     27.6368000              0.0229210
      6.5965600             -0.1450290
      2.7852200             -0.2090370
      1.0781200              0.0937300
      0.3935370              0.6050210
      0.1274690              0.4571230
P    1   1.00
      0.1274690              1.0000000
P    1   1.00
      0.0394000              1.0000000
D    7   1.00
    143.8650000              0.0102370
     46.1163000              0.0760830
     17.3694000              0.2298070
      6.9510700              0.4033470
      2.7560700              0.4097280
      1.0117800              0.1627900
      0.4291000              0.0069910
D    1   1.00
      0.4291000              1.0000000
D    1   1.00
      0.1548000              1.0000000
****

BR     0
BR-ECP     4     10
g potential
  1
2      1.0000000              0.0000000
s-g potential
  3
2     70.0242570             49.9628340
2     31.1784120            370.0142050
2      7.1565930             10.2414390
p-g potential
  4
2     46.7734710             99.1122440
2     46.1841200            198.2530460
2     21.7138580             28.2617400
2     20.9417920             56.6233660
d-g potential
  6
2     50.6988390            -18.6058530
2     50.6447640            -27.9232800
2     15.4475090             -0.3796930
2     15.5002590             -0.7805830
2      2.8003910              0.0359680
2      1.0774800              0.0943970
f-g potential
  2
2     14.4656060             -1.0912690
2     21.2340650             -2.8876910


*************** g00030-br.com ***************
%mem=32GB
%nprocshared=16
#p wb97xd/genECP       counterpoise=2

00030 wb97xd/genECP       counterpoise=2

 0  1  0  1  0  1
  C         -1.274553       -0.000000       -2.036158  1
  C          0.000000        0.000000       -1.227123  1
  N          1.157822        0.000000       -1.938251  1
  O          0.000000        0.000000        0.000000  1
  C          2.437727        0.000000       -1.257939  1
  H         -1.102647       -0.000000       -3.110616  1
  H         -1.855539       -0.878858       -1.764608  1
  H         -1.855539        0.878858       -1.764608  1
  H          1.121252        0.000000       -2.941046  1
  H          3.229791        0.000000       -2.001550  1
  H          2.534158        0.880930       -0.625711  1
  H          2.534158       -0.880930       -0.625711  1
  C          0.117044       -0.663788        3.822601  2
 BR          0.060307       -0.342020        1.969616  2
  C         -1.058309       -0.991043        4.492866  2
  H         -1.990749       -1.058244        3.949918  2
  C         -1.007849       -1.227920        5.865546  2
  H         -1.916640       -1.482909        6.394706  2
  C          0.200666       -1.138034        6.553677  2
  H          0.233279       -1.322992        7.618807  2
  C          1.367042       -0.809163        5.865546  2
  H          2.308237       -0.737949        6.394706  2
  C          1.333442       -0.569313        4.492866  2
  H          2.232633       -0.313548        3.949918  2

H C N O 0
aug-cc-pVDZ
****
Br     0
S    8   1.00
   2808.6000000              0.0016060
    421.1800000              0.0083930
     50.3457000              0.0695780
     17.9133000             -0.3899080
      3.8053100              0.6944970
      1.7496800              0.4913540
      0.4485550              0.0226370
      0.1644980             -0.0037230
S    1   1.00
      0.4485550              1.0000000
S    8   1.00
   2808.6000000             -0.0006350
    421.1800000             -0.0034920
     50.3457000             -0.0251950
     17.9133000              0.1501130
      3.8053100             -0.3662260
      1.7496800             -0.3834220
      0.4485550              0.7144680
      0.1644980              0.5352530
S    1   1.00
      0.1644980              1.0000000
S    1   1.00
      0.0502000              1.0000000
P    7   1.00
    105.7520000              0.0053410
     27.6368000             -0.0830840
      6.5965600              0.4477660
      2.7852200              0.5506170
      1.0781200              0.1235000
      0.3935370             -0.0037710
      0.1274690              0.0022780
P    7   1.00
    105.7520000             -0.0013080
     27.6368000              0.0229210
      6.5965600             -0.1450290
      2.7852200             -0.2090370
      1.0781200              0.0937300
      0.3935370              0.6050210
      0.1274690              0.4571230
P    1   1.00
      0.1274690              1.0000000
P    1   1.00
      0.0394000              1.0000000
D    7   1.00
    143.8650000              0.0102370
     46.1163000              0.0760830
     17.3694000              0.2298070
      6.9510700              0.4033470
      2.7560700              0.4097280
      1.0117800              0.1627900
      0.4291000              0.0069910
D    1   1.00
      0.4291000              1.0000000
D    1   1.00
      0.1548000              1.0000000
****

BR     0
BR-ECP     4     10
g potential
  1
2      1.0000000              0.0000000
s-g potential
  3
2     70.0242570             49.9628340
2     31.1784120            370.0142050
2      7.1565930             10.2414390
p-g potential
  4
2     46.7734710             99.1122440
2     46.1841200            198.2530460
2     21.7138580             28.2617400
2     20.9417920             56.6233660
d-g potential
  6
2     50.6988390            -18.6058530
2     50.6447640            -27.9232800
2     15.4475090             -0.3796930
2     15.5002590             -0.7805830
2      2.8003910              0.0359680
2      1.0774800              0.0943970
f-g potential
  2
2     14.4656060             -1.0912690
2     21.2340650             -2.8876910


*************** g00031-br.com ***************
%mem=32GB
%nprocshared=16
#p wb97xd/genECP       counterpoise=2

00031 wb97xd/genECP       counterpoise=2

 0  1  0  1  0  1
  C         -1.274553       -0.000000       -2.036158  1
  C          0.000000        0.000000       -1.227123  1
  N          1.157822        0.000000       -1.938251  1
  O          0.000000        0.000000        0.000000  1
  C          2.437727        0.000000       -1.257939  1
  H         -1.102647       -0.000000       -3.110616  1
  H         -1.855539       -0.878858       -1.764608  1
  H         -1.855539        0.878858       -1.764608  1
  H          1.121252        0.000000       -2.941046  1
  H          3.229791        0.000000       -2.001550  1
  H          2.534158        0.880930       -0.625711  1
  H          2.534158       -0.880930       -0.625711  1
  C          0.230531       -0.633379        3.822601  2
 BR          0.118782       -0.326352        1.969616  2
  C         -0.870138       -1.159760        4.492866  2
  H         -1.776743       -1.387857        3.949918  2
  C         -0.779312       -1.384277        5.865546  2
  H         -1.630017       -1.793201        6.394706  2
  C          0.395235       -1.085899        6.553677  2
  H          0.459470       -1.262384        7.618807  2
  C          1.486783       -0.559485        5.865546  2
  H          2.401313       -0.325917        6.394706  2
  C          1.412044       -0.329114        4.492866  2
  H          2.253161        0.078908        3.949918  2

H C N O 0
aug-cc-pVDZ
****
Br     0
S    8   1.00
   2808.6000000              0.0016060
    421.1800000              0.0083930
     50.3457000              0.0695780
     17.9133000             -0.3899080
      3.8053100              0.6944970
      1.7496800              0.4913540
      0.4485550              0.0226370
      0.1644980             -0.0037230
S    1   1.00
      0.4485550              1.0000000
S    8   1.00
   2808.6000000             -0.0006350
    421.1800000             -0.0034920
     50.3457000             -0.0251950
     17.9133000              0.1501130
      3.8053100             -0.3662260
      1.7496800             -0.3834220
      0.4485550              0.7144680
      0.1644980              0.5352530
S    1   1.00
      0.1644980              1.0000000
S    1   1.00
      0.0502000              1.0000000
P    7   1.00
    105.7520000              0.0053410
     27.6368000             -0.0830840
      6.5965600              0.4477660
      2.7852200              0.5506170
      1.0781200              0.1235000
      0.3935370             -0.0037710
      0.1274690              0.0022780
P    7   1.00
    105.7520000             -0.0013080
     27.6368000              0.0229210
      6.5965600             -0.1450290
      2.7852200             -0.2090370
      1.0781200              0.0937300
      0.3935370              0.6050210
      0.1274690              0.4571230
P    1   1.00
      0.1274690              1.0000000
P    1   1.00
      0.0394000              1.0000000
D    7   1.00
    143.8650000              0.0102370
     46.1163000              0.0760830
     17.3694000              0.2298070
      6.9510700              0.4033470
      2.7560700              0.4097280
      1.0117800              0.1627900
      0.4291000              0.0069910
D    1   1.00
      0.4291000              1.0000000
D    1   1.00
      0.1548000              1.0000000
****

BR     0
BR-ECP     4     10
g potential
  1
2      1.0000000              0.0000000
s-g potential
  3
2     70.0242570             49.9628340
2     31.1784120            370.0142050
2      7.1565930             10.2414390
p-g potential
  4
2     46.7734710             99.1122440
2     46.1841200            198.2530460
2     21.7138580             28.2617400
2     20.9417920             56.6233660
d-g potential
  6
2     50.6988390            -18.6058530
2     50.6447640            -27.9232800
2     15.4475090             -0.3796930
2     15.5002590             -0.7805830
2      2.8003910              0.0359680
2      1.0774800              0.0943970
f-g potential
  2
2     14.4656060             -1.0912690
2     21.2340650             -2.8876910


*************** g00032-br.com ***************
%mem=32GB
%nprocshared=16
#p wb97xd/genECP       counterpoise=2

00032 wb97xd/genECP       counterpoise=2

 0  1  0  1  0  1
  C         -1.274553       -0.000000       -2.036158  1
  C          0.000000        0.000000       -1.227123  1
  N          1.157822        0.000000       -1.938251  1
  O          0.000000        0.000000        0.000000  1
  C          2.437727        0.000000       -1.257939  1
  H         -1.102647       -0.000000       -3.110616  1
  H         -1.855539       -0.878858       -1.764608  1
  H         -1.855539        0.878858       -1.764608  1
  H          1.121252        0.000000       -2.941046  1
  H          3.229791        0.000000       -2.001550  1
  H          2.534158        0.880930       -0.625711  1
  H          2.534158       -0.880930       -0.625711  1
  C          0.337014       -0.583725        3.822601  2
 BR          0.173648       -0.300767        1.969616  2
  C         -0.655529       -1.293239        4.492866  2
  H         -1.508751       -1.675300        3.949918  2
  C         -0.527095       -1.498572        5.865546  2
  H         -1.293867       -2.049008        6.394706  2
  C          0.577795       -1.000770        6.553677  2
  H          0.671701       -1.163420        7.618807  2
  C          1.561349       -0.292808        5.865546  2
  H          2.421427        0.096018        6.394706  2
  C          1.447742       -0.078915        4.492866  2
  H          2.205228        0.468967        3.949918  2

H C N O 0
aug-cc-pVDZ
****
Br     0
S    8   1.00
   2808.6000000              0.0016060
    421.1800000              0.0083930
     50.3457000              0.0695780
     17.9133000             -0.3899080
      3.8053100              0.6944970
      1.7496800              0.4913540
      0.4485550              0.0226370
      0.1644980             -0.0037230
S    1   1.00
      0.4485550              1.0000000
S    8   1.00
   2808.6000000             -0.0006350
    421.1800000             -0.0034920
     50.3457000             -0.0251950
     17.9133000              0.1501130
      3.8053100             -0.3662260
      1.7496800             -0.3834220
      0.4485550              0.7144680
      0.1644980              0.5352530
S    1   1.00
      0.1644980              1.0000000
S    1   1.00
      0.0502000              1.0000000
P    7   1.00
    105.7520000              0.0053410
     27.6368000             -0.0830840
      6.5965600              0.4477660
      2.7852200              0.5506170
      1.0781200              0.1235000
      0.3935370             -0.0037710
      0.1274690              0.0022780
P    7   1.00
    105.7520000             -0.0013080
     27.6368000              0.0229210
      6.5965600             -0.1450290
      2.7852200             -0.2090370
      1.0781200              0.0937300
      0.3935370              0.6050210
      0.1274690              0.4571230
P    1   1.00
      0.1274690              1.0000000
P    1   1.00
      0.0394000              1.0000000
D    7   1.00
    143.8650000              0.0102370
     46.1163000              0.0760830
     17.3694000              0.2298070
      6.9510700              0.4033470
      2.7560700              0.4097280
      1.0117800              0.1627900
      0.4291000              0.0069910
D    1   1.00
      0.4291000              1.0000000
D    1   1.00
      0.1548000              1.0000000
****

BR     0
BR-ECP     4     10
g potential
  1
2      1.0000000              0.0000000
s-g potential
  3
2     70.0242570             49.9628340
2     31.1784120            370.0142050
2      7.1565930             10.2414390
p-g potential
  4
2     46.7734710             99.1122440
2     46.1841200            198.2530460
2     21.7138580             28.2617400
2     20.9417920             56.6233660
d-g potential
  6
2     50.6988390            -18.6058530
2     50.6447640            -27.9232800
2     15.4475090             -0.3796930
2     15.5002590             -0.7805830
2      2.8003910              0.0359680
2      1.0774800              0.0943970
f-g potential
  2
2     14.4656060             -1.0912690
2     21.2340650             -2.8876910


*************** g00033-br.com ***************
%mem=32GB
%nprocshared=16
#p wb97xd/genECP       counterpoise=2

00033 wb97xd/genECP       counterpoise=2

 0  1  0  1  0  1
  C         -1.274553       -0.000000       -2.036158  1
  C          0.000000        0.000000       -1.227123  1
  N          1.157822        0.000000       -1.938251  1
  O          0.000000        0.000000        0.000000  1
  C          2.437727        0.000000       -1.257939  1
  H         -1.102647       -0.000000       -3.110616  1
  H         -1.855539       -0.878858       -1.764608  1
  H         -1.855539        0.878858       -1.764608  1
  H          1.121252        0.000000       -2.941046  1
  H          3.229791        0.000000       -2.001550  1
  H          2.534158        0.880930       -0.625711  1
  H          2.534158       -0.880930       -0.625711  1
  C          0.433257       -0.516335        3.822601  2
 BR          0.223238       -0.266044        1.969616  2
  C         -0.421001       -1.387423        4.492866  2
  H         -1.194917       -1.911841        3.949918  2
  C         -0.258863       -1.567335        5.865546  2
  H         -0.918404       -2.242557        6.394706  2
  C          0.742799       -0.885233        6.553677  2
  H          0.863522       -1.029105        7.618807  2
  C          1.588475       -0.017234        5.865546  2
  H          2.367966        0.515036        6.394706  2
  C          1.439451        0.173682        4.492866  2
  H          2.090291        0.844776        3.949918  2

H C N O 0
aug-cc-pVDZ
****
Br     0
S    8   1.00
   2808.6000000              0.0016060
    421.1800000              0.0083930
     50.3457000              0.0695780
     17.9133000             -0.3899080
      3.8053100              0.6944970
      1.7496800              0.4913540
      0.4485550              0.0226370
      0.1644980             -0.0037230
S    1   1.00
      0.4485550              1.0000000
S    8   1.00
   2808.6000000             -0.0006350
    421.1800000             -0.0034920
     50.3457000             -0.0251950
     17.9133000              0.1501130
      3.8053100             -0.3662260
      1.7496800             -0.3834220
      0.4485550              0.7144680
      0.1644980              0.5352530
S    1   1.00
      0.1644980              1.0000000
S    1   1.00
      0.0502000              1.0000000
P    7   1.00
    105.7520000              0.0053410
     27.6368000             -0.0830840
      6.5965600              0.4477660
      2.7852200              0.5506170
      1.0781200              0.1235000
      0.3935370             -0.0037710
      0.1274690              0.0022780
P    7   1.00
    105.7520000             -0.0013080
     27.6368000              0.0229210
      6.5965600             -0.1450290
      2.7852200             -0.2090370
      1.0781200              0.0937300
      0.3935370              0.6050210
      0.1274690              0.4571230
P    1   1.00
      0.1274690              1.0000000
P    1   1.00
      0.0394000              1.0000000
D    7   1.00
    143.8650000              0.0102370
     46.1163000              0.0760830
     17.3694000              0.2298070
      6.9510700              0.4033470
      2.7560700              0.4097280
      1.0117800              0.1627900
      0.4291000              0.0069910
D    1   1.00
      0.4291000              1.0000000
D    1   1.00
      0.1548000              1.0000000
****

BR     0
BR-ECP     4     10
g potential
  1
2      1.0000000              0.0000000
s-g potential
  3
2     70.0242570             49.9628340
2     31.1784120            370.0142050
2      7.1565930             10.2414390
p-g potential
  4
2     46.7734710             99.1122440
2     46.1841200            198.2530460
2     21.7138580             28.2617400
2     20.9417920             56.6233660
d-g potential
  6
2     50.6988390            -18.6058530
2     50.6447640            -27.9232800
2     15.4475090             -0.3796930
2     15.5002590             -0.7805830
2      2.8003910              0.0359680
2      1.0774800              0.0943970
f-g potential
  2
2     14.4656060             -1.0912690
2     21.2340650             -2.8876910


*************** g00034-br.com ***************
%mem=32GB
%nprocshared=16
#p wb97xd/genECP       counterpoise=2

00034 wb97xd/genECP       counterpoise=2

 0  1  0  1  0  1
  C         -1.274553       -0.000000       -2.036158  1
  C          0.000000        0.000000       -1.227123  1
  N          1.157822        0.000000       -1.938251  1
  O          0.000000        0.000000        0.000000  1
  C          2.437727        0.000000       -1.257939  1
  H         -1.102647       -0.000000       -3.110616  1
  H         -1.855539       -0.878858       -1.764608  1
  H         -1.855539        0.878858       -1.764608  1
  H          1.121252        0.000000       -2.941046  1
  H          3.229791        0.000000       -2.001550  1
  H          2.534158        0.880930       -0.625711  1
  H          2.534158       -0.880930       -0.625711  1
  C          0.516335       -0.433257        3.822601  2
 BR          0.266044       -0.223238        1.969616  2
  C         -0.173682       -1.439451        4.492866  2
  H         -0.844776       -2.090291        3.949918  2
  C          0.017234       -1.588475        5.865546  2
  H         -0.515036       -2.367966        6.394706  2
  C          0.885233       -0.742799        6.553677  2
  H          1.029105       -0.863522        7.618807  2
  C          1.567335        0.258863        5.865546  2
  H          2.242557        0.918404        6.394706  2
  C          1.387423        0.421001        4.492866  2
  H          1.911841        1.194917        3.949918  2

H C N O 0
aug-cc-pVDZ
****
Br     0
S    8   1.00
   2808.6000000              0.0016060
    421.1800000              0.0083930
     50.3457000              0.0695780
     17.9133000             -0.3899080
      3.8053100              0.6944970
      1.7496800              0.4913540
      0.4485550              0.0226370
      0.1644980             -0.0037230
S    1   1.00
      0.4485550              1.0000000
S    8   1.00
   2808.6000000             -0.0006350
    421.1800000             -0.0034920
     50.3457000             -0.0251950
     17.9133000              0.1501130
      3.8053100             -0.3662260
      1.7496800             -0.3834220
      0.4485550              0.7144680
      0.1644980              0.5352530
S    1   1.00
      0.1644980              1.0000000
S    1   1.00
      0.0502000              1.0000000
P    7   1.00
    105.7520000              0.0053410
     27.6368000             -0.0830840
      6.5965600              0.4477660
      2.7852200              0.5506170
      1.0781200              0.1235000
      0.3935370             -0.0037710
      0.1274690              0.0022780
P    7   1.00
    105.7520000             -0.0013080
     27.6368000              0.0229210
      6.5965600             -0.1450290
      2.7852200             -0.2090370
      1.0781200              0.0937300
      0.3935370              0.6050210
      0.1274690              0.4571230
P    1   1.00
      0.1274690              1.0000000
P    1   1.00
      0.0394000              1.0000000
D    7   1.00
    143.8650000              0.0102370
     46.1163000              0.0760830
     17.3694000              0.2298070
      6.9510700              0.4033470
      2.7560700              0.4097280
      1.0117800              0.1627900
      0.4291000              0.0069910
D    1   1.00
      0.4291000              1.0000000
D    1   1.00
      0.1548000              1.0000000
****

BR     0
BR-ECP     4     10
g potential
  1
2      1.0000000              0.0000000
s-g potential
  3
2     70.0242570             49.9628340
2     31.1784120            370.0142050
2      7.1565930             10.2414390
p-g potential
  4
2     46.7734710             99.1122440
2     46.1841200            198.2530460
2     21.7138580             28.2617400
2     20.9417920             56.6233660
d-g potential
  6
2     50.6988390            -18.6058530
2     50.6447640            -27.9232800
2     15.4475090             -0.3796930
2     15.5002590             -0.7805830
2      2.8003910              0.0359680
2      1.0774800              0.0943970
f-g potential
  2
2     14.4656060             -1.0912690
2     21.2340650             -2.8876910


*************** g00035-br.com ***************
%mem=32GB
%nprocshared=16
#p wb97xd/genECP       counterpoise=2

00035 wb97xd/genECP       counterpoise=2

 0  1  0  1  0  1
  C         -1.274553       -0.000000       -2.036158  1
  C          0.000000        0.000000       -1.227123  1
  N          1.157822        0.000000       -1.938251  1
  O          0.000000        0.000000        0.000000  1
  C          2.437727        0.000000       -1.257939  1
  H         -1.102647       -0.000000       -3.110616  1
  H         -1.855539       -0.878858       -1.764608  1
  H         -1.855539        0.878858       -1.764608  1
  H          1.121252        0.000000       -2.941046  1
  H          3.229791        0.000000       -2.001550  1
  H          2.534158        0.880930       -0.625711  1
  H          2.534158       -0.880930       -0.625711  1
  C          0.583725       -0.337014        3.822601  2
 BR          0.300767       -0.173648        1.969616  2
  C          0.078915       -1.447742        4.492866  2
  H         -0.468967       -2.205228        3.949918  2
  C          0.292808       -1.561349        5.865546  2
  H         -0.096018       -2.421427        6.394706  2
  C          1.000770       -0.577795        6.553677  2
  H          1.163420       -0.671701        7.618807  2
  C          1.498572        0.527095        5.865546  2
  H          2.049008        1.293867        6.394706  2
  C          1.293239        0.655529        4.492866  2
  H          1.675300        1.508751        3.949918  2

H C N O 0
aug-cc-pVDZ
****
Br     0
S    8   1.00
   2808.6000000              0.0016060
    421.1800000              0.0083930
     50.3457000              0.0695780
     17.9133000             -0.3899080
      3.8053100              0.6944970
      1.7496800              0.4913540
      0.4485550              0.0226370
      0.1644980             -0.0037230
S    1   1.00
      0.4485550              1.0000000
S    8   1.00
   2808.6000000             -0.0006350
    421.1800000             -0.0034920
     50.3457000             -0.0251950
     17.9133000              0.1501130
      3.8053100             -0.3662260
      1.7496800             -0.3834220
      0.4485550              0.7144680
      0.1644980              0.5352530
S    1   1.00
      0.1644980              1.0000000
S    1   1.00
      0.0502000              1.0000000
P    7   1.00
    105.7520000              0.0053410
     27.6368000             -0.0830840
      6.5965600              0.4477660
      2.7852200              0.5506170
      1.0781200              0.1235000
      0.3935370             -0.0037710
      0.1274690              0.0022780
P    7   1.00
    105.7520000             -0.0013080
     27.6368000              0.0229210
      6.5965600             -0.1450290
      2.7852200             -0.2090370
      1.0781200              0.0937300
      0.3935370              0.6050210
      0.1274690              0.4571230
P    1   1.00
      0.1274690              1.0000000
P    1   1.00
      0.0394000              1.0000000
D    7   1.00
    143.8650000              0.0102370
     46.1163000              0.0760830
     17.3694000              0.2298070
      6.9510700              0.4033470
      2.7560700              0.4097280
      1.0117800              0.1627900
      0.4291000              0.0069910
D    1   1.00
      0.4291000              1.0000000
D    1   1.00
      0.1548000              1.0000000
****

BR     0
BR-ECP     4     10
g potential
  1
2      1.0000000              0.0000000
s-g potential
  3
2     70.0242570             49.9628340
2     31.1784120            370.0142050
2      7.1565930             10.2414390
p-g potential
  4
2     46.7734710             99.1122440
2     46.1841200            198.2530460
2     21.7138580             28.2617400
2     20.9417920             56.6233660
d-g potential
  6
2     50.6988390            -18.6058530
2     50.6447640            -27.9232800
2     15.4475090             -0.3796930
2     15.5002590             -0.7805830
2      2.8003910              0.0359680
2      1.0774800              0.0943970
f-g potential
  2
2     14.4656060             -1.0912690
2     21.2340650             -2.8876910


*************** g00036-br.com ***************
%mem=32GB
%nprocshared=16
#p wb97xd/genECP       counterpoise=2

00036 wb97xd/genECP       counterpoise=2

 0  1  0  1  0  1
  C         -1.274553       -0.000000       -2.036158  1
  C          0.000000        0.000000       -1.227123  1
  N          1.157822        0.000000       -1.938251  1
  O          0.000000        0.000000        0.000000  1
  C          2.437727        0.000000       -1.257939  1
  H         -1.102647       -0.000000       -3.110616  1
  H         -1.855539       -0.878858       -1.764608  1
  H         -1.855539        0.878858       -1.764608  1
  H          1.121252        0.000000       -2.941046  1
  H          3.229791        0.000000       -2.001550  1
  H          2.534158        0.880930       -0.625711  1
  H          2.534158       -0.880930       -0.625711  1
  C          0.633379       -0.230531        3.822601  2
 BR          0.326352       -0.118782        1.969616  2
  C          0.329114       -1.412044        4.492866  2
  H         -0.078908       -2.253161        3.949918  2
  C          0.559485       -1.486783        5.865546  2
  H          0.325917       -2.401313        6.394706  2
  C          1.085899       -0.395235        6.553677  2
  H          1.262384       -0.459470        7.618807  2
  C          1.384277        0.779312        5.865546  2
  H          1.793201        1.630017        6.394706  2
  C          1.159760        0.870138        4.492866  2
  H          1.387857        1.776743        3.949918  2

H C N O 0
aug-cc-pVDZ
****
Br     0
S    8   1.00
   2808.6000000              0.0016060
    421.1800000              0.0083930
     50.3457000              0.0695780
     17.9133000             -0.3899080
      3.8053100              0.6944970
      1.7496800              0.4913540
      0.4485550              0.0226370
      0.1644980             -0.0037230
S    1   1.00
      0.4485550              1.0000000
S    8   1.00
   2808.6000000             -0.0006350
    421.1800000             -0.0034920
     50.3457000             -0.0251950
     17.9133000              0.1501130
      3.8053100             -0.3662260
      1.7496800             -0.3834220
      0.4485550              0.7144680
      0.1644980              0.5352530
S    1   1.00
      0.1644980              1.0000000
S    1   1.00
      0.0502000              1.0000000
P    7   1.00
    105.7520000              0.0053410
     27.6368000             -0.0830840
      6.5965600              0.4477660
      2.7852200              0.5506170
      1.0781200              0.1235000
      0.3935370             -0.0037710
      0.1274690              0.0022780
P    7   1.00
    105.7520000             -0.0013080
     27.6368000              0.0229210
      6.5965600             -0.1450290
      2.7852200             -0.2090370
      1.0781200              0.0937300
      0.3935370              0.6050210
      0.1274690              0.4571230
P    1   1.00
      0.1274690              1.0000000
P    1   1.00
      0.0394000              1.0000000
D    7   1.00
    143.8650000              0.0102370
     46.1163000              0.0760830
     17.3694000              0.2298070
      6.9510700              0.4033470
      2.7560700              0.4097280
      1.0117800              0.1627900
      0.4291000              0.0069910
D    1   1.00
      0.4291000              1.0000000
D    1   1.00
      0.1548000              1.0000000
****

BR     0
BR-ECP     4     10
g potential
  1
2      1.0000000              0.0000000
s-g potential
  3
2     70.0242570             49.9628340
2     31.1784120            370.0142050
2      7.1565930             10.2414390
p-g potential
  4
2     46.7734710             99.1122440
2     46.1841200            198.2530460
2     21.7138580             28.2617400
2     20.9417920             56.6233660
d-g potential
  6
2     50.6988390            -18.6058530
2     50.6447640            -27.9232800
2     15.4475090             -0.3796930
2     15.5002590             -0.7805830
2      2.8003910              0.0359680
2      1.0774800              0.0943970
f-g potential
  2
2     14.4656060             -1.0912690
2     21.2340650             -2.8876910


*************** g00037-br.com ***************
%mem=32GB
%nprocshared=16
#p wb97xd/genECP       counterpoise=2

00037 wb97xd/genECP       counterpoise=2

 0  1  0  1  0  1
  C         -1.274553       -0.000000       -2.036158  1
  C          0.000000        0.000000       -1.227123  1
  N          1.157822        0.000000       -1.938251  1
  O          0.000000        0.000000        0.000000  1
  C          2.437727        0.000000       -1.257939  1
  H         -1.102647       -0.000000       -3.110616  1
  H         -1.855539       -0.878858       -1.764608  1
  H         -1.855539        0.878858       -1.764608  1
  H          1.121252        0.000000       -2.941046  1
  H          3.229791        0.000000       -2.001550  1
  H          2.534158        0.880930       -0.625711  1
  H          2.534158       -0.880930       -0.625711  1
  C          0.663788       -0.117044        3.822601  2
 BR          0.342020       -0.060307        1.969616  2
  C          0.569313       -1.333442        4.492866  2
  H          0.313548       -2.232633        3.949918  2
  C          0.809163       -1.367042        5.865546  2
  H          0.737949       -2.308237        6.394706  2
  C          1.138034       -0.200666        6.553677  2
  H          1.322992       -0.233279        7.618807  2
  C          1.227920        1.007849        5.865546  2
  H          1.482909        1.916640        6.394706  2
  C          0.991043        1.058309        4.492866  2
  H          1.058244        1.990749        3.949918  2

H C N O 0
aug-cc-pVDZ
****
Br     0
S    8   1.00
   2808.6000000              0.0016060
    421.1800000              0.0083930
     50.3457000              0.0695780
     17.9133000             -0.3899080
      3.8053100              0.6944970
      1.7496800              0.4913540
      0.4485550              0.0226370
      0.1644980             -0.0037230
S    1   1.00
      0.4485550              1.0000000
S    8   1.00
   2808.6000000             -0.0006350
    421.1800000             -0.0034920
     50.3457000             -0.0251950
     17.9133000              0.1501130
      3.8053100             -0.3662260
      1.7496800             -0.3834220
      0.4485550              0.7144680
      0.1644980              0.5352530
S    1   1.00
      0.1644980              1.0000000
S    1   1.00
      0.0502000              1.0000000
P    7   1.00
    105.7520000              0.0053410
     27.6368000             -0.0830840
      6.5965600              0.4477660
      2.7852200              0.5506170
      1.0781200              0.1235000
      0.3935370             -0.0037710
      0.1274690              0.0022780
P    7   1.00
    105.7520000             -0.0013080
     27.6368000              0.0229210
      6.5965600             -0.1450290
      2.7852200             -0.2090370
      1.0781200              0.0937300
      0.3935370              0.6050210
      0.1274690              0.4571230
P    1   1.00
      0.1274690              1.0000000
P    1   1.00
      0.0394000              1.0000000
D    7   1.00
    143.8650000              0.0102370
     46.1163000              0.0760830
     17.3694000              0.2298070
      6.9510700              0.4033470
      2.7560700              0.4097280
      1.0117800              0.1627900
      0.4291000              0.0069910
D    1   1.00
      0.4291000              1.0000000
D    1   1.00
      0.1548000              1.0000000
****

BR     0
BR-ECP     4     10
g potential
  1
2      1.0000000              0.0000000
s-g potential
  3
2     70.0242570             49.9628340
2     31.1784120            370.0142050
2      7.1565930             10.2414390
p-g potential
  4
2     46.7734710             99.1122440
2     46.1841200            198.2530460
2     21.7138580             28.2617400
2     20.9417920             56.6233660
d-g potential
  6
2     50.6988390            -18.6058530
2     50.6447640            -27.9232800
2     15.4475090             -0.3796930
2     15.5002590             -0.7805830
2      2.8003910              0.0359680
2      1.0774800              0.0943970
f-g potential
  2
2     14.4656060             -1.0912690
2     21.2340650             -2.8876910


*************** g00038-br.com ***************
%mem=32GB
%nprocshared=16
#p wb97xd/genECP       counterpoise=2

00038 wb97xd/genECP       counterpoise=2

 0  1  0  1  0  1
  C         -1.274553       -0.000000       -2.036158  1
  C          0.000000        0.000000       -1.227123  1
  N          1.157822        0.000000       -1.938251  1
  O          0.000000        0.000000        0.000000  1
  C          2.437727        0.000000       -1.257939  1
  H         -1.102647       -0.000000       -3.110616  1
  H         -1.855539       -0.878858       -1.764608  1
  H         -1.855539        0.878858       -1.764608  1
  H          1.121252        0.000000       -2.941046  1
  H          3.229791        0.000000       -2.001550  1
  H          2.534158        0.880930       -0.625711  1
  H          2.534158       -0.880930       -0.625711  1
  C          1.327575       -0.000000        3.647484  2
 BR          0.684040        0.000000        1.879385  2
  C          1.560356       -1.214324        4.287043  2
  H          1.371792       -2.144267        3.768968  2
  C          2.037083       -1.205764        5.596839  2
  H          2.220858       -2.145026        6.101758  2
  C          2.276068       -0.000000        6.253446  2
  H          2.645984       -0.000000        7.269781  2
  C          2.037083        1.205764        5.596839  2
  H          2.220858        2.145026        6.101758  2
  C          1.560356        1.214324        4.287043  2
  H          1.371792        2.144267        3.768968  2

H C N O 0
aug-cc-pVDZ
****
Br     0
S    8   1.00
   2808.6000000              0.0016060
    421.1800000              0.0083930
     50.3457000              0.0695780
     17.9133000             -0.3899080
      3.8053100              0.6944970
      1.7496800              0.4913540
      0.4485550              0.0226370
      0.1644980             -0.0037230
S    1   1.00
      0.4485550              1.0000000
S    8   1.00
   2808.6000000             -0.0006350
    421.1800000             -0.0034920
     50.3457000             -0.0251950
     17.9133000              0.1501130
      3.8053100             -0.3662260
      1.7496800             -0.3834220
      0.4485550              0.7144680
      0.1644980              0.5352530
S    1   1.00
      0.1644980              1.0000000
S    1   1.00
      0.0502000              1.0000000
P    7   1.00
    105.7520000              0.0053410
     27.6368000             -0.0830840
      6.5965600              0.4477660
      2.7852200              0.5506170
      1.0781200              0.1235000
      0.3935370             -0.0037710
      0.1274690              0.0022780
P    7   1.00
    105.7520000             -0.0013080
     27.6368000              0.0229210
      6.5965600             -0.1450290
      2.7852200             -0.2090370
      1.0781200              0.0937300
      0.3935370              0.6050210
      0.1274690              0.4571230
P    1   1.00
      0.1274690              1.0000000
P    1   1.00
      0.0394000              1.0000000
D    7   1.00
    143.8650000              0.0102370
     46.1163000              0.0760830
     17.3694000              0.2298070
      6.9510700              0.4033470
      2.7560700              0.4097280
      1.0117800              0.1627900
      0.4291000              0.0069910
D    1   1.00
      0.4291000              1.0000000
D    1   1.00
      0.1548000              1.0000000
****

BR     0
BR-ECP     4     10
g potential
  1
2      1.0000000              0.0000000
s-g potential
  3
2     70.0242570             49.9628340
2     31.1784120            370.0142050
2      7.1565930             10.2414390
p-g potential
  4
2     46.7734710             99.1122440
2     46.1841200            198.2530460
2     21.7138580             28.2617400
2     20.9417920             56.6233660
d-g potential
  6
2     50.6988390            -18.6058530
2     50.6447640            -27.9232800
2     15.4475090             -0.3796930
2     15.5002590             -0.7805830
2      2.8003910              0.0359680
2      1.0774800              0.0943970
f-g potential
  2
2     14.4656060             -1.0912690
2     21.2340650             -2.8876910


*************** g00039-br.com ***************
%mem=32GB
%nprocshared=16
#p wb97xd/genECP       counterpoise=2

00039 wb97xd/genECP       counterpoise=2

 0  1  0  1  0  1
  C         -1.274553       -0.000000       -2.036158  1
  C          0.000000        0.000000       -1.227123  1
  N          1.157822        0.000000       -1.938251  1
  O          0.000000        0.000000        0.000000  1
  C          2.437727        0.000000       -1.257939  1
  H         -1.102647       -0.000000       -3.110616  1
  H         -1.855539       -0.878858       -1.764608  1
  H         -1.855539        0.878858       -1.764608  1
  H          1.121252        0.000000       -2.941046  1
  H          3.229791        0.000000       -2.001550  1
  H          2.534158        0.880930       -0.625711  1
  H          2.534158       -0.880930       -0.625711  1
  C          1.307407        0.230531        3.647484  2
 BR          0.673648        0.118782        1.879385  2
  C          1.747516       -0.924923        4.287043  2
  H          1.723300       -1.873482        3.768968  2
  C          2.215514       -0.833710        5.596839  2
  H          2.559598       -1.726790        6.101758  2
  C          2.241490        0.395235        6.253446  2
  H          2.605785        0.459470        7.269781  2
  C          1.796756        1.541181        5.596839  2
  H          1.814639        2.498086        6.101758  2
  C          1.325786        1.466829        4.287043  2
  H          0.978604        2.349900        3.768968  2

H C N O 0
aug-cc-pVDZ
****
Br     0
S    8   1.00
   2808.6000000              0.0016060
    421.1800000              0.0083930
     50.3457000              0.0695780
     17.9133000             -0.3899080
      3.8053100              0.6944970
      1.7496800              0.4913540
      0.4485550              0.0226370
      0.1644980             -0.0037230
S    1   1.00
      0.4485550              1.0000000
S    8   1.00
   2808.6000000             -0.0006350
    421.1800000             -0.0034920
     50.3457000             -0.0251950
     17.9133000              0.1501130
      3.8053100             -0.3662260
      1.7496800             -0.3834220
      0.4485550              0.7144680
      0.1644980              0.5352530
S    1   1.00
      0.1644980              1.0000000
S    1   1.00
      0.0502000              1.0000000
P    7   1.00
    105.7520000              0.0053410
     27.6368000             -0.0830840
      6.5965600              0.4477660
      2.7852200              0.5506170
      1.0781200              0.1235000
      0.3935370             -0.0037710
      0.1274690              0.0022780
P    7   1.00
    105.7520000             -0.0013080
     27.6368000              0.0229210
      6.5965600             -0.1450290
      2.7852200             -0.2090370
      1.0781200              0.0937300
      0.3935370              0.6050210
      0.1274690              0.4571230
P    1   1.00
      0.1274690              1.0000000
P    1   1.00
      0.0394000              1.0000000
D    7   1.00
    143.8650000              0.0102370
     46.1163000              0.0760830
     17.3694000              0.2298070
      6.9510700              0.4033470
      2.7560700              0.4097280
      1.0117800              0.1627900
      0.4291000              0.0069910
D    1   1.00
      0.4291000              1.0000000
D    1   1.00
      0.1548000              1.0000000
****

BR     0
BR-ECP     4     10
g potential
  1
2      1.0000000              0.0000000
s-g potential
  3
2     70.0242570             49.9628340
2     31.1784120            370.0142050
2      7.1565930             10.2414390
p-g potential
  4
2     46.7734710             99.1122440
2     46.1841200            198.2530460
2     21.7138580             28.2617400
2     20.9417920             56.6233660
d-g potential
  6
2     50.6988390            -18.6058530
2     50.6447640            -27.9232800
2     15.4475090             -0.3796930
2     15.5002590             -0.7805830
2      2.8003910              0.0359680
2      1.0774800              0.0943970
f-g potential
  2
2     14.4656060             -1.0912690
2     21.2340650             -2.8876910


*************** g00040-br.com ***************
%mem=32GB
%nprocshared=16
#p wb97xd/genECP       counterpoise=2

00040 wb97xd/genECP       counterpoise=2

 0  1  0  1  0  1
  C         -1.274553       -0.000000       -2.036158  1
  C          0.000000        0.000000       -1.227123  1
  N          1.157822        0.000000       -1.938251  1
  O          0.000000        0.000000        0.000000  1
  C          2.437727        0.000000       -1.257939  1
  H         -1.102647       -0.000000       -3.110616  1
  H         -1.855539       -0.878858       -1.764608  1
  H         -1.855539        0.878858       -1.764608  1
  H          1.121252        0.000000       -2.941046  1
  H          3.229791        0.000000       -2.001550  1
  H          2.534158        0.880930       -0.625711  1
  H          2.534158       -0.880930       -0.625711  1
  C          1.247513        0.454058        3.647484  2
 BR          0.642788        0.233956        1.879385  2
  C          1.881578       -0.607418        4.287043  2
  H          2.022445       -1.545771        3.768968  2
  C          2.326627       -0.436324        5.596839  2
  H          2.820566       -1.256087        6.101758  2
  C          2.138804        0.778461        6.253446  2
  H          2.486411        0.904980        7.269781  2
  C          1.501836        1.829771        5.596839  2
  H          1.353282        2.775243        6.101758  2
  C          1.050932        1.674765        4.287043  2
  H          0.555680        2.484132        3.768968  2

H C N O 0
aug-cc-pVDZ
****
Br     0
S    8   1.00
   2808.6000000              0.0016060
    421.1800000              0.0083930
     50.3457000              0.0695780
     17.9133000             -0.3899080
      3.8053100              0.6944970
      1.7496800              0.4913540
      0.4485550              0.0226370
      0.1644980             -0.0037230
S    1   1.00
      0.4485550              1.0000000
S    8   1.00
   2808.6000000             -0.0006350
    421.1800000             -0.0034920
     50.3457000             -0.0251950
     17.9133000              0.1501130
      3.8053100             -0.3662260
      1.7496800             -0.3834220
      0.4485550              0.7144680
      0.1644980              0.5352530
S    1   1.00
      0.1644980              1.0000000
S    1   1.00
      0.0502000              1.0000000
P    7   1.00
    105.7520000              0.0053410
     27.6368000             -0.0830840
      6.5965600              0.4477660
      2.7852200              0.5506170
      1.0781200              0.1235000
      0.3935370             -0.0037710
      0.1274690              0.0022780
P    7   1.00
    105.7520000             -0.0013080
     27.6368000              0.0229210
      6.5965600             -0.1450290
      2.7852200             -0.2090370
      1.0781200              0.0937300
      0.3935370              0.6050210
      0.1274690              0.4571230
P    1   1.00
      0.1274690              1.0000000
P    1   1.00
      0.0394000              1.0000000
D    7   1.00
    143.8650000              0.0102370
     46.1163000              0.0760830
     17.3694000              0.2298070
      6.9510700              0.4033470
      2.7560700              0.4097280
      1.0117800              0.1627900
      0.4291000              0.0069910
D    1   1.00
      0.4291000              1.0000000
D    1   1.00
      0.1548000              1.0000000
****

BR     0
BR-ECP     4     10
g potential
  1
2      1.0000000              0.0000000
s-g potential
  3
2     70.0242570             49.9628340
2     31.1784120            370.0142050
2      7.1565930             10.2414390
p-g potential
  4
2     46.7734710             99.1122440
2     46.1841200            198.2530460
2     21.7138580             28.2617400
2     20.9417920             56.6233660
d-g potential
  6
2     50.6988390            -18.6058530
2     50.6447640            -27.9232800
2     15.4475090             -0.3796930
2     15.5002590             -0.7805830
2      2.8003910              0.0359680
2      1.0774800              0.0943970
f-g potential
  2
2     14.4656060             -1.0912690
2     21.2340650             -2.8876910


*************** g00041-br.com ***************
%mem=32GB
%nprocshared=16
#p wb97xd/genECP       counterpoise=2

00041 wb97xd/genECP       counterpoise=2

 0  1  0  1  0  1
  C         -1.274553       -0.000000       -2.036158  1
  C          0.000000        0.000000       -1.227123  1
  N          1.157822        0.000000       -1.938251  1
  O          0.000000        0.000000        0.000000  1
  C          2.437727        0.000000       -1.257939  1
  H         -1.102647       -0.000000       -3.110616  1
  H         -1.855539       -0.878858       -1.764608  1
  H         -1.855539        0.878858       -1.764608  1
  H          1.121252        0.000000       -2.941046  1
  H          3.229791        0.000000       -2.001550  1
  H          2.534158        0.880930       -0.625711  1
  H          2.534158       -0.880930       -0.625711  1
  C          1.149714        0.663788        3.647484  2
 BR          0.592396        0.342020        1.879385  2
  C          1.958470       -0.271457        4.287043  2
  H          2.260140       -1.171094        3.768968  2
  C          2.367048       -0.025681        5.596839  2
  H          2.995833       -0.747218        6.101758  2
  C          1.971133        1.138034        6.253446  2
  H          2.291489        1.322992        7.269781  2
  C          1.161284        2.062764        5.596839  2
  H          0.850807        2.968076        6.101758  2
  C          0.744146        1.831813        4.287043  2
  H          0.115873        2.542886        3.768968  2

H C N O 0
aug-cc-pVDZ
****
Br     0
S    8   1.00
   2808.6000000              0.0016060
    421.1800000              0.0083930
     50.3457000              0.0695780
     17.9133000             -0.3899080
      3.8053100              0.6944970
      1.7496800              0.4913540
      0.4485550              0.0226370
      0.1644980             -0.0037230
S    1   1.00
      0.4485550              1.0000000
S    8   1.00
   2808.6000000             -0.0006350
    421.1800000             -0.0034920
     50.3457000             -0.0251950
     17.9133000              0.1501130
      3.8053100             -0.3662260
      1.7496800             -0.3834220
      0.4485550              0.7144680
      0.1644980              0.5352530
S    1   1.00
      0.1644980              1.0000000
S    1   1.00
      0.0502000              1.0000000
P    7   1.00
    105.7520000              0.0053410
     27.6368000             -0.0830840
      6.5965600              0.4477660
      2.7852200              0.5506170
      1.0781200              0.1235000
      0.3935370             -0.0037710
      0.1274690              0.0022780
P    7   1.00
    105.7520000             -0.0013080
     27.6368000              0.0229210
      6.5965600             -0.1450290
      2.7852200             -0.2090370
      1.0781200              0.0937300
      0.3935370              0.6050210
      0.1274690              0.4571230
P    1   1.00
      0.1274690              1.0000000
P    1   1.00
      0.0394000              1.0000000
D    7   1.00
    143.8650000              0.0102370
     46.1163000              0.0760830
     17.3694000              0.2298070
      6.9510700              0.4033470
      2.7560700              0.4097280
      1.0117800              0.1627900
      0.4291000              0.0069910
D    1   1.00
      0.4291000              1.0000000
D    1   1.00
      0.1548000              1.0000000
****

BR     0
BR-ECP     4     10
g potential
  1
2      1.0000000              0.0000000
s-g potential
  3
2     70.0242570             49.9628340
2     31.1784120            370.0142050
2      7.1565930             10.2414390
p-g potential
  4
2     46.7734710             99.1122440
2     46.1841200            198.2530460
2     21.7138580             28.2617400
2     20.9417920             56.6233660
d-g potential
  6
2     50.6988390            -18.6058530
2     50.6447640            -27.9232800
2     15.4475090             -0.3796930
2     15.5002590             -0.7805830
2      2.8003910              0.0359680
2      1.0774800              0.0943970
f-g potential
  2
2     14.4656060             -1.0912690
2     21.2340650             -2.8876910


*************** g00042-br.com ***************
%mem=32GB
%nprocshared=16
#p wb97xd/genECP       counterpoise=2

00042 wb97xd/genECP       counterpoise=2

 0  1  0  1  0  1
  C         -1.274553       -0.000000       -2.036158  1
  C          0.000000        0.000000       -1.227123  1
  N          1.157822        0.000000       -1.938251  1
  O          0.000000        0.000000        0.000000  1
  C          2.437727        0.000000       -1.257939  1
  H         -1.102647       -0.000000       -3.110616  1
  H         -1.855539       -0.878858       -1.764608  1
  H         -1.855539        0.878858       -1.764608  1
  H          1.121252        0.000000       -2.941046  1
  H          3.229791        0.000000       -2.001550  1
  H          2.534158        0.880930       -0.625711  1
  H          2.534158       -0.880930       -0.625711  1
  C          1.016982        0.853349        3.647484  2
 BR          0.524005        0.439693        1.879385  2
  C          1.975855        0.072751        4.287043  2
  H          2.429162       -0.760833        3.768968  2
  C          2.335546        0.385743        5.596839  2
  H          3.080072       -0.215645        6.101758  2
  C          1.743569        1.463028        6.253446  2
  H          2.026941        1.700806        7.269781  2
  C          0.785446        2.233080        5.596839  2
  H          0.322480        3.070725        6.101758  2
  C          0.414750        1.933204        4.287043  2
  H         -0.327454        2.524375        3.768968  2

H C N O 0
aug-cc-pVDZ
****
Br     0
S    8   1.00
   2808.6000000              0.0016060
    421.1800000              0.0083930
     50.3457000              0.0695780
     17.9133000             -0.3899080
      3.8053100              0.6944970
      1.7496800              0.4913540
      0.4485550              0.0226370
      0.1644980             -0.0037230
S    1   1.00
      0.4485550              1.0000000
S    8   1.00
   2808.6000000             -0.0006350
    421.1800000             -0.0034920
     50.3457000             -0.0251950
     17.9133000              0.1501130
      3.8053100             -0.3662260
      1.7496800             -0.3834220
      0.4485550              0.7144680
      0.1644980              0.5352530
S    1   1.00
      0.1644980              1.0000000
S    1   1.00
      0.0502000              1.0000000
P    7   1.00
    105.7520000              0.0053410
     27.6368000             -0.0830840
      6.5965600              0.4477660
      2.7852200              0.5506170
      1.0781200              0.1235000
      0.3935370             -0.0037710
      0.1274690              0.0022780
P    7   1.00
    105.7520000             -0.0013080
     27.6368000              0.0229210
      6.5965600             -0.1450290
      2.7852200             -0.2090370
      1.0781200              0.0937300
      0.3935370              0.6050210
      0.1274690              0.4571230
P    1   1.00
      0.1274690              1.0000000
P    1   1.00
      0.0394000              1.0000000
D    7   1.00
    143.8650000              0.0102370
     46.1163000              0.0760830
     17.3694000              0.2298070
      6.9510700              0.4033470
      2.7560700              0.4097280
      1.0117800              0.1627900
      0.4291000              0.0069910
D    1   1.00
      0.4291000              1.0000000
D    1   1.00
      0.1548000              1.0000000
****

BR     0
BR-ECP     4     10
g potential
  1
2      1.0000000              0.0000000
s-g potential
  3
2     70.0242570             49.9628340
2     31.1784120            370.0142050
2      7.1565930             10.2414390
p-g potential
  4
2     46.7734710             99.1122440
2     46.1841200            198.2530460
2     21.7138580             28.2617400
2     20.9417920             56.6233660
d-g potential
  6
2     50.6988390            -18.6058530
2     50.6447640            -27.9232800
2     15.4475090             -0.3796930
2     15.5002590             -0.7805830
2      2.8003910              0.0359680
2      1.0774800              0.0943970
f-g potential
  2
2     14.4656060             -1.0912690
2     21.2340650             -2.8876910


*************** g00043-br.com ***************
%mem=32GB
%nprocshared=16
#p wb97xd/genECP       counterpoise=2

00043 wb97xd/genECP       counterpoise=2

 0  1  0  1  0  1
  C         -1.274553       -0.000000       -2.036158  1
  C          0.000000        0.000000       -1.227123  1
  N          1.157822        0.000000       -1.938251  1
  O          0.000000        0.000000        0.000000  1
  C          2.437727        0.000000       -1.257939  1
  H         -1.102647       -0.000000       -3.110616  1
  H         -1.855539       -0.878858       -1.764608  1
  H         -1.855539        0.878858       -1.764608  1
  H          1.121252        0.000000       -2.941046  1
  H          3.229791        0.000000       -2.001550  1
  H          2.534158        0.880930       -0.625711  1
  H          2.534158       -0.880930       -0.625711  1
  C          0.853349        1.016982        3.647484  2
 BR          0.439693        0.524005        1.879385  2
  C          1.933204        0.414750        4.287043  2
  H          2.524375       -0.327454        3.768968  2
  C          2.233080        0.785446        5.596839  2
  H          3.070725        0.322480        6.101758  2
  C          1.463028        1.743569        6.253446  2
  H          1.700806        2.026941        7.269781  2
  C          0.385743        2.335546        5.596839  2
  H         -0.215645        3.080072        6.101758  2
  C          0.072751        1.975855        4.287043  2
  H         -0.760833        2.429162        3.768968  2

H C N O 0
aug-cc-pVDZ
****
Br     0
S    8   1.00
   2808.6000000              0.0016060
    421.1800000              0.0083930
     50.3457000              0.0695780
     17.9133000             -0.3899080
      3.8053100              0.6944970
      1.7496800              0.4913540
      0.4485550              0.0226370
      0.1644980             -0.0037230
S    1   1.00
      0.4485550              1.0000000
S    8   1.00
   2808.6000000             -0.0006350
    421.1800000             -0.0034920
     50.3457000             -0.0251950
     17.9133000              0.1501130
      3.8053100             -0.3662260
      1.7496800             -0.3834220
      0.4485550              0.7144680
      0.1644980              0.5352530
S    1   1.00
      0.1644980              1.0000000
S    1   1.00
      0.0502000              1.0000000
P    7   1.00
    105.7520000              0.0053410
     27.6368000             -0.0830840
      6.5965600              0.4477660
      2.7852200              0.5506170
      1.0781200              0.1235000
      0.3935370             -0.0037710
      0.1274690              0.0022780
P    7   1.00
    105.7520000             -0.0013080
     27.6368000              0.0229210
      6.5965600             -0.1450290
      2.7852200             -0.2090370
      1.0781200              0.0937300
      0.3935370              0.6050210
      0.1274690              0.4571230
P    1   1.00
      0.1274690              1.0000000
P    1   1.00
      0.0394000              1.0000000
D    7   1.00
    143.8650000              0.0102370
     46.1163000              0.0760830
     17.3694000              0.2298070
      6.9510700              0.4033470
      2.7560700              0.4097280
      1.0117800              0.1627900
      0.4291000              0.0069910
D    1   1.00
      0.4291000              1.0000000
D    1   1.00
      0.1548000              1.0000000
****

BR     0
BR-ECP     4     10
g potential
  1
2      1.0000000              0.0000000
s-g potential
  3
2     70.0242570             49.9628340
2     31.1784120            370.0142050
2      7.1565930             10.2414390
p-g potential
  4
2     46.7734710             99.1122440
2     46.1841200            198.2530460
2     21.7138580             28.2617400
2     20.9417920             56.6233660
d-g potential
  6
2     50.6988390            -18.6058530
2     50.6447640            -27.9232800
2     15.4475090             -0.3796930
2     15.5002590             -0.7805830
2      2.8003910              0.0359680
2      1.0774800              0.0943970
f-g potential
  2
2     14.4656060             -1.0912690
2     21.2340650             -2.8876910


*************** g00044-br.com ***************
%mem=32GB
%nprocshared=16
#p wb97xd/genECP       counterpoise=2

00044 wb97xd/genECP       counterpoise=2

 0  1  0  1  0  1
  C         -1.274553       -0.000000       -2.036158  1
  C          0.000000        0.000000       -1.227123  1
  N          1.157822        0.000000       -1.938251  1
  O          0.000000        0.000000        0.000000  1
  C          2.437727        0.000000       -1.257939  1
  H         -1.102647       -0.000000       -3.110616  1
  H         -1.855539       -0.878858       -1.764608  1
  H         -1.855539        0.878858       -1.764608  1
  H          1.121252        0.000000       -2.941046  1
  H          3.229791        0.000000       -2.001550  1
  H          2.534158        0.880930       -0.625711  1
  H          2.534158       -0.880930       -0.625711  1
  C          0.663788        1.149714        3.647484  2
 BR          0.342020        0.592396        1.879385  2
  C          1.831813        0.744146        4.287043  2
  H          2.542886        0.115873        3.768968  2
  C          2.062764        1.161284        5.596839  2
  H          2.968076        0.850807        6.101758  2
  C          1.138034        1.971133        6.253446  2
  H          1.322992        2.291489        7.269781  2
  C         -0.025681        2.367048        5.596839  2
  H         -0.747218        2.995833        6.101758  2
  C         -0.271457        1.958470        4.287043  2
  H         -1.171094        2.260140        3.768968  2

H C N O 0
aug-cc-pVDZ
****
Br     0
S    8   1.00
   2808.6000000              0.0016060
    421.1800000              0.0083930
     50.3457000              0.0695780
     17.9133000             -0.3899080
      3.8053100              0.6944970
      1.7496800              0.4913540
      0.4485550              0.0226370
      0.1644980             -0.0037230
S    1   1.00
      0.4485550              1.0000000
S    8   1.00
   2808.6000000             -0.0006350
    421.1800000             -0.0034920
     50.3457000             -0.0251950
     17.9133000              0.1501130
      3.8053100             -0.3662260
      1.7496800             -0.3834220
      0.4485550              0.7144680
      0.1644980              0.5352530
S    1   1.00
      0.1644980              1.0000000
S    1   1.00
      0.0502000              1.0000000
P    7   1.00
    105.7520000              0.0053410
     27.6368000             -0.0830840
      6.5965600              0.4477660
      2.7852200              0.5506170
      1.0781200              0.1235000
      0.3935370             -0.0037710
      0.1274690              0.0022780
P    7   1.00
    105.7520000             -0.0013080
     27.6368000              0.0229210
      6.5965600             -0.1450290
      2.7852200             -0.2090370
      1.0781200              0.0937300
      0.3935370              0.6050210
      0.1274690              0.4571230
P    1   1.00
      0.1274690              1.0000000
P    1   1.00
      0.0394000              1.0000000
D    7   1.00
    143.8650000              0.0102370
     46.1163000              0.0760830
     17.3694000              0.2298070
      6.9510700              0.4033470
      2.7560700              0.4097280
      1.0117800              0.1627900
      0.4291000              0.0069910
D    1   1.00
      0.4291000              1.0000000
D    1   1.00
      0.1548000              1.0000000
****

BR     0
BR-ECP     4     10
g potential
  1
2      1.0000000              0.0000000
s-g potential
  3
2     70.0242570             49.9628340
2     31.1784120            370.0142050
2      7.1565930             10.2414390
p-g potential
  4
2     46.7734710             99.1122440
2     46.1841200            198.2530460
2     21.7138580             28.2617400
2     20.9417920             56.6233660
d-g potential
  6
2     50.6988390            -18.6058530
2     50.6447640            -27.9232800
2     15.4475090             -0.3796930
2     15.5002590             -0.7805830
2      2.8003910              0.0359680
2      1.0774800              0.0943970
f-g potential
  2
2     14.4656060             -1.0912690
2     21.2340650             -2.8876910


*************** g00045-br.com ***************
%mem=32GB
%nprocshared=16
#p wb97xd/genECP       counterpoise=2

00045 wb97xd/genECP       counterpoise=2

 0  1  0  1  0  1
  C         -1.274553       -0.000000       -2.036158  1
  C          0.000000        0.000000       -1.227123  1
  N          1.157822        0.000000       -1.938251  1
  O          0.000000        0.000000        0.000000  1
  C          2.437727        0.000000       -1.257939  1
  H         -1.102647       -0.000000       -3.110616  1
  H         -1.855539       -0.878858       -1.764608  1
  H         -1.855539        0.878858       -1.764608  1
  H          1.121252        0.000000       -2.941046  1
  H          3.229791        0.000000       -2.001550  1
  H          2.534158        0.880930       -0.625711  1
  H          2.534158       -0.880930       -0.625711  1
  C          0.454058        1.247513        3.647484  2
 BR          0.233956        0.642788        1.879385  2
  C          1.674765        1.050932        4.287043  2
  H          2.484132        0.555680        3.768968  2
  C          1.829771        1.501836        5.596839  2
  H          2.775243        1.353282        6.101758  2
  C          0.778461        2.138804        6.253446  2
  H          0.904980        2.486411        7.269781  2
  C         -0.436324        2.326627        5.596839  2
  H         -1.256087        2.820566        6.101758  2
  C         -0.607418        1.881578        4.287043  2
  H         -1.545771        2.022445        3.768968  2

H C N O 0
aug-cc-pVDZ
****
Br     0
S    8   1.00
   2808.6000000              0.0016060
    421.1800000              0.0083930
     50.3457000              0.0695780
     17.9133000             -0.3899080
      3.8053100              0.6944970
      1.7496800              0.4913540
      0.4485550              0.0226370
      0.1644980             -0.0037230
S    1   1.00
      0.4485550              1.0000000
S    8   1.00
   2808.6000000             -0.0006350
    421.1800000             -0.0034920
     50.3457000             -0.0251950
     17.9133000              0.1501130
      3.8053100             -0.3662260
      1.7496800             -0.3834220
      0.4485550              0.7144680
      0.1644980              0.5352530
S    1   1.00
      0.1644980              1.0000000
S    1   1.00
      0.0502000              1.0000000
P    7   1.00
    105.7520000              0.0053410
     27.6368000             -0.0830840
      6.5965600              0.4477660
      2.7852200              0.5506170
      1.0781200              0.1235000
      0.3935370             -0.0037710
      0.1274690              0.0022780
P    7   1.00
    105.7520000             -0.0013080
     27.6368000              0.0229210
      6.5965600             -0.1450290
      2.7852200             -0.2090370
      1.0781200              0.0937300
      0.3935370              0.6050210
      0.1274690              0.4571230
P    1   1.00
      0.1274690              1.0000000
P    1   1.00
      0.0394000              1.0000000
D    7   1.00
    143.8650000              0.0102370
     46.1163000              0.0760830
     17.3694000              0.2298070
      6.9510700              0.4033470
      2.7560700              0.4097280
      1.0117800              0.1627900
      0.4291000              0.0069910
D    1   1.00
      0.4291000              1.0000000
D    1   1.00
      0.1548000              1.0000000
****

BR     0
BR-ECP     4     10
g potential
  1
2      1.0000000              0.0000000
s-g potential
  3
2     70.0242570             49.9628340
2     31.1784120            370.0142050
2      7.1565930             10.2414390
p-g potential
  4
2     46.7734710             99.1122440
2     46.1841200            198.2530460
2     21.7138580             28.2617400
2     20.9417920             56.6233660
d-g potential
  6
2     50.6988390            -18.6058530
2     50.6447640            -27.9232800
2     15.4475090             -0.3796930
2     15.5002590             -0.7805830
2      2.8003910              0.0359680
2      1.0774800              0.0943970
f-g potential
  2
2     14.4656060             -1.0912690
2     21.2340650             -2.8876910


*************** g00046-br.com ***************
%mem=32GB
%nprocshared=16
#p wb97xd/genECP       counterpoise=2

00046 wb97xd/genECP       counterpoise=2

 0  1  0  1  0  1
  C         -1.274553       -0.000000       -2.036158  1
  C          0.000000        0.000000       -1.227123  1
  N          1.157822        0.000000       -1.938251  1
  O          0.000000        0.000000        0.000000  1
  C          2.437727        0.000000       -1.257939  1
  H         -1.102647       -0.000000       -3.110616  1
  H         -1.855539       -0.878858       -1.764608  1
  H         -1.855539        0.878858       -1.764608  1
  H          1.121252        0.000000       -2.941046  1
  H          3.229791        0.000000       -2.001550  1
  H          2.534158        0.880930       -0.625711  1
  H          2.534158       -0.880930       -0.625711  1
  C          0.230531        1.307407        3.647484  2
 BR          0.118782        0.673648        1.879385  2
  C          1.466829        1.325786        4.287043  2
  H          2.349900        0.978604        3.768968  2
  C          1.541181        1.796756        5.596839  2
  H          2.498086        1.814639        6.101758  2
  C          0.395235        2.241490        6.253446  2
  H          0.459470        2.605785        7.269781  2
  C         -0.833710        2.215514        5.596839  2
  H         -1.726790        2.559598        6.101758  2
  C         -0.924923        1.747516        4.287043  2
  H         -1.873482        1.723300        3.768968  2

H C N O 0
aug-cc-pVDZ
****
Br     0
S    8   1.00
   2808.6000000              0.0016060
    421.1800000              0.0083930
     50.3457000              0.0695780
     17.9133000             -0.3899080
      3.8053100              0.6944970
      1.7496800              0.4913540
      0.4485550              0.0226370
      0.1644980             -0.0037230
S    1   1.00
      0.4485550              1.0000000
S    8   1.00
   2808.6000000             -0.0006350
    421.1800000             -0.0034920
     50.3457000             -0.0251950
     17.9133000              0.1501130
      3.8053100             -0.3662260
      1.7496800             -0.3834220
      0.4485550              0.7144680
      0.1644980              0.5352530
S    1   1.00
      0.1644980              1.0000000
S    1   1.00
      0.0502000              1.0000000
P    7   1.00
    105.7520000              0.0053410
     27.6368000             -0.0830840
      6.5965600              0.4477660
      2.7852200              0.5506170
      1.0781200              0.1235000
      0.3935370             -0.0037710
      0.1274690              0.0022780
P    7   1.00
    105.7520000             -0.0013080
     27.6368000              0.0229210
      6.5965600             -0.1450290
      2.7852200             -0.2090370
      1.0781200              0.0937300
      0.3935370              0.6050210
      0.1274690              0.4571230
P    1   1.00
      0.1274690              1.0000000
P    1   1.00
      0.0394000              1.0000000
D    7   1.00
    143.8650000              0.0102370
     46.1163000              0.0760830
     17.3694000              0.2298070
      6.9510700              0.4033470
      2.7560700              0.4097280
      1.0117800              0.1627900
      0.4291000              0.0069910
D    1   1.00
      0.4291000              1.0000000
D    1   1.00
      0.1548000              1.0000000
****

BR     0
BR-ECP     4     10
g potential
  1
2      1.0000000              0.0000000
s-g potential
  3
2     70.0242570             49.9628340
2     31.1784120            370.0142050
2      7.1565930             10.2414390
p-g potential
  4
2     46.7734710             99.1122440
2     46.1841200            198.2530460
2     21.7138580             28.2617400
2     20.9417920             56.6233660
d-g potential
  6
2     50.6988390            -18.6058530
2     50.6447640            -27.9232800
2     15.4475090             -0.3796930
2     15.5002590             -0.7805830
2      2.8003910              0.0359680
2      1.0774800              0.0943970
f-g potential
  2
2     14.4656060             -1.0912690
2     21.2340650             -2.8876910


*************** g00047-br.com ***************
%mem=32GB
%nprocshared=16
#p wb97xd/genECP       counterpoise=2

00047 wb97xd/genECP       counterpoise=2

 0  1  0  1  0  1
  C         -1.274553       -0.000000       -2.036158  1
  C          0.000000        0.000000       -1.227123  1
  N          1.157822        0.000000       -1.938251  1
  O          0.000000        0.000000        0.000000  1
  C          2.437727        0.000000       -1.257939  1
  H         -1.102647       -0.000000       -3.110616  1
  H         -1.855539       -0.878858       -1.764608  1
  H         -1.855539        0.878858       -1.764608  1
  H          1.121252        0.000000       -2.941046  1
  H          3.229791        0.000000       -2.001550  1
  H          2.534158        0.880930       -0.625711  1
  H          2.534158       -0.880930       -0.625711  1
  C          0.000000        1.327575        3.647484  2
 BR          0.000000        0.684040        1.879385  2
  C          1.214324        1.560356        4.287043  2
  H          2.144267        1.371792        3.768968  2
  C          1.205764        2.037083        5.596839  2
  H          2.145026        2.220858        6.101758  2
  C          0.000000        2.276068        6.253446  2
  H          0.000000        2.645984        7.269781  2
  C         -1.205764        2.037083        5.596839  2
  H         -2.145026        2.220858        6.101758  2
  C         -1.214324        1.560356        4.287043  2
  H         -2.144267        1.371792        3.768968  2

H C N O 0
aug-cc-pVDZ
****
Br     0
S    8   1.00
   2808.6000000              0.0016060
    421.1800000              0.0083930
     50.3457000              0.0695780
     17.9133000             -0.3899080
      3.8053100              0.6944970
      1.7496800              0.4913540
      0.4485550              0.0226370
      0.1644980             -0.0037230
S    1   1.00
      0.4485550              1.0000000
S    8   1.00
   2808.6000000             -0.0006350
    421.1800000             -0.0034920
     50.3457000             -0.0251950
     17.9133000              0.1501130
      3.8053100             -0.3662260
      1.7496800             -0.3834220
      0.4485550              0.7144680
      0.1644980              0.5352530
S    1   1.00
      0.1644980              1.0000000
S    1   1.00
      0.0502000              1.0000000
P    7   1.00
    105.7520000              0.0053410
     27.6368000             -0.0830840
      6.5965600              0.4477660
      2.7852200              0.5506170
      1.0781200              0.1235000
      0.3935370             -0.0037710
      0.1274690              0.0022780
P    7   1.00
    105.7520000             -0.0013080
     27.6368000              0.0229210
      6.5965600             -0.1450290
      2.7852200             -0.2090370
      1.0781200              0.0937300
      0.3935370              0.6050210
      0.1274690              0.4571230
P    1   1.00
      0.1274690              1.0000000
P    1   1.00
      0.0394000              1.0000000
D    7   1.00
    143.8650000              0.0102370
     46.1163000              0.0760830
     17.3694000              0.2298070
      6.9510700              0.4033470
      2.7560700              0.4097280
      1.0117800              0.1627900
      0.4291000              0.0069910
D    1   1.00
      0.4291000              1.0000000
D    1   1.00
      0.1548000              1.0000000
****

BR     0
BR-ECP     4     10
g potential
  1
2      1.0000000              0.0000000
s-g potential
  3
2     70.0242570             49.9628340
2     31.1784120            370.0142050
2      7.1565930             10.2414390
p-g potential
  4
2     46.7734710             99.1122440
2     46.1841200            198.2530460
2     21.7138580             28.2617400
2     20.9417920             56.6233660
d-g potential
  6
2     50.6988390            -18.6058530
2     50.6447640            -27.9232800
2     15.4475090             -0.3796930
2     15.5002590             -0.7805830
2      2.8003910              0.0359680
2      1.0774800              0.0943970
f-g potential
  2
2     14.4656060             -1.0912690
2     21.2340650             -2.8876910


*************** g00048-br.com ***************
%mem=32GB
%nprocshared=16
#p wb97xd/genECP       counterpoise=2

00048 wb97xd/genECP       counterpoise=2

 0  1  0  1  0  1
  C         -1.274553       -0.000000       -2.036158  1
  C          0.000000        0.000000       -1.227123  1
  N          1.157822        0.000000       -1.938251  1
  O          0.000000        0.000000        0.000000  1
  C          2.437727        0.000000       -1.257939  1
  H         -1.102647       -0.000000       -3.110616  1
  H         -1.855539       -0.878858       -1.764608  1
  H         -1.855539        0.878858       -1.764608  1
  H          1.121252        0.000000       -2.941046  1
  H          3.229791        0.000000       -2.001550  1
  H          2.534158        0.880930       -0.625711  1
  H          2.534158       -0.880930       -0.625711  1
  C         -0.230531        1.307407        3.647484  2
 BR         -0.118782        0.673648        1.879385  2
  C          0.924923        1.747516        4.287043  2
  H          1.873482        1.723300        3.768968  2
  C          0.833710        2.215514        5.596839  2
  H          1.726790        2.559598        6.101758  2
  C         -0.395235        2.241490        6.253446  2
  H         -0.459470        2.605785        7.269781  2
  C         -1.541181        1.796756        5.596839  2
  H         -2.498086        1.814639        6.101758  2
  C         -1.466829        1.325786        4.287043  2
  H         -2.349900        0.978604        3.768968  2

H C N O 0
aug-cc-pVDZ
****
Br     0
S    8   1.00
   2808.6000000              0.0016060
    421.1800000              0.0083930
     50.3457000              0.0695780
     17.9133000             -0.3899080
      3.8053100              0.6944970
      1.7496800              0.4913540
      0.4485550              0.0226370
      0.1644980             -0.0037230
S    1   1.00
      0.4485550              1.0000000
S    8   1.00
   2808.6000000             -0.0006350
    421.1800000             -0.0034920
     50.3457000             -0.0251950
     17.9133000              0.1501130
      3.8053100             -0.3662260
      1.7496800             -0.3834220
      0.4485550              0.7144680
      0.1644980              0.5352530
S    1   1.00
      0.1644980              1.0000000
S    1   1.00
      0.0502000              1.0000000
P    7   1.00
    105.7520000              0.0053410
     27.6368000             -0.0830840
      6.5965600              0.4477660
      2.7852200              0.5506170
      1.0781200              0.1235000
      0.3935370             -0.0037710
      0.1274690              0.0022780
P    7   1.00
    105.7520000             -0.0013080
     27.6368000              0.0229210
      6.5965600             -0.1450290
      2.7852200             -0.2090370
      1.0781200              0.0937300
      0.3935370              0.6050210
      0.1274690              0.4571230
P    1   1.00
      0.1274690              1.0000000
P    1   1.00
      0.0394000              1.0000000
D    7   1.00
    143.8650000              0.0102370
     46.1163000              0.0760830
     17.3694000              0.2298070
      6.9510700              0.4033470
      2.7560700              0.4097280
      1.0117800              0.1627900
      0.4291000              0.0069910
D    1   1.00
      0.4291000              1.0000000
D    1   1.00
      0.1548000              1.0000000
****

BR     0
BR-ECP     4     10
g potential
  1
2      1.0000000              0.0000000
s-g potential
  3
2     70.0242570             49.9628340
2     31.1784120            370.0142050
2      7.1565930             10.2414390
p-g potential
  4
2     46.7734710             99.1122440
2     46.1841200            198.2530460
2     21.7138580             28.2617400
2     20.9417920             56.6233660
d-g potential
  6
2     50.6988390            -18.6058530
2     50.6447640            -27.9232800
2     15.4475090             -0.3796930
2     15.5002590             -0.7805830
2      2.8003910              0.0359680
2      1.0774800              0.0943970
f-g potential
  2
2     14.4656060             -1.0912690
2     21.2340650             -2.8876910


*************** g00049-br.com ***************
%mem=32GB
%nprocshared=16
#p wb97xd/genECP       counterpoise=2

00049 wb97xd/genECP       counterpoise=2

 0  1  0  1  0  1
  C         -1.274553       -0.000000       -2.036158  1
  C          0.000000        0.000000       -1.227123  1
  N          1.157822        0.000000       -1.938251  1
  O          0.000000        0.000000        0.000000  1
  C          2.437727        0.000000       -1.257939  1
  H         -1.102647       -0.000000       -3.110616  1
  H         -1.855539       -0.878858       -1.764608  1
  H         -1.855539        0.878858       -1.764608  1
  H          1.121252        0.000000       -2.941046  1
  H          3.229791        0.000000       -2.001550  1
  H          2.534158        0.880930       -0.625711  1
  H          2.534158       -0.880930       -0.625711  1
  C         -0.454058        1.247513        3.647484  2
 BR         -0.233956        0.642788        1.879385  2
  C          0.607418        1.881578        4.287043  2
  H          1.545771        2.022445        3.768968  2
  C          0.436324        2.326627        5.596839  2
  H          1.256087        2.820566        6.101758  2
  C         -0.778461        2.138804        6.253446  2
  H         -0.904980        2.486411        7.269781  2
  C         -1.829771        1.501836        5.596839  2
  H         -2.775243        1.353282        6.101758  2
  C         -1.674765        1.050932        4.287043  2
  H         -2.484132        0.555680        3.768968  2

H C N O 0
aug-cc-pVDZ
****
Br     0
S    8   1.00
   2808.6000000              0.0016060
    421.1800000              0.0083930
     50.3457000              0.0695780
     17.9133000             -0.3899080
      3.8053100              0.6944970
      1.7496800              0.4913540
      0.4485550              0.0226370
      0.1644980             -0.0037230
S    1   1.00
      0.4485550              1.0000000
S    8   1.00
   2808.6000000             -0.0006350
    421.1800000             -0.0034920
     50.3457000             -0.0251950
     17.9133000              0.1501130
      3.8053100             -0.3662260
      1.7496800             -0.3834220
      0.4485550              0.7144680
      0.1644980              0.5352530
S    1   1.00
      0.1644980              1.0000000
S    1   1.00
      0.0502000              1.0000000
P    7   1.00
    105.7520000              0.0053410
     27.6368000             -0.0830840
      6.5965600              0.4477660
      2.7852200              0.5506170
      1.0781200              0.1235000
      0.3935370             -0.0037710
      0.1274690              0.0022780
P    7   1.00
    105.7520000             -0.0013080
     27.6368000              0.0229210
      6.5965600             -0.1450290
      2.7852200             -0.2090370
      1.0781200              0.0937300
      0.3935370              0.6050210
      0.1274690              0.4571230
P    1   1.00
      0.1274690              1.0000000
P    1   1.00
      0.0394000              1.0000000
D    7   1.00
    143.8650000              0.0102370
     46.1163000              0.0760830
     17.3694000              0.2298070
      6.9510700              0.4033470
      2.7560700              0.4097280
      1.0117800              0.1627900
      0.4291000              0.0069910
D    1   1.00
      0.4291000              1.0000000
D    1   1.00
      0.1548000              1.0000000
****

BR     0
BR-ECP     4     10
g potential
  1
2      1.0000000              0.0000000
s-g potential
  3
2     70.0242570             49.9628340
2     31.1784120            370.0142050
2      7.1565930             10.2414390
p-g potential
  4
2     46.7734710             99.1122440
2     46.1841200            198.2530460
2     21.7138580             28.2617400
2     20.9417920             56.6233660
d-g potential
  6
2     50.6988390            -18.6058530
2     50.6447640            -27.9232800
2     15.4475090             -0.3796930
2     15.5002590             -0.7805830
2      2.8003910              0.0359680
2      1.0774800              0.0943970
f-g potential
  2
2     14.4656060             -1.0912690
2     21.2340650             -2.8876910


*************** g00050-br.com ***************
%mem=32GB
%nprocshared=16
#p wb97xd/genECP       counterpoise=2

00050 wb97xd/genECP       counterpoise=2

 0  1  0  1  0  1
  C         -1.274553       -0.000000       -2.036158  1
  C          0.000000        0.000000       -1.227123  1
  N          1.157822        0.000000       -1.938251  1
  O          0.000000        0.000000        0.000000  1
  C          2.437727        0.000000       -1.257939  1
  H         -1.102647       -0.000000       -3.110616  1
  H         -1.855539       -0.878858       -1.764608  1
  H         -1.855539        0.878858       -1.764608  1
  H          1.121252        0.000000       -2.941046  1
  H          3.229791        0.000000       -2.001550  1
  H          2.534158        0.880930       -0.625711  1
  H          2.534158       -0.880930       -0.625711  1
  C         -0.663788        1.149714        3.647484  2
 BR         -0.342020        0.592396        1.879385  2
  C          0.271457        1.958470        4.287043  2
  H          1.171094        2.260140        3.768968  2
  C          0.025681        2.367048        5.596839  2
  H          0.747218        2.995833        6.101758  2
  C         -1.138034        1.971133        6.253446  2
  H         -1.322992        2.291489        7.269781  2
  C         -2.062764        1.161284        5.596839  2
  H         -2.968076        0.850807        6.101758  2
  C         -1.831813        0.744146        4.287043  2
  H         -2.542886        0.115873        3.768968  2

H C N O 0
aug-cc-pVDZ
****
Br     0
S    8   1.00
   2808.6000000              0.0016060
    421.1800000              0.0083930
     50.3457000              0.0695780
     17.9133000             -0.3899080
      3.8053100              0.6944970
      1.7496800              0.4913540
      0.4485550              0.0226370
      0.1644980             -0.0037230
S    1   1.00
      0.4485550              1.0000000
S    8   1.00
   2808.6000000             -0.0006350
    421.1800000             -0.0034920
     50.3457000             -0.0251950
     17.9133000              0.1501130
      3.8053100             -0.3662260
      1.7496800             -0.3834220
      0.4485550              0.7144680
      0.1644980              0.5352530
S    1   1.00
      0.1644980              1.0000000
S    1   1.00
      0.0502000              1.0000000
P    7   1.00
    105.7520000              0.0053410
     27.6368000             -0.0830840
      6.5965600              0.4477660
      2.7852200              0.5506170
      1.0781200              0.1235000
      0.3935370             -0.0037710
      0.1274690              0.0022780
P    7   1.00
    105.7520000             -0.0013080
     27.6368000              0.0229210
      6.5965600             -0.1450290
      2.7852200             -0.2090370
      1.0781200              0.0937300
      0.3935370              0.6050210
      0.1274690              0.4571230
P    1   1.00
      0.1274690              1.0000000
P    1   1.00
      0.0394000              1.0000000
D    7   1.00
    143.8650000              0.0102370
     46.1163000              0.0760830
     17.3694000              0.2298070
      6.9510700              0.4033470
      2.7560700              0.4097280
      1.0117800              0.1627900
      0.4291000              0.0069910
D    1   1.00
      0.4291000              1.0000000
D    1   1.00
      0.1548000              1.0000000
****

BR     0
BR-ECP     4     10
g potential
  1
2      1.0000000              0.0000000
s-g potential
  3
2     70.0242570             49.9628340
2     31.1784120            370.0142050
2      7.1565930             10.2414390
p-g potential
  4
2     46.7734710             99.1122440
2     46.1841200            198.2530460
2     21.7138580             28.2617400
2     20.9417920             56.6233660
d-g potential
  6
2     50.6988390            -18.6058530
2     50.6447640            -27.9232800
2     15.4475090             -0.3796930
2     15.5002590             -0.7805830
2      2.8003910              0.0359680
2      1.0774800              0.0943970
f-g potential
  2
2     14.4656060             -1.0912690
2     21.2340650             -2.8876910


*************** g00051-br.com ***************
%mem=32GB
%nprocshared=16
#p wb97xd/genECP       counterpoise=2

00051 wb97xd/genECP       counterpoise=2

 0  1  0  1  0  1
  C         -1.274553       -0.000000       -2.036158  1
  C          0.000000        0.000000       -1.227123  1
  N          1.157822        0.000000       -1.938251  1
  O          0.000000        0.000000        0.000000  1
  C          2.437727        0.000000       -1.257939  1
  H         -1.102647       -0.000000       -3.110616  1
  H         -1.855539       -0.878858       -1.764608  1
  H         -1.855539        0.878858       -1.764608  1
  H          1.121252        0.000000       -2.941046  1
  H          3.229791        0.000000       -2.001550  1
  H          2.534158        0.880930       -0.625711  1
  H          2.534158       -0.880930       -0.625711  1
  C         -0.853349        1.016982        3.647484  2
 BR         -0.439693        0.524005        1.879385  2
  C         -0.072751        1.975855        4.287043  2
  H          0.760833        2.429162        3.768968  2
  C         -0.385743        2.335546        5.596839  2
  H          0.215645        3.080072        6.101758  2
  C         -1.463028        1.743569        6.253446  2
  H         -1.700806        2.026941        7.269781  2
  C         -2.233080        0.785446        5.596839  2
  H         -3.070725        0.322480        6.101758  2
  C         -1.933204        0.414750        4.287043  2
  H         -2.524375       -0.327454        3.768968  2

H C N O 0
aug-cc-pVDZ
****
Br     0
S    8   1.00
   2808.6000000              0.0016060
    421.1800000              0.0083930
     50.3457000              0.0695780
     17.9133000             -0.3899080
      3.8053100              0.6944970
      1.7496800              0.4913540
      0.4485550              0.0226370
      0.1644980             -0.0037230
S    1   1.00
      0.4485550              1.0000000
S    8   1.00
   2808.6000000             -0.0006350
    421.1800000             -0.0034920
     50.3457000             -0.0251950
     17.9133000              0.1501130
      3.8053100             -0.3662260
      1.7496800             -0.3834220
      0.4485550              0.7144680
      0.1644980              0.5352530
S    1   1.00
      0.1644980              1.0000000
S    1   1.00
      0.0502000              1.0000000
P    7   1.00
    105.7520000              0.0053410
     27.6368000             -0.0830840
      6.5965600              0.4477660
      2.7852200              0.5506170
      1.0781200              0.1235000
      0.3935370             -0.0037710
      0.1274690              0.0022780
P    7   1.00
    105.7520000             -0.0013080
     27.6368000              0.0229210
      6.5965600             -0.1450290
      2.7852200             -0.2090370
      1.0781200              0.0937300
      0.3935370              0.6050210
      0.1274690              0.4571230
P    1   1.00
      0.1274690              1.0000000
P    1   1.00
      0.0394000              1.0000000
D    7   1.00
    143.8650000              0.0102370
     46.1163000              0.0760830
     17.3694000              0.2298070
      6.9510700              0.4033470
      2.7560700              0.4097280
      1.0117800              0.1627900
      0.4291000              0.0069910
D    1   1.00
      0.4291000              1.0000000
D    1   1.00
      0.1548000              1.0000000
****

BR     0
BR-ECP     4     10
g potential
  1
2      1.0000000              0.0000000
s-g potential
  3
2     70.0242570             49.9628340
2     31.1784120            370.0142050
2      7.1565930             10.2414390
p-g potential
  4
2     46.7734710             99.1122440
2     46.1841200            198.2530460
2     21.7138580             28.2617400
2     20.9417920             56.6233660
d-g potential
  6
2     50.6988390            -18.6058530
2     50.6447640            -27.9232800
2     15.4475090             -0.3796930
2     15.5002590             -0.7805830
2      2.8003910              0.0359680
2      1.0774800              0.0943970
f-g potential
  2
2     14.4656060             -1.0912690
2     21.2340650             -2.8876910


*************** g00052-br.com ***************
%mem=32GB
%nprocshared=16
#p wb97xd/genECP       counterpoise=2

00052 wb97xd/genECP       counterpoise=2

 0  1  0  1  0  1
  C         -1.274553       -0.000000       -2.036158  1
  C          0.000000        0.000000       -1.227123  1
  N          1.157822        0.000000       -1.938251  1
  O          0.000000        0.000000        0.000000  1
  C          2.437727        0.000000       -1.257939  1
  H         -1.102647       -0.000000       -3.110616  1
  H         -1.855539       -0.878858       -1.764608  1
  H         -1.855539        0.878858       -1.764608  1
  H          1.121252        0.000000       -2.941046  1
  H          3.229791        0.000000       -2.001550  1
  H          2.534158        0.880930       -0.625711  1
  H          2.534158       -0.880930       -0.625711  1
  C         -1.016982        0.853349        3.647484  2
 BR         -0.524005        0.439693        1.879385  2
  C         -0.414750        1.933204        4.287043  2
  H          0.327454        2.524375        3.768968  2
  C         -0.785446        2.233080        5.596839  2
  H         -0.322480        3.070725        6.101758  2
  C         -1.743569        1.463028        6.253446  2
  H         -2.026941        1.700806        7.269781  2
  C         -2.335546        0.385743        5.596839  2
  H         -3.080072       -0.215645        6.101758  2
  C         -1.975855        0.072751        4.287043  2
  H         -2.429162       -0.760833        3.768968  2

H C N O 0
aug-cc-pVDZ
****
Br     0
S    8   1.00
   2808.6000000              0.0016060
    421.1800000              0.0083930
     50.3457000              0.0695780
     17.9133000             -0.3899080
      3.8053100              0.6944970
      1.7496800              0.4913540
      0.4485550              0.0226370
      0.1644980             -0.0037230
S    1   1.00
      0.4485550              1.0000000
S    8   1.00
   2808.6000000             -0.0006350
    421.1800000             -0.0034920
     50.3457000             -0.0251950
     17.9133000              0.1501130
      3.8053100             -0.3662260
      1.7496800             -0.3834220
      0.4485550              0.7144680
      0.1644980              0.5352530
S    1   1.00
      0.1644980              1.0000000
S    1   1.00
      0.0502000              1.0000000
P    7   1.00
    105.7520000              0.0053410
     27.6368000             -0.0830840
      6.5965600              0.4477660
      2.7852200              0.5506170
      1.0781200              0.1235000
      0.3935370             -0.0037710
      0.1274690              0.0022780
P    7   1.00
    105.7520000             -0.0013080
     27.6368000              0.0229210
      6.5965600             -0.1450290
      2.7852200             -0.2090370
      1.0781200              0.0937300
      0.3935370              0.6050210
      0.1274690              0.4571230
P    1   1.00
      0.1274690              1.0000000
P    1   1.00
      0.0394000              1.0000000
D    7   1.00
    143.8650000              0.0102370
     46.1163000              0.0760830
     17.3694000              0.2298070
      6.9510700              0.4033470
      2.7560700              0.4097280
      1.0117800              0.1627900
      0.4291000              0.0069910
D    1   1.00
      0.4291000              1.0000000
D    1   1.00
      0.1548000              1.0000000
****

BR     0
BR-ECP     4     10
g potential
  1
2      1.0000000              0.0000000
s-g potential
  3
2     70.0242570             49.9628340
2     31.1784120            370.0142050
2      7.1565930             10.2414390
p-g potential
  4
2     46.7734710             99.1122440
2     46.1841200            198.2530460
2     21.7138580             28.2617400
2     20.9417920             56.6233660
d-g potential
  6
2     50.6988390            -18.6058530
2     50.6447640            -27.9232800
2     15.4475090             -0.3796930
2     15.5002590             -0.7805830
2      2.8003910              0.0359680
2      1.0774800              0.0943970
f-g potential
  2
2     14.4656060             -1.0912690
2     21.2340650             -2.8876910


*************** g00053-br.com ***************
%mem=32GB
%nprocshared=16
#p wb97xd/genECP       counterpoise=2

00053 wb97xd/genECP       counterpoise=2

 0  1  0  1  0  1
  C         -1.274553       -0.000000       -2.036158  1
  C          0.000000        0.000000       -1.227123  1
  N          1.157822        0.000000       -1.938251  1
  O          0.000000        0.000000        0.000000  1
  C          2.437727        0.000000       -1.257939  1
  H         -1.102647       -0.000000       -3.110616  1
  H         -1.855539       -0.878858       -1.764608  1
  H         -1.855539        0.878858       -1.764608  1
  H          1.121252        0.000000       -2.941046  1
  H          3.229791        0.000000       -2.001550  1
  H          2.534158        0.880930       -0.625711  1
  H          2.534158       -0.880930       -0.625711  1
  C         -1.149714        0.663788        3.647484  2
 BR         -0.592396        0.342020        1.879385  2
  C         -0.744146        1.831813        4.287043  2
  H         -0.115873        2.542886        3.768968  2
  C         -1.161284        2.062764        5.596839  2
  H         -0.850807        2.968076        6.101758  2
  C         -1.971133        1.138034        6.253446  2
  H         -2.291489        1.322992        7.269781  2
  C         -2.367048       -0.025681        5.596839  2
  H         -2.995833       -0.747218        6.101758  2
  C         -1.958470       -0.271457        4.287043  2
  H         -2.260140       -1.171094        3.768968  2

H C N O 0
aug-cc-pVDZ
****
Br     0
S    8   1.00
   2808.6000000              0.0016060
    421.1800000              0.0083930
     50.3457000              0.0695780
     17.9133000             -0.3899080
      3.8053100              0.6944970
      1.7496800              0.4913540
      0.4485550              0.0226370
      0.1644980             -0.0037230
S    1   1.00
      0.4485550              1.0000000
S    8   1.00
   2808.6000000             -0.0006350
    421.1800000             -0.0034920
     50.3457000             -0.0251950
     17.9133000              0.1501130
      3.8053100             -0.3662260
      1.7496800             -0.3834220
      0.4485550              0.7144680
      0.1644980              0.5352530
S    1   1.00
      0.1644980              1.0000000
S    1   1.00
      0.0502000              1.0000000
P    7   1.00
    105.7520000              0.0053410
     27.6368000             -0.0830840
      6.5965600              0.4477660
      2.7852200              0.5506170
      1.0781200              0.1235000
      0.3935370             -0.0037710
      0.1274690              0.0022780
P    7   1.00
    105.7520000             -0.0013080
     27.6368000              0.0229210
      6.5965600             -0.1450290
      2.7852200             -0.2090370
      1.0781200              0.0937300
      0.3935370              0.6050210
      0.1274690              0.4571230
P    1   1.00
      0.1274690              1.0000000
P    1   1.00
      0.0394000              1.0000000
D    7   1.00
    143.8650000              0.0102370
     46.1163000              0.0760830
     17.3694000              0.2298070
      6.9510700              0.4033470
      2.7560700              0.4097280
      1.0117800              0.1627900
      0.4291000              0.0069910
D    1   1.00
      0.4291000              1.0000000
D    1   1.00
      0.1548000              1.0000000
****

BR     0
BR-ECP     4     10
g potential
  1
2      1.0000000              0.0000000
s-g potential
  3
2     70.0242570             49.9628340
2     31.1784120            370.0142050
2      7.1565930             10.2414390
p-g potential
  4
2     46.7734710             99.1122440
2     46.1841200            198.2530460
2     21.7138580             28.2617400
2     20.9417920             56.6233660
d-g potential
  6
2     50.6988390            -18.6058530
2     50.6447640            -27.9232800
2     15.4475090             -0.3796930
2     15.5002590             -0.7805830
2      2.8003910              0.0359680
2      1.0774800              0.0943970
f-g potential
  2
2     14.4656060             -1.0912690
2     21.2340650             -2.8876910


*************** g00054-br.com ***************
%mem=32GB
%nprocshared=16
#p wb97xd/genECP       counterpoise=2

00054 wb97xd/genECP       counterpoise=2

 0  1  0  1  0  1
  C         -1.274553       -0.000000       -2.036158  1
  C          0.000000        0.000000       -1.227123  1
  N          1.157822        0.000000       -1.938251  1
  O          0.000000        0.000000        0.000000  1
  C          2.437727        0.000000       -1.257939  1
  H         -1.102647       -0.000000       -3.110616  1
  H         -1.855539       -0.878858       -1.764608  1
  H         -1.855539        0.878858       -1.764608  1
  H          1.121252        0.000000       -2.941046  1
  H          3.229791        0.000000       -2.001550  1
  H          2.534158        0.880930       -0.625711  1
  H          2.534158       -0.880930       -0.625711  1
  C         -1.247513        0.454058        3.647484  2
 BR         -0.642788        0.233956        1.879385  2
  C         -1.050932        1.674765        4.287043  2
  H         -0.555680        2.484132        3.768968  2
  C         -1.501836        1.829771        5.596839  2
  H         -1.353282        2.775243        6.101758  2
  C         -2.138804        0.778461        6.253446  2
  H         -2.486411        0.904980        7.269781  2
  C         -2.326627       -0.436324        5.596839  2
  H         -2.820566       -1.256087        6.101758  2
  C         -1.881578       -0.607418        4.287043  2
  H         -2.022445       -1.545771        3.768968  2

H C N O 0
aug-cc-pVDZ
****
Br     0
S    8   1.00
   2808.6000000              0.0016060
    421.1800000              0.0083930
     50.3457000              0.0695780
     17.9133000             -0.3899080
      3.8053100              0.6944970
      1.7496800              0.4913540
      0.4485550              0.0226370
      0.1644980             -0.0037230
S    1   1.00
      0.4485550              1.0000000
S    8   1.00
   2808.6000000             -0.0006350
    421.1800000             -0.0034920
     50.3457000             -0.0251950
     17.9133000              0.1501130
      3.8053100             -0.3662260
      1.7496800             -0.3834220
      0.4485550              0.7144680
      0.1644980              0.5352530
S    1   1.00
      0.1644980              1.0000000
S    1   1.00
      0.0502000              1.0000000
P    7   1.00
    105.7520000              0.0053410
     27.6368000             -0.0830840
      6.5965600              0.4477660
      2.7852200              0.5506170
      1.0781200              0.1235000
      0.3935370             -0.0037710
      0.1274690              0.0022780
P    7   1.00
    105.7520000             -0.0013080
     27.6368000              0.0229210
      6.5965600             -0.1450290
      2.7852200             -0.2090370
      1.0781200              0.0937300
      0.3935370              0.6050210
      0.1274690              0.4571230
P    1   1.00
      0.1274690              1.0000000
P    1   1.00
      0.0394000              1.0000000
D    7   1.00
    143.8650000              0.0102370
     46.1163000              0.0760830
     17.3694000              0.2298070
      6.9510700              0.4033470
      2.7560700              0.4097280
      1.0117800              0.1627900
      0.4291000              0.0069910
D    1   1.00
      0.4291000              1.0000000
D    1   1.00
      0.1548000              1.0000000
****

BR     0
BR-ECP     4     10
g potential
  1
2      1.0000000              0.0000000
s-g potential
  3
2     70.0242570             49.9628340
2     31.1784120            370.0142050
2      7.1565930             10.2414390
p-g potential
  4
2     46.7734710             99.1122440
2     46.1841200            198.2530460
2     21.7138580             28.2617400
2     20.9417920             56.6233660
d-g potential
  6
2     50.6988390            -18.6058530
2     50.6447640            -27.9232800
2     15.4475090             -0.3796930
2     15.5002590             -0.7805830
2      2.8003910              0.0359680
2      1.0774800              0.0943970
f-g potential
  2
2     14.4656060             -1.0912690
2     21.2340650             -2.8876910


*************** g00055-br.com ***************
%mem=32GB
%nprocshared=16
#p wb97xd/genECP       counterpoise=2

00055 wb97xd/genECP       counterpoise=2

 0  1  0  1  0  1
  C         -1.274553       -0.000000       -2.036158  1
  C          0.000000        0.000000       -1.227123  1
  N          1.157822        0.000000       -1.938251  1
  O          0.000000        0.000000        0.000000  1
  C          2.437727        0.000000       -1.257939  1
  H         -1.102647       -0.000000       -3.110616  1
  H         -1.855539       -0.878858       -1.764608  1
  H         -1.855539        0.878858       -1.764608  1
  H          1.121252        0.000000       -2.941046  1
  H          3.229791        0.000000       -2.001550  1
  H          2.534158        0.880930       -0.625711  1
  H          2.534158       -0.880930       -0.625711  1
  C         -1.307407        0.230531        3.647484  2
 BR         -0.673648        0.118782        1.879385  2
  C         -1.325786        1.466829        4.287043  2
  H         -0.978604        2.349900        3.768968  2
  C         -1.796756        1.541181        5.596839  2
  H         -1.814639        2.498086        6.101758  2
  C         -2.241490        0.395235        6.253446  2
  H         -2.605785        0.459470        7.269781  2
  C         -2.215514       -0.833710        5.596839  2
  H         -2.559598       -1.726790        6.101758  2
  C         -1.747516       -0.924923        4.287043  2
  H         -1.723300       -1.873482        3.768968  2

H C N O 0
aug-cc-pVDZ
****
Br     0
S    8   1.00
   2808.6000000              0.0016060
    421.1800000              0.0083930
     50.3457000              0.0695780
     17.9133000             -0.3899080
      3.8053100              0.6944970
      1.7496800              0.4913540
      0.4485550              0.0226370
      0.1644980             -0.0037230
S    1   1.00
      0.4485550              1.0000000
S    8   1.00
   2808.6000000             -0.0006350
    421.1800000             -0.0034920
     50.3457000             -0.0251950
     17.9133000              0.1501130
      3.8053100             -0.3662260
      1.7496800             -0.3834220
      0.4485550              0.7144680
      0.1644980              0.5352530
S    1   1.00
      0.1644980              1.0000000
S    1   1.00
      0.0502000              1.0000000
P    7   1.00
    105.7520000              0.0053410
     27.6368000             -0.0830840
      6.5965600              0.4477660
      2.7852200              0.5506170
      1.0781200              0.1235000
      0.3935370             -0.0037710
      0.1274690              0.0022780
P    7   1.00
    105.7520000             -0.0013080
     27.6368000              0.0229210
      6.5965600             -0.1450290
      2.7852200             -0.2090370
      1.0781200              0.0937300
      0.3935370              0.6050210
      0.1274690              0.4571230
P    1   1.00
      0.1274690              1.0000000
P    1   1.00
      0.0394000              1.0000000
D    7   1.00
    143.8650000              0.0102370
     46.1163000              0.0760830
     17.3694000              0.2298070
      6.9510700              0.4033470
      2.7560700              0.4097280
      1.0117800              0.1627900
      0.4291000              0.0069910
D    1   1.00
      0.4291000              1.0000000
D    1   1.00
      0.1548000              1.0000000
****

BR     0
BR-ECP     4     10
g potential
  1
2      1.0000000              0.0000000
s-g potential
  3
2     70.0242570             49.9628340
2     31.1784120            370.0142050
2      7.1565930             10.2414390
p-g potential
  4
2     46.7734710             99.1122440
2     46.1841200            198.2530460
2     21.7138580             28.2617400
2     20.9417920             56.6233660
d-g potential
  6
2     50.6988390            -18.6058530
2     50.6447640            -27.9232800
2     15.4475090             -0.3796930
2     15.5002590             -0.7805830
2      2.8003910              0.0359680
2      1.0774800              0.0943970
f-g potential
  2
2     14.4656060             -1.0912690
2     21.2340650             -2.8876910


*************** g00056-br.com ***************
%mem=32GB
%nprocshared=16
#p wb97xd/genECP       counterpoise=2

00056 wb97xd/genECP       counterpoise=2

 0  1  0  1  0  1
  C         -1.274553       -0.000000       -2.036158  1
  C          0.000000        0.000000       -1.227123  1
  N          1.157822        0.000000       -1.938251  1
  O          0.000000        0.000000        0.000000  1
  C          2.437727        0.000000       -1.257939  1
  H         -1.102647       -0.000000       -3.110616  1
  H         -1.855539       -0.878858       -1.764608  1
  H         -1.855539        0.878858       -1.764608  1
  H          1.121252        0.000000       -2.941046  1
  H          3.229791        0.000000       -2.001550  1
  H          2.534158        0.880930       -0.625711  1
  H          2.534158       -0.880930       -0.625711  1
  C         -1.327575        0.000000        3.647484  2
 BR         -0.684040        0.000000        1.879385  2
  C         -1.560356        1.214324        4.287043  2
  H         -1.371792        2.144267        3.768968  2
  C         -2.037083        1.205764        5.596839  2
  H         -2.220858        2.145026        6.101758  2
  C         -2.276068        0.000000        6.253446  2
  H         -2.645984        0.000000        7.269781  2
  C         -2.037083       -1.205764        5.596839  2
  H         -2.220858       -2.145026        6.101758  2
  C         -1.560356       -1.214324        4.287043  2
  H         -1.371792       -2.144267        3.768968  2

H C N O 0
aug-cc-pVDZ
****
Br     0
S    8   1.00
   2808.6000000              0.0016060
    421.1800000              0.0083930
     50.3457000              0.0695780
     17.9133000             -0.3899080
      3.8053100              0.6944970
      1.7496800              0.4913540
      0.4485550              0.0226370
      0.1644980             -0.0037230
S    1   1.00
      0.4485550              1.0000000
S    8   1.00
   2808.6000000             -0.0006350
    421.1800000             -0.0034920
     50.3457000             -0.0251950
     17.9133000              0.1501130
      3.8053100             -0.3662260
      1.7496800             -0.3834220
      0.4485550              0.7144680
      0.1644980              0.5352530
S    1   1.00
      0.1644980              1.0000000
S    1   1.00
      0.0502000              1.0000000
P    7   1.00
    105.7520000              0.0053410
     27.6368000             -0.0830840
      6.5965600              0.4477660
      2.7852200              0.5506170
      1.0781200              0.1235000
      0.3935370             -0.0037710
      0.1274690              0.0022780
P    7   1.00
    105.7520000             -0.0013080
     27.6368000              0.0229210
      6.5965600             -0.1450290
      2.7852200             -0.2090370
      1.0781200              0.0937300
      0.3935370              0.6050210
      0.1274690              0.4571230
P    1   1.00
      0.1274690              1.0000000
P    1   1.00
      0.0394000              1.0000000
D    7   1.00
    143.8650000              0.0102370
     46.1163000              0.0760830
     17.3694000              0.2298070
      6.9510700              0.4033470
      2.7560700              0.4097280
      1.0117800              0.1627900
      0.4291000              0.0069910
D    1   1.00
      0.4291000              1.0000000
D    1   1.00
      0.1548000              1.0000000
****

BR     0
BR-ECP     4     10
g potential
  1
2      1.0000000              0.0000000
s-g potential
  3
2     70.0242570             49.9628340
2     31.1784120            370.0142050
2      7.1565930             10.2414390
p-g potential
  4
2     46.7734710             99.1122440
2     46.1841200            198.2530460
2     21.7138580             28.2617400
2     20.9417920             56.6233660
d-g potential
  6
2     50.6988390            -18.6058530
2     50.6447640            -27.9232800
2     15.4475090             -0.3796930
2     15.5002590             -0.7805830
2      2.8003910              0.0359680
2      1.0774800              0.0943970
f-g potential
  2
2     14.4656060             -1.0912690
2     21.2340650             -2.8876910


*************** g00057-br.com ***************
%mem=32GB
%nprocshared=16
#p wb97xd/genECP       counterpoise=2

00057 wb97xd/genECP       counterpoise=2

 0  1  0  1  0  1
  C         -1.274553       -0.000000       -2.036158  1
  C          0.000000        0.000000       -1.227123  1
  N          1.157822        0.000000       -1.938251  1
  O          0.000000        0.000000        0.000000  1
  C          2.437727        0.000000       -1.257939  1
  H         -1.102647       -0.000000       -3.110616  1
  H         -1.855539       -0.878858       -1.764608  1
  H         -1.855539        0.878858       -1.764608  1
  H          1.121252        0.000000       -2.941046  1
  H          3.229791        0.000000       -2.001550  1
  H          2.534158        0.880930       -0.625711  1
  H          2.534158       -0.880930       -0.625711  1
  C         -1.307407       -0.230531        3.647484  2
 BR         -0.673648       -0.118782        1.879385  2
  C         -1.747516        0.924923        4.287043  2
  H         -1.723300        1.873482        3.768968  2
  C         -2.215514        0.833710        5.596839  2
  H         -2.559598        1.726790        6.101758  2
  C         -2.241490       -0.395235        6.253446  2
  H         -2.605785       -0.459470        7.269781  2
  C         -1.796756       -1.541181        5.596839  2
  H         -1.814639       -2.498086        6.101758  2
  C         -1.325786       -1.466829        4.287043  2
  H         -0.978604       -2.349900        3.768968  2

H C N O 0
aug-cc-pVDZ
****
Br     0
S    8   1.00
   2808.6000000              0.0016060
    421.1800000              0.0083930
     50.3457000              0.0695780
     17.9133000             -0.3899080
      3.8053100              0.6944970
      1.7496800              0.4913540
      0.4485550              0.0226370
      0.1644980             -0.0037230
S    1   1.00
      0.4485550              1.0000000
S    8   1.00
   2808.6000000             -0.0006350
    421.1800000             -0.0034920
     50.3457000             -0.0251950
     17.9133000              0.1501130
      3.8053100             -0.3662260
      1.7496800             -0.3834220
      0.4485550              0.7144680
      0.1644980              0.5352530
S    1   1.00
      0.1644980              1.0000000
S    1   1.00
      0.0502000              1.0000000
P    7   1.00
    105.7520000              0.0053410
     27.6368000             -0.0830840
      6.5965600              0.4477660
      2.7852200              0.5506170
      1.0781200              0.1235000
      0.3935370             -0.0037710
      0.1274690              0.0022780
P    7   1.00
    105.7520000             -0.0013080
     27.6368000              0.0229210
      6.5965600             -0.1450290
      2.7852200             -0.2090370
      1.0781200              0.0937300
      0.3935370              0.6050210
      0.1274690              0.4571230
P    1   1.00
      0.1274690              1.0000000
P    1   1.00
      0.0394000              1.0000000
D    7   1.00
    143.8650000              0.0102370
     46.1163000              0.0760830
     17.3694000              0.2298070
      6.9510700              0.4033470
      2.7560700              0.4097280
      1.0117800              0.1627900
      0.4291000              0.0069910
D    1   1.00
      0.4291000              1.0000000
D    1   1.00
      0.1548000              1.0000000
****

BR     0
BR-ECP     4     10
g potential
  1
2      1.0000000              0.0000000
s-g potential
  3
2     70.0242570             49.9628340
2     31.1784120            370.0142050
2      7.1565930             10.2414390
p-g potential
  4
2     46.7734710             99.1122440
2     46.1841200            198.2530460
2     21.7138580             28.2617400
2     20.9417920             56.6233660
d-g potential
  6
2     50.6988390            -18.6058530
2     50.6447640            -27.9232800
2     15.4475090             -0.3796930
2     15.5002590             -0.7805830
2      2.8003910              0.0359680
2      1.0774800              0.0943970
f-g potential
  2
2     14.4656060             -1.0912690
2     21.2340650             -2.8876910


*************** g00058-br.com ***************
%mem=32GB
%nprocshared=16
#p wb97xd/genECP       counterpoise=2

00058 wb97xd/genECP       counterpoise=2

 0  1  0  1  0  1
  C         -1.274553       -0.000000       -2.036158  1
  C          0.000000        0.000000       -1.227123  1
  N          1.157822        0.000000       -1.938251  1
  O          0.000000        0.000000        0.000000  1
  C          2.437727        0.000000       -1.257939  1
  H         -1.102647       -0.000000       -3.110616  1
  H         -1.855539       -0.878858       -1.764608  1
  H         -1.855539        0.878858       -1.764608  1
  H          1.121252        0.000000       -2.941046  1
  H          3.229791        0.000000       -2.001550  1
  H          2.534158        0.880930       -0.625711  1
  H          2.534158       -0.880930       -0.625711  1
  C         -1.247513       -0.454058        3.647484  2
 BR         -0.642788       -0.233956        1.879385  2
  C         -1.881578        0.607418        4.287043  2
  H         -2.022445        1.545771        3.768968  2
  C         -2.326627        0.436324        5.596839  2
  H         -2.820566        1.256087        6.101758  2
  C         -2.138804       -0.778461        6.253446  2
  H         -2.486411       -0.904980        7.269781  2
  C         -1.501836       -1.829771        5.596839  2
  H         -1.353282       -2.775243        6.101758  2
  C         -1.050932       -1.674765        4.287043  2
  H         -0.555680       -2.484132        3.768968  2

H C N O 0
aug-cc-pVDZ
****
Br     0
S    8   1.00
   2808.6000000              0.0016060
    421.1800000              0.0083930
     50.3457000              0.0695780
     17.9133000             -0.3899080
      3.8053100              0.6944970
      1.7496800              0.4913540
      0.4485550              0.0226370
      0.1644980             -0.0037230
S    1   1.00
      0.4485550              1.0000000
S    8   1.00
   2808.6000000             -0.0006350
    421.1800000             -0.0034920
     50.3457000             -0.0251950
     17.9133000              0.1501130
      3.8053100             -0.3662260
      1.7496800             -0.3834220
      0.4485550              0.7144680
      0.1644980              0.5352530
S    1   1.00
      0.1644980              1.0000000
S    1   1.00
      0.0502000              1.0000000
P    7   1.00
    105.7520000              0.0053410
     27.6368000             -0.0830840
      6.5965600              0.4477660
      2.7852200              0.5506170
      1.0781200              0.1235000
      0.3935370             -0.0037710
      0.1274690              0.0022780
P    7   1.00
    105.7520000             -0.0013080
     27.6368000              0.0229210
      6.5965600             -0.1450290
      2.7852200             -0.2090370
      1.0781200              0.0937300
      0.3935370              0.6050210
      0.1274690              0.4571230
P    1   1.00
      0.1274690              1.0000000
P    1   1.00
      0.0394000              1.0000000
D    7   1.00
    143.8650000              0.0102370
     46.1163000              0.0760830
     17.3694000              0.2298070
      6.9510700              0.4033470
      2.7560700              0.4097280
      1.0117800              0.1627900
      0.4291000              0.0069910
D    1   1.00
      0.4291000              1.0000000
D    1   1.00
      0.1548000              1.0000000
****

BR     0
BR-ECP     4     10
g potential
  1
2      1.0000000              0.0000000
s-g potential
  3
2     70.0242570             49.9628340
2     31.1784120            370.0142050
2      7.1565930             10.2414390
p-g potential
  4
2     46.7734710             99.1122440
2     46.1841200            198.2530460
2     21.7138580             28.2617400
2     20.9417920             56.6233660
d-g potential
  6
2     50.6988390            -18.6058530
2     50.6447640            -27.9232800
2     15.4475090             -0.3796930
2     15.5002590             -0.7805830
2      2.8003910              0.0359680
2      1.0774800              0.0943970
f-g potential
  2
2     14.4656060             -1.0912690
2     21.2340650             -2.8876910


*************** g00059-br.com ***************
%mem=32GB
%nprocshared=16
#p wb97xd/genECP       counterpoise=2

00059 wb97xd/genECP       counterpoise=2

 0  1  0  1  0  1
  C         -1.274553       -0.000000       -2.036158  1
  C          0.000000        0.000000       -1.227123  1
  N          1.157822        0.000000       -1.938251  1
  O          0.000000        0.000000        0.000000  1
  C          2.437727        0.000000       -1.257939  1
  H         -1.102647       -0.000000       -3.110616  1
  H         -1.855539       -0.878858       -1.764608  1
  H         -1.855539        0.878858       -1.764608  1
  H          1.121252        0.000000       -2.941046  1
  H          3.229791        0.000000       -2.001550  1
  H          2.534158        0.880930       -0.625711  1
  H          2.534158       -0.880930       -0.625711  1
  C         -1.149714       -0.663788        3.647484  2
 BR         -0.592396       -0.342020        1.879385  2
  C         -1.958470        0.271457        4.287043  2
  H         -2.260140        1.171094        3.768968  2
  C         -2.367048        0.025681        5.596839  2
  H         -2.995833        0.747218        6.101758  2
  C         -1.971133       -1.138034        6.253446  2
  H         -2.291489       -1.322992        7.269781  2
  C         -1.161284       -2.062764        5.596839  2
  H         -0.850807       -2.968076        6.101758  2
  C         -0.744146       -1.831813        4.287043  2
  H         -0.115873       -2.542886        3.768968  2

H C N O 0
aug-cc-pVDZ
****
Br     0
S    8   1.00
   2808.6000000              0.0016060
    421.1800000              0.0083930
     50.3457000              0.0695780
     17.9133000             -0.3899080
      3.8053100              0.6944970
      1.7496800              0.4913540
      0.4485550              0.0226370
      0.1644980             -0.0037230
S    1   1.00
      0.4485550              1.0000000
S    8   1.00
   2808.6000000             -0.0006350
    421.1800000             -0.0034920
     50.3457000             -0.0251950
     17.9133000              0.1501130
      3.8053100             -0.3662260
      1.7496800             -0.3834220
      0.4485550              0.7144680
      0.1644980              0.5352530
S    1   1.00
      0.1644980              1.0000000
S    1   1.00
      0.0502000              1.0000000
P    7   1.00
    105.7520000              0.0053410
     27.6368000             -0.0830840
      6.5965600              0.4477660
      2.7852200              0.5506170
      1.0781200              0.1235000
      0.3935370             -0.0037710
      0.1274690              0.0022780
P    7   1.00
    105.7520000             -0.0013080
     27.6368000              0.0229210
      6.5965600             -0.1450290
      2.7852200             -0.2090370
      1.0781200              0.0937300
      0.3935370              0.6050210
      0.1274690              0.4571230
P    1   1.00
      0.1274690              1.0000000
P    1   1.00
      0.0394000              1.0000000
D    7   1.00
    143.8650000              0.0102370
     46.1163000              0.0760830
     17.3694000              0.2298070
      6.9510700              0.4033470
      2.7560700              0.4097280
      1.0117800              0.1627900
      0.4291000              0.0069910
D    1   1.00
      0.4291000              1.0000000
D    1   1.00
      0.1548000              1.0000000
****

BR     0
BR-ECP     4     10
g potential
  1
2      1.0000000              0.0000000
s-g potential
  3
2     70.0242570             49.9628340
2     31.1784120            370.0142050
2      7.1565930             10.2414390
p-g potential
  4
2     46.7734710             99.1122440
2     46.1841200            198.2530460
2     21.7138580             28.2617400
2     20.9417920             56.6233660
d-g potential
  6
2     50.6988390            -18.6058530
2     50.6447640            -27.9232800
2     15.4475090             -0.3796930
2     15.5002590             -0.7805830
2      2.8003910              0.0359680
2      1.0774800              0.0943970
f-g potential
  2
2     14.4656060             -1.0912690
2     21.2340650             -2.8876910


*************** g00060-br.com ***************
%mem=32GB
%nprocshared=16
#p wb97xd/genECP       counterpoise=2

00060 wb97xd/genECP       counterpoise=2

 0  1  0  1  0  1
  C         -1.274553       -0.000000       -2.036158  1
  C          0.000000        0.000000       -1.227123  1
  N          1.157822        0.000000       -1.938251  1
  O          0.000000        0.000000        0.000000  1
  C          2.437727        0.000000       -1.257939  1
  H         -1.102647       -0.000000       -3.110616  1
  H         -1.855539       -0.878858       -1.764608  1
  H         -1.855539        0.878858       -1.764608  1
  H          1.121252        0.000000       -2.941046  1
  H          3.229791        0.000000       -2.001550  1
  H          2.534158        0.880930       -0.625711  1
  H          2.534158       -0.880930       -0.625711  1
  C         -1.016982       -0.853349        3.647484  2
 BR         -0.524005       -0.439693        1.879385  2
  C         -1.975855       -0.072751        4.287043  2
  H         -2.429162        0.760833        3.768968  2
  C         -2.335546       -0.385743        5.596839  2
  H         -3.080072        0.215645        6.101758  2
  C         -1.743569       -1.463028        6.253446  2
  H         -2.026941       -1.700806        7.269781  2
  C         -0.785446       -2.233080        5.596839  2
  H         -0.322480       -3.070725        6.101758  2
  C         -0.414750       -1.933204        4.287043  2
  H          0.327454       -2.524375        3.768968  2

H C N O 0
aug-cc-pVDZ
****
Br     0
S    8   1.00
   2808.6000000              0.0016060
    421.1800000              0.0083930
     50.3457000              0.0695780
     17.9133000             -0.3899080
      3.8053100              0.6944970
      1.7496800              0.4913540
      0.4485550              0.0226370
      0.1644980             -0.0037230
S    1   1.00
      0.4485550              1.0000000
S    8   1.00
   2808.6000000             -0.0006350
    421.1800000             -0.0034920
     50.3457000             -0.0251950
     17.9133000              0.1501130
      3.8053100             -0.3662260
      1.7496800             -0.3834220
      0.4485550              0.7144680
      0.1644980              0.5352530
S    1   1.00
      0.1644980              1.0000000
S    1   1.00
      0.0502000              1.0000000
P    7   1.00
    105.7520000              0.0053410
     27.6368000             -0.0830840
      6.5965600              0.4477660
      2.7852200              0.5506170
      1.0781200              0.1235000
      0.3935370             -0.0037710
      0.1274690              0.0022780
P    7   1.00
    105.7520000             -0.0013080
     27.6368000              0.0229210
      6.5965600             -0.1450290
      2.7852200             -0.2090370
      1.0781200              0.0937300
      0.3935370              0.6050210
      0.1274690              0.4571230
P    1   1.00
      0.1274690              1.0000000
P    1   1.00
      0.0394000              1.0000000
D    7   1.00
    143.8650000              0.0102370
     46.1163000              0.0760830
     17.3694000              0.2298070
      6.9510700              0.4033470
      2.7560700              0.4097280
      1.0117800              0.1627900
      0.4291000              0.0069910
D    1   1.00
      0.4291000              1.0000000
D    1   1.00
      0.1548000              1.0000000
****

BR     0
BR-ECP     4     10
g potential
  1
2      1.0000000              0.0000000
s-g potential
  3
2     70.0242570             49.9628340
2     31.1784120            370.0142050
2      7.1565930             10.2414390
p-g potential
  4
2     46.7734710             99.1122440
2     46.1841200            198.2530460
2     21.7138580             28.2617400
2     20.9417920             56.6233660
d-g potential
  6
2     50.6988390            -18.6058530
2     50.6447640            -27.9232800
2     15.4475090             -0.3796930
2     15.5002590             -0.7805830
2      2.8003910              0.0359680
2      1.0774800              0.0943970
f-g potential
  2
2     14.4656060             -1.0912690
2     21.2340650             -2.8876910


*************** g00061-br.com ***************
%mem=32GB
%nprocshared=16
#p wb97xd/genECP       counterpoise=2

00061 wb97xd/genECP       counterpoise=2

 0  1  0  1  0  1
  C         -1.274553       -0.000000       -2.036158  1
  C          0.000000        0.000000       -1.227123  1
  N          1.157822        0.000000       -1.938251  1
  O          0.000000        0.000000        0.000000  1
  C          2.437727        0.000000       -1.257939  1
  H         -1.102647       -0.000000       -3.110616  1
  H         -1.855539       -0.878858       -1.764608  1
  H         -1.855539        0.878858       -1.764608  1
  H          1.121252        0.000000       -2.941046  1
  H          3.229791        0.000000       -2.001550  1
  H          2.534158        0.880930       -0.625711  1
  H          2.534158       -0.880930       -0.625711  1
  C         -0.853349       -1.016982        3.647484  2
 BR         -0.439693       -0.524005        1.879385  2
  C         -1.933204       -0.414750        4.287043  2
  H         -2.524375        0.327454        3.768968  2
  C         -2.233080       -0.785446        5.596839  2
  H         -3.070725       -0.322480        6.101758  2
  C         -1.463028       -1.743569        6.253446  2
  H         -1.700806       -2.026941        7.269781  2
  C         -0.385743       -2.335546        5.596839  2
  H          0.215645       -3.080072        6.101758  2
  C         -0.072751       -1.975855        4.287043  2
  H          0.760833       -2.429162        3.768968  2

H C N O 0
aug-cc-pVDZ
****
Br     0
S    8   1.00
   2808.6000000              0.0016060
    421.1800000              0.0083930
     50.3457000              0.0695780
     17.9133000             -0.3899080
      3.8053100              0.6944970
      1.7496800              0.4913540
      0.4485550              0.0226370
      0.1644980             -0.0037230
S    1   1.00
      0.4485550              1.0000000
S    8   1.00
   2808.6000000             -0.0006350
    421.1800000             -0.0034920
     50.3457000             -0.0251950
     17.9133000              0.1501130
      3.8053100             -0.3662260
      1.7496800             -0.3834220
      0.4485550              0.7144680
      0.1644980              0.5352530
S    1   1.00
      0.1644980              1.0000000
S    1   1.00
      0.0502000              1.0000000
P    7   1.00
    105.7520000              0.0053410
     27.6368000             -0.0830840
      6.5965600              0.4477660
      2.7852200              0.5506170
      1.0781200              0.1235000
      0.3935370             -0.0037710
      0.1274690              0.0022780
P    7   1.00
    105.7520000             -0.0013080
     27.6368000              0.0229210
      6.5965600             -0.1450290
      2.7852200             -0.2090370
      1.0781200              0.0937300
      0.3935370              0.6050210
      0.1274690              0.4571230
P    1   1.00
      0.1274690              1.0000000
P    1   1.00
      0.0394000              1.0000000
D    7   1.00
    143.8650000              0.0102370
     46.1163000              0.0760830
     17.3694000              0.2298070
      6.9510700              0.4033470
      2.7560700              0.4097280
      1.0117800              0.1627900
      0.4291000              0.0069910
D    1   1.00
      0.4291000              1.0000000
D    1   1.00
      0.1548000              1.0000000
****

BR     0
BR-ECP     4     10
g potential
  1
2      1.0000000              0.0000000
s-g potential
  3
2     70.0242570             49.9628340
2     31.1784120            370.0142050
2      7.1565930             10.2414390
p-g potential
  4
2     46.7734710             99.1122440
2     46.1841200            198.2530460
2     21.7138580             28.2617400
2     20.9417920             56.6233660
d-g potential
  6
2     50.6988390            -18.6058530
2     50.6447640            -27.9232800
2     15.4475090             -0.3796930
2     15.5002590             -0.7805830
2      2.8003910              0.0359680
2      1.0774800              0.0943970
f-g potential
  2
2     14.4656060             -1.0912690
2     21.2340650             -2.8876910


*************** g00062-br.com ***************
%mem=32GB
%nprocshared=16
#p wb97xd/genECP       counterpoise=2

00062 wb97xd/genECP       counterpoise=2

 0  1  0  1  0  1
  C         -1.274553       -0.000000       -2.036158  1
  C          0.000000        0.000000       -1.227123  1
  N          1.157822        0.000000       -1.938251  1
  O          0.000000        0.000000        0.000000  1
  C          2.437727        0.000000       -1.257939  1
  H         -1.102647       -0.000000       -3.110616  1
  H         -1.855539       -0.878858       -1.764608  1
  H         -1.855539        0.878858       -1.764608  1
  H          1.121252        0.000000       -2.941046  1
  H          3.229791        0.000000       -2.001550  1
  H          2.534158        0.880930       -0.625711  1
  H          2.534158       -0.880930       -0.625711  1
  C         -0.663788       -1.149714        3.647484  2
 BR         -0.342020       -0.592396        1.879385  2
  C         -1.831813       -0.744146        4.287043  2
  H         -2.542886       -0.115873        3.768968  2
  C         -2.062764       -1.161284        5.596839  2
  H         -2.968076       -0.850807        6.101758  2
  C         -1.138034       -1.971133        6.253446  2
  H         -1.322992       -2.291489        7.269781  2
  C          0.025681       -2.367048        5.596839  2
  H          0.747218       -2.995833        6.101758  2
  C          0.271457       -1.958470        4.287043  2
  H          1.171094       -2.260140        3.768968  2

H C N O 0
aug-cc-pVDZ
****
Br     0
S    8   1.00
   2808.6000000              0.0016060
    421.1800000              0.0083930
     50.3457000              0.0695780
     17.9133000             -0.3899080
      3.8053100              0.6944970
      1.7496800              0.4913540
      0.4485550              0.0226370
      0.1644980             -0.0037230
S    1   1.00
      0.4485550              1.0000000
S    8   1.00
   2808.6000000             -0.0006350
    421.1800000             -0.0034920
     50.3457000             -0.0251950
     17.9133000              0.1501130
      3.8053100             -0.3662260
      1.7496800             -0.3834220
      0.4485550              0.7144680
      0.1644980              0.5352530
S    1   1.00
      0.1644980              1.0000000
S    1   1.00
      0.0502000              1.0000000
P    7   1.00
    105.7520000              0.0053410
     27.6368000             -0.0830840
      6.5965600              0.4477660
      2.7852200              0.5506170
      1.0781200              0.1235000
      0.3935370             -0.0037710
      0.1274690              0.0022780
P    7   1.00
    105.7520000             -0.0013080
     27.6368000              0.0229210
      6.5965600             -0.1450290
      2.7852200             -0.2090370
      1.0781200              0.0937300
      0.3935370              0.6050210
      0.1274690              0.4571230
P    1   1.00
      0.1274690              1.0000000
P    1   1.00
      0.0394000              1.0000000
D    7   1.00
    143.8650000              0.0102370
     46.1163000              0.0760830
     17.3694000              0.2298070
      6.9510700              0.4033470
      2.7560700              0.4097280
      1.0117800              0.1627900
      0.4291000              0.0069910
D    1   1.00
      0.4291000              1.0000000
D    1   1.00
      0.1548000              1.0000000
****

BR     0
BR-ECP     4     10
g potential
  1
2      1.0000000              0.0000000
s-g potential
  3
2     70.0242570             49.9628340
2     31.1784120            370.0142050
2      7.1565930             10.2414390
p-g potential
  4
2     46.7734710             99.1122440
2     46.1841200            198.2530460
2     21.7138580             28.2617400
2     20.9417920             56.6233660
d-g potential
  6
2     50.6988390            -18.6058530
2     50.6447640            -27.9232800
2     15.4475090             -0.3796930
2     15.5002590             -0.7805830
2      2.8003910              0.0359680
2      1.0774800              0.0943970
f-g potential
  2
2     14.4656060             -1.0912690
2     21.2340650             -2.8876910


*************** g00063-br.com ***************
%mem=32GB
%nprocshared=16
#p wb97xd/genECP       counterpoise=2

00063 wb97xd/genECP       counterpoise=2

 0  1  0  1  0  1
  C         -1.274553       -0.000000       -2.036158  1
  C          0.000000        0.000000       -1.227123  1
  N          1.157822        0.000000       -1.938251  1
  O          0.000000        0.000000        0.000000  1
  C          2.437727        0.000000       -1.257939  1
  H         -1.102647       -0.000000       -3.110616  1
  H         -1.855539       -0.878858       -1.764608  1
  H         -1.855539        0.878858       -1.764608  1
  H          1.121252        0.000000       -2.941046  1
  H          3.229791        0.000000       -2.001550  1
  H          2.534158        0.880930       -0.625711  1
  H          2.534158       -0.880930       -0.625711  1
  C         -0.454058       -1.247513        3.647484  2
 BR         -0.233956       -0.642788        1.879385  2
  C         -1.674765       -1.050932        4.287043  2
  H         -2.484132       -0.555680        3.768968  2
  C         -1.829771       -1.501836        5.596839  2
  H         -2.775243       -1.353282        6.101758  2
  C         -0.778461       -2.138804        6.253446  2
  H         -0.904980       -2.486411        7.269781  2
  C          0.436324       -2.326627        5.596839  2
  H          1.256087       -2.820566        6.101758  2
  C          0.607418       -1.881578        4.287043  2
  H          1.545771       -2.022445        3.768968  2

H C N O 0
aug-cc-pVDZ
****
Br     0
S    8   1.00
   2808.6000000              0.0016060
    421.1800000              0.0083930
     50.3457000              0.0695780
     17.9133000             -0.3899080
      3.8053100              0.6944970
      1.7496800              0.4913540
      0.4485550              0.0226370
      0.1644980             -0.0037230
S    1   1.00
      0.4485550              1.0000000
S    8   1.00
   2808.6000000             -0.0006350
    421.1800000             -0.0034920
     50.3457000             -0.0251950
     17.9133000              0.1501130
      3.8053100             -0.3662260
      1.7496800             -0.3834220
      0.4485550              0.7144680
      0.1644980              0.5352530
S    1   1.00
      0.1644980              1.0000000
S    1   1.00
      0.0502000              1.0000000
P    7   1.00
    105.7520000              0.0053410
     27.6368000             -0.0830840
      6.5965600              0.4477660
      2.7852200              0.5506170
      1.0781200              0.1235000
      0.3935370             -0.0037710
      0.1274690              0.0022780
P    7   1.00
    105.7520000             -0.0013080
     27.6368000              0.0229210
      6.5965600             -0.1450290
      2.7852200             -0.2090370
      1.0781200              0.0937300
      0.3935370              0.6050210
      0.1274690              0.4571230
P    1   1.00
      0.1274690              1.0000000
P    1   1.00
      0.0394000              1.0000000
D    7   1.00
    143.8650000              0.0102370
     46.1163000              0.0760830
     17.3694000              0.2298070
      6.9510700              0.4033470
      2.7560700              0.4097280
      1.0117800              0.1627900
      0.4291000              0.0069910
D    1   1.00
      0.4291000              1.0000000
D    1   1.00
      0.1548000              1.0000000
****

BR     0
BR-ECP     4     10
g potential
  1
2      1.0000000              0.0000000
s-g potential
  3
2     70.0242570             49.9628340
2     31.1784120            370.0142050
2      7.1565930             10.2414390
p-g potential
  4
2     46.7734710             99.1122440
2     46.1841200            198.2530460
2     21.7138580             28.2617400
2     20.9417920             56.6233660
d-g potential
  6
2     50.6988390            -18.6058530
2     50.6447640            -27.9232800
2     15.4475090             -0.3796930
2     15.5002590             -0.7805830
2      2.8003910              0.0359680
2      1.0774800              0.0943970
f-g potential
  2
2     14.4656060             -1.0912690
2     21.2340650             -2.8876910


*************** g00064-br.com ***************
%mem=32GB
%nprocshared=16
#p wb97xd/genECP       counterpoise=2

00064 wb97xd/genECP       counterpoise=2

 0  1  0  1  0  1
  C         -1.274553       -0.000000       -2.036158  1
  C          0.000000        0.000000       -1.227123  1
  N          1.157822        0.000000       -1.938251  1
  O          0.000000        0.000000        0.000000  1
  C          2.437727        0.000000       -1.257939  1
  H         -1.102647       -0.000000       -3.110616  1
  H         -1.855539       -0.878858       -1.764608  1
  H         -1.855539        0.878858       -1.764608  1
  H          1.121252        0.000000       -2.941046  1
  H          3.229791        0.000000       -2.001550  1
  H          2.534158        0.880930       -0.625711  1
  H          2.534158       -0.880930       -0.625711  1
  C         -0.230531       -1.307407        3.647484  2
 BR         -0.118782       -0.673648        1.879385  2
  C         -1.466829       -1.325786        4.287043  2
  H         -2.349900       -0.978604        3.768968  2
  C         -1.541181       -1.796756        5.596839  2
  H         -2.498086       -1.814639        6.101758  2
  C         -0.395235       -2.241490        6.253446  2
  H         -0.459470       -2.605785        7.269781  2
  C          0.833710       -2.215514        5.596839  2
  H          1.726790       -2.559598        6.101758  2
  C          0.924923       -1.747516        4.287043  2
  H          1.873482       -1.723300        3.768968  2

H C N O 0
aug-cc-pVDZ
****
Br     0
S    8   1.00
   2808.6000000              0.0016060
    421.1800000              0.0083930
     50.3457000              0.0695780
     17.9133000             -0.3899080
      3.8053100              0.6944970
      1.7496800              0.4913540
      0.4485550              0.0226370
      0.1644980             -0.0037230
S    1   1.00
      0.4485550              1.0000000
S    8   1.00
   2808.6000000             -0.0006350
    421.1800000             -0.0034920
     50.3457000             -0.0251950
     17.9133000              0.1501130
      3.8053100             -0.3662260
      1.7496800             -0.3834220
      0.4485550              0.7144680
      0.1644980              0.5352530
S    1   1.00
      0.1644980              1.0000000
S    1   1.00
      0.0502000              1.0000000
P    7   1.00
    105.7520000              0.0053410
     27.6368000             -0.0830840
      6.5965600              0.4477660
      2.7852200              0.5506170
      1.0781200              0.1235000
      0.3935370             -0.0037710
      0.1274690              0.0022780
P    7   1.00
    105.7520000             -0.0013080
     27.6368000              0.0229210
      6.5965600             -0.1450290
      2.7852200             -0.2090370
      1.0781200              0.0937300
      0.3935370              0.6050210
      0.1274690              0.4571230
P    1   1.00
      0.1274690              1.0000000
P    1   1.00
      0.0394000              1.0000000
D    7   1.00
    143.8650000              0.0102370
     46.1163000              0.0760830
     17.3694000              0.2298070
      6.9510700              0.4033470
      2.7560700              0.4097280
      1.0117800              0.1627900
      0.4291000              0.0069910
D    1   1.00
      0.4291000              1.0000000
D    1   1.00
      0.1548000              1.0000000
****

BR     0
BR-ECP     4     10
g potential
  1
2      1.0000000              0.0000000
s-g potential
  3
2     70.0242570             49.9628340
2     31.1784120            370.0142050
2      7.1565930             10.2414390
p-g potential
  4
2     46.7734710             99.1122440
2     46.1841200            198.2530460
2     21.7138580             28.2617400
2     20.9417920             56.6233660
d-g potential
  6
2     50.6988390            -18.6058530
2     50.6447640            -27.9232800
2     15.4475090             -0.3796930
2     15.5002590             -0.7805830
2      2.8003910              0.0359680
2      1.0774800              0.0943970
f-g potential
  2
2     14.4656060             -1.0912690
2     21.2340650             -2.8876910


*************** g00065-br.com ***************
%mem=32GB
%nprocshared=16
#p wb97xd/genECP       counterpoise=2

00065 wb97xd/genECP       counterpoise=2

 0  1  0  1  0  1
  C         -1.274553       -0.000000       -2.036158  1
  C          0.000000        0.000000       -1.227123  1
  N          1.157822        0.000000       -1.938251  1
  O          0.000000        0.000000        0.000000  1
  C          2.437727        0.000000       -1.257939  1
  H         -1.102647       -0.000000       -3.110616  1
  H         -1.855539       -0.878858       -1.764608  1
  H         -1.855539        0.878858       -1.764608  1
  H          1.121252        0.000000       -2.941046  1
  H          3.229791        0.000000       -2.001550  1
  H          2.534158        0.880930       -0.625711  1
  H          2.534158       -0.880930       -0.625711  1
  C         -0.000000       -1.327575        3.647484  2
 BR         -0.000000       -0.684040        1.879385  2
  C         -1.214324       -1.560356        4.287043  2
  H         -2.144267       -1.371792        3.768968  2
  C         -1.205764       -2.037083        5.596839  2
  H         -2.145026       -2.220858        6.101758  2
  C         -0.000000       -2.276068        6.253446  2
  H         -0.000000       -2.645984        7.269781  2
  C          1.205764       -2.037083        5.596839  2
  H          2.145026       -2.220858        6.101758  2
  C          1.214324       -1.560356        4.287043  2
  H          2.144267       -1.371792        3.768968  2

H C N O 0
aug-cc-pVDZ
****
Br     0
S    8   1.00
   2808.6000000              0.0016060
    421.1800000              0.0083930
     50.3457000              0.0695780
     17.9133000             -0.3899080
      3.8053100              0.6944970
      1.7496800              0.4913540
      0.4485550              0.0226370
      0.1644980             -0.0037230
S    1   1.00
      0.4485550              1.0000000
S    8   1.00
   2808.6000000             -0.0006350
    421.1800000             -0.0034920
     50.3457000             -0.0251950
     17.9133000              0.1501130
      3.8053100             -0.3662260
      1.7496800             -0.3834220
      0.4485550              0.7144680
      0.1644980              0.5352530
S    1   1.00
      0.1644980              1.0000000
S    1   1.00
      0.0502000              1.0000000
P    7   1.00
    105.7520000              0.0053410
     27.6368000             -0.0830840
      6.5965600              0.4477660
      2.7852200              0.5506170
      1.0781200              0.1235000
      0.3935370             -0.0037710
      0.1274690              0.0022780
P    7   1.00
    105.7520000             -0.0013080
     27.6368000              0.0229210
      6.5965600             -0.1450290
      2.7852200             -0.2090370
      1.0781200              0.0937300
      0.3935370              0.6050210
      0.1274690              0.4571230
P    1   1.00
      0.1274690              1.0000000
P    1   1.00
      0.0394000              1.0000000
D    7   1.00
    143.8650000              0.0102370
     46.1163000              0.0760830
     17.3694000              0.2298070
      6.9510700              0.4033470
      2.7560700              0.4097280
      1.0117800              0.1627900
      0.4291000              0.0069910
D    1   1.00
      0.4291000              1.0000000
D    1   1.00
      0.1548000              1.0000000
****

BR     0
BR-ECP     4     10
g potential
  1
2      1.0000000              0.0000000
s-g potential
  3
2     70.0242570             49.9628340
2     31.1784120            370.0142050
2      7.1565930             10.2414390
p-g potential
  4
2     46.7734710             99.1122440
2     46.1841200            198.2530460
2     21.7138580             28.2617400
2     20.9417920             56.6233660
d-g potential
  6
2     50.6988390            -18.6058530
2     50.6447640            -27.9232800
2     15.4475090             -0.3796930
2     15.5002590             -0.7805830
2      2.8003910              0.0359680
2      1.0774800              0.0943970
f-g potential
  2
2     14.4656060             -1.0912690
2     21.2340650             -2.8876910


*************** g00066-br.com ***************
%mem=32GB
%nprocshared=16
#p wb97xd/genECP       counterpoise=2

00066 wb97xd/genECP       counterpoise=2

 0  1  0  1  0  1
  C         -1.274553       -0.000000       -2.036158  1
  C          0.000000        0.000000       -1.227123  1
  N          1.157822        0.000000       -1.938251  1
  O          0.000000        0.000000        0.000000  1
  C          2.437727        0.000000       -1.257939  1
  H         -1.102647       -0.000000       -3.110616  1
  H         -1.855539       -0.878858       -1.764608  1
  H         -1.855539        0.878858       -1.764608  1
  H          1.121252        0.000000       -2.941046  1
  H          3.229791        0.000000       -2.001550  1
  H          2.534158        0.880930       -0.625711  1
  H          2.534158       -0.880930       -0.625711  1
  C          0.230531       -1.307407        3.647484  2
 BR          0.118782       -0.673648        1.879385  2
  C         -0.924923       -1.747516        4.287043  2
  H         -1.873482       -1.723300        3.768968  2
  C         -0.833710       -2.215514        5.596839  2
  H         -1.726790       -2.559598        6.101758  2
  C          0.395235       -2.241490        6.253446  2
  H          0.459470       -2.605785        7.269781  2
  C          1.541181       -1.796756        5.596839  2
  H          2.498086       -1.814639        6.101758  2
  C          1.466829       -1.325786        4.287043  2
  H          2.349900       -0.978604        3.768968  2

H C N O 0
aug-cc-pVDZ
****
Br     0
S    8   1.00
   2808.6000000              0.0016060
    421.1800000              0.0083930
     50.3457000              0.0695780
     17.9133000             -0.3899080
      3.8053100              0.6944970
      1.7496800              0.4913540
      0.4485550              0.0226370
      0.1644980             -0.0037230
S    1   1.00
      0.4485550              1.0000000
S    8   1.00
   2808.6000000             -0.0006350
    421.1800000             -0.0034920
     50.3457000             -0.0251950
     17.9133000              0.1501130
      3.8053100             -0.3662260
      1.7496800             -0.3834220
      0.4485550              0.7144680
      0.1644980              0.5352530
S    1   1.00
      0.1644980              1.0000000
S    1   1.00
      0.0502000              1.0000000
P    7   1.00
    105.7520000              0.0053410
     27.6368000             -0.0830840
      6.5965600              0.4477660
      2.7852200              0.5506170
      1.0781200              0.1235000
      0.3935370             -0.0037710
      0.1274690              0.0022780
P    7   1.00
    105.7520000             -0.0013080
     27.6368000              0.0229210
      6.5965600             -0.1450290
      2.7852200             -0.2090370
      1.0781200              0.0937300
      0.3935370              0.6050210
      0.1274690              0.4571230
P    1   1.00
      0.1274690              1.0000000
P    1   1.00
      0.0394000              1.0000000
D    7   1.00
    143.8650000              0.0102370
     46.1163000              0.0760830
     17.3694000              0.2298070
      6.9510700              0.4033470
      2.7560700              0.4097280
      1.0117800              0.1627900
      0.4291000              0.0069910
D    1   1.00
      0.4291000              1.0000000
D    1   1.00
      0.1548000              1.0000000
****

BR     0
BR-ECP     4     10
g potential
  1
2      1.0000000              0.0000000
s-g potential
  3
2     70.0242570             49.9628340
2     31.1784120            370.0142050
2      7.1565930             10.2414390
p-g potential
  4
2     46.7734710             99.1122440
2     46.1841200            198.2530460
2     21.7138580             28.2617400
2     20.9417920             56.6233660
d-g potential
  6
2     50.6988390            -18.6058530
2     50.6447640            -27.9232800
2     15.4475090             -0.3796930
2     15.5002590             -0.7805830
2      2.8003910              0.0359680
2      1.0774800              0.0943970
f-g potential
  2
2     14.4656060             -1.0912690
2     21.2340650             -2.8876910


*************** g00067-br.com ***************
%mem=32GB
%nprocshared=16
#p wb97xd/genECP       counterpoise=2

00067 wb97xd/genECP       counterpoise=2

 0  1  0  1  0  1
  C         -1.274553       -0.000000       -2.036158  1
  C          0.000000        0.000000       -1.227123  1
  N          1.157822        0.000000       -1.938251  1
  O          0.000000        0.000000        0.000000  1
  C          2.437727        0.000000       -1.257939  1
  H         -1.102647       -0.000000       -3.110616  1
  H         -1.855539       -0.878858       -1.764608  1
  H         -1.855539        0.878858       -1.764608  1
  H          1.121252        0.000000       -2.941046  1
  H          3.229791        0.000000       -2.001550  1
  H          2.534158        0.880930       -0.625711  1
  H          2.534158       -0.880930       -0.625711  1
  C          0.454058       -1.247513        3.647484  2
 BR          0.233956       -0.642788        1.879385  2
  C         -0.607418       -1.881578        4.287043  2
  H         -1.545771       -2.022445        3.768968  2
  C         -0.436324       -2.326627        5.596839  2
  H         -1.256087       -2.820566        6.101758  2
  C          0.778461       -2.138804        6.253446  2
  H          0.904980       -2.486411        7.269781  2
  C          1.829771       -1.501836        5.596839  2
  H          2.775243       -1.353282        6.101758  2
  C          1.674765       -1.050932        4.287043  2
  H          2.484132       -0.555680        3.768968  2

H C N O 0
aug-cc-pVDZ
****
Br     0
S    8   1.00
   2808.6000000              0.0016060
    421.1800000              0.0083930
     50.3457000              0.0695780
     17.9133000             -0.3899080
      3.8053100              0.6944970
      1.7496800              0.4913540
      0.4485550              0.0226370
      0.1644980             -0.0037230
S    1   1.00
      0.4485550              1.0000000
S    8   1.00
   2808.6000000             -0.0006350
    421.1800000             -0.0034920
     50.3457000             -0.0251950
     17.9133000              0.1501130
      3.8053100             -0.3662260
      1.7496800             -0.3834220
      0.4485550              0.7144680
      0.1644980              0.5352530
S    1   1.00
      0.1644980              1.0000000
S    1   1.00
      0.0502000              1.0000000
P    7   1.00
    105.7520000              0.0053410
     27.6368000             -0.0830840
      6.5965600              0.4477660
      2.7852200              0.5506170
      1.0781200              0.1235000
      0.3935370             -0.0037710
      0.1274690              0.0022780
P    7   1.00
    105.7520000             -0.0013080
     27.6368000              0.0229210
      6.5965600             -0.1450290
      2.7852200             -0.2090370
      1.0781200              0.0937300
      0.3935370              0.6050210
      0.1274690              0.4571230
P    1   1.00
      0.1274690              1.0000000
P    1   1.00
      0.0394000              1.0000000
D    7   1.00
    143.8650000              0.0102370
     46.1163000              0.0760830
     17.3694000              0.2298070
      6.9510700              0.4033470
      2.7560700              0.4097280
      1.0117800              0.1627900
      0.4291000              0.0069910
D    1   1.00
      0.4291000              1.0000000
D    1   1.00
      0.1548000              1.0000000
****

BR     0
BR-ECP     4     10
g potential
  1
2      1.0000000              0.0000000
s-g potential
  3
2     70.0242570             49.9628340
2     31.1784120            370.0142050
2      7.1565930             10.2414390
p-g potential
  4
2     46.7734710             99.1122440
2     46.1841200            198.2530460
2     21.7138580             28.2617400
2     20.9417920             56.6233660
d-g potential
  6
2     50.6988390            -18.6058530
2     50.6447640            -27.9232800
2     15.4475090             -0.3796930
2     15.5002590             -0.7805830
2      2.8003910              0.0359680
2      1.0774800              0.0943970
f-g potential
  2
2     14.4656060             -1.0912690
2     21.2340650             -2.8876910


*************** g00068-br.com ***************
%mem=32GB
%nprocshared=16
#p wb97xd/genECP       counterpoise=2

00068 wb97xd/genECP       counterpoise=2

 0  1  0  1  0  1
  C         -1.274553       -0.000000       -2.036158  1
  C          0.000000        0.000000       -1.227123  1
  N          1.157822        0.000000       -1.938251  1
  O          0.000000        0.000000        0.000000  1
  C          2.437727        0.000000       -1.257939  1
  H         -1.102647       -0.000000       -3.110616  1
  H         -1.855539       -0.878858       -1.764608  1
  H         -1.855539        0.878858       -1.764608  1
  H          1.121252        0.000000       -2.941046  1
  H          3.229791        0.000000       -2.001550  1
  H          2.534158        0.880930       -0.625711  1
  H          2.534158       -0.880930       -0.625711  1
  C          0.663788       -1.149714        3.647484  2
 BR          0.342020       -0.592396        1.879385  2
  C         -0.271457       -1.958470        4.287043  2
  H         -1.171094       -2.260140        3.768968  2
  C         -0.025681       -2.367048        5.596839  2
  H         -0.747218       -2.995833        6.101758  2
  C          1.138034       -1.971133        6.253446  2
  H          1.322992       -2.291489        7.269781  2
  C          2.062764       -1.161284        5.596839  2
  H          2.968076       -0.850807        6.101758  2
  C          1.831813       -0.744146        4.287043  2
  H          2.542886       -0.115873        3.768968  2

H C N O 0
aug-cc-pVDZ
****
Br     0
S    8   1.00
   2808.6000000              0.0016060
    421.1800000              0.0083930
     50.3457000              0.0695780
     17.9133000             -0.3899080
      3.8053100              0.6944970
      1.7496800              0.4913540
      0.4485550              0.0226370
      0.1644980             -0.0037230
S    1   1.00
      0.4485550              1.0000000
S    8   1.00
   2808.6000000             -0.0006350
    421.1800000             -0.0034920
     50.3457000             -0.0251950
     17.9133000              0.1501130
      3.8053100             -0.3662260
      1.7496800             -0.3834220
      0.4485550              0.7144680
      0.1644980              0.5352530
S    1   1.00
      0.1644980              1.0000000
S    1   1.00
      0.0502000              1.0000000
P    7   1.00
    105.7520000              0.0053410
     27.6368000             -0.0830840
      6.5965600              0.4477660
      2.7852200              0.5506170
      1.0781200              0.1235000
      0.3935370             -0.0037710
      0.1274690              0.0022780
P    7   1.00
    105.7520000             -0.0013080
     27.6368000              0.0229210
      6.5965600             -0.1450290
      2.7852200             -0.2090370
      1.0781200              0.0937300
      0.3935370              0.6050210
      0.1274690              0.4571230
P    1   1.00
      0.1274690              1.0000000
P    1   1.00
      0.0394000              1.0000000
D    7   1.00
    143.8650000              0.0102370
     46.1163000              0.0760830
     17.3694000              0.2298070
      6.9510700              0.4033470
      2.7560700              0.4097280
      1.0117800              0.1627900
      0.4291000              0.0069910
D    1   1.00
      0.4291000              1.0000000
D    1   1.00
      0.1548000              1.0000000
****

BR     0
BR-ECP     4     10
g potential
  1
2      1.0000000              0.0000000
s-g potential
  3
2     70.0242570             49.9628340
2     31.1784120            370.0142050
2      7.1565930             10.2414390
p-g potential
  4
2     46.7734710             99.1122440
2     46.1841200            198.2530460
2     21.7138580             28.2617400
2     20.9417920             56.6233660
d-g potential
  6
2     50.6988390            -18.6058530
2     50.6447640            -27.9232800
2     15.4475090             -0.3796930
2     15.5002590             -0.7805830
2      2.8003910              0.0359680
2      1.0774800              0.0943970
f-g potential
  2
2     14.4656060             -1.0912690
2     21.2340650             -2.8876910


*************** g00069-br.com ***************
%mem=32GB
%nprocshared=16
#p wb97xd/genECP       counterpoise=2

00069 wb97xd/genECP       counterpoise=2

 0  1  0  1  0  1
  C         -1.274553       -0.000000       -2.036158  1
  C          0.000000        0.000000       -1.227123  1
  N          1.157822        0.000000       -1.938251  1
  O          0.000000        0.000000        0.000000  1
  C          2.437727        0.000000       -1.257939  1
  H         -1.102647       -0.000000       -3.110616  1
  H         -1.855539       -0.878858       -1.764608  1
  H         -1.855539        0.878858       -1.764608  1
  H          1.121252        0.000000       -2.941046  1
  H          3.229791        0.000000       -2.001550  1
  H          2.534158        0.880930       -0.625711  1
  H          2.534158       -0.880930       -0.625711  1
  C          0.853349       -1.016982        3.647484  2
 BR          0.439693       -0.524005        1.879385  2
  C          0.072751       -1.975855        4.287043  2
  H         -0.760833       -2.429162        3.768968  2
  C          0.385743       -2.335546        5.596839  2
  H         -0.215645       -3.080072        6.101758  2
  C          1.463028       -1.743569        6.253446  2
  H          1.700806       -2.026941        7.269781  2
  C          2.233080       -0.785446        5.596839  2
  H          3.070725       -0.322480        6.101758  2
  C          1.933204       -0.414750        4.287043  2
  H          2.524375        0.327454        3.768968  2

H C N O 0
aug-cc-pVDZ
****
Br     0
S    8   1.00
   2808.6000000              0.0016060
    421.1800000              0.0083930
     50.3457000              0.0695780
     17.9133000             -0.3899080
      3.8053100              0.6944970
      1.7496800              0.4913540
      0.4485550              0.0226370
      0.1644980             -0.0037230
S    1   1.00
      0.4485550              1.0000000
S    8   1.00
   2808.6000000             -0.0006350
    421.1800000             -0.0034920
     50.3457000             -0.0251950
     17.9133000              0.1501130
      3.8053100             -0.3662260
      1.7496800             -0.3834220
      0.4485550              0.7144680
      0.1644980              0.5352530
S    1   1.00
      0.1644980              1.0000000
S    1   1.00
      0.0502000              1.0000000
P    7   1.00
    105.7520000              0.0053410
     27.6368000             -0.0830840
      6.5965600              0.4477660
      2.7852200              0.5506170
      1.0781200              0.1235000
      0.3935370             -0.0037710
      0.1274690              0.0022780
P    7   1.00
    105.7520000             -0.0013080
     27.6368000              0.0229210
      6.5965600             -0.1450290
      2.7852200             -0.2090370
      1.0781200              0.0937300
      0.3935370              0.6050210
      0.1274690              0.4571230
P    1   1.00
      0.1274690              1.0000000
P    1   1.00
      0.0394000              1.0000000
D    7   1.00
    143.8650000              0.0102370
     46.1163000              0.0760830
     17.3694000              0.2298070
      6.9510700              0.4033470
      2.7560700              0.4097280
      1.0117800              0.1627900
      0.4291000              0.0069910
D    1   1.00
      0.4291000              1.0000000
D    1   1.00
      0.1548000              1.0000000
****

BR     0
BR-ECP     4     10
g potential
  1
2      1.0000000              0.0000000
s-g potential
  3
2     70.0242570             49.9628340
2     31.1784120            370.0142050
2      7.1565930             10.2414390
p-g potential
  4
2     46.7734710             99.1122440
2     46.1841200            198.2530460
2     21.7138580             28.2617400
2     20.9417920             56.6233660
d-g potential
  6
2     50.6988390            -18.6058530
2     50.6447640            -27.9232800
2     15.4475090             -0.3796930
2     15.5002590             -0.7805830
2      2.8003910              0.0359680
2      1.0774800              0.0943970
f-g potential
  2
2     14.4656060             -1.0912690
2     21.2340650             -2.8876910


*************** g00070-br.com ***************
%mem=32GB
%nprocshared=16
#p wb97xd/genECP       counterpoise=2

00070 wb97xd/genECP       counterpoise=2

 0  1  0  1  0  1
  C         -1.274553       -0.000000       -2.036158  1
  C          0.000000        0.000000       -1.227123  1
  N          1.157822        0.000000       -1.938251  1
  O          0.000000        0.000000        0.000000  1
  C          2.437727        0.000000       -1.257939  1
  H         -1.102647       -0.000000       -3.110616  1
  H         -1.855539       -0.878858       -1.764608  1
  H         -1.855539        0.878858       -1.764608  1
  H          1.121252        0.000000       -2.941046  1
  H          3.229791        0.000000       -2.001550  1
  H          2.534158        0.880930       -0.625711  1
  H          2.534158       -0.880930       -0.625711  1
  C          1.016982       -0.853349        3.647484  2
 BR          0.524005       -0.439693        1.879385  2
  C          0.414750       -1.933204        4.287043  2
  H         -0.327454       -2.524375        3.768968  2
  C          0.785446       -2.233080        5.596839  2
  H          0.322480       -3.070725        6.101758  2
  C          1.743569       -1.463028        6.253446  2
  H          2.026941       -1.700806        7.269781  2
  C          2.335546       -0.385743        5.596839  2
  H          3.080072        0.215645        6.101758  2
  C          1.975855       -0.072751        4.287043  2
  H          2.429162        0.760833        3.768968  2

H C N O 0
aug-cc-pVDZ
****
Br     0
S    8   1.00
   2808.6000000              0.0016060
    421.1800000              0.0083930
     50.3457000              0.0695780
     17.9133000             -0.3899080
      3.8053100              0.6944970
      1.7496800              0.4913540
      0.4485550              0.0226370
      0.1644980             -0.0037230
S    1   1.00
      0.4485550              1.0000000
S    8   1.00
   2808.6000000             -0.0006350
    421.1800000             -0.0034920
     50.3457000             -0.0251950
     17.9133000              0.1501130
      3.8053100             -0.3662260
      1.7496800             -0.3834220
      0.4485550              0.7144680
      0.1644980              0.5352530
S    1   1.00
      0.1644980              1.0000000
S    1   1.00
      0.0502000              1.0000000
P    7   1.00
    105.7520000              0.0053410
     27.6368000             -0.0830840
      6.5965600              0.4477660
      2.7852200              0.5506170
      1.0781200              0.1235000
      0.3935370             -0.0037710
      0.1274690              0.0022780
P    7   1.00
    105.7520000             -0.0013080
     27.6368000              0.0229210
      6.5965600             -0.1450290
      2.7852200             -0.2090370
      1.0781200              0.0937300
      0.3935370              0.6050210
      0.1274690              0.4571230
P    1   1.00
      0.1274690              1.0000000
P    1   1.00
      0.0394000              1.0000000
D    7   1.00
    143.8650000              0.0102370
     46.1163000              0.0760830
     17.3694000              0.2298070
      6.9510700              0.4033470
      2.7560700              0.4097280
      1.0117800              0.1627900
      0.4291000              0.0069910
D    1   1.00
      0.4291000              1.0000000
D    1   1.00
      0.1548000              1.0000000
****

BR     0
BR-ECP     4     10
g potential
  1
2      1.0000000              0.0000000
s-g potential
  3
2     70.0242570             49.9628340
2     31.1784120            370.0142050
2      7.1565930             10.2414390
p-g potential
  4
2     46.7734710             99.1122440
2     46.1841200            198.2530460
2     21.7138580             28.2617400
2     20.9417920             56.6233660
d-g potential
  6
2     50.6988390            -18.6058530
2     50.6447640            -27.9232800
2     15.4475090             -0.3796930
2     15.5002590             -0.7805830
2      2.8003910              0.0359680
2      1.0774800              0.0943970
f-g potential
  2
2     14.4656060             -1.0912690
2     21.2340650             -2.8876910


*************** g00071-br.com ***************
%mem=32GB
%nprocshared=16
#p wb97xd/genECP       counterpoise=2

00071 wb97xd/genECP       counterpoise=2

 0  1  0  1  0  1
  C         -1.274553       -0.000000       -2.036158  1
  C          0.000000        0.000000       -1.227123  1
  N          1.157822        0.000000       -1.938251  1
  O          0.000000        0.000000        0.000000  1
  C          2.437727        0.000000       -1.257939  1
  H         -1.102647       -0.000000       -3.110616  1
  H         -1.855539       -0.878858       -1.764608  1
  H         -1.855539        0.878858       -1.764608  1
  H          1.121252        0.000000       -2.941046  1
  H          3.229791        0.000000       -2.001550  1
  H          2.534158        0.880930       -0.625711  1
  H          2.534158       -0.880930       -0.625711  1
  C          1.149714       -0.663788        3.647484  2
 BR          0.592396       -0.342020        1.879385  2
  C          0.744146       -1.831813        4.287043  2
  H          0.115873       -2.542886        3.768968  2
  C          1.161284       -2.062764        5.596839  2
  H          0.850807       -2.968076        6.101758  2
  C          1.971133       -1.138034        6.253446  2
  H          2.291489       -1.322992        7.269781  2
  C          2.367048        0.025681        5.596839  2
  H          2.995833        0.747218        6.101758  2
  C          1.958470        0.271457        4.287043  2
  H          2.260140        1.171094        3.768968  2

H C N O 0
aug-cc-pVDZ
****
Br     0
S    8   1.00
   2808.6000000              0.0016060
    421.1800000              0.0083930
     50.3457000              0.0695780
     17.9133000             -0.3899080
      3.8053100              0.6944970
      1.7496800              0.4913540
      0.4485550              0.0226370
      0.1644980             -0.0037230
S    1   1.00
      0.4485550              1.0000000
S    8   1.00
   2808.6000000             -0.0006350
    421.1800000             -0.0034920
     50.3457000             -0.0251950
     17.9133000              0.1501130
      3.8053100             -0.3662260
      1.7496800             -0.3834220
      0.4485550              0.7144680
      0.1644980              0.5352530
S    1   1.00
      0.1644980              1.0000000
S    1   1.00
      0.0502000              1.0000000
P    7   1.00
    105.7520000              0.0053410
     27.6368000             -0.0830840
      6.5965600              0.4477660
      2.7852200              0.5506170
      1.0781200              0.1235000
      0.3935370             -0.0037710
      0.1274690              0.0022780
P    7   1.00
    105.7520000             -0.0013080
     27.6368000              0.0229210
      6.5965600             -0.1450290
      2.7852200             -0.2090370
      1.0781200              0.0937300
      0.3935370              0.6050210
      0.1274690              0.4571230
P    1   1.00
      0.1274690              1.0000000
P    1   1.00
      0.0394000              1.0000000
D    7   1.00
    143.8650000              0.0102370
     46.1163000              0.0760830
     17.3694000              0.2298070
      6.9510700              0.4033470
      2.7560700              0.4097280
      1.0117800              0.1627900
      0.4291000              0.0069910
D    1   1.00
      0.4291000              1.0000000
D    1   1.00
      0.1548000              1.0000000
****

BR     0
BR-ECP     4     10
g potential
  1
2      1.0000000              0.0000000
s-g potential
  3
2     70.0242570             49.9628340
2     31.1784120            370.0142050
2      7.1565930             10.2414390
p-g potential
  4
2     46.7734710             99.1122440
2     46.1841200            198.2530460
2     21.7138580             28.2617400
2     20.9417920             56.6233660
d-g potential
  6
2     50.6988390            -18.6058530
2     50.6447640            -27.9232800
2     15.4475090             -0.3796930
2     15.5002590             -0.7805830
2      2.8003910              0.0359680
2      1.0774800              0.0943970
f-g potential
  2
2     14.4656060             -1.0912690
2     21.2340650             -2.8876910


*************** g00072-br.com ***************
%mem=32GB
%nprocshared=16
#p wb97xd/genECP       counterpoise=2

00072 wb97xd/genECP       counterpoise=2

 0  1  0  1  0  1
  C         -1.274553       -0.000000       -2.036158  1
  C          0.000000        0.000000       -1.227123  1
  N          1.157822        0.000000       -1.938251  1
  O          0.000000        0.000000        0.000000  1
  C          2.437727        0.000000       -1.257939  1
  H         -1.102647       -0.000000       -3.110616  1
  H         -1.855539       -0.878858       -1.764608  1
  H         -1.855539        0.878858       -1.764608  1
  H          1.121252        0.000000       -2.941046  1
  H          3.229791        0.000000       -2.001550  1
  H          2.534158        0.880930       -0.625711  1
  H          2.534158       -0.880930       -0.625711  1
  C          1.247513       -0.454058        3.647484  2
 BR          0.642788       -0.233956        1.879385  2
  C          1.050932       -1.674765        4.287043  2
  H          0.555680       -2.484132        3.768968  2
  C          1.501836       -1.829771        5.596839  2
  H          1.353282       -2.775243        6.101758  2
  C          2.138804       -0.778461        6.253446  2
  H          2.486411       -0.904980        7.269781  2
  C          2.326627        0.436324        5.596839  2
  H          2.820566        1.256087        6.101758  2
  C          1.881578        0.607418        4.287043  2
  H          2.022445        1.545771        3.768968  2

H C N O 0
aug-cc-pVDZ
****
Br     0
S    8   1.00
   2808.6000000              0.0016060
    421.1800000              0.0083930
     50.3457000              0.0695780
     17.9133000             -0.3899080
      3.8053100              0.6944970
      1.7496800              0.4913540
      0.4485550              0.0226370
      0.1644980             -0.0037230
S    1   1.00
      0.4485550              1.0000000
S    8   1.00
   2808.6000000             -0.0006350
    421.1800000             -0.0034920
     50.3457000             -0.0251950
     17.9133000              0.1501130
      3.8053100             -0.3662260
      1.7496800             -0.3834220
      0.4485550              0.7144680
      0.1644980              0.5352530
S    1   1.00
      0.1644980              1.0000000
S    1   1.00
      0.0502000              1.0000000
P    7   1.00
    105.7520000              0.0053410
     27.6368000             -0.0830840
      6.5965600              0.4477660
      2.7852200              0.5506170
      1.0781200              0.1235000
      0.3935370             -0.0037710
      0.1274690              0.0022780
P    7   1.00
    105.7520000             -0.0013080
     27.6368000              0.0229210
      6.5965600             -0.1450290
      2.7852200             -0.2090370
      1.0781200              0.0937300
      0.3935370              0.6050210
      0.1274690              0.4571230
P    1   1.00
      0.1274690              1.0000000
P    1   1.00
      0.0394000              1.0000000
D    7   1.00
    143.8650000              0.0102370
     46.1163000              0.0760830
     17.3694000              0.2298070
      6.9510700              0.4033470
      2.7560700              0.4097280
      1.0117800              0.1627900
      0.4291000              0.0069910
D    1   1.00
      0.4291000              1.0000000
D    1   1.00
      0.1548000              1.0000000
****

BR     0
BR-ECP     4     10
g potential
  1
2      1.0000000              0.0000000
s-g potential
  3
2     70.0242570             49.9628340
2     31.1784120            370.0142050
2      7.1565930             10.2414390
p-g potential
  4
2     46.7734710             99.1122440
2     46.1841200            198.2530460
2     21.7138580             28.2617400
2     20.9417920             56.6233660
d-g potential
  6
2     50.6988390            -18.6058530
2     50.6447640            -27.9232800
2     15.4475090             -0.3796930
2     15.5002590             -0.7805830
2      2.8003910              0.0359680
2      1.0774800              0.0943970
f-g potential
  2
2     14.4656060             -1.0912690
2     21.2340650             -2.8876910


*************** g00073-br.com ***************
%mem=32GB
%nprocshared=16
#p wb97xd/genECP       counterpoise=2

00073 wb97xd/genECP       counterpoise=2

 0  1  0  1  0  1
  C         -1.274553       -0.000000       -2.036158  1
  C          0.000000        0.000000       -1.227123  1
  N          1.157822        0.000000       -1.938251  1
  O          0.000000        0.000000        0.000000  1
  C          2.437727        0.000000       -1.257939  1
  H         -1.102647       -0.000000       -3.110616  1
  H         -1.855539       -0.878858       -1.764608  1
  H         -1.855539        0.878858       -1.764608  1
  H          1.121252        0.000000       -2.941046  1
  H          3.229791        0.000000       -2.001550  1
  H          2.534158        0.880930       -0.625711  1
  H          2.534158       -0.880930       -0.625711  1
  C          1.307407       -0.230531        3.647484  2
 BR          0.673648       -0.118782        1.879385  2
  C          1.325786       -1.466829        4.287043  2
  H          0.978604       -2.349900        3.768968  2
  C          1.796756       -1.541181        5.596839  2
  H          1.814639       -2.498086        6.101758  2
  C          2.241490       -0.395235        6.253446  2
  H          2.605785       -0.459470        7.269781  2
  C          2.215514        0.833710        5.596839  2
  H          2.559598        1.726790        6.101758  2
  C          1.747516        0.924923        4.287043  2
  H          1.723300        1.873482        3.768968  2

H C N O 0
aug-cc-pVDZ
****
Br     0
S    8   1.00
   2808.6000000              0.0016060
    421.1800000              0.0083930
     50.3457000              0.0695780
     17.9133000             -0.3899080
      3.8053100              0.6944970
      1.7496800              0.4913540
      0.4485550              0.0226370
      0.1644980             -0.0037230
S    1   1.00
      0.4485550              1.0000000
S    8   1.00
   2808.6000000             -0.0006350
    421.1800000             -0.0034920
     50.3457000             -0.0251950
     17.9133000              0.1501130
      3.8053100             -0.3662260
      1.7496800             -0.3834220
      0.4485550              0.7144680
      0.1644980              0.5352530
S    1   1.00
      0.1644980              1.0000000
S    1   1.00
      0.0502000              1.0000000
P    7   1.00
    105.7520000              0.0053410
     27.6368000             -0.0830840
      6.5965600              0.4477660
      2.7852200              0.5506170
      1.0781200              0.1235000
      0.3935370             -0.0037710
      0.1274690              0.0022780
P    7   1.00
    105.7520000             -0.0013080
     27.6368000              0.0229210
      6.5965600             -0.1450290
      2.7852200             -0.2090370
      1.0781200              0.0937300
      0.3935370              0.6050210
      0.1274690              0.4571230
P    1   1.00
      0.1274690              1.0000000
P    1   1.00
      0.0394000              1.0000000
D    7   1.00
    143.8650000              0.0102370
     46.1163000              0.0760830
     17.3694000              0.2298070
      6.9510700              0.4033470
      2.7560700              0.4097280
      1.0117800              0.1627900
      0.4291000              0.0069910
D    1   1.00
      0.4291000              1.0000000
D    1   1.00
      0.1548000              1.0000000
****

BR     0
BR-ECP     4     10
g potential
  1
2      1.0000000              0.0000000
s-g potential
  3
2     70.0242570             49.9628340
2     31.1784120            370.0142050
2      7.1565930             10.2414390
p-g potential
  4
2     46.7734710             99.1122440
2     46.1841200            198.2530460
2     21.7138580             28.2617400
2     20.9417920             56.6233660
d-g potential
  6
2     50.6988390            -18.6058530
2     50.6447640            -27.9232800
2     15.4475090             -0.3796930
2     15.5002590             -0.7805830
2      2.8003910              0.0359680
2      1.0774800              0.0943970
f-g potential
  2
2     14.4656060             -1.0912690
2     21.2340650             -2.8876910


*************** g00074-br.com ***************
%mem=32GB
%nprocshared=16
#p wb97xd/genECP       counterpoise=2

00074 wb97xd/genECP       counterpoise=2

 0  1  0  1  0  1
  C         -1.274553       -0.000000       -2.036158  1
  C          0.000000        0.000000       -1.227123  1
  N          1.157822        0.000000       -1.938251  1
  O          0.000000        0.000000        0.000000  1
  C          2.437727        0.000000       -1.257939  1
  H         -1.102647       -0.000000       -3.110616  1
  H         -1.855539       -0.878858       -1.764608  1
  H         -1.855539        0.878858       -1.764608  1
  H          1.121252        0.000000       -2.941046  1
  H          3.229791        0.000000       -2.001550  1
  H          2.534158        0.880930       -0.625711  1
  H          2.534158       -0.880930       -0.625711  1
  C          1.940785       -0.000000        3.361539  2
 BR          1.000000        0.000000        1.732051  2
  C          2.281088       -1.214324        3.950960  2
  H          2.005426       -2.144267        3.473500  2
  C          2.978016       -1.205764        5.158075  2
  H          3.246677       -2.145026        5.623410  2
  C          3.327389       -0.000000        5.763207  2
  H          3.868169       -0.000000        6.699866  2
  C          2.978016        1.205764        5.158075  2
  H          3.246678        2.145026        5.623410  2
  C          2.281088        1.214324        3.950960  2
  H          2.005426        2.144267        3.473500  2

H C N O 0
aug-cc-pVDZ
****
Br     0
S    8   1.00
   2808.6000000              0.0016060
    421.1800000              0.0083930
     50.3457000              0.0695780
     17.9133000             -0.3899080
      3.8053100              0.6944970
      1.7496800              0.4913540
      0.4485550              0.0226370
      0.1644980             -0.0037230
S    1   1.00
      0.4485550              1.0000000
S    8   1.00
   2808.6000000             -0.0006350
    421.1800000             -0.0034920
     50.3457000             -0.0251950
     17.9133000              0.1501130
      3.8053100             -0.3662260
      1.7496800             -0.3834220
      0.4485550              0.7144680
      0.1644980              0.5352530
S    1   1.00
      0.1644980              1.0000000
S    1   1.00
      0.0502000              1.0000000
P    7   1.00
    105.7520000              0.0053410
     27.6368000             -0.0830840
      6.5965600              0.4477660
      2.7852200              0.5506170
      1.0781200              0.1235000
      0.3935370             -0.0037710
      0.1274690              0.0022780
P    7   1.00
    105.7520000             -0.0013080
     27.6368000              0.0229210
      6.5965600             -0.1450290
      2.7852200             -0.2090370
      1.0781200              0.0937300
      0.3935370              0.6050210
      0.1274690              0.4571230
P    1   1.00
      0.1274690              1.0000000
P    1   1.00
      0.0394000              1.0000000
D    7   1.00
    143.8650000              0.0102370
     46.1163000              0.0760830
     17.3694000              0.2298070
      6.9510700              0.4033470
      2.7560700              0.4097280
      1.0117800              0.1627900
      0.4291000              0.0069910
D    1   1.00
      0.4291000              1.0000000
D    1   1.00
      0.1548000              1.0000000
****

BR     0
BR-ECP     4     10
g potential
  1
2      1.0000000              0.0000000
s-g potential
  3
2     70.0242570             49.9628340
2     31.1784120            370.0142050
2      7.1565930             10.2414390
p-g potential
  4
2     46.7734710             99.1122440
2     46.1841200            198.2530460
2     21.7138580             28.2617400
2     20.9417920             56.6233660
d-g potential
  6
2     50.6988390            -18.6058530
2     50.6447640            -27.9232800
2     15.4475090             -0.3796930
2     15.5002590             -0.7805830
2      2.8003910              0.0359680
2      1.0774800              0.0943970
f-g potential
  2
2     14.4656060             -1.0912690
2     21.2340650             -2.8876910


*************** g00075-br.com ***************
%mem=32GB
%nprocshared=16
#p wb97xd/genECP       counterpoise=2

00075 wb97xd/genECP       counterpoise=2

 0  1  0  1  0  1
  C         -1.274553       -0.000000       -2.036158  1
  C          0.000000        0.000000       -1.227123  1
  N          1.157822        0.000000       -1.938251  1
  O          0.000000        0.000000        0.000000  1
  C          2.437727        0.000000       -1.257939  1
  H         -1.102647       -0.000000       -3.110616  1
  H         -1.855539       -0.878858       -1.764608  1
  H         -1.855539        0.878858       -1.764608  1
  H          1.121252        0.000000       -2.941046  1
  H          3.229791        0.000000       -2.001550  1
  H          2.534158        0.880930       -0.625711  1
  H          2.534158       -0.880930       -0.625711  1
  C          1.911301        0.337014        3.361539  2
 BR          0.984808        0.173648        1.732051  2
  C          2.457298       -0.799769        3.950960  2
  H          2.347307       -1.763452        3.473500  2
  C          3.142152       -0.670319        5.158075  2
  H          3.569833       -1.548659        5.623410  2
  C          3.276838        0.577795        5.763207  2
  H          3.809403        0.671701        6.699866  2
  C          2.723395        1.704573        5.158075  2
  H          2.824873        2.676218        5.623410  2
  C          2.035568        1.591982        3.950960  2
  H          1.602611        2.459929        3.473500  2

H C N O 0
aug-cc-pVDZ
****
Br     0
S    8   1.00
   2808.6000000              0.0016060
    421.1800000              0.0083930
     50.3457000              0.0695780
     17.9133000             -0.3899080
      3.8053100              0.6944970
      1.7496800              0.4913540
      0.4485550              0.0226370
      0.1644980             -0.0037230
S    1   1.00
      0.4485550              1.0000000
S    8   1.00
   2808.6000000             -0.0006350
    421.1800000             -0.0034920
     50.3457000             -0.0251950
     17.9133000              0.1501130
      3.8053100             -0.3662260
      1.7496800             -0.3834220
      0.4485550              0.7144680
      0.1644980              0.5352530
S    1   1.00
      0.1644980              1.0000000
S    1   1.00
      0.0502000              1.0000000
P    7   1.00
    105.7520000              0.0053410
     27.6368000             -0.0830840
      6.5965600              0.4477660
      2.7852200              0.5506170
      1.0781200              0.1235000
      0.3935370             -0.0037710
      0.1274690              0.0022780
P    7   1.00
    105.7520000             -0.0013080
     27.6368000              0.0229210
      6.5965600             -0.1450290
      2.7852200             -0.2090370
      1.0781200              0.0937300
      0.3935370              0.6050210
      0.1274690              0.4571230
P    1   1.00
      0.1274690              1.0000000
P    1   1.00
      0.0394000              1.0000000
D    7   1.00
    143.8650000              0.0102370
     46.1163000              0.0760830
     17.3694000              0.2298070
      6.9510700              0.4033470
      2.7560700              0.4097280
      1.0117800              0.1627900
      0.4291000              0.0069910
D    1   1.00
      0.4291000              1.0000000
D    1   1.00
      0.1548000              1.0000000
****

BR     0
BR-ECP     4     10
g potential
  1
2      1.0000000              0.0000000
s-g potential
  3
2     70.0242570             49.9628340
2     31.1784120            370.0142050
2      7.1565930             10.2414390
p-g potential
  4
2     46.7734710             99.1122440
2     46.1841200            198.2530460
2     21.7138580             28.2617400
2     20.9417920             56.6233660
d-g potential
  6
2     50.6988390            -18.6058530
2     50.6447640            -27.9232800
2     15.4475090             -0.3796930
2     15.5002590             -0.7805830
2      2.8003910              0.0359680
2      1.0774800              0.0943970
f-g potential
  2
2     14.4656060             -1.0912690
2     21.2340650             -2.8876910


*************** g00076-br.com ***************
%mem=32GB
%nprocshared=16
#p wb97xd/genECP       counterpoise=2

00076 wb97xd/genECP       counterpoise=2

 0  1  0  1  0  1
  C         -1.274553       -0.000000       -2.036158  1
  C          0.000000        0.000000       -1.227123  1
  N          1.157822        0.000000       -1.938251  1
  O          0.000000        0.000000        0.000000  1
  C          2.437727        0.000000       -1.257939  1
  H         -1.102647       -0.000000       -3.110616  1
  H         -1.855539       -0.878858       -1.764608  1
  H         -1.855539        0.878858       -1.764608  1
  H          1.121252        0.000000       -2.941046  1
  H          3.229791        0.000000       -2.001550  1
  H          2.534158        0.880930       -0.625711  1
  H          2.534158       -0.880930       -0.625711  1
  C          1.823742        0.663788        3.361539  2
 BR          0.939693        0.342020        1.732051  2
  C          2.558845       -0.360913        3.950960  2
  H          2.617867       -1.329056        3.473500  2
  C          3.210815       -0.114506        5.158075  2
  H          3.784521       -0.905236        5.623410  2
  C          3.126723        1.138034        5.763207  2
  H          3.634890        1.322992        6.699866  2
  C          2.386024        2.151589        5.158075  2
  H          2.317237        3.126094        5.623410  2
  C          1.728198        1.921269        3.950960  2
  H          1.151102        2.700848        3.473500  2

H C N O 0
aug-cc-pVDZ
****
Br     0
S    8   1.00
   2808.6000000              0.0016060
    421.1800000              0.0083930
     50.3457000              0.0695780
     17.9133000             -0.3899080
      3.8053100              0.6944970
      1.7496800              0.4913540
      0.4485550              0.0226370
      0.1644980             -0.0037230
S    1   1.00
      0.4485550              1.0000000
S    8   1.00
   2808.6000000             -0.0006350
    421.1800000             -0.0034920
     50.3457000             -0.0251950
     17.9133000              0.1501130
      3.8053100             -0.3662260
      1.7496800             -0.3834220
      0.4485550              0.7144680
      0.1644980              0.5352530
S    1   1.00
      0.1644980              1.0000000
S    1   1.00
      0.0502000              1.0000000
P    7   1.00
    105.7520000              0.0053410
     27.6368000             -0.0830840
      6.5965600              0.4477660
      2.7852200              0.5506170
      1.0781200              0.1235000
      0.3935370             -0.0037710
      0.1274690              0.0022780
P    7   1.00
    105.7520000             -0.0013080
     27.6368000              0.0229210
      6.5965600             -0.1450290
      2.7852200             -0.2090370
      1.0781200              0.0937300
      0.3935370              0.6050210
      0.1274690              0.4571230
P    1   1.00
      0.1274690              1.0000000
P    1   1.00
      0.0394000              1.0000000
D    7   1.00
    143.8650000              0.0102370
     46.1163000              0.0760830
     17.3694000              0.2298070
      6.9510700              0.4033470
      2.7560700              0.4097280
      1.0117800              0.1627900
      0.4291000              0.0069910
D    1   1.00
      0.4291000              1.0000000
D    1   1.00
      0.1548000              1.0000000
****

BR     0
BR-ECP     4     10
g potential
  1
2      1.0000000              0.0000000
s-g potential
  3
2     70.0242570             49.9628340
2     31.1784120            370.0142050
2      7.1565930             10.2414390
p-g potential
  4
2     46.7734710             99.1122440
2     46.1841200            198.2530460
2     21.7138580             28.2617400
2     20.9417920             56.6233660
d-g potential
  6
2     50.6988390            -18.6058530
2     50.6447640            -27.9232800
2     15.4475090             -0.3796930
2     15.5002590             -0.7805830
2      2.8003910              0.0359680
2      1.0774800              0.0943970
f-g potential
  2
2     14.4656060             -1.0912690
2     21.2340650             -2.8876910


*************** g00077-br.com ***************
%mem=32GB
%nprocshared=16
#p wb97xd/genECP       counterpoise=2

00077 wb97xd/genECP       counterpoise=2

 0  1  0  1  0  1
  C         -1.274553       -0.000000       -2.036158  1
  C          0.000000        0.000000       -1.227123  1
  N          1.157822        0.000000       -1.938251  1
  O          0.000000        0.000000        0.000000  1
  C          2.437727        0.000000       -1.257939  1
  H         -1.102647       -0.000000       -3.110616  1
  H         -1.855539       -0.878858       -1.764608  1
  H         -1.855539        0.878858       -1.764608  1
  H          1.121252        0.000000       -2.941046  1
  H          3.229791        0.000000       -2.001550  1
  H          2.534158        0.880930       -0.625711  1
  H          2.534158       -0.880930       -0.625711  1
  C          1.680770        0.970393        3.361539  2
 BR          0.866025        0.500000        1.732051  2
  C          2.582642        0.088909        3.950960  2
  H          2.808883       -0.854277        3.473500  2
  C          3.181920        0.444786        5.158075  2
  H          3.884218       -0.234308        5.623410  2
  C          2.881603        1.663694        5.763207  2
  H          3.349933        1.934085        6.699866  2
  C          1.976156        2.533230        5.158075  2
  H          1.739192        3.480986        5.623410  2
  C          1.368318        2.192179        3.950960  2
  H          0.664616        2.859703        3.473500  2

H C N O 0
aug-cc-pVDZ
****
Br     0
S    8   1.00
   2808.6000000              0.0016060
    421.1800000              0.0083930
     50.3457000              0.0695780
     17.9133000             -0.3899080
      3.8053100              0.6944970
      1.7496800              0.4913540
      0.4485550              0.0226370
      0.1644980             -0.0037230
S    1   1.00
      0.4485550              1.0000000
S    8   1.00
   2808.6000000             -0.0006350
    421.1800000             -0.0034920
     50.3457000             -0.0251950
     17.9133000              0.1501130
      3.8053100             -0.3662260
      1.7496800             -0.3834220
      0.4485550              0.7144680
      0.1644980              0.5352530
S    1   1.00
      0.1644980              1.0000000
S    1   1.00
      0.0502000              1.0000000
P    7   1.00
    105.7520000              0.0053410
     27.6368000             -0.0830840
      6.5965600              0.4477660
      2.7852200              0.5506170
      1.0781200              0.1235000
      0.3935370             -0.0037710
      0.1274690              0.0022780
P    7   1.00
    105.7520000             -0.0013080
     27.6368000              0.0229210
      6.5965600             -0.1450290
      2.7852200             -0.2090370
      1.0781200              0.0937300
      0.3935370              0.6050210
      0.1274690              0.4571230
P    1   1.00
      0.1274690              1.0000000
P    1   1.00
      0.0394000              1.0000000
D    7   1.00
    143.8650000              0.0102370
     46.1163000              0.0760830
     17.3694000              0.2298070
      6.9510700              0.4033470
      2.7560700              0.4097280
      1.0117800              0.1627900
      0.4291000              0.0069910
D    1   1.00
      0.4291000              1.0000000
D    1   1.00
      0.1548000              1.0000000
****

BR     0
BR-ECP     4     10
g potential
  1
2      1.0000000              0.0000000
s-g potential
  3
2     70.0242570             49.9628340
2     31.1784120            370.0142050
2      7.1565930             10.2414390
p-g potential
  4
2     46.7734710             99.1122440
2     46.1841200            198.2530460
2     21.7138580             28.2617400
2     20.9417920             56.6233660
d-g potential
  6
2     50.6988390            -18.6058530
2     50.6447640            -27.9232800
2     15.4475090             -0.3796930
2     15.5002590             -0.7805830
2      2.8003910              0.0359680
2      1.0774800              0.0943970
f-g potential
  2
2     14.4656060             -1.0912690
2     21.2340650             -2.8876910


*************** g00078-br.com ***************
%mem=32GB
%nprocshared=16
#p wb97xd/genECP       counterpoise=2

00078 wb97xd/genECP       counterpoise=2

 0  1  0  1  0  1
  C         -1.274553       -0.000000       -2.036158  1
  C          0.000000        0.000000       -1.227123  1
  N          1.157822        0.000000       -1.938251  1
  O          0.000000        0.000000        0.000000  1
  C          2.437727        0.000000       -1.257939  1
  H         -1.102647       -0.000000       -3.110616  1
  H         -1.855539       -0.878858       -1.764608  1
  H         -1.855539        0.878858       -1.764608  1
  H          1.121252        0.000000       -2.941046  1
  H          3.229791        0.000000       -2.001550  1
  H          2.534158        0.880930       -0.625711  1
  H          2.534158       -0.880930       -0.625711  1
  C          1.486728        1.247513        3.361539  2
 BR          0.766044        0.642788        1.732051  2
  C          2.527967        0.536029        3.950960  2
  H          2.914554       -0.353541        3.473500  2
  C          3.056343        0.990563        5.158075  2
  H          3.865895        0.443739        5.623410  2
  C          2.548928        2.138804        5.763207  2
  H          2.963190        2.486411        6.699866  2
  C          1.506242        2.837901        5.158075  2
  H          1.108303        3.730109        5.623410  2
  C          0.966862        2.396481        3.950960  2
  H          0.157937        2.931667        3.473500  2

H C N O 0
aug-cc-pVDZ
****
Br     0
S    8   1.00
   2808.6000000              0.0016060
    421.1800000              0.0083930
     50.3457000              0.0695780
     17.9133000             -0.3899080
      3.8053100              0.6944970
      1.7496800              0.4913540
      0.4485550              0.0226370
      0.1644980             -0.0037230
S    1   1.00
      0.4485550              1.0000000
S    8   1.00
   2808.6000000             -0.0006350
    421.1800000             -0.0034920
     50.3457000             -0.0251950
     17.9133000              0.1501130
      3.8053100             -0.3662260
      1.7496800             -0.3834220
      0.4485550              0.7144680
      0.1644980              0.5352530
S    1   1.00
      0.1644980              1.0000000
S    1   1.00
      0.0502000              1.0000000
P    7   1.00
    105.7520000              0.0053410
     27.6368000             -0.0830840
      6.5965600              0.4477660
      2.7852200              0.5506170
      1.0781200              0.1235000
      0.3935370             -0.0037710
      0.1274690              0.0022780
P    7   1.00
    105.7520000             -0.0013080
     27.6368000              0.0229210
      6.5965600             -0.1450290
      2.7852200             -0.2090370
      1.0781200              0.0937300
      0.3935370              0.6050210
      0.1274690              0.4571230
P    1   1.00
      0.1274690              1.0000000
P    1   1.00
      0.0394000              1.0000000
D    7   1.00
    143.8650000              0.0102370
     46.1163000              0.0760830
     17.3694000              0.2298070
      6.9510700              0.4033470
      2.7560700              0.4097280
      1.0117800              0.1627900
      0.4291000              0.0069910
D    1   1.00
      0.4291000              1.0000000
D    1   1.00
      0.1548000              1.0000000
****

BR     0
BR-ECP     4     10
g potential
  1
2      1.0000000              0.0000000
s-g potential
  3
2     70.0242570             49.9628340
2     31.1784120            370.0142050
2      7.1565930             10.2414390
p-g potential
  4
2     46.7734710             99.1122440
2     46.1841200            198.2530460
2     21.7138580             28.2617400
2     20.9417920             56.6233660
d-g potential
  6
2     50.6988390            -18.6058530
2     50.6447640            -27.9232800
2     15.4475090             -0.3796930
2     15.5002590             -0.7805830
2      2.8003910              0.0359680
2      1.0774800              0.0943970
f-g potential
  2
2     14.4656060             -1.0912690
2     21.2340650             -2.8876910


*************** g00079-br.com ***************
%mem=32GB
%nprocshared=16
#p wb97xd/genECP       counterpoise=2

00079 wb97xd/genECP       counterpoise=2

 0  1  0  1  0  1
  C         -1.274553       -0.000000       -2.036158  1
  C          0.000000        0.000000       -1.227123  1
  N          1.157822        0.000000       -1.938251  1
  O          0.000000        0.000000        0.000000  1
  C          2.437727        0.000000       -1.257939  1
  H         -1.102647       -0.000000       -3.110616  1
  H         -1.855539       -0.878858       -1.764608  1
  H         -1.855539        0.878858       -1.764608  1
  H          1.121252        0.000000       -2.941046  1
  H          3.229791        0.000000       -2.001550  1
  H          2.534158        0.880930       -0.625711  1
  H          2.534158       -0.880930       -0.625711  1
  C          1.247513        1.486728        3.361539  2
 BR          0.642788        0.766044        1.732051  2
  C          2.396481        0.966862        3.950960  2
  H          2.931667        0.157937        3.473500  2
  C          2.837901        1.506242        5.158075  2
  H          3.730109        1.108303        5.623410  2
  C          2.138804        2.548928        5.763207  2
  H          2.486411        2.963190        6.699866  2
  C          0.990563        3.056343        5.158075  2
  H          0.443739        3.865895        5.623410  2
  C          0.536029        2.527967        3.950960  2
  H         -0.353541        2.914554        3.473500  2

H C N O 0
aug-cc-pVDZ
****
Br     0
S    8   1.00
   2808.6000000              0.0016060
    421.1800000              0.0083930
     50.3457000              0.0695780
     17.9133000             -0.3899080
      3.8053100              0.6944970
      1.7496800              0.4913540
      0.4485550              0.0226370
      0.1644980             -0.0037230
S    1   1.00
      0.4485550              1.0000000
S    8   1.00
   2808.6000000             -0.0006350
    421.1800000             -0.0034920
     50.3457000             -0.0251950
     17.9133000              0.1501130
      3.8053100             -0.3662260
      1.7496800             -0.3834220
      0.4485550              0.7144680
      0.1644980              0.5352530
S    1   1.00
      0.1644980              1.0000000
S    1   1.00
      0.0502000              1.0000000
P    7   1.00
    105.7520000              0.0053410
     27.6368000             -0.0830840
      6.5965600              0.4477660
      2.7852200              0.5506170
      1.0781200              0.1235000
      0.3935370             -0.0037710
      0.1274690              0.0022780
P    7   1.00
    105.7520000             -0.0013080
     27.6368000              0.0229210
      6.5965600             -0.1450290
      2.7852200             -0.2090370
      1.0781200              0.0937300
      0.3935370              0.6050210
      0.1274690              0.4571230
P    1   1.00
      0.1274690              1.0000000
P    1   1.00
      0.0394000              1.0000000
D    7   1.00
    143.8650000              0.0102370
     46.1163000              0.0760830
     17.3694000              0.2298070
      6.9510700              0.4033470
      2.7560700              0.4097280
      1.0117800              0.1627900
      0.4291000              0.0069910
D    1   1.00
      0.4291000              1.0000000
D    1   1.00
      0.1548000              1.0000000
****

BR     0
BR-ECP     4     10
g potential
  1
2      1.0000000              0.0000000
s-g potential
  3
2     70.0242570             49.9628340
2     31.1784120            370.0142050
2      7.1565930             10.2414390
p-g potential
  4
2     46.7734710             99.1122440
2     46.1841200            198.2530460
2     21.7138580             28.2617400
2     20.9417920             56.6233660
d-g potential
  6
2     50.6988390            -18.6058530
2     50.6447640            -27.9232800
2     15.4475090             -0.3796930
2     15.5002590             -0.7805830
2      2.8003910              0.0359680
2      1.0774800              0.0943970
f-g potential
  2
2     14.4656060             -1.0912690
2     21.2340650             -2.8876910


*************** g00080-br.com ***************
%mem=32GB
%nprocshared=16
#p wb97xd/genECP       counterpoise=2

00080 wb97xd/genECP       counterpoise=2

 0  1  0  1  0  1
  C         -1.274553       -0.000000       -2.036158  1
  C          0.000000        0.000000       -1.227123  1
  N          1.157822        0.000000       -1.938251  1
  O          0.000000        0.000000        0.000000  1
  C          2.437727        0.000000       -1.257939  1
  H         -1.102647       -0.000000       -3.110616  1
  H         -1.855539       -0.878858       -1.764608  1
  H         -1.855539        0.878858       -1.764608  1
  H          1.121252        0.000000       -2.941046  1
  H          3.229791        0.000000       -2.001550  1
  H          2.534158        0.880930       -0.625711  1
  H          2.534158       -0.880930       -0.625711  1
  C          0.970393        1.680770        3.361539  2
 BR          0.500000        0.866025        1.732051  2
  C          2.192179        1.368318        3.950960  2
  H          2.859703        0.664616        3.473500  2
  C          2.533230        1.976156        5.158075  2
  H          3.480986        1.739192        5.623410  2
  C          1.663695        2.881603        5.763207  2
  H          1.934085        3.349933        6.699866  2
  C          0.444786        3.181920        5.158075  2
  H         -0.234308        3.884218        5.623410  2
  C          0.088909        2.582642        3.950960  2
  H         -0.854277        2.808883        3.473500  2

H C N O 0
aug-cc-pVDZ
****
Br     0
S    8   1.00
   2808.6000000              0.0016060
    421.1800000              0.0083930
     50.3457000              0.0695780
     17.9133000             -0.3899080
      3.8053100              0.6944970
      1.7496800              0.4913540
      0.4485550              0.0226370
      0.1644980             -0.0037230
S    1   1.00
      0.4485550              1.0000000
S    8   1.00
   2808.6000000             -0.0006350
    421.1800000             -0.0034920
     50.3457000             -0.0251950
     17.9133000              0.1501130
      3.8053100             -0.3662260
      1.7496800             -0.3834220
      0.4485550              0.7144680
      0.1644980              0.5352530
S    1   1.00
      0.1644980              1.0000000
S    1   1.00
      0.0502000              1.0000000
P    7   1.00
    105.7520000              0.0053410
     27.6368000             -0.0830840
      6.5965600              0.4477660
      2.7852200              0.5506170
      1.0781200              0.1235000
      0.3935370             -0.0037710
      0.1274690              0.0022780
P    7   1.00
    105.7520000             -0.0013080
     27.6368000              0.0229210
      6.5965600             -0.1450290
      2.7852200             -0.2090370
      1.0781200              0.0937300
      0.3935370              0.6050210
      0.1274690              0.4571230
P    1   1.00
      0.1274690              1.0000000
P    1   1.00
      0.0394000              1.0000000
D    7   1.00
    143.8650000              0.0102370
     46.1163000              0.0760830
     17.3694000              0.2298070
      6.9510700              0.4033470
      2.7560700              0.4097280
      1.0117800              0.1627900
      0.4291000              0.0069910
D    1   1.00
      0.4291000              1.0000000
D    1   1.00
      0.1548000              1.0000000
****

BR     0
BR-ECP     4     10
g potential
  1
2      1.0000000              0.0000000
s-g potential
  3
2     70.0242570             49.9628340
2     31.1784120            370.0142050
2      7.1565930             10.2414390
p-g potential
  4
2     46.7734710             99.1122440
2     46.1841200            198.2530460
2     21.7138580             28.2617400
2     20.9417920             56.6233660
d-g potential
  6
2     50.6988390            -18.6058530
2     50.6447640            -27.9232800
2     15.4475090             -0.3796930
2     15.5002590             -0.7805830
2      2.8003910              0.0359680
2      1.0774800              0.0943970
f-g potential
  2
2     14.4656060             -1.0912690
2     21.2340650             -2.8876910


*************** g00081-br.com ***************
%mem=32GB
%nprocshared=16
#p wb97xd/genECP       counterpoise=2

00081 wb97xd/genECP       counterpoise=2

 0  1  0  1  0  1
  C         -1.274553       -0.000000       -2.036158  1
  C          0.000000        0.000000       -1.227123  1
  N          1.157822        0.000000       -1.938251  1
  O          0.000000        0.000000        0.000000  1
  C          2.437727        0.000000       -1.257939  1
  H         -1.102647       -0.000000       -3.110616  1
  H         -1.855539       -0.878858       -1.764608  1
  H         -1.855539        0.878858       -1.764608  1
  H          1.121252        0.000000       -2.941046  1
  H          3.229791        0.000000       -2.001550  1
  H          2.534158        0.880930       -0.625711  1
  H          2.534158       -0.880930       -0.625711  1
  C          0.663788        1.823742        3.361539  2
 BR          0.342020        0.939693        1.732051  2
  C          1.921269        1.728198        3.950960  2
  H          2.700848        1.151102        3.473500  2
  C          2.151589        2.386024        5.158075  2
  H          3.126094        2.317237        5.623410  2
  C          1.138034        3.126723        5.763207  2
  H          1.322992        3.634890        6.699866  2
  C         -0.114506        3.210815        5.158075  2
  H         -0.905236        3.784521        5.623410  2
  C         -0.360913        2.558845        3.950960  2
  H         -1.329056        2.617867        3.473500  2

H C N O 0
aug-cc-pVDZ
****
Br     0
S    8   1.00
   2808.6000000              0.0016060
    421.1800000              0.0083930
     50.3457000              0.0695780
     17.9133000             -0.3899080
      3.8053100              0.6944970
      1.7496800              0.4913540
      0.4485550              0.0226370
      0.1644980             -0.0037230
S    1   1.00
      0.4485550              1.0000000
S    8   1.00
   2808.6000000             -0.0006350
    421.1800000             -0.0034920
     50.3457000             -0.0251950
     17.9133000              0.1501130
      3.8053100             -0.3662260
      1.7496800             -0.3834220
      0.4485550              0.7144680
      0.1644980              0.5352530
S    1   1.00
      0.1644980              1.0000000
S    1   1.00
      0.0502000              1.0000000
P    7   1.00
    105.7520000              0.0053410
     27.6368000             -0.0830840
      6.5965600              0.4477660
      2.7852200              0.5506170
      1.0781200              0.1235000
      0.3935370             -0.0037710
      0.1274690              0.0022780
P    7   1.00
    105.7520000             -0.0013080
     27.6368000              0.0229210
      6.5965600             -0.1450290
      2.7852200             -0.2090370
      1.0781200              0.0937300
      0.3935370              0.6050210
      0.1274690              0.4571230
P    1   1.00
      0.1274690              1.0000000
P    1   1.00
      0.0394000              1.0000000
D    7   1.00
    143.8650000              0.0102370
     46.1163000              0.0760830
     17.3694000              0.2298070
      6.9510700              0.4033470
      2.7560700              0.4097280
      1.0117800              0.1627900
      0.4291000              0.0069910
D    1   1.00
      0.4291000              1.0000000
D    1   1.00
      0.1548000              1.0000000
****

BR     0
BR-ECP     4     10
g potential
  1
2      1.0000000              0.0000000
s-g potential
  3
2     70.0242570             49.9628340
2     31.1784120            370.0142050
2      7.1565930             10.2414390
p-g potential
  4
2     46.7734710             99.1122440
2     46.1841200            198.2530460
2     21.7138580             28.2617400
2     20.9417920             56.6233660
d-g potential
  6
2     50.6988390            -18.6058530
2     50.6447640            -27.9232800
2     15.4475090             -0.3796930
2     15.5002590             -0.7805830
2      2.8003910              0.0359680
2      1.0774800              0.0943970
f-g potential
  2
2     14.4656060             -1.0912690
2     21.2340650             -2.8876910


*************** g00082-br.com ***************
%mem=32GB
%nprocshared=16
#p wb97xd/genECP       counterpoise=2

00082 wb97xd/genECP       counterpoise=2

 0  1  0  1  0  1
  C         -1.274553       -0.000000       -2.036158  1
  C          0.000000        0.000000       -1.227123  1
  N          1.157822        0.000000       -1.938251  1
  O          0.000000        0.000000        0.000000  1
  C          2.437727        0.000000       -1.257939  1
  H         -1.102647       -0.000000       -3.110616  1
  H         -1.855539       -0.878858       -1.764608  1
  H         -1.855539        0.878858       -1.764608  1
  H          1.121252        0.000000       -2.941046  1
  H          3.229791        0.000000       -2.001550  1
  H          2.534158        0.880930       -0.625711  1
  H          2.534158       -0.880930       -0.625711  1
  C          0.337014        1.911301        3.361539  2
 BR          0.173648        0.984808        1.732051  2
  C          1.591982        2.035568        3.950960  2
  H          2.459929        1.602611        3.473500  2
  C          1.704573        2.723395        5.158075  2
  H          2.676218        2.824873        5.623410  2
  C          0.577795        3.276838        5.763207  2
  H          0.671701        3.809403        6.699866  2
  C         -0.670319        3.142152        5.158075  2
  H         -1.548659        3.569833        5.623410  2
  C         -0.799769        2.457298        3.950960  2
  H         -1.763452        2.347307        3.473500  2

H C N O 0
aug-cc-pVDZ
****
Br     0
S    8   1.00
   2808.6000000              0.0016060
    421.1800000              0.0083930
     50.3457000              0.0695780
     17.9133000             -0.3899080
      3.8053100              0.6944970
      1.7496800              0.4913540
      0.4485550              0.0226370
      0.1644980             -0.0037230
S    1   1.00
      0.4485550              1.0000000
S    8   1.00
   2808.6000000             -0.0006350
    421.1800000             -0.0034920
     50.3457000             -0.0251950
     17.9133000              0.1501130
      3.8053100             -0.3662260
      1.7496800             -0.3834220
      0.4485550              0.7144680
      0.1644980              0.5352530
S    1   1.00
      0.1644980              1.0000000
S    1   1.00
      0.0502000              1.0000000
P    7   1.00
    105.7520000              0.0053410
     27.6368000             -0.0830840
      6.5965600              0.4477660
      2.7852200              0.5506170
      1.0781200              0.1235000
      0.3935370             -0.0037710
      0.1274690              0.0022780
P    7   1.00
    105.7520000             -0.0013080
     27.6368000              0.0229210
      6.5965600             -0.1450290
      2.7852200             -0.2090370
      1.0781200              0.0937300
      0.3935370              0.6050210
      0.1274690              0.4571230
P    1   1.00
      0.1274690              1.0000000
P    1   1.00
      0.0394000              1.0000000
D    7   1.00
    143.8650000              0.0102370
     46.1163000              0.0760830
     17.3694000              0.2298070
      6.9510700              0.4033470
      2.7560700              0.4097280
      1.0117800              0.1627900
      0.4291000              0.0069910
D    1   1.00
      0.4291000              1.0000000
D    1   1.00
      0.1548000              1.0000000
****

BR     0
BR-ECP     4     10
g potential
  1
2      1.0000000              0.0000000
s-g potential
  3
2     70.0242570             49.9628340
2     31.1784120            370.0142050
2      7.1565930             10.2414390
p-g potential
  4
2     46.7734710             99.1122440
2     46.1841200            198.2530460
2     21.7138580             28.2617400
2     20.9417920             56.6233660
d-g potential
  6
2     50.6988390            -18.6058530
2     50.6447640            -27.9232800
2     15.4475090             -0.3796930
2     15.5002590             -0.7805830
2      2.8003910              0.0359680
2      1.0774800              0.0943970
f-g potential
  2
2     14.4656060             -1.0912690
2     21.2340650             -2.8876910


*************** g00083-br.com ***************
%mem=32GB
%nprocshared=16
#p wb97xd/genECP       counterpoise=2

00083 wb97xd/genECP       counterpoise=2

 0  1  0  1  0  1
  C         -1.274553       -0.000000       -2.036158  1
  C          0.000000        0.000000       -1.227123  1
  N          1.157822        0.000000       -1.938251  1
  O          0.000000        0.000000        0.000000  1
  C          2.437727        0.000000       -1.257939  1
  H         -1.102647       -0.000000       -3.110616  1
  H         -1.855539       -0.878858       -1.764608  1
  H         -1.855539        0.878858       -1.764608  1
  H          1.121252        0.000000       -2.941046  1
  H          3.229791        0.000000       -2.001550  1
  H          2.534158        0.880930       -0.625711  1
  H          2.534158       -0.880930       -0.625711  1
  C          0.000000        1.940785        3.361539  2
 BR          0.000000        1.000000        1.732051  2
  C          1.214324        2.281088        3.950960  2
  H          2.144267        2.005426        3.473500  2
  C          1.205764        2.978016        5.158075  2
  H          2.145026        3.246677        5.623410  2
  C          0.000000        3.327389        5.763207  2
  H          0.000000        3.868169        6.699866  2
  C         -1.205764        2.978016        5.158075  2
  H         -2.145026        3.246678        5.623410  2
  C         -1.214324        2.281088        3.950960  2
  H         -2.144267        2.005426        3.473500  2

H C N O 0
aug-cc-pVDZ
****
Br     0
S    8   1.00
   2808.6000000              0.0016060
    421.1800000              0.0083930
     50.3457000              0.0695780
     17.9133000             -0.3899080
      3.8053100              0.6944970
      1.7496800              0.4913540
      0.4485550              0.0226370
      0.1644980             -0.0037230
S    1   1.00
      0.4485550              1.0000000
S    8   1.00
   2808.6000000             -0.0006350
    421.1800000             -0.0034920
     50.3457000             -0.0251950
     17.9133000              0.1501130
      3.8053100             -0.3662260
      1.7496800             -0.3834220
      0.4485550              0.7144680
      0.1644980              0.5352530
S    1   1.00
      0.1644980              1.0000000
S    1   1.00
      0.0502000              1.0000000
P    7   1.00
    105.7520000              0.0053410
     27.6368000             -0.0830840
      6.5965600              0.4477660
      2.7852200              0.5506170
      1.0781200              0.1235000
      0.3935370             -0.0037710
      0.1274690              0.0022780
P    7   1.00
    105.7520000             -0.0013080
     27.6368000              0.0229210
      6.5965600             -0.1450290
      2.7852200             -0.2090370
      1.0781200              0.0937300
      0.3935370              0.6050210
      0.1274690              0.4571230
P    1   1.00
      0.1274690              1.0000000
P    1   1.00
      0.0394000              1.0000000
D    7   1.00
    143.8650000              0.0102370
     46.1163000              0.0760830
     17.3694000              0.2298070
      6.9510700              0.4033470
      2.7560700              0.4097280
      1.0117800              0.1627900
      0.4291000              0.0069910
D    1   1.00
      0.4291000              1.0000000
D    1   1.00
      0.1548000              1.0000000
****

BR     0
BR-ECP     4     10
g potential
  1
2      1.0000000              0.0000000
s-g potential
  3
2     70.0242570             49.9628340
2     31.1784120            370.0142050
2      7.1565930             10.2414390
p-g potential
  4
2     46.7734710             99.1122440
2     46.1841200            198.2530460
2     21.7138580             28.2617400
2     20.9417920             56.6233660
d-g potential
  6
2     50.6988390            -18.6058530
2     50.6447640            -27.9232800
2     15.4475090             -0.3796930
2     15.5002590             -0.7805830
2      2.8003910              0.0359680
2      1.0774800              0.0943970
f-g potential
  2
2     14.4656060             -1.0912690
2     21.2340650             -2.8876910


*************** g00084-br.com ***************
%mem=32GB
%nprocshared=16
#p wb97xd/genECP       counterpoise=2

00084 wb97xd/genECP       counterpoise=2

 0  1  0  1  0  1
  C         -1.274553       -0.000000       -2.036158  1
  C          0.000000        0.000000       -1.227123  1
  N          1.157822        0.000000       -1.938251  1
  O          0.000000        0.000000        0.000000  1
  C          2.437727        0.000000       -1.257939  1
  H         -1.102647       -0.000000       -3.110616  1
  H         -1.855539       -0.878858       -1.764608  1
  H         -1.855539        0.878858       -1.764608  1
  H          1.121252        0.000000       -2.941046  1
  H          3.229791        0.000000       -2.001550  1
  H          2.534158        0.880930       -0.625711  1
  H          2.534158       -0.880930       -0.625711  1
  C         -0.337014        1.911301        3.361539  2
 BR         -0.173648        0.984808        1.732051  2
  C          0.799769        2.457298        3.950960  2
  H          1.763452        2.347307        3.473500  2
  C          0.670319        3.142152        5.158075  2
  H          1.548659        3.569833        5.623410  2
  C         -0.577795        3.276838        5.763207  2
  H         -0.671701        3.809403        6.699866  2
  C         -1.704573        2.723395        5.158075  2
  H         -2.676218        2.824873        5.623410  2
  C         -1.591982        2.035568        3.950960  2
  H         -2.459929        1.602611        3.473500  2

H C N O 0
aug-cc-pVDZ
****
Br     0
S    8   1.00
   2808.6000000              0.0016060
    421.1800000              0.0083930
     50.3457000              0.0695780
     17.9133000             -0.3899080
      3.8053100              0.6944970
      1.7496800              0.4913540
      0.4485550              0.0226370
      0.1644980             -0.0037230
S    1   1.00
      0.4485550              1.0000000
S    8   1.00
   2808.6000000             -0.0006350
    421.1800000             -0.0034920
     50.3457000             -0.0251950
     17.9133000              0.1501130
      3.8053100             -0.3662260
      1.7496800             -0.3834220
      0.4485550              0.7144680
      0.1644980              0.5352530
S    1   1.00
      0.1644980              1.0000000
S    1   1.00
      0.0502000              1.0000000
P    7   1.00
    105.7520000              0.0053410
     27.6368000             -0.0830840
      6.5965600              0.4477660
      2.7852200              0.5506170
      1.0781200              0.1235000
      0.3935370             -0.0037710
      0.1274690              0.0022780
P    7   1.00
    105.7520000             -0.0013080
     27.6368000              0.0229210
      6.5965600             -0.1450290
      2.7852200             -0.2090370
      1.0781200              0.0937300
      0.3935370              0.6050210
      0.1274690              0.4571230
P    1   1.00
      0.1274690              1.0000000
P    1   1.00
      0.0394000              1.0000000
D    7   1.00
    143.8650000              0.0102370
     46.1163000              0.0760830
     17.3694000              0.2298070
      6.9510700              0.4033470
      2.7560700              0.4097280
      1.0117800              0.1627900
      0.4291000              0.0069910
D    1   1.00
      0.4291000              1.0000000
D    1   1.00
      0.1548000              1.0000000
****

BR     0
BR-ECP     4     10
g potential
  1
2      1.0000000              0.0000000
s-g potential
  3
2     70.0242570             49.9628340
2     31.1784120            370.0142050
2      7.1565930             10.2414390
p-g potential
  4
2     46.7734710             99.1122440
2     46.1841200            198.2530460
2     21.7138580             28.2617400
2     20.9417920             56.6233660
d-g potential
  6
2     50.6988390            -18.6058530
2     50.6447640            -27.9232800
2     15.4475090             -0.3796930
2     15.5002590             -0.7805830
2      2.8003910              0.0359680
2      1.0774800              0.0943970
f-g potential
  2
2     14.4656060             -1.0912690
2     21.2340650             -2.8876910


*************** g00085-br.com ***************
%mem=32GB
%nprocshared=16
#p wb97xd/genECP       counterpoise=2

00085 wb97xd/genECP       counterpoise=2

 0  1  0  1  0  1
  C         -1.274553       -0.000000       -2.036158  1
  C          0.000000        0.000000       -1.227123  1
  N          1.157822        0.000000       -1.938251  1
  O          0.000000        0.000000        0.000000  1
  C          2.437727        0.000000       -1.257939  1
  H         -1.102647       -0.000000       -3.110616  1
  H         -1.855539       -0.878858       -1.764608  1
  H         -1.855539        0.878858       -1.764608  1
  H          1.121252        0.000000       -2.941046  1
  H          3.229791        0.000000       -2.001550  1
  H          2.534158        0.880930       -0.625711  1
  H          2.534158       -0.880930       -0.625711  1
  C         -0.663788        1.823742        3.361539  2
 BR         -0.342020        0.939693        1.732051  2
  C          0.360913        2.558845        3.950960  2
  H          1.329056        2.617867        3.473500  2
  C          0.114506        3.210815        5.158075  2
  H          0.905236        3.784521        5.623410  2
  C         -1.138034        3.126723        5.763207  2
  H         -1.322992        3.634890        6.699866  2
  C         -2.151589        2.386024        5.158075  2
  H         -3.126094        2.317237        5.623410  2
  C         -1.921269        1.728198        3.950960  2
  H         -2.700848        1.151102        3.473500  2

H C N O 0
aug-cc-pVDZ
****
Br     0
S    8   1.00
   2808.6000000              0.0016060
    421.1800000              0.0083930
     50.3457000              0.0695780
     17.9133000             -0.3899080
      3.8053100              0.6944970
      1.7496800              0.4913540
      0.4485550              0.0226370
      0.1644980             -0.0037230
S    1   1.00
      0.4485550              1.0000000
S    8   1.00
   2808.6000000             -0.0006350
    421.1800000             -0.0034920
     50.3457000             -0.0251950
     17.9133000              0.1501130
      3.8053100             -0.3662260
      1.7496800             -0.3834220
      0.4485550              0.7144680
      0.1644980              0.5352530
S    1   1.00
      0.1644980              1.0000000
S    1   1.00
      0.0502000              1.0000000
P    7   1.00
    105.7520000              0.0053410
     27.6368000             -0.0830840
      6.5965600              0.4477660
      2.7852200              0.5506170
      1.0781200              0.1235000
      0.3935370             -0.0037710
      0.1274690              0.0022780
P    7   1.00
    105.7520000             -0.0013080
     27.6368000              0.0229210
      6.5965600             -0.1450290
      2.7852200             -0.2090370
      1.0781200              0.0937300
      0.3935370              0.6050210
      0.1274690              0.4571230
P    1   1.00
      0.1274690              1.0000000
P    1   1.00
      0.0394000              1.0000000
D    7   1.00
    143.8650000              0.0102370
     46.1163000              0.0760830
     17.3694000              0.2298070
      6.9510700              0.4033470
      2.7560700              0.4097280
      1.0117800              0.1627900
      0.4291000              0.0069910
D    1   1.00
      0.4291000              1.0000000
D    1   1.00
      0.1548000              1.0000000
****

BR     0
BR-ECP     4     10
g potential
  1
2      1.0000000              0.0000000
s-g potential
  3
2     70.0242570             49.9628340
2     31.1784120            370.0142050
2      7.1565930             10.2414390
p-g potential
  4
2     46.7734710             99.1122440
2     46.1841200            198.2530460
2     21.7138580             28.2617400
2     20.9417920             56.6233660
d-g potential
  6
2     50.6988390            -18.6058530
2     50.6447640            -27.9232800
2     15.4475090             -0.3796930
2     15.5002590             -0.7805830
2      2.8003910              0.0359680
2      1.0774800              0.0943970
f-g potential
  2
2     14.4656060             -1.0912690
2     21.2340650             -2.8876910


*************** g00086-br.com ***************
%mem=32GB
%nprocshared=16
#p wb97xd/genECP       counterpoise=2

00086 wb97xd/genECP       counterpoise=2

 0  1  0  1  0  1
  C         -1.274553       -0.000000       -2.036158  1
  C          0.000000        0.000000       -1.227123  1
  N          1.157822        0.000000       -1.938251  1
  O          0.000000        0.000000        0.000000  1
  C          2.437727        0.000000       -1.257939  1
  H         -1.102647       -0.000000       -3.110616  1
  H         -1.855539       -0.878858       -1.764608  1
  H         -1.855539        0.878858       -1.764608  1
  H          1.121252        0.000000       -2.941046  1
  H          3.229791        0.000000       -2.001550  1
  H          2.534158        0.880930       -0.625711  1
  H          2.534158       -0.880930       -0.625711  1
  C         -0.970393        1.680770        3.361539  2
 BR         -0.500000        0.866025        1.732051  2
  C         -0.088909        2.582642        3.950960  2
  H          0.854277        2.808883        3.473500  2
  C         -0.444786        3.181920        5.158075  2
  H          0.234308        3.884218        5.623410  2
  C         -1.663694        2.881603        5.763207  2
  H         -1.934085        3.349933        6.699866  2
  C         -2.533230        1.976156        5.158075  2
  H         -3.480986        1.739192        5.623410  2
  C         -2.192179        1.368318        3.950960  2
  H         -2.859703        0.664616        3.473500  2

H C N O 0
aug-cc-pVDZ
****
Br     0
S    8   1.00
   2808.6000000              0.0016060
    421.1800000              0.0083930
     50.3457000              0.0695780
     17.9133000             -0.3899080
      3.8053100              0.6944970
      1.7496800              0.4913540
      0.4485550              0.0226370
      0.1644980             -0.0037230
S    1   1.00
      0.4485550              1.0000000
S    8   1.00
   2808.6000000             -0.0006350
    421.1800000             -0.0034920
     50.3457000             -0.0251950
     17.9133000              0.1501130
      3.8053100             -0.3662260
      1.7496800             -0.3834220
      0.4485550              0.7144680
      0.1644980              0.5352530
S    1   1.00
      0.1644980              1.0000000
S    1   1.00
      0.0502000              1.0000000
P    7   1.00
    105.7520000              0.0053410
     27.6368000             -0.0830840
      6.5965600              0.4477660
      2.7852200              0.5506170
      1.0781200              0.1235000
      0.3935370             -0.0037710
      0.1274690              0.0022780
P    7   1.00
    105.7520000             -0.0013080
     27.6368000              0.0229210
      6.5965600             -0.1450290
      2.7852200             -0.2090370
      1.0781200              0.0937300
      0.3935370              0.6050210
      0.1274690              0.4571230
P    1   1.00
      0.1274690              1.0000000
P    1   1.00
      0.0394000              1.0000000
D    7   1.00
    143.8650000              0.0102370
     46.1163000              0.0760830
     17.3694000              0.2298070
      6.9510700              0.4033470
      2.7560700              0.4097280
      1.0117800              0.1627900
      0.4291000              0.0069910
D    1   1.00
      0.4291000              1.0000000
D    1   1.00
      0.1548000              1.0000000
****

BR     0
BR-ECP     4     10
g potential
  1
2      1.0000000              0.0000000
s-g potential
  3
2     70.0242570             49.9628340
2     31.1784120            370.0142050
2      7.1565930             10.2414390
p-g potential
  4
2     46.7734710             99.1122440
2     46.1841200            198.2530460
2     21.7138580             28.2617400
2     20.9417920             56.6233660
d-g potential
  6
2     50.6988390            -18.6058530
2     50.6447640            -27.9232800
2     15.4475090             -0.3796930
2     15.5002590             -0.7805830
2      2.8003910              0.0359680
2      1.0774800              0.0943970
f-g potential
  2
2     14.4656060             -1.0912690
2     21.2340650             -2.8876910


*************** g00087-br.com ***************
%mem=32GB
%nprocshared=16
#p wb97xd/genECP       counterpoise=2

00087 wb97xd/genECP       counterpoise=2

 0  1  0  1  0  1
  C         -1.274553       -0.000000       -2.036158  1
  C          0.000000        0.000000       -1.227123  1
  N          1.157822        0.000000       -1.938251  1
  O          0.000000        0.000000        0.000000  1
  C          2.437727        0.000000       -1.257939  1
  H         -1.102647       -0.000000       -3.110616  1
  H         -1.855539       -0.878858       -1.764608  1
  H         -1.855539        0.878858       -1.764608  1
  H          1.121252        0.000000       -2.941046  1
  H          3.229791        0.000000       -2.001550  1
  H          2.534158        0.880930       -0.625711  1
  H          2.534158       -0.880930       -0.625711  1
  C         -1.247513        1.486728        3.361539  2
 BR         -0.642788        0.766044        1.732051  2
  C         -0.536029        2.527967        3.950960  2
  H          0.353541        2.914554        3.473500  2
  C         -0.990563        3.056343        5.158075  2
  H         -0.443739        3.865895        5.623410  2
  C         -2.138804        2.548928        5.763207  2
  H         -2.486411        2.963190        6.699866  2
  C         -2.837901        1.506242        5.158075  2
  H         -3.730109        1.108303        5.623410  2
  C         -2.396481        0.966862        3.950960  2
  H         -2.931667        0.157937        3.473500  2

H C N O 0
aug-cc-pVDZ
****
Br     0
S    8   1.00
   2808.6000000              0.0016060
    421.1800000              0.0083930
     50.3457000              0.0695780
     17.9133000             -0.3899080
      3.8053100              0.6944970
      1.7496800              0.4913540
      0.4485550              0.0226370
      0.1644980             -0.0037230
S    1   1.00
      0.4485550              1.0000000
S    8   1.00
   2808.6000000             -0.0006350
    421.1800000             -0.0034920
     50.3457000             -0.0251950
     17.9133000              0.1501130
      3.8053100             -0.3662260
      1.7496800             -0.3834220
      0.4485550              0.7144680
      0.1644980              0.5352530
S    1   1.00
      0.1644980              1.0000000
S    1   1.00
      0.0502000              1.0000000
P    7   1.00
    105.7520000              0.0053410
     27.6368000             -0.0830840
      6.5965600              0.4477660
      2.7852200              0.5506170
      1.0781200              0.1235000
      0.3935370             -0.0037710
      0.1274690              0.0022780
P    7   1.00
    105.7520000             -0.0013080
     27.6368000              0.0229210
      6.5965600             -0.1450290
      2.7852200             -0.2090370
      1.0781200              0.0937300
      0.3935370              0.6050210
      0.1274690              0.4571230
P    1   1.00
      0.1274690              1.0000000
P    1   1.00
      0.0394000              1.0000000
D    7   1.00
    143.8650000              0.0102370
     46.1163000              0.0760830
     17.3694000              0.2298070
      6.9510700              0.4033470
      2.7560700              0.4097280
      1.0117800              0.1627900
      0.4291000              0.0069910
D    1   1.00
      0.4291000              1.0000000
D    1   1.00
      0.1548000              1.0000000
****

BR     0
BR-ECP     4     10
g potential
  1
2      1.0000000              0.0000000
s-g potential
  3
2     70.0242570             49.9628340
2     31.1784120            370.0142050
2      7.1565930             10.2414390
p-g potential
  4
2     46.7734710             99.1122440
2     46.1841200            198.2530460
2     21.7138580             28.2617400
2     20.9417920             56.6233660
d-g potential
  6
2     50.6988390            -18.6058530
2     50.6447640            -27.9232800
2     15.4475090             -0.3796930
2     15.5002590             -0.7805830
2      2.8003910              0.0359680
2      1.0774800              0.0943970
f-g potential
  2
2     14.4656060             -1.0912690
2     21.2340650             -2.8876910


*************** g00088-br.com ***************
%mem=32GB
%nprocshared=16
#p wb97xd/genECP       counterpoise=2

00088 wb97xd/genECP       counterpoise=2

 0  1  0  1  0  1
  C         -1.274553       -0.000000       -2.036158  1
  C          0.000000        0.000000       -1.227123  1
  N          1.157822        0.000000       -1.938251  1
  O          0.000000        0.000000        0.000000  1
  C          2.437727        0.000000       -1.257939  1
  H         -1.102647       -0.000000       -3.110616  1
  H         -1.855539       -0.878858       -1.764608  1
  H         -1.855539        0.878858       -1.764608  1
  H          1.121252        0.000000       -2.941046  1
  H          3.229791        0.000000       -2.001550  1
  H          2.534158        0.880930       -0.625711  1
  H          2.534158       -0.880930       -0.625711  1
  C         -1.486728        1.247513        3.361539  2
 BR         -0.766044        0.642788        1.732051  2
  C         -0.966862        2.396481        3.950960  2
  H         -0.157937        2.931667        3.473500  2
  C         -1.506242        2.837901        5.158075  2
  H         -1.108303        3.730109        5.623410  2
  C         -2.548928        2.138804        5.763207  2
  H         -2.963190        2.486411        6.699866  2
  C         -3.056343        0.990563        5.158075  2
  H         -3.865895        0.443739        5.623410  2
  C         -2.527967        0.536029        3.950960  2
  H         -2.914554       -0.353541        3.473500  2

H C N O 0
aug-cc-pVDZ
****
Br     0
S    8   1.00
   2808.6000000              0.0016060
    421.1800000              0.0083930
     50.3457000              0.0695780
     17.9133000             -0.3899080
      3.8053100              0.6944970
      1.7496800              0.4913540
      0.4485550              0.0226370
      0.1644980             -0.0037230
S    1   1.00
      0.4485550              1.0000000
S    8   1.00
   2808.6000000             -0.0006350
    421.1800000             -0.0034920
     50.3457000             -0.0251950
     17.9133000              0.1501130
      3.8053100             -0.3662260
      1.7496800             -0.3834220
      0.4485550              0.7144680
      0.1644980              0.5352530
S    1   1.00
      0.1644980              1.0000000
S    1   1.00
      0.0502000              1.0000000
P    7   1.00
    105.7520000              0.0053410
     27.6368000             -0.0830840
      6.5965600              0.4477660
      2.7852200              0.5506170
      1.0781200              0.1235000
      0.3935370             -0.0037710
      0.1274690              0.0022780
P    7   1.00
    105.7520000             -0.0013080
     27.6368000              0.0229210
      6.5965600             -0.1450290
      2.7852200             -0.2090370
      1.0781200              0.0937300
      0.3935370              0.6050210
      0.1274690              0.4571230
P    1   1.00
      0.1274690              1.0000000
P    1   1.00
      0.0394000              1.0000000
D    7   1.00
    143.8650000              0.0102370
     46.1163000              0.0760830
     17.3694000              0.2298070
      6.9510700              0.4033470
      2.7560700              0.4097280
      1.0117800              0.1627900
      0.4291000              0.0069910
D    1   1.00
      0.4291000              1.0000000
D    1   1.00
      0.1548000              1.0000000
****

BR     0
BR-ECP     4     10
g potential
  1
2      1.0000000              0.0000000
s-g potential
  3
2     70.0242570             49.9628340
2     31.1784120            370.0142050
2      7.1565930             10.2414390
p-g potential
  4
2     46.7734710             99.1122440
2     46.1841200            198.2530460
2     21.7138580             28.2617400
2     20.9417920             56.6233660
d-g potential
  6
2     50.6988390            -18.6058530
2     50.6447640            -27.9232800
2     15.4475090             -0.3796930
2     15.5002590             -0.7805830
2      2.8003910              0.0359680
2      1.0774800              0.0943970
f-g potential
  2
2     14.4656060             -1.0912690
2     21.2340650             -2.8876910


*************** g00089-br.com ***************
%mem=32GB
%nprocshared=16
#p wb97xd/genECP       counterpoise=2

00089 wb97xd/genECP       counterpoise=2

 0  1  0  1  0  1
  C         -1.274553       -0.000000       -2.036158  1
  C          0.000000        0.000000       -1.227123  1
  N          1.157822        0.000000       -1.938251  1
  O          0.000000        0.000000        0.000000  1
  C          2.437727        0.000000       -1.257939  1
  H         -1.102647       -0.000000       -3.110616  1
  H         -1.855539       -0.878858       -1.764608  1
  H         -1.855539        0.878858       -1.764608  1
  H          1.121252        0.000000       -2.941046  1
  H          3.229791        0.000000       -2.001550  1
  H          2.534158        0.880930       -0.625711  1
  H          2.534158       -0.880930       -0.625711  1
  C         -1.680770        0.970393        3.361539  2
 BR         -0.866025        0.500000        1.732051  2
  C         -1.368318        2.192179        3.950960  2
  H         -0.664616        2.859703        3.473500  2
  C         -1.976156        2.533230        5.158075  2
  H         -1.739192        3.480986        5.623410  2
  C         -2.881603        1.663695        5.763207  2
  H         -3.349933        1.934085        6.699866  2
  C         -3.181920        0.444786        5.158075  2
  H         -3.884218       -0.234308        5.623410  2
  C         -2.582642        0.088909        3.950960  2
  H         -2.808883       -0.854277        3.473500  2

H C N O 0
aug-cc-pVDZ
****
Br     0
S    8   1.00
   2808.6000000              0.0016060
    421.1800000              0.0083930
     50.3457000              0.0695780
     17.9133000             -0.3899080
      3.8053100              0.6944970
      1.7496800              0.4913540
      0.4485550              0.0226370
      0.1644980             -0.0037230
S    1   1.00
      0.4485550              1.0000000
S    8   1.00
   2808.6000000             -0.0006350
    421.1800000             -0.0034920
     50.3457000             -0.0251950
     17.9133000              0.1501130
      3.8053100             -0.3662260
      1.7496800             -0.3834220
      0.4485550              0.7144680
      0.1644980              0.5352530
S    1   1.00
      0.1644980              1.0000000
S    1   1.00
      0.0502000              1.0000000
P    7   1.00
    105.7520000              0.0053410
     27.6368000             -0.0830840
      6.5965600              0.4477660
      2.7852200              0.5506170
      1.0781200              0.1235000
      0.3935370             -0.0037710
      0.1274690              0.0022780
P    7   1.00
    105.7520000             -0.0013080
     27.6368000              0.0229210
      6.5965600             -0.1450290
      2.7852200             -0.2090370
      1.0781200              0.0937300
      0.3935370              0.6050210
      0.1274690              0.4571230
P    1   1.00
      0.1274690              1.0000000
P    1   1.00
      0.0394000              1.0000000
D    7   1.00
    143.8650000              0.0102370
     46.1163000              0.0760830
     17.3694000              0.2298070
      6.9510700              0.4033470
      2.7560700              0.4097280
      1.0117800              0.1627900
      0.4291000              0.0069910
D    1   1.00
      0.4291000              1.0000000
D    1   1.00
      0.1548000              1.0000000
****

BR     0
BR-ECP     4     10
g potential
  1
2      1.0000000              0.0000000
s-g potential
  3
2     70.0242570             49.9628340
2     31.1784120            370.0142050
2      7.1565930             10.2414390
p-g potential
  4
2     46.7734710             99.1122440
2     46.1841200            198.2530460
2     21.7138580             28.2617400
2     20.9417920             56.6233660
d-g potential
  6
2     50.6988390            -18.6058530
2     50.6447640            -27.9232800
2     15.4475090             -0.3796930
2     15.5002590             -0.7805830
2      2.8003910              0.0359680
2      1.0774800              0.0943970
f-g potential
  2
2     14.4656060             -1.0912690
2     21.2340650             -2.8876910


*************** g00090-br.com ***************
%mem=32GB
%nprocshared=16
#p wb97xd/genECP       counterpoise=2

00090 wb97xd/genECP       counterpoise=2

 0  1  0  1  0  1
  C         -1.274553       -0.000000       -2.036158  1
  C          0.000000        0.000000       -1.227123  1
  N          1.157822        0.000000       -1.938251  1
  O          0.000000        0.000000        0.000000  1
  C          2.437727        0.000000       -1.257939  1
  H         -1.102647       -0.000000       -3.110616  1
  H         -1.855539       -0.878858       -1.764608  1
  H         -1.855539        0.878858       -1.764608  1
  H          1.121252        0.000000       -2.941046  1
  H          3.229791        0.000000       -2.001550  1
  H          2.534158        0.880930       -0.625711  1
  H          2.534158       -0.880930       -0.625711  1
  C         -1.823742        0.663788        3.361539  2
 BR         -0.939693        0.342020        1.732051  2
  C         -1.728198        1.921269        3.950960  2
  H         -1.151102        2.700848        3.473500  2
  C         -2.386024        2.151589        5.158075  2
  H         -2.317237        3.126094        5.623410  2
  C         -3.126723        1.138034        5.763207  2
  H         -3.634890        1.322992        6.699866  2
  C         -3.210815       -0.114506        5.158075  2
  H         -3.784521       -0.905236        5.623410  2
  C         -2.558845       -0.360913        3.950960  2
  H         -2.617867       -1.329056        3.473500  2

H C N O 0
aug-cc-pVDZ
****
Br     0
S    8   1.00
   2808.6000000              0.0016060
    421.1800000              0.0083930
     50.3457000              0.0695780
     17.9133000             -0.3899080
      3.8053100              0.6944970
      1.7496800              0.4913540
      0.4485550              0.0226370
      0.1644980             -0.0037230
S    1   1.00
      0.4485550              1.0000000
S    8   1.00
   2808.6000000             -0.0006350
    421.1800000             -0.0034920
     50.3457000             -0.0251950
     17.9133000              0.1501130
      3.8053100             -0.3662260
      1.7496800             -0.3834220
      0.4485550              0.7144680
      0.1644980              0.5352530
S    1   1.00
      0.1644980              1.0000000
S    1   1.00
      0.0502000              1.0000000
P    7   1.00
    105.7520000              0.0053410
     27.6368000             -0.0830840
      6.5965600              0.4477660
      2.7852200              0.5506170
      1.0781200              0.1235000
      0.3935370             -0.0037710
      0.1274690              0.0022780
P    7   1.00
    105.7520000             -0.0013080
     27.6368000              0.0229210
      6.5965600             -0.1450290
      2.7852200             -0.2090370
      1.0781200              0.0937300
      0.3935370              0.6050210
      0.1274690              0.4571230
P    1   1.00
      0.1274690              1.0000000
P    1   1.00
      0.0394000              1.0000000
D    7   1.00
    143.8650000              0.0102370
     46.1163000              0.0760830
     17.3694000              0.2298070
      6.9510700              0.4033470
      2.7560700              0.4097280
      1.0117800              0.1627900
      0.4291000              0.0069910
D    1   1.00
      0.4291000              1.0000000
D    1   1.00
      0.1548000              1.0000000
****

BR     0
BR-ECP     4     10
g potential
  1
2      1.0000000              0.0000000
s-g potential
  3
2     70.0242570             49.9628340
2     31.1784120            370.0142050
2      7.1565930             10.2414390
p-g potential
  4
2     46.7734710             99.1122440
2     46.1841200            198.2530460
2     21.7138580             28.2617400
2     20.9417920             56.6233660
d-g potential
  6
2     50.6988390            -18.6058530
2     50.6447640            -27.9232800
2     15.4475090             -0.3796930
2     15.5002590             -0.7805830
2      2.8003910              0.0359680
2      1.0774800              0.0943970
f-g potential
  2
2     14.4656060             -1.0912690
2     21.2340650             -2.8876910


*************** g00091-br.com ***************
%mem=32GB
%nprocshared=16
#p wb97xd/genECP       counterpoise=2

00091 wb97xd/genECP       counterpoise=2

 0  1  0  1  0  1
  C         -1.274553       -0.000000       -2.036158  1
  C          0.000000        0.000000       -1.227123  1
  N          1.157822        0.000000       -1.938251  1
  O          0.000000        0.000000        0.000000  1
  C          2.437727        0.000000       -1.257939  1
  H         -1.102647       -0.000000       -3.110616  1
  H         -1.855539       -0.878858       -1.764608  1
  H         -1.855539        0.878858       -1.764608  1
  H          1.121252        0.000000       -2.941046  1
  H          3.229791        0.000000       -2.001550  1
  H          2.534158        0.880930       -0.625711  1
  H          2.534158       -0.880930       -0.625711  1
  C         -1.911301        0.337014        3.361539  2
 BR         -0.984808        0.173648        1.732051  2
  C         -2.035568        1.591982        3.950960  2
  H         -1.602611        2.459929        3.473500  2
  C         -2.723395        1.704573        5.158075  2
  H         -2.824873        2.676218        5.623410  2
  C         -3.276838        0.577795        5.763207  2
  H         -3.809403        0.671701        6.699866  2
  C         -3.142152       -0.670319        5.158075  2
  H         -3.569833       -1.548659        5.623410  2
  C         -2.457298       -0.799769        3.950960  2
  H         -2.347307       -1.763452        3.473500  2

H C N O 0
aug-cc-pVDZ
****
Br     0
S    8   1.00
   2808.6000000              0.0016060
    421.1800000              0.0083930
     50.3457000              0.0695780
     17.9133000             -0.3899080
      3.8053100              0.6944970
      1.7496800              0.4913540
      0.4485550              0.0226370
      0.1644980             -0.0037230
S    1   1.00
      0.4485550              1.0000000
S    8   1.00
   2808.6000000             -0.0006350
    421.1800000             -0.0034920
     50.3457000             -0.0251950
     17.9133000              0.1501130
      3.8053100             -0.3662260
      1.7496800             -0.3834220
      0.4485550              0.7144680
      0.1644980              0.5352530
S    1   1.00
      0.1644980              1.0000000
S    1   1.00
      0.0502000              1.0000000
P    7   1.00
    105.7520000              0.0053410
     27.6368000             -0.0830840
      6.5965600              0.4477660
      2.7852200              0.5506170
      1.0781200              0.1235000
      0.3935370             -0.0037710
      0.1274690              0.0022780
P    7   1.00
    105.7520000             -0.0013080
     27.6368000              0.0229210
      6.5965600             -0.1450290
      2.7852200             -0.2090370
      1.0781200              0.0937300
      0.3935370              0.6050210
      0.1274690              0.4571230
P    1   1.00
      0.1274690              1.0000000
P    1   1.00
      0.0394000              1.0000000
D    7   1.00
    143.8650000              0.0102370
     46.1163000              0.0760830
     17.3694000              0.2298070
      6.9510700              0.4033470
      2.7560700              0.4097280
      1.0117800              0.1627900
      0.4291000              0.0069910
D    1   1.00
      0.4291000              1.0000000
D    1   1.00
      0.1548000              1.0000000
****

BR     0
BR-ECP     4     10
g potential
  1
2      1.0000000              0.0000000
s-g potential
  3
2     70.0242570             49.9628340
2     31.1784120            370.0142050
2      7.1565930             10.2414390
p-g potential
  4
2     46.7734710             99.1122440
2     46.1841200            198.2530460
2     21.7138580             28.2617400
2     20.9417920             56.6233660
d-g potential
  6
2     50.6988390            -18.6058530
2     50.6447640            -27.9232800
2     15.4475090             -0.3796930
2     15.5002590             -0.7805830
2      2.8003910              0.0359680
2      1.0774800              0.0943970
f-g potential
  2
2     14.4656060             -1.0912690
2     21.2340650             -2.8876910


*************** g00092-br.com ***************
%mem=32GB
%nprocshared=16
#p wb97xd/genECP       counterpoise=2

00092 wb97xd/genECP       counterpoise=2

 0  1  0  1  0  1
  C         -1.274553       -0.000000       -2.036158  1
  C          0.000000        0.000000       -1.227123  1
  N          1.157822        0.000000       -1.938251  1
  O          0.000000        0.000000        0.000000  1
  C          2.437727        0.000000       -1.257939  1
  H         -1.102647       -0.000000       -3.110616  1
  H         -1.855539       -0.878858       -1.764608  1
  H         -1.855539        0.878858       -1.764608  1
  H          1.121252        0.000000       -2.941046  1
  H          3.229791        0.000000       -2.001550  1
  H          2.534158        0.880930       -0.625711  1
  H          2.534158       -0.880930       -0.625711  1
  C         -1.940785        0.000000        3.361539  2
 BR         -1.000000        0.000000        1.732051  2
  C         -2.281088        1.214324        3.950960  2
  H         -2.005426        2.144267        3.473500  2
  C         -2.978016        1.205764        5.158075  2
  H         -3.246677        2.145026        5.623410  2
  C         -3.327389        0.000000        5.763207  2
  H         -3.868169        0.000000        6.699866  2
  C         -2.978016       -1.205764        5.158075  2
  H         -3.246678       -2.145026        5.623410  2
  C         -2.281088       -1.214324        3.950960  2
  H         -2.005426       -2.144267        3.473500  2

H C N O 0
aug-cc-pVDZ
****
Br     0
S    8   1.00
   2808.6000000              0.0016060
    421.1800000              0.0083930
     50.3457000              0.0695780
     17.9133000             -0.3899080
      3.8053100              0.6944970
      1.7496800              0.4913540
      0.4485550              0.0226370
      0.1644980             -0.0037230
S    1   1.00
      0.4485550              1.0000000
S    8   1.00
   2808.6000000             -0.0006350
    421.1800000             -0.0034920
     50.3457000             -0.0251950
     17.9133000              0.1501130
      3.8053100             -0.3662260
      1.7496800             -0.3834220
      0.4485550              0.7144680
      0.1644980              0.5352530
S    1   1.00
      0.1644980              1.0000000
S    1   1.00
      0.0502000              1.0000000
P    7   1.00
    105.7520000              0.0053410
     27.6368000             -0.0830840
      6.5965600              0.4477660
      2.7852200              0.5506170
      1.0781200              0.1235000
      0.3935370             -0.0037710
      0.1274690              0.0022780
P    7   1.00
    105.7520000             -0.0013080
     27.6368000              0.0229210
      6.5965600             -0.1450290
      2.7852200             -0.2090370
      1.0781200              0.0937300
      0.3935370              0.6050210
      0.1274690              0.4571230
P    1   1.00
      0.1274690              1.0000000
P    1   1.00
      0.0394000              1.0000000
D    7   1.00
    143.8650000              0.0102370
     46.1163000              0.0760830
     17.3694000              0.2298070
      6.9510700              0.4033470
      2.7560700              0.4097280
      1.0117800              0.1627900
      0.4291000              0.0069910
D    1   1.00
      0.4291000              1.0000000
D    1   1.00
      0.1548000              1.0000000
****

BR     0
BR-ECP     4     10
g potential
  1
2      1.0000000              0.0000000
s-g potential
  3
2     70.0242570             49.9628340
2     31.1784120            370.0142050
2      7.1565930             10.2414390
p-g potential
  4
2     46.7734710             99.1122440
2     46.1841200            198.2530460
2     21.7138580             28.2617400
2     20.9417920             56.6233660
d-g potential
  6
2     50.6988390            -18.6058530
2     50.6447640            -27.9232800
2     15.4475090             -0.3796930
2     15.5002590             -0.7805830
2      2.8003910              0.0359680
2      1.0774800              0.0943970
f-g potential
  2
2     14.4656060             -1.0912690
2     21.2340650             -2.8876910


*************** g00093-br.com ***************
%mem=32GB
%nprocshared=16
#p wb97xd/genECP       counterpoise=2

00093 wb97xd/genECP       counterpoise=2

 0  1  0  1  0  1
  C         -1.274553       -0.000000       -2.036158  1
  C          0.000000        0.000000       -1.227123  1
  N          1.157822        0.000000       -1.938251  1
  O          0.000000        0.000000        0.000000  1
  C          2.437727        0.000000       -1.257939  1
  H         -1.102647       -0.000000       -3.110616  1
  H         -1.855539       -0.878858       -1.764608  1
  H         -1.855539        0.878858       -1.764608  1
  H          1.121252        0.000000       -2.941046  1
  H          3.229791        0.000000       -2.001550  1
  H          2.534158        0.880930       -0.625711  1
  H          2.534158       -0.880930       -0.625711  1
  C         -1.911301       -0.337014        3.361539  2
 BR         -0.984808       -0.173648        1.732051  2
  C         -2.457298        0.799769        3.950960  2
  H         -2.347307        1.763452        3.473500  2
  C         -3.142152        0.670319        5.158075  2
  H         -3.569833        1.548659        5.623410  2
  C         -3.276838       -0.577795        5.763207  2
  H         -3.809403       -0.671701        6.699866  2
  C         -2.723395       -1.704573        5.158075  2
  H         -2.824873       -2.676218        5.623410  2
  C         -2.035568       -1.591982        3.950960  2
  H         -1.602611       -2.459929        3.473500  2

H C N O 0
aug-cc-pVDZ
****
Br     0
S    8   1.00
   2808.6000000              0.0016060
    421.1800000              0.0083930
     50.3457000              0.0695780
     17.9133000             -0.3899080
      3.8053100              0.6944970
      1.7496800              0.4913540
      0.4485550              0.0226370
      0.1644980             -0.0037230
S    1   1.00
      0.4485550              1.0000000
S    8   1.00
   2808.6000000             -0.0006350
    421.1800000             -0.0034920
     50.3457000             -0.0251950
     17.9133000              0.1501130
      3.8053100             -0.3662260
      1.7496800             -0.3834220
      0.4485550              0.7144680
      0.1644980              0.5352530
S    1   1.00
      0.1644980              1.0000000
S    1   1.00
      0.0502000              1.0000000
P    7   1.00
    105.7520000              0.0053410
     27.6368000             -0.0830840
      6.5965600              0.4477660
      2.7852200              0.5506170
      1.0781200              0.1235000
      0.3935370             -0.0037710
      0.1274690              0.0022780
P    7   1.00
    105.7520000             -0.0013080
     27.6368000              0.0229210
      6.5965600             -0.1450290
      2.7852200             -0.2090370
      1.0781200              0.0937300
      0.3935370              0.6050210
      0.1274690              0.4571230
P    1   1.00
      0.1274690              1.0000000
P    1   1.00
      0.0394000              1.0000000
D    7   1.00
    143.8650000              0.0102370
     46.1163000              0.0760830
     17.3694000              0.2298070
      6.9510700              0.4033470
      2.7560700              0.4097280
      1.0117800              0.1627900
      0.4291000              0.0069910
D    1   1.00
      0.4291000              1.0000000
D    1   1.00
      0.1548000              1.0000000
****

BR     0
BR-ECP     4     10
g potential
  1
2      1.0000000              0.0000000
s-g potential
  3
2     70.0242570             49.9628340
2     31.1784120            370.0142050
2      7.1565930             10.2414390
p-g potential
  4
2     46.7734710             99.1122440
2     46.1841200            198.2530460
2     21.7138580             28.2617400
2     20.9417920             56.6233660
d-g potential
  6
2     50.6988390            -18.6058530
2     50.6447640            -27.9232800
2     15.4475090             -0.3796930
2     15.5002590             -0.7805830
2      2.8003910              0.0359680
2      1.0774800              0.0943970
f-g potential
  2
2     14.4656060             -1.0912690
2     21.2340650             -2.8876910


*************** g00094-br.com ***************
%mem=32GB
%nprocshared=16
#p wb97xd/genECP       counterpoise=2

00094 wb97xd/genECP       counterpoise=2

 0  1  0  1  0  1
  C         -1.274553       -0.000000       -2.036158  1
  C          0.000000        0.000000       -1.227123  1
  N          1.157822        0.000000       -1.938251  1
  O          0.000000        0.000000        0.000000  1
  C          2.437727        0.000000       -1.257939  1
  H         -1.102647       -0.000000       -3.110616  1
  H         -1.855539       -0.878858       -1.764608  1
  H         -1.855539        0.878858       -1.764608  1
  H          1.121252        0.000000       -2.941046  1
  H          3.229791        0.000000       -2.001550  1
  H          2.534158        0.880930       -0.625711  1
  H          2.534158       -0.880930       -0.625711  1
  C         -1.823742       -0.663788        3.361539  2
 BR         -0.939693       -0.342020        1.732051  2
  C         -2.558845        0.360913        3.950960  2
  H         -2.617867        1.329056        3.473500  2
  C         -3.210815        0.114506        5.158075  2
  H         -3.784521        0.905236        5.623410  2
  C         -3.126723       -1.138034        5.763207  2
  H         -3.634890       -1.322992        6.699866  2
  C         -2.386024       -2.151589        5.158075  2
  H         -2.317237       -3.126094        5.623410  2
  C         -1.728198       -1.921269        3.950960  2
  H         -1.151102       -2.700848        3.473500  2

H C N O 0
aug-cc-pVDZ
****
Br     0
S    8   1.00
   2808.6000000              0.0016060
    421.1800000              0.0083930
     50.3457000              0.0695780
     17.9133000             -0.3899080
      3.8053100              0.6944970
      1.7496800              0.4913540
      0.4485550              0.0226370
      0.1644980             -0.0037230
S    1   1.00
      0.4485550              1.0000000
S    8   1.00
   2808.6000000             -0.0006350
    421.1800000             -0.0034920
     50.3457000             -0.0251950
     17.9133000              0.1501130
      3.8053100             -0.3662260
      1.7496800             -0.3834220
      0.4485550              0.7144680
      0.1644980              0.5352530
S    1   1.00
      0.1644980              1.0000000
S    1   1.00
      0.0502000              1.0000000
P    7   1.00
    105.7520000              0.0053410
     27.6368000             -0.0830840
      6.5965600              0.4477660
      2.7852200              0.5506170
      1.0781200              0.1235000
      0.3935370             -0.0037710
      0.1274690              0.0022780
P    7   1.00
    105.7520000             -0.0013080
     27.6368000              0.0229210
      6.5965600             -0.1450290
      2.7852200             -0.2090370
      1.0781200              0.0937300
      0.3935370              0.6050210
      0.1274690              0.4571230
P    1   1.00
      0.1274690              1.0000000
P    1   1.00
      0.0394000              1.0000000
D    7   1.00
    143.8650000              0.0102370
     46.1163000              0.0760830
     17.3694000              0.2298070
      6.9510700              0.4033470
      2.7560700              0.4097280
      1.0117800              0.1627900
      0.4291000              0.0069910
D    1   1.00
      0.4291000              1.0000000
D    1   1.00
      0.1548000              1.0000000
****

BR     0
BR-ECP     4     10
g potential
  1
2      1.0000000              0.0000000
s-g potential
  3
2     70.0242570             49.9628340
2     31.1784120            370.0142050
2      7.1565930             10.2414390
p-g potential
  4
2     46.7734710             99.1122440
2     46.1841200            198.2530460
2     21.7138580             28.2617400
2     20.9417920             56.6233660
d-g potential
  6
2     50.6988390            -18.6058530
2     50.6447640            -27.9232800
2     15.4475090             -0.3796930
2     15.5002590             -0.7805830
2      2.8003910              0.0359680
2      1.0774800              0.0943970
f-g potential
  2
2     14.4656060             -1.0912690
2     21.2340650             -2.8876910


*************** g00095-br.com ***************
%mem=32GB
%nprocshared=16
#p wb97xd/genECP       counterpoise=2

00095 wb97xd/genECP       counterpoise=2

 0  1  0  1  0  1
  C         -1.274553       -0.000000       -2.036158  1
  C          0.000000        0.000000       -1.227123  1
  N          1.157822        0.000000       -1.938251  1
  O          0.000000        0.000000        0.000000  1
  C          2.437727        0.000000       -1.257939  1
  H         -1.102647       -0.000000       -3.110616  1
  H         -1.855539       -0.878858       -1.764608  1
  H         -1.855539        0.878858       -1.764608  1
  H          1.121252        0.000000       -2.941046  1
  H          3.229791        0.000000       -2.001550  1
  H          2.534158        0.880930       -0.625711  1
  H          2.534158       -0.880930       -0.625711  1
  C         -1.680770       -0.970393        3.361539  2
 BR         -0.866025       -0.500000        1.732051  2
  C         -2.582642       -0.088909        3.950960  2
  H         -2.808883        0.854277        3.473500  2
  C         -3.181920       -0.444786        5.158075  2
  H         -3.884218        0.234308        5.623410  2
  C         -2.881603       -1.663694        5.763207  2
  H         -3.349933       -1.934085        6.699866  2
  C         -1.976156       -2.533230        5.158075  2
  H         -1.739192       -3.480986        5.623410  2
  C         -1.368318       -2.192179        3.950960  2
  H         -0.664616       -2.859703        3.473500  2

H C N O 0
aug-cc-pVDZ
****
Br     0
S    8   1.00
   2808.6000000              0.0016060
    421.1800000              0.0083930
     50.3457000              0.0695780
     17.9133000             -0.3899080
      3.8053100              0.6944970
      1.7496800              0.4913540
      0.4485550              0.0226370
      0.1644980             -0.0037230
S    1   1.00
      0.4485550              1.0000000
S    8   1.00
   2808.6000000             -0.0006350
    421.1800000             -0.0034920
     50.3457000             -0.0251950
     17.9133000              0.1501130
      3.8053100             -0.3662260
      1.7496800             -0.3834220
      0.4485550              0.7144680
      0.1644980              0.5352530
S    1   1.00
      0.1644980              1.0000000
S    1   1.00
      0.0502000              1.0000000
P    7   1.00
    105.7520000              0.0053410
     27.6368000             -0.0830840
      6.5965600              0.4477660
      2.7852200              0.5506170
      1.0781200              0.1235000
      0.3935370             -0.0037710
      0.1274690              0.0022780
P    7   1.00
    105.7520000             -0.0013080
     27.6368000              0.0229210
      6.5965600             -0.1450290
      2.7852200             -0.2090370
[truncated: 20,720,782 more chars]
