# Supplementary material for: Molecular Interaction Fields Describing Halogen Bond Formable Areas on Protein Surfaces
Source: J Chem Inf Model. 2024 Jul 16;64(15):6003–13. doi: 10.1021/acs.jcim.4c00896 (PMC11323840; doi:10.1021/acs.jcim.4c00896)
Supplement: Supplementary file 4 — ci4c00896_si_004.zip [file ci4c00896_si_004.zip]

Archive with 2 entries (2 files):
- n-methylacetamide-iodobenzene-g16-inp.txt
- __MACOSX/._n-methylacetamide-iodobenzene-g16-inp.txt
