# Supplementary material for: Molecular Interaction Fields Describing Halogen Bond Formable Areas on Protein Surfaces
Source: J Chem Inf Model. 2024 Jul 16;64(15):6003–13. doi: 10.1021/acs.jcim.4c00896 (PMC11323840; doi:10.1021/acs.jcim.4c00896)
Supplement: Supplementary file 4 — ci4c00896_si_004.zip [file ci4c00896_si_004.zip › n-methylacetamide-iodobenzene-g16-inp.txt]

*************** g00001-io.com ***************
%mem=32GB
%nprocshared=16
#p wb97xd/genECP       counterpoise=2

00001 wb97xd/genECP       counterpoise=2

 0  1  0  1  0  1
  C         -1.274553       -0.000000       -2.036158  1
  C          0.000000        0.000000       -1.227123  1
  N          1.157822        0.000000       -1.938251  1
  O          0.000000        0.000000        0.000000  1
  C          2.437727        0.000000       -1.257939  1
  H         -1.102647       -0.000000       -3.110616  1
  H         -1.855539       -0.878858       -1.764608  1
  H         -1.855539        0.878858       -1.764608  1
  H          1.121252        0.000000       -2.941046  1
  H          3.229791        0.000000       -2.001550  1
  H          2.534158        0.880930       -0.625711  1
  H          2.534158       -0.880930       -0.625711  1
  C         -0.000000        0.000000        4.082952  2
  C          0.000000        1.213955        4.769108  2
  C          0.000000        1.205427        6.163063  2
  C         -0.000000        0.000000        6.862328  2
  C         -0.000000       -1.205427        6.163063  2
  C         -0.000000       -1.213955        4.769108  2
  I          0.000000        0.000000        2.000000  2
  H          0.000000        2.148177        4.224470  2
  H          0.000000        2.145266        6.699572  2
  H         -0.000000        0.000000        7.943993  2
  H         -0.000000       -2.145266        6.699572  2
  H         -0.000000       -2.148177        4.224470  2

H C N O 0
aug-cc-pVDZ
****
I     0
S    8   1.00
      2.449790D+03           4.190000D-04
      3.598080D+02           2.240000D-03
      1.440580D+01           3.972230D-01
      9.076320D+00          -9.322490D-01
      2.088100D+00           9.371380D-01
      1.034980D+00           3.920860D-01
      3.162840D-01           1.248500D-02
      1.217190D-01          -1.329000D-03
S    1   1.00
      3.162840D-01           1.000000D+00
S    8   1.00
      2.449790D+03           1.750000D-04
      3.598080D+02           1.057000D-03
      1.440580D+01           1.690000D-01
      9.076320D+00          -4.217930D-01
      2.088100D+00           6.388640D-01
      1.034980D+00           3.201150D-01
      3.162840D-01          -8.144280D-01
      1.217190D-01          -4.897980D-01
S    1   1.00
      1.217190D-01           1.000000D+00
S    1   1.00
      4.200000D-02           1.0000000
P    6   1.00
      1.953010D+01           5.893400D-02
      1.108820D+01          -2.309300D-01
      2.715630D+00           6.648010D-01
      1.204300D+00           4.506730D-01
      3.399450D-01           2.898000D-02
      1.108810D-01          -2.889000D-03
P    6   1.00
      1.953010D+01          -1.883600D-02
      1.108820D+01           8.000600D-02
      2.715630D+00          -3.066520D-01
      1.204300D+00          -1.475940D-01
      3.399450D-01           6.075060D-01
      1.108810D-01           5.470490D-01
P    1   1.00
      1.108810D-01           1.000000D+00
P    1   1.00
      3.380000D-02           1.0000000
D    6   1.00
      4.547650D+01           4.266000D-03
      1.319280D+01          -1.362500D-02
      4.227410D+00           3.097560D-01
      1.942800D+00           5.097720D-01
      8.397710D-01           2.974610D-01
      3.000000D-01           4.016400D-02
D    1   1.00
      3.000000D-01           1.000000D+00
D    1   1.00
      1.191000D-01           1.0000000
****

I     0
I-ECP     4     28
g potential
  1
2      1.00000000             0.00000000
s-g potential
  3
2     40.03337600            49.98964900
2     17.30057600           281.00655600
2      8.85172000            61.41673900
p-g potential
  4
2     15.72014100            67.41623900
2     15.20822200           134.80769600
2      8.29418600            14.56654800
2      7.75394900            28.96842200
d-g potential
  4
2     13.81775100            35.53875600
2     13.58780500            53.33975900
2      6.94763000             9.71646600
2      6.96009900            14.97750000
f-g potential
  4
2     18.52295000           -20.17661800
2     18.25103500           -26.08807700
2      7.55790100            -0.22043400
2      7.59740400            -0.22164600


*************** g00002-io.com ***************
%mem=32GB
%nprocshared=16
#p wb97xd/genECP       counterpoise=2

00002 wb97xd/genECP       counterpoise=2

 0  1  0  1  0  1
  C         -1.274553       -0.000000       -2.036158  1
  C          0.000000        0.000000       -1.227123  1
  N          1.157822        0.000000       -1.938251  1
  O          0.000000        0.000000        0.000000  1
  C          2.437727        0.000000       -1.257939  1
  H         -1.102647       -0.000000       -3.110616  1
  H         -1.855539       -0.878858       -1.764608  1
  H         -1.855539        0.878858       -1.764608  1
  H          1.121252        0.000000       -2.941046  1
  H          3.229791        0.000000       -2.001550  1
  H          2.534158        0.880930       -0.625711  1
  H          2.534158       -0.880930       -0.625711  1
  C          0.708997       -0.000000        4.020923  2
  C          0.828147       -1.213955        4.696655  2
  C          1.070205       -1.205427        6.069432  2
  C          1.191631       -0.000000        6.758074  2
  C          1.070205        1.205427        6.069432  2
  C          0.828147        1.213955        4.696655  2
  I          0.347296        0.000000        1.969616  2
  H          0.733572       -2.148177        4.160291  2
  H          1.163368       -2.145266        6.597790  2
  H          1.379460       -0.000000        7.823306  2
  H          1.163368        2.145266        6.597790  2
  H          0.733572        2.148177        4.160291  2

H C N O 0
aug-cc-pVDZ
****
I     0
S    8   1.00
      2.449790D+03           4.190000D-04
      3.598080D+02           2.240000D-03
      1.440580D+01           3.972230D-01
      9.076320D+00          -9.322490D-01
      2.088100D+00           9.371380D-01
      1.034980D+00           3.920860D-01
      3.162840D-01           1.248500D-02
      1.217190D-01          -1.329000D-03
S    1   1.00
      3.162840D-01           1.000000D+00
S    8   1.00
      2.449790D+03           1.750000D-04
      3.598080D+02           1.057000D-03
      1.440580D+01           1.690000D-01
      9.076320D+00          -4.217930D-01
      2.088100D+00           6.388640D-01
      1.034980D+00           3.201150D-01
      3.162840D-01          -8.144280D-01
      1.217190D-01          -4.897980D-01
S    1   1.00
      1.217190D-01           1.000000D+00
S    1   1.00
      4.200000D-02           1.0000000
P    6   1.00
      1.953010D+01           5.893400D-02
      1.108820D+01          -2.309300D-01
      2.715630D+00           6.648010D-01
      1.204300D+00           4.506730D-01
      3.399450D-01           2.898000D-02
      1.108810D-01          -2.889000D-03
P    6   1.00
      1.953010D+01          -1.883600D-02
      1.108820D+01           8.000600D-02
      2.715630D+00          -3.066520D-01
      1.204300D+00          -1.475940D-01
      3.399450D-01           6.075060D-01
      1.108810D-01           5.470490D-01
P    1   1.00
      1.108810D-01           1.000000D+00
P    1   1.00
      3.380000D-02           1.0000000
D    6   1.00
      4.547650D+01           4.266000D-03
      1.319280D+01          -1.362500D-02
      4.227410D+00           3.097560D-01
      1.942800D+00           5.097720D-01
      8.397710D-01           2.974610D-01
      3.000000D-01           4.016400D-02
D    1   1.00
      3.000000D-01           1.000000D+00
D    1   1.00
      1.191000D-01           1.0000000
****

I     0
I-ECP     4     28
g potential
  1
2      1.00000000             0.00000000
s-g potential
  3
2     40.03337600            49.98964900
2     17.30057600           281.00655600
2      8.85172000            61.41673900
p-g potential
  4
2     15.72014100            67.41623900
2     15.20822200           134.80769600
2      8.29418600            14.56654800
2      7.75394900            28.96842200
d-g potential
  4
2     13.81775100            35.53875600
2     13.58780500            53.33975900
2      6.94763000             9.71646600
2      6.96009900            14.97750000
f-g potential
  4
2     18.52295000           -20.17661800
2     18.25103500           -26.08807700
2      7.55790100            -0.22043400
2      7.59740400            -0.22164600


*************** g00003-io.com ***************
%mem=32GB
%nprocshared=16
#p wb97xd/genECP       counterpoise=2

00003 wb97xd/genECP       counterpoise=2

 0  1  0  1  0  1
  C         -1.274553       -0.000000       -2.036158  1
  C          0.000000        0.000000       -1.227123  1
  N          1.157822        0.000000       -1.938251  1
  O          0.000000        0.000000        0.000000  1
  C          2.437727        0.000000       -1.257939  1
  H         -1.102647       -0.000000       -3.110616  1
  H         -1.855539       -0.878858       -1.764608  1
  H         -1.855539        0.878858       -1.764608  1
  H          1.121252        0.000000       -2.941046  1
  H          3.229791        0.000000       -2.001550  1
  H          2.534158        0.880930       -0.625711  1
  H          2.534158       -0.880930       -0.625711  1
  C          0.698226        0.123116        4.020923  2
  C          1.026367       -1.051706        4.696655  2
  C          1.263266       -1.001275        6.069432  2
  C          1.173527        0.206925        6.758074  2
  C          0.844626        1.372953        6.069432  2
  C          0.604764        1.339318        4.696655  2
  I          0.342020        0.060307        1.969616  2
  H          1.095454       -1.988158        4.160291  2
  H          1.518216       -1.910658        6.597790  2
  H          1.358503        0.239541        7.823306  2
  H          0.773173        2.314691        6.597790  2
  H          0.349400        2.242925        4.160291  2

H C N O 0
aug-cc-pVDZ
****
I     0
S    8   1.00
      2.449790D+03           4.190000D-04
      3.598080D+02           2.240000D-03
      1.440580D+01           3.972230D-01
      9.076320D+00          -9.322490D-01
      2.088100D+00           9.371380D-01
      1.034980D+00           3.920860D-01
      3.162840D-01           1.248500D-02
      1.217190D-01          -1.329000D-03
S    1   1.00
      3.162840D-01           1.000000D+00
S    8   1.00
      2.449790D+03           1.750000D-04
      3.598080D+02           1.057000D-03
      1.440580D+01           1.690000D-01
      9.076320D+00          -4.217930D-01
      2.088100D+00           6.388640D-01
      1.034980D+00           3.201150D-01
      3.162840D-01          -8.144280D-01
      1.217190D-01          -4.897980D-01
S    1   1.00
      1.217190D-01           1.000000D+00
S    1   1.00
      4.200000D-02           1.0000000
P    6   1.00
      1.953010D+01           5.893400D-02
      1.108820D+01          -2.309300D-01
      2.715630D+00           6.648010D-01
      1.204300D+00           4.506730D-01
      3.399450D-01           2.898000D-02
      1.108810D-01          -2.889000D-03
P    6   1.00
      1.953010D+01          -1.883600D-02
      1.108820D+01           8.000600D-02
      2.715630D+00          -3.066520D-01
      1.204300D+00          -1.475940D-01
      3.399450D-01           6.075060D-01
      1.108810D-01           5.470490D-01
P    1   1.00
      1.108810D-01           1.000000D+00
P    1   1.00
      3.380000D-02           1.0000000
D    6   1.00
      4.547650D+01           4.266000D-03
      1.319280D+01          -1.362500D-02
      4.227410D+00           3.097560D-01
      1.942800D+00           5.097720D-01
      8.397710D-01           2.974610D-01
      3.000000D-01           4.016400D-02
D    1   1.00
      3.000000D-01           1.000000D+00
D    1   1.00
      1.191000D-01           1.0000000
****

I     0
I-ECP     4     28
g potential
  1
2      1.00000000             0.00000000
s-g potential
  3
2     40.03337600            49.98964900
2     17.30057600           281.00655600
2      8.85172000            61.41673900
p-g potential
  4
2     15.72014100            67.41623900
2     15.20822200           134.80769600
2      8.29418600            14.56654800
2      7.75394900            28.96842200
d-g potential
  4
2     13.81775100            35.53875600
2     13.58780500            53.33975900
2      6.94763000             9.71646600
2      6.96009900            14.97750000
f-g potential
  4
2     18.52295000           -20.17661800
2     18.25103500           -26.08807700
2      7.55790100            -0.22043400
2      7.59740400            -0.22164600


*************** g00004-io.com ***************
%mem=32GB
%nprocshared=16
#p wb97xd/genECP       counterpoise=2

00004 wb97xd/genECP       counterpoise=2

 0  1  0  1  0  1
  C         -1.274553       -0.000000       -2.036158  1
  C          0.000000        0.000000       -1.227123  1
  N          1.157822        0.000000       -1.938251  1
  O          0.000000        0.000000        0.000000  1
  C          2.437727        0.000000       -1.257939  1
  H         -1.102647       -0.000000       -3.110616  1
  H         -1.855539       -0.878858       -1.764608  1
  H         -1.855539        0.878858       -1.764608  1
  H          1.121252        0.000000       -2.941046  1
  H          3.229791        0.000000       -2.001550  1
  H          2.534158        0.880930       -0.625711  1
  H          2.534158       -0.880930       -0.625711  1
  C          0.666239        0.242491        4.020923  2
  C          1.193401       -0.857502        4.696655  2
  C          1.417944       -0.766699        6.069432  2
  C          1.119767        0.407562        6.758074  2
  C          0.593383        1.498762        6.069432  2
  C          0.363006        1.423987        4.696655  2
  I          0.326352        0.118782        1.969616  2
  H          1.424052       -1.767730        4.160291  2
  H          1.826933       -1.617995        6.597790  2
  H          1.296268        0.471803        7.823306  2
  H          0.359485        2.413786        6.597790  2
  H         -0.045388        2.269522        4.160291  2

H C N O 0
aug-cc-pVDZ
****
I     0
S    8   1.00
      2.449790D+03           4.190000D-04
      3.598080D+02           2.240000D-03
      1.440580D+01           3.972230D-01
      9.076320D+00          -9.322490D-01
      2.088100D+00           9.371380D-01
      1.034980D+00           3.920860D-01
      3.162840D-01           1.248500D-02
      1.217190D-01          -1.329000D-03
S    1   1.00
      3.162840D-01           1.000000D+00
S    8   1.00
      2.449790D+03           1.750000D-04
      3.598080D+02           1.057000D-03
      1.440580D+01           1.690000D-01
      9.076320D+00          -4.217930D-01
      2.088100D+00           6.388640D-01
      1.034980D+00           3.201150D-01
      3.162840D-01          -8.144280D-01
      1.217190D-01          -4.897980D-01
S    1   1.00
      1.217190D-01           1.000000D+00
S    1   1.00
      4.200000D-02           1.0000000
P    6   1.00
      1.953010D+01           5.893400D-02
      1.108820D+01          -2.309300D-01
      2.715630D+00           6.648010D-01
      1.204300D+00           4.506730D-01
      3.399450D-01           2.898000D-02
      1.108810D-01          -2.889000D-03
P    6   1.00
      1.953010D+01          -1.883600D-02
      1.108820D+01           8.000600D-02
      2.715630D+00          -3.066520D-01
      1.204300D+00          -1.475940D-01
      3.399450D-01           6.075060D-01
      1.108810D-01           5.470490D-01
P    1   1.00
      1.108810D-01           1.000000D+00
P    1   1.00
      3.380000D-02           1.0000000
D    6   1.00
      4.547650D+01           4.266000D-03
      1.319280D+01          -1.362500D-02
      4.227410D+00           3.097560D-01
      1.942800D+00           5.097720D-01
      8.397710D-01           2.974610D-01
      3.000000D-01           4.016400D-02
D    1   1.00
      3.000000D-01           1.000000D+00
D    1   1.00
      1.191000D-01           1.0000000
****

I     0
I-ECP     4     28
g potential
  1
2      1.00000000             0.00000000
s-g potential
  3
2     40.03337600            49.98964900
2     17.30057600           281.00655600
2      8.85172000            61.41673900
p-g potential
  4
2     15.72014100            67.41623900
2     15.20822200           134.80769600
2      8.29418600            14.56654800
2      7.75394900            28.96842200
d-g potential
  4
2     13.81775100            35.53875600
2     13.58780500            53.33975900
2      6.94763000             9.71646600
2      6.96009900            14.97750000
f-g potential
  4
2     18.52295000           -20.17661800
2     18.25103500           -26.08807700
2      7.55790100            -0.22043400
2      7.59740400            -0.22164600


*************** g00005-io.com ***************
%mem=32GB
%nprocshared=16
#p wb97xd/genECP       counterpoise=2

00005 wb97xd/genECP       counterpoise=2

 0  1  0  1  0  1
  C         -1.274553       -0.000000       -2.036158  1
  C          0.000000        0.000000       -1.227123  1
  N          1.157822        0.000000       -1.938251  1
  O          0.000000        0.000000        0.000000  1
  C          2.437727        0.000000       -1.257939  1
  H         -1.102647       -0.000000       -3.110616  1
  H         -1.855539       -0.878858       -1.764608  1
  H         -1.855539        0.878858       -1.764608  1
  H          1.121252        0.000000       -2.941046  1
  H          3.229791        0.000000       -2.001550  1
  H          2.534158        0.880930       -0.625711  1
  H          2.534158       -0.880930       -0.625711  1
  C          0.614010        0.354499        4.020923  2
  C          1.324174       -0.637242        4.696655  2
  C          1.529538       -0.508828        6.069432  2
  C          1.031983        0.595815        6.758074  2
  C          0.324111        1.579033        6.069432  2
  C          0.110219        1.465389        4.696655  2
  I          0.300767        0.173648        1.969616  2
  H          1.709380       -1.493590        4.160291  2
  H          2.080140       -1.276171        6.597790  2
  H          1.194647        0.689730        7.823306  2
  H         -0.065126        2.439539        6.597790  2
  H         -0.438797        2.227162        4.160291  2

H C N O 0
aug-cc-pVDZ
****
I     0
S    8   1.00
      2.449790D+03           4.190000D-04
      3.598080D+02           2.240000D-03
      1.440580D+01           3.972230D-01
      9.076320D+00          -9.322490D-01
      2.088100D+00           9.371380D-01
      1.034980D+00           3.920860D-01
      3.162840D-01           1.248500D-02
      1.217190D-01          -1.329000D-03
S    1   1.00
      3.162840D-01           1.000000D+00
S    8   1.00
      2.449790D+03           1.750000D-04
      3.598080D+02           1.057000D-03
      1.440580D+01           1.690000D-01
      9.076320D+00          -4.217930D-01
      2.088100D+00           6.388640D-01
      1.034980D+00           3.201150D-01
      3.162840D-01          -8.144280D-01
      1.217190D-01          -4.897980D-01
S    1   1.00
      1.217190D-01           1.000000D+00
S    1   1.00
      4.200000D-02           1.0000000
P    6   1.00
      1.953010D+01           5.893400D-02
      1.108820D+01          -2.309300D-01
      2.715630D+00           6.648010D-01
      1.204300D+00           4.506730D-01
      3.399450D-01           2.898000D-02
      1.108810D-01          -2.889000D-03
P    6   1.00
      1.953010D+01          -1.883600D-02
      1.108820D+01           8.000600D-02
      2.715630D+00          -3.066520D-01
      1.204300D+00          -1.475940D-01
      3.399450D-01           6.075060D-01
      1.108810D-01           5.470490D-01
P    1   1.00
      1.108810D-01           1.000000D+00
P    1   1.00
      3.380000D-02           1.0000000
D    6   1.00
      4.547650D+01           4.266000D-03
      1.319280D+01          -1.362500D-02
      4.227410D+00           3.097560D-01
      1.942800D+00           5.097720D-01
      8.397710D-01           2.974610D-01
      3.000000D-01           4.016400D-02
D    1   1.00
      3.000000D-01           1.000000D+00
D    1   1.00
      1.191000D-01           1.0000000
****

I     0
I-ECP     4     28
g potential
  1
2      1.00000000             0.00000000
s-g potential
  3
2     40.03337600            49.98964900
2     17.30057600           281.00655600
2      8.85172000            61.41673900
p-g potential
  4
2     15.72014100            67.41623900
2     15.20822200           134.80769600
2      8.29418600            14.56654800
2      7.75394900            28.96842200
d-g potential
  4
2     13.81775100            35.53875600
2     13.58780500            53.33975900
2      6.94763000             9.71646600
2      6.96009900            14.97750000
f-g potential
  4
2     18.52295000           -20.17661800
2     18.25103500           -26.08807700
2      7.55790100            -0.22043400
2      7.59740400            -0.22164600


*************** g00006-io.com ***************
%mem=32GB
%nprocshared=16
#p wb97xd/genECP       counterpoise=2

00006 wb97xd/genECP       counterpoise=2

 0  1  0  1  0  1
  C         -1.274553       -0.000000       -2.036158  1
  C          0.000000        0.000000       -1.227123  1
  N          1.157822        0.000000       -1.938251  1
  O          0.000000        0.000000        0.000000  1
  C          2.437727        0.000000       -1.257939  1
  H         -1.102647       -0.000000       -3.110616  1
  H         -1.855539       -0.878858       -1.764608  1
  H         -1.855539        0.878858       -1.764608  1
  H          1.121252        0.000000       -2.941046  1
  H          3.229791        0.000000       -2.001550  1
  H          2.534158        0.880930       -0.625711  1
  H          2.534158       -0.880930       -0.625711  1
  C          0.543123        0.455735        4.020923  2
  C          1.414713       -0.397621        4.696655  2
  C          1.594658       -0.235496        6.069432  2
  C          0.912842        0.765965        6.758074  2
  C          0.044991        1.611325        6.069432  2
  C         -0.145918        1.462266        4.696655  2
  I          0.266044        0.223238        1.969616  2
  H          1.942770       -1.174068        4.160291  2
  H          2.270142       -0.895570        6.597790  2
  H          1.056728        0.886700        7.823306  2
  H         -0.487758        2.391168        6.597790  2
  H         -0.818873        2.117130        4.160291  2

H C N O 0
aug-cc-pVDZ
****
I     0
S    8   1.00
      2.449790D+03           4.190000D-04
      3.598080D+02           2.240000D-03
      1.440580D+01           3.972230D-01
      9.076320D+00          -9.322490D-01
      2.088100D+00           9.371380D-01
      1.034980D+00           3.920860D-01
      3.162840D-01           1.248500D-02
      1.217190D-01          -1.329000D-03
S    1   1.00
      3.162840D-01           1.000000D+00
S    8   1.00
      2.449790D+03           1.750000D-04
      3.598080D+02           1.057000D-03
      1.440580D+01           1.690000D-01
      9.076320D+00          -4.217930D-01
      2.088100D+00           6.388640D-01
      1.034980D+00           3.201150D-01
      3.162840D-01          -8.144280D-01
      1.217190D-01          -4.897980D-01
S    1   1.00
      1.217190D-01           1.000000D+00
S    1   1.00
      4.200000D-02           1.0000000
P    6   1.00
      1.953010D+01           5.893400D-02
      1.108820D+01          -2.309300D-01
      2.715630D+00           6.648010D-01
      1.204300D+00           4.506730D-01
      3.399450D-01           2.898000D-02
      1.108810D-01          -2.889000D-03
P    6   1.00
      1.953010D+01          -1.883600D-02
      1.108820D+01           8.000600D-02
      2.715630D+00          -3.066520D-01
      1.204300D+00          -1.475940D-01
      3.399450D-01           6.075060D-01
      1.108810D-01           5.470490D-01
P    1   1.00
      1.108810D-01           1.000000D+00
P    1   1.00
      3.380000D-02           1.0000000
D    6   1.00
      4.547650D+01           4.266000D-03
      1.319280D+01          -1.362500D-02
      4.227410D+00           3.097560D-01
      1.942800D+00           5.097720D-01
      8.397710D-01           2.974610D-01
      3.000000D-01           4.016400D-02
D    1   1.00
      3.000000D-01           1.000000D+00
D    1   1.00
      1.191000D-01           1.0000000
****

I     0
I-ECP     4     28
g potential
  1
2      1.00000000             0.00000000
s-g potential
  3
2     40.03337600            49.98964900
2     17.30057600           281.00655600
2      8.85172000            61.41673900
p-g potential
  4
2     15.72014100            67.41623900
2     15.20822200           134.80769600
2      8.29418600            14.56654800
2      7.75394900            28.96842200
d-g potential
  4
2     13.81775100            35.53875600
2     13.58780500            53.33975900
2      6.94763000             9.71646600
2      6.96009900            14.97750000
f-g potential
  4
2     18.52295000           -20.17661800
2     18.25103500           -26.08807700
2      7.55790100            -0.22043400
2      7.59740400            -0.22164600


*************** g00007-io.com ***************
%mem=32GB
%nprocshared=16
#p wb97xd/genECP       counterpoise=2

00007 wb97xd/genECP       counterpoise=2

 0  1  0  1  0  1
  C         -1.274553       -0.000000       -2.036158  1
  C          0.000000        0.000000       -1.227123  1
  N          1.157822        0.000000       -1.938251  1
  O          0.000000        0.000000        0.000000  1
  C          2.437727        0.000000       -1.257939  1
  H         -1.102647       -0.000000       -3.110616  1
  H         -1.855539       -0.878858       -1.764608  1
  H         -1.855539        0.878858       -1.764608  1
  H          1.121252        0.000000       -2.941046  1
  H          3.229791        0.000000       -2.001550  1
  H          2.534158        0.880930       -0.625711  1
  H          2.534158       -0.880930       -0.625711  1
  C          0.455735        0.543123        4.020923  2
  C          1.462266       -0.145918        4.696655  2
  C          1.611325        0.044991        6.069432  2
  C          0.765965        0.912842        6.758074  2
  C         -0.235496        1.594658        6.069432  2
  C         -0.397621        1.414713        4.696655  2
  I          0.223238        0.266044        1.969616  2
  H          2.117130       -0.818873        4.160291  2
  H          2.391168       -0.487758        6.597790  2
  H          0.886700        1.056728        7.823306  2
  H         -0.895570        2.270142        6.597790  2
  H         -1.174068        1.942770        4.160291  2

H C N O 0
aug-cc-pVDZ
****
I     0
S    8   1.00
      2.449790D+03           4.190000D-04
      3.598080D+02           2.240000D-03
      1.440580D+01           3.972230D-01
      9.076320D+00          -9.322490D-01
      2.088100D+00           9.371380D-01
      1.034980D+00           3.920860D-01
      3.162840D-01           1.248500D-02
      1.217190D-01          -1.329000D-03
S    1   1.00
      3.162840D-01           1.000000D+00
S    8   1.00
      2.449790D+03           1.750000D-04
      3.598080D+02           1.057000D-03
      1.440580D+01           1.690000D-01
      9.076320D+00          -4.217930D-01
      2.088100D+00           6.388640D-01
      1.034980D+00           3.201150D-01
      3.162840D-01          -8.144280D-01
      1.217190D-01          -4.897980D-01
S    1   1.00
      1.217190D-01           1.000000D+00
S    1   1.00
      4.200000D-02           1.0000000
P    6   1.00
      1.953010D+01           5.893400D-02
      1.108820D+01          -2.309300D-01
      2.715630D+00           6.648010D-01
      1.204300D+00           4.506730D-01
      3.399450D-01           2.898000D-02
      1.108810D-01          -2.889000D-03
P    6   1.00
      1.953010D+01          -1.883600D-02
      1.108820D+01           8.000600D-02
      2.715630D+00          -3.066520D-01
      1.204300D+00          -1.475940D-01
      3.399450D-01           6.075060D-01
      1.108810D-01           5.470490D-01
P    1   1.00
      1.108810D-01           1.000000D+00
P    1   1.00
      3.380000D-02           1.0000000
D    6   1.00
      4.547650D+01           4.266000D-03
      1.319280D+01          -1.362500D-02
      4.227410D+00           3.097560D-01
      1.942800D+00           5.097720D-01
      8.397710D-01           2.974610D-01
      3.000000D-01           4.016400D-02
D    1   1.00
      3.000000D-01           1.000000D+00
D    1   1.00
      1.191000D-01           1.0000000
****

I     0
I-ECP     4     28
g potential
  1
2      1.00000000             0.00000000
s-g potential
  3
2     40.03337600            49.98964900
2     17.30057600           281.00655600
2      8.85172000            61.41673900
p-g potential
  4
2     15.72014100            67.41623900
2     15.20822200           134.80769600
2      8.29418600            14.56654800
2      7.75394900            28.96842200
d-g potential
  4
2     13.81775100            35.53875600
2     13.58780500            53.33975900
2      6.94763000             9.71646600
2      6.96009900            14.97750000
f-g potential
  4
2     18.52295000           -20.17661800
2     18.25103500           -26.08807700
2      7.55790100            -0.22043400
2      7.59740400            -0.22164600


*************** g00008-io.com ***************
%mem=32GB
%nprocshared=16
#p wb97xd/genECP       counterpoise=2

00008 wb97xd/genECP       counterpoise=2

 0  1  0  1  0  1
  C         -1.274553       -0.000000       -2.036158  1
  C          0.000000        0.000000       -1.227123  1
  N          1.157822        0.000000       -1.938251  1
  O          0.000000        0.000000        0.000000  1
  C          2.437727        0.000000       -1.257939  1
  H         -1.102647       -0.000000       -3.110616  1
  H         -1.855539       -0.878858       -1.764608  1
  H         -1.855539        0.878858       -1.764608  1
  H          1.121252        0.000000       -2.941046  1
  H          3.229791        0.000000       -2.001550  1
  H          2.534158        0.880930       -0.625711  1
  H          2.534158       -0.880930       -0.625711  1
  C          0.354499        0.614010        4.020923  2
  C          1.465389        0.110219        4.696655  2
  C          1.579033        0.324111        6.069432  2
  C          0.595815        1.031983        6.758074  2
  C         -0.508828        1.529538        6.069432  2
  C         -0.637242        1.324174        4.696655  2
  I          0.173648        0.300767        1.969616  2
  H          2.227162       -0.438797        4.160291  2
  H          2.439539       -0.065126        6.597790  2
  H          0.689730        1.194647        7.823306  2
  H         -1.276171        2.080140        6.597790  2
  H         -1.493590        1.709380        4.160291  2

H C N O 0
aug-cc-pVDZ
****
I     0
S    8   1.00
      2.449790D+03           4.190000D-04
      3.598080D+02           2.240000D-03
      1.440580D+01           3.972230D-01
      9.076320D+00          -9.322490D-01
      2.088100D+00           9.371380D-01
      1.034980D+00           3.920860D-01
      3.162840D-01           1.248500D-02
      1.217190D-01          -1.329000D-03
S    1   1.00
      3.162840D-01           1.000000D+00
S    8   1.00
      2.449790D+03           1.750000D-04
      3.598080D+02           1.057000D-03
      1.440580D+01           1.690000D-01
      9.076320D+00          -4.217930D-01
      2.088100D+00           6.388640D-01
      1.034980D+00           3.201150D-01
      3.162840D-01          -8.144280D-01
      1.217190D-01          -4.897980D-01
S    1   1.00
      1.217190D-01           1.000000D+00
S    1   1.00
      4.200000D-02           1.0000000
P    6   1.00
      1.953010D+01           5.893400D-02
      1.108820D+01          -2.309300D-01
      2.715630D+00           6.648010D-01
      1.204300D+00           4.506730D-01
      3.399450D-01           2.898000D-02
      1.108810D-01          -2.889000D-03
P    6   1.00
      1.953010D+01          -1.883600D-02
      1.108820D+01           8.000600D-02
      2.715630D+00          -3.066520D-01
      1.204300D+00          -1.475940D-01
      3.399450D-01           6.075060D-01
      1.108810D-01           5.470490D-01
P    1   1.00
      1.108810D-01           1.000000D+00
P    1   1.00
      3.380000D-02           1.0000000
D    6   1.00
      4.547650D+01           4.266000D-03
      1.319280D+01          -1.362500D-02
      4.227410D+00           3.097560D-01
      1.942800D+00           5.097720D-01
      8.397710D-01           2.974610D-01
      3.000000D-01           4.016400D-02
D    1   1.00
      3.000000D-01           1.000000D+00
D    1   1.00
      1.191000D-01           1.0000000
****

I     0
I-ECP     4     28
g potential
  1
2      1.00000000             0.00000000
s-g potential
  3
2     40.03337600            49.98964900
2     17.30057600           281.00655600
2      8.85172000            61.41673900
p-g potential
  4
2     15.72014100            67.41623900
2     15.20822200           134.80769600
2      8.29418600            14.56654800
2      7.75394900            28.96842200
d-g potential
  4
2     13.81775100            35.53875600
2     13.58780500            53.33975900
2      6.94763000             9.71646600
2      6.96009900            14.97750000
f-g potential
  4
2     18.52295000           -20.17661800
2     18.25103500           -26.08807700
2      7.55790100            -0.22043400
2      7.59740400            -0.22164600


*************** g00009-io.com ***************
%mem=32GB
%nprocshared=16
#p wb97xd/genECP       counterpoise=2

00009 wb97xd/genECP       counterpoise=2

 0  1  0  1  0  1
  C         -1.274553       -0.000000       -2.036158  1
  C          0.000000        0.000000       -1.227123  1
  N          1.157822        0.000000       -1.938251  1
  O          0.000000        0.000000        0.000000  1
  C          2.437727        0.000000       -1.257939  1
  H         -1.102647       -0.000000       -3.110616  1
  H         -1.855539       -0.878858       -1.764608  1
  H         -1.855539        0.878858       -1.764608  1
  H          1.121252        0.000000       -2.941046  1
  H          3.229791        0.000000       -2.001550  1
  H          2.534158        0.880930       -0.625711  1
  H          2.534158       -0.880930       -0.625711  1
  C          0.242491        0.666239        4.020923  2
  C          1.423987        0.363006        4.696655  2
  C          1.498762        0.593383        6.069432  2
  C          0.407562        1.119767        6.758074  2
  C         -0.766699        1.417944        6.069432  2
  C         -0.857502        1.193401        4.696655  2
  I          0.118782        0.326352        1.969616  2
  H          2.269522       -0.045388        4.160291  2
  H          2.413786        0.359485        6.597790  2
  H          0.471803        1.296268        7.823306  2
  H         -1.617995        1.826933        6.597790  2
  H         -1.767730        1.424052        4.160291  2

H C N O 0
aug-cc-pVDZ
****
I     0
S    8   1.00
      2.449790D+03           4.190000D-04
      3.598080D+02           2.240000D-03
      1.440580D+01           3.972230D-01
      9.076320D+00          -9.322490D-01
      2.088100D+00           9.371380D-01
      1.034980D+00           3.920860D-01
      3.162840D-01           1.248500D-02
      1.217190D-01          -1.329000D-03
S    1   1.00
      3.162840D-01           1.000000D+00
S    8   1.00
      2.449790D+03           1.750000D-04
      3.598080D+02           1.057000D-03
      1.440580D+01           1.690000D-01
      9.076320D+00          -4.217930D-01
      2.088100D+00           6.388640D-01
      1.034980D+00           3.201150D-01
      3.162840D-01          -8.144280D-01
      1.217190D-01          -4.897980D-01
S    1   1.00
      1.217190D-01           1.000000D+00
S    1   1.00
      4.200000D-02           1.0000000
P    6   1.00
      1.953010D+01           5.893400D-02
      1.108820D+01          -2.309300D-01
      2.715630D+00           6.648010D-01
      1.204300D+00           4.506730D-01
      3.399450D-01           2.898000D-02
      1.108810D-01          -2.889000D-03
P    6   1.00
      1.953010D+01          -1.883600D-02
      1.108820D+01           8.000600D-02
      2.715630D+00          -3.066520D-01
      1.204300D+00          -1.475940D-01
      3.399450D-01           6.075060D-01
      1.108810D-01           5.470490D-01
P    1   1.00
      1.108810D-01           1.000000D+00
P    1   1.00
      3.380000D-02           1.0000000
D    6   1.00
      4.547650D+01           4.266000D-03
      1.319280D+01          -1.362500D-02
      4.227410D+00           3.097560D-01
      1.942800D+00           5.097720D-01
      8.397710D-01           2.974610D-01
      3.000000D-01           4.016400D-02
D    1   1.00
      3.000000D-01           1.000000D+00
D    1   1.00
      1.191000D-01           1.0000000
****

I     0
I-ECP     4     28
g potential
  1
2      1.00000000             0.00000000
s-g potential
  3
2     40.03337600            49.98964900
2     17.30057600           281.00655600
2      8.85172000            61.41673900
p-g potential
  4
2     15.72014100            67.41623900
2     15.20822200           134.80769600
2      8.29418600            14.56654800
2      7.75394900            28.96842200
d-g potential
  4
2     13.81775100            35.53875600
2     13.58780500            53.33975900
2      6.94763000             9.71646600
2      6.96009900            14.97750000
f-g potential
  4
2     18.52295000           -20.17661800
2     18.25103500           -26.08807700
2      7.55790100            -0.22043400
2      7.59740400            -0.22164600


*************** g00010-io.com ***************
%mem=32GB
%nprocshared=16
#p wb97xd/genECP       counterpoise=2

00010 wb97xd/genECP       counterpoise=2

 0  1  0  1  0  1
  C         -1.274553       -0.000000       -2.036158  1
  C          0.000000        0.000000       -1.227123  1
  N          1.157822        0.000000       -1.938251  1
  O          0.000000        0.000000        0.000000  1
  C          2.437727        0.000000       -1.257939  1
  H         -1.102647       -0.000000       -3.110616  1
  H         -1.855539       -0.878858       -1.764608  1
  H         -1.855539        0.878858       -1.764608  1
  H          1.121252        0.000000       -2.941046  1
  H          3.229791        0.000000       -2.001550  1
  H          2.534158        0.880930       -0.625711  1
  H          2.534158       -0.880930       -0.625711  1
  C          0.123116        0.698226        4.020923  2
  C          1.339318        0.604764        4.696655  2
  C          1.372953        0.844626        6.069432  2
  C          0.206925        1.173527        6.758074  2
  C         -1.001275        1.263266        6.069432  2
  C         -1.051706        1.026367        4.696655  2
  I          0.060307        0.342020        1.969616  2
  H          2.242925        0.349400        4.160291  2
  H          2.314691        0.773173        6.597790  2
  H          0.239541        1.358503        7.823306  2
  H         -1.910658        1.518216        6.597790  2
  H         -1.988158        1.095454        4.160291  2

H C N O 0
aug-cc-pVDZ
****
I     0
S    8   1.00
      2.449790D+03           4.190000D-04
      3.598080D+02           2.240000D-03
      1.440580D+01           3.972230D-01
      9.076320D+00          -9.322490D-01
      2.088100D+00           9.371380D-01
      1.034980D+00           3.920860D-01
      3.162840D-01           1.248500D-02
      1.217190D-01          -1.329000D-03
S    1   1.00
      3.162840D-01           1.000000D+00
S    8   1.00
      2.449790D+03           1.750000D-04
      3.598080D+02           1.057000D-03
      1.440580D+01           1.690000D-01
      9.076320D+00          -4.217930D-01
      2.088100D+00           6.388640D-01
      1.034980D+00           3.201150D-01
      3.162840D-01          -8.144280D-01
      1.217190D-01          -4.897980D-01
S    1   1.00
      1.217190D-01           1.000000D+00
S    1   1.00
      4.200000D-02           1.0000000
P    6   1.00
      1.953010D+01           5.893400D-02
      1.108820D+01          -2.309300D-01
      2.715630D+00           6.648010D-01
      1.204300D+00           4.506730D-01
      3.399450D-01           2.898000D-02
      1.108810D-01          -2.889000D-03
P    6   1.00
      1.953010D+01          -1.883600D-02
      1.108820D+01           8.000600D-02
      2.715630D+00          -3.066520D-01
      1.204300D+00          -1.475940D-01
      3.399450D-01           6.075060D-01
      1.108810D-01           5.470490D-01
P    1   1.00
      1.108810D-01           1.000000D+00
P    1   1.00
      3.380000D-02           1.0000000
D    6   1.00
      4.547650D+01           4.266000D-03
      1.319280D+01          -1.362500D-02
      4.227410D+00           3.097560D-01
      1.942800D+00           5.097720D-01
      8.397710D-01           2.974610D-01
      3.000000D-01           4.016400D-02
D    1   1.00
      3.000000D-01           1.000000D+00
D    1   1.00
      1.191000D-01           1.0000000
****

I     0
I-ECP     4     28
g potential
  1
2      1.00000000             0.00000000
s-g potential
  3
2     40.03337600            49.98964900
2     17.30057600           281.00655600
2      8.85172000            61.41673900
p-g potential
  4
2     15.72014100            67.41623900
2     15.20822200           134.80769600
2      8.29418600            14.56654800
2      7.75394900            28.96842200
d-g potential
  4
2     13.81775100            35.53875600
2     13.58780500            53.33975900
2      6.94763000             9.71646600
2      6.96009900            14.97750000
f-g potential
  4
2     18.52295000           -20.17661800
2     18.25103500           -26.08807700
2      7.55790100            -0.22043400
2      7.59740400            -0.22164600


*************** g00011-io.com ***************
%mem=32GB
%nprocshared=16
#p wb97xd/genECP       counterpoise=2

00011 wb97xd/genECP       counterpoise=2

 0  1  0  1  0  1
  C         -1.274553       -0.000000       -2.036158  1
  C          0.000000        0.000000       -1.227123  1
  N          1.157822        0.000000       -1.938251  1
  O          0.000000        0.000000        0.000000  1
  C          2.437727        0.000000       -1.257939  1
  H         -1.102647       -0.000000       -3.110616  1
  H         -1.855539       -0.878858       -1.764608  1
  H         -1.855539        0.878858       -1.764608  1
  H          1.121252        0.000000       -2.941046  1
  H          3.229791        0.000000       -2.001550  1
  H          2.534158        0.880930       -0.625711  1
  H          2.534158       -0.880930       -0.625711  1
  C          0.000000        0.708997        4.020923  2
  C          1.213955        0.828147        4.696655  2
  C          1.205427        1.070205        6.069432  2
  C          0.000000        1.191631        6.758074  2
  C         -1.205427        1.070205        6.069432  2
  C         -1.213955        0.828147        4.696655  2
  I          0.000000        0.347296        1.969616  2
  H          2.148177        0.733572        4.160291  2
  H          2.145266        1.163368        6.597790  2
  H          0.000000        1.379460        7.823306  2
  H         -2.145266        1.163368        6.597790  2
  H         -2.148177        0.733572        4.160291  2

H C N O 0
aug-cc-pVDZ
****
I     0
S    8   1.00
      2.449790D+03           4.190000D-04
      3.598080D+02           2.240000D-03
      1.440580D+01           3.972230D-01
      9.076320D+00          -9.322490D-01
      2.088100D+00           9.371380D-01
      1.034980D+00           3.920860D-01
      3.162840D-01           1.248500D-02
      1.217190D-01          -1.329000D-03
S    1   1.00
      3.162840D-01           1.000000D+00
S    8   1.00
      2.449790D+03           1.750000D-04
      3.598080D+02           1.057000D-03
      1.440580D+01           1.690000D-01
      9.076320D+00          -4.217930D-01
      2.088100D+00           6.388640D-01
      1.034980D+00           3.201150D-01
      3.162840D-01          -8.144280D-01
      1.217190D-01          -4.897980D-01
S    1   1.00
      1.217190D-01           1.000000D+00
S    1   1.00
      4.200000D-02           1.0000000
P    6   1.00
      1.953010D+01           5.893400D-02
      1.108820D+01          -2.309300D-01
      2.715630D+00           6.648010D-01
      1.204300D+00           4.506730D-01
      3.399450D-01           2.898000D-02
      1.108810D-01          -2.889000D-03
P    6   1.00
      1.953010D+01          -1.883600D-02
      1.108820D+01           8.000600D-02
      2.715630D+00          -3.066520D-01
      1.204300D+00          -1.475940D-01
      3.399450D-01           6.075060D-01
      1.108810D-01           5.470490D-01
P    1   1.00
      1.108810D-01           1.000000D+00
P    1   1.00
      3.380000D-02           1.0000000
D    6   1.00
      4.547650D+01           4.266000D-03
      1.319280D+01          -1.362500D-02
      4.227410D+00           3.097560D-01
      1.942800D+00           5.097720D-01
      8.397710D-01           2.974610D-01
      3.000000D-01           4.016400D-02
D    1   1.00
      3.000000D-01           1.000000D+00
D    1   1.00
      1.191000D-01           1.0000000
****

I     0
I-ECP     4     28
g potential
  1
2      1.00000000             0.00000000
s-g potential
  3
2     40.03337600            49.98964900
2     17.30057600           281.00655600
2      8.85172000            61.41673900
p-g potential
  4
2     15.72014100            67.41623900
2     15.20822200           134.80769600
2      8.29418600            14.56654800
2      7.75394900            28.96842200
d-g potential
  4
2     13.81775100            35.53875600
2     13.58780500            53.33975900
2      6.94763000             9.71646600
2      6.96009900            14.97750000
f-g potential
  4
2     18.52295000           -20.17661800
2     18.25103500           -26.08807700
2      7.55790100            -0.22043400
2      7.59740400            -0.22164600


*************** g00012-io.com ***************
%mem=32GB
%nprocshared=16
#p wb97xd/genECP       counterpoise=2

00012 wb97xd/genECP       counterpoise=2

 0  1  0  1  0  1
  C         -1.274553       -0.000000       -2.036158  1
  C          0.000000        0.000000       -1.227123  1
  N          1.157822        0.000000       -1.938251  1
  O          0.000000        0.000000        0.000000  1
  C          2.437727        0.000000       -1.257939  1
  H         -1.102647       -0.000000       -3.110616  1
  H         -1.855539       -0.878858       -1.764608  1
  H         -1.855539        0.878858       -1.764608  1
  H          1.121252        0.000000       -2.941046  1
  H          3.229791        0.000000       -2.001550  1
  H          2.534158        0.880930       -0.625711  1
  H          2.534158       -0.880930       -0.625711  1
  C         -0.123116        0.698226        4.020923  2
  C          1.051706        1.026367        4.696655  2
  C          1.001275        1.263266        6.069432  2
  C         -0.206925        1.173527        6.758074  2
  C         -1.372953        0.844626        6.069432  2
  C         -1.339318        0.604764        4.696655  2
  I         -0.060307        0.342020        1.969616  2
  H          1.988158        1.095454        4.160291  2
  H          1.910658        1.518216        6.597790  2
  H         -0.239541        1.358503        7.823306  2
  H         -2.314691        0.773173        6.597790  2
  H         -2.242925        0.349400        4.160291  2

H C N O 0
aug-cc-pVDZ
****
I     0
S    8   1.00
      2.449790D+03           4.190000D-04
      3.598080D+02           2.240000D-03
      1.440580D+01           3.972230D-01
      9.076320D+00          -9.322490D-01
      2.088100D+00           9.371380D-01
      1.034980D+00           3.920860D-01
      3.162840D-01           1.248500D-02
      1.217190D-01          -1.329000D-03
S    1   1.00
      3.162840D-01           1.000000D+00
S    8   1.00
      2.449790D+03           1.750000D-04
      3.598080D+02           1.057000D-03
      1.440580D+01           1.690000D-01
      9.076320D+00          -4.217930D-01
      2.088100D+00           6.388640D-01
      1.034980D+00           3.201150D-01
      3.162840D-01          -8.144280D-01
      1.217190D-01          -4.897980D-01
S    1   1.00
      1.217190D-01           1.000000D+00
S    1   1.00
      4.200000D-02           1.0000000
P    6   1.00
      1.953010D+01           5.893400D-02
      1.108820D+01          -2.309300D-01
      2.715630D+00           6.648010D-01
      1.204300D+00           4.506730D-01
      3.399450D-01           2.898000D-02
      1.108810D-01          -2.889000D-03
P    6   1.00
      1.953010D+01          -1.883600D-02
      1.108820D+01           8.000600D-02
      2.715630D+00          -3.066520D-01
      1.204300D+00          -1.475940D-01
      3.399450D-01           6.075060D-01
      1.108810D-01           5.470490D-01
P    1   1.00
      1.108810D-01           1.000000D+00
P    1   1.00
      3.380000D-02           1.0000000
D    6   1.00
      4.547650D+01           4.266000D-03
      1.319280D+01          -1.362500D-02
      4.227410D+00           3.097560D-01
      1.942800D+00           5.097720D-01
      8.397710D-01           2.974610D-01
      3.000000D-01           4.016400D-02
D    1   1.00
      3.000000D-01           1.000000D+00
D    1   1.00
      1.191000D-01           1.0000000
****

I     0
I-ECP     4     28
g potential
  1
2      1.00000000             0.00000000
s-g potential
  3
2     40.03337600            49.98964900
2     17.30057600           281.00655600
2      8.85172000            61.41673900
p-g potential
  4
2     15.72014100            67.41623900
2     15.20822200           134.80769600
2      8.29418600            14.56654800
2      7.75394900            28.96842200
d-g potential
  4
2     13.81775100            35.53875600
2     13.58780500            53.33975900
2      6.94763000             9.71646600
2      6.96009900            14.97750000
f-g potential
  4
2     18.52295000           -20.17661800
2     18.25103500           -26.08807700
2      7.55790100            -0.22043400
2      7.59740400            -0.22164600


*************** g00013-io.com ***************
%mem=32GB
%nprocshared=16
#p wb97xd/genECP       counterpoise=2

00013 wb97xd/genECP       counterpoise=2

 0  1  0  1  0  1
  C         -1.274553       -0.000000       -2.036158  1
  C          0.000000        0.000000       -1.227123  1
  N          1.157822        0.000000       -1.938251  1
  O          0.000000        0.000000        0.000000  1
  C          2.437727        0.000000       -1.257939  1
  H         -1.102647       -0.000000       -3.110616  1
  H         -1.855539       -0.878858       -1.764608  1
  H         -1.855539        0.878858       -1.764608  1
  H          1.121252        0.000000       -2.941046  1
  H          3.229791        0.000000       -2.001550  1
  H          2.534158        0.880930       -0.625711  1
  H          2.534158       -0.880930       -0.625711  1
  C         -0.242491        0.666239        4.020923  2
  C          0.857502        1.193401        4.696655  2
  C          0.766699        1.417944        6.069432  2
  C         -0.407562        1.119767        6.758074  2
  C         -1.498762        0.593383        6.069432  2
  C         -1.423987        0.363006        4.696655  2
  I         -0.118782        0.326352        1.969616  2
  H          1.767730        1.424052        4.160291  2
  H          1.617995        1.826933        6.597790  2
  H         -0.471803        1.296268        7.823306  2
  H         -2.413786        0.359485        6.597790  2
  H         -2.269522       -0.045388        4.160291  2

H C N O 0
aug-cc-pVDZ
****
I     0
S    8   1.00
      2.449790D+03           4.190000D-04
      3.598080D+02           2.240000D-03
      1.440580D+01           3.972230D-01
      9.076320D+00          -9.322490D-01
      2.088100D+00           9.371380D-01
      1.034980D+00           3.920860D-01
      3.162840D-01           1.248500D-02
      1.217190D-01          -1.329000D-03
S    1   1.00
      3.162840D-01           1.000000D+00
S    8   1.00
      2.449790D+03           1.750000D-04
      3.598080D+02           1.057000D-03
      1.440580D+01           1.690000D-01
      9.076320D+00          -4.217930D-01
      2.088100D+00           6.388640D-01
      1.034980D+00           3.201150D-01
      3.162840D-01          -8.144280D-01
      1.217190D-01          -4.897980D-01
S    1   1.00
      1.217190D-01           1.000000D+00
S    1   1.00
      4.200000D-02           1.0000000
P    6   1.00
      1.953010D+01           5.893400D-02
      1.108820D+01          -2.309300D-01
      2.715630D+00           6.648010D-01
      1.204300D+00           4.506730D-01
      3.399450D-01           2.898000D-02
      1.108810D-01          -2.889000D-03
P    6   1.00
      1.953010D+01          -1.883600D-02
      1.108820D+01           8.000600D-02
      2.715630D+00          -3.066520D-01
      1.204300D+00          -1.475940D-01
      3.399450D-01           6.075060D-01
      1.108810D-01           5.470490D-01
P    1   1.00
      1.108810D-01           1.000000D+00
P    1   1.00
      3.380000D-02           1.0000000
D    6   1.00
      4.547650D+01           4.266000D-03
      1.319280D+01          -1.362500D-02
      4.227410D+00           3.097560D-01
      1.942800D+00           5.097720D-01
      8.397710D-01           2.974610D-01
      3.000000D-01           4.016400D-02
D    1   1.00
      3.000000D-01           1.000000D+00
D    1   1.00
      1.191000D-01           1.0000000
****

I     0
I-ECP     4     28
g potential
  1
2      1.00000000             0.00000000
s-g potential
  3
2     40.03337600            49.98964900
2     17.30057600           281.00655600
2      8.85172000            61.41673900
p-g potential
  4
2     15.72014100            67.41623900
2     15.20822200           134.80769600
2      8.29418600            14.56654800
2      7.75394900            28.96842200
d-g potential
  4
2     13.81775100            35.53875600
2     13.58780500            53.33975900
2      6.94763000             9.71646600
2      6.96009900            14.97750000
f-g potential
  4
2     18.52295000           -20.17661800
2     18.25103500           -26.08807700
2      7.55790100            -0.22043400
2      7.59740400            -0.22164600


*************** g00014-io.com ***************
%mem=32GB
%nprocshared=16
#p wb97xd/genECP       counterpoise=2

00014 wb97xd/genECP       counterpoise=2

 0  1  0  1  0  1
  C         -1.274553       -0.000000       -2.036158  1
  C          0.000000        0.000000       -1.227123  1
  N          1.157822        0.000000       -1.938251  1
  O          0.000000        0.000000        0.000000  1
  C          2.437727        0.000000       -1.257939  1
  H         -1.102647       -0.000000       -3.110616  1
  H         -1.855539       -0.878858       -1.764608  1
  H         -1.855539        0.878858       -1.764608  1
  H          1.121252        0.000000       -2.941046  1
  H          3.229791        0.000000       -2.001550  1
  H          2.534158        0.880930       -0.625711  1
  H          2.534158       -0.880930       -0.625711  1
  C         -0.354499        0.614010        4.020923  2
  C          0.637242        1.324174        4.696655  2
  C          0.508828        1.529538        6.069432  2
  C         -0.595815        1.031983        6.758074  2
  C         -1.579033        0.324111        6.069432  2
  C         -1.465389        0.110219        4.696655  2
  I         -0.173648        0.300767        1.969616  2
  H          1.493590        1.709380        4.160291  2
  H          1.276171        2.080140        6.597790  2
  H         -0.689730        1.194647        7.823306  2
  H         -2.439539       -0.065126        6.597790  2
  H         -2.227162       -0.438797        4.160291  2

H C N O 0
aug-cc-pVDZ
****
I     0
S    8   1.00
      2.449790D+03           4.190000D-04
      3.598080D+02           2.240000D-03
      1.440580D+01           3.972230D-01
      9.076320D+00          -9.322490D-01
      2.088100D+00           9.371380D-01
      1.034980D+00           3.920860D-01
      3.162840D-01           1.248500D-02
      1.217190D-01          -1.329000D-03
S    1   1.00
      3.162840D-01           1.000000D+00
S    8   1.00
      2.449790D+03           1.750000D-04
      3.598080D+02           1.057000D-03
      1.440580D+01           1.690000D-01
      9.076320D+00          -4.217930D-01
      2.088100D+00           6.388640D-01
      1.034980D+00           3.201150D-01
      3.162840D-01          -8.144280D-01
      1.217190D-01          -4.897980D-01
S    1   1.00
      1.217190D-01           1.000000D+00
S    1   1.00
      4.200000D-02           1.0000000
P    6   1.00
      1.953010D+01           5.893400D-02
      1.108820D+01          -2.309300D-01
      2.715630D+00           6.648010D-01
      1.204300D+00           4.506730D-01
      3.399450D-01           2.898000D-02
      1.108810D-01          -2.889000D-03
P    6   1.00
      1.953010D+01          -1.883600D-02
      1.108820D+01           8.000600D-02
      2.715630D+00          -3.066520D-01
      1.204300D+00          -1.475940D-01
      3.399450D-01           6.075060D-01
      1.108810D-01           5.470490D-01
P    1   1.00
      1.108810D-01           1.000000D+00
P    1   1.00
      3.380000D-02           1.0000000
D    6   1.00
      4.547650D+01           4.266000D-03
      1.319280D+01          -1.362500D-02
      4.227410D+00           3.097560D-01
      1.942800D+00           5.097720D-01
      8.397710D-01           2.974610D-01
      3.000000D-01           4.016400D-02
D    1   1.00
      3.000000D-01           1.000000D+00
D    1   1.00
      1.191000D-01           1.0000000
****

I     0
I-ECP     4     28
g potential
  1
2      1.00000000             0.00000000
s-g potential
  3
2     40.03337600            49.98964900
2     17.30057600           281.00655600
2      8.85172000            61.41673900
p-g potential
  4
2     15.72014100            67.41623900
2     15.20822200           134.80769600
2      8.29418600            14.56654800
2      7.75394900            28.96842200
d-g potential
  4
2     13.81775100            35.53875600
2     13.58780500            53.33975900
2      6.94763000             9.71646600
2      6.96009900            14.97750000
f-g potential
  4
2     18.52295000           -20.17661800
2     18.25103500           -26.08807700
2      7.55790100            -0.22043400
2      7.59740400            -0.22164600


*************** g00015-io.com ***************
%mem=32GB
%nprocshared=16
#p wb97xd/genECP       counterpoise=2

00015 wb97xd/genECP       counterpoise=2

 0  1  0  1  0  1
  C         -1.274553       -0.000000       -2.036158  1
  C          0.000000        0.000000       -1.227123  1
  N          1.157822        0.000000       -1.938251  1
  O          0.000000        0.000000        0.000000  1
  C          2.437727        0.000000       -1.257939  1
  H         -1.102647       -0.000000       -3.110616  1
  H         -1.855539       -0.878858       -1.764608  1
  H         -1.855539        0.878858       -1.764608  1
  H          1.121252        0.000000       -2.941046  1
  H          3.229791        0.000000       -2.001550  1
  H          2.534158        0.880930       -0.625711  1
  H          2.534158       -0.880930       -0.625711  1
  C         -0.455735        0.543123        4.020923  2
  C          0.397621        1.414713        4.696655  2
  C          0.235496        1.594658        6.069432  2
  C         -0.765965        0.912842        6.758074  2
  C         -1.611325        0.044991        6.069432  2
  C         -1.462266       -0.145918        4.696655  2
  I         -0.223238        0.266044        1.969616  2
  H          1.174068        1.942770        4.160291  2
  H          0.895570        2.270142        6.597790  2
  H         -0.886700        1.056728        7.823306  2
  H         -2.391168       -0.487758        6.597790  2
  H         -2.117130       -0.818873        4.160291  2

H C N O 0
aug-cc-pVDZ
****
I     0
S    8   1.00
      2.449790D+03           4.190000D-04
      3.598080D+02           2.240000D-03
      1.440580D+01           3.972230D-01
      9.076320D+00          -9.322490D-01
      2.088100D+00           9.371380D-01
      1.034980D+00           3.920860D-01
      3.162840D-01           1.248500D-02
      1.217190D-01          -1.329000D-03
S    1   1.00
      3.162840D-01           1.000000D+00
S    8   1.00
      2.449790D+03           1.750000D-04
      3.598080D+02           1.057000D-03
      1.440580D+01           1.690000D-01
      9.076320D+00          -4.217930D-01
      2.088100D+00           6.388640D-01
      1.034980D+00           3.201150D-01
      3.162840D-01          -8.144280D-01
      1.217190D-01          -4.897980D-01
S    1   1.00
      1.217190D-01           1.000000D+00
S    1   1.00
      4.200000D-02           1.0000000
P    6   1.00
      1.953010D+01           5.893400D-02
      1.108820D+01          -2.309300D-01
      2.715630D+00           6.648010D-01
      1.204300D+00           4.506730D-01
      3.399450D-01           2.898000D-02
      1.108810D-01          -2.889000D-03
P    6   1.00
      1.953010D+01          -1.883600D-02
      1.108820D+01           8.000600D-02
      2.715630D+00          -3.066520D-01
      1.204300D+00          -1.475940D-01
      3.399450D-01           6.075060D-01
      1.108810D-01           5.470490D-01
P    1   1.00
      1.108810D-01           1.000000D+00
P    1   1.00
      3.380000D-02           1.0000000
D    6   1.00
      4.547650D+01           4.266000D-03
      1.319280D+01          -1.362500D-02
      4.227410D+00           3.097560D-01
      1.942800D+00           5.097720D-01
      8.397710D-01           2.974610D-01
      3.000000D-01           4.016400D-02
D    1   1.00
      3.000000D-01           1.000000D+00
D    1   1.00
      1.191000D-01           1.0000000
****

I     0
I-ECP     4     28
g potential
  1
2      1.00000000             0.00000000
s-g potential
  3
2     40.03337600            49.98964900
2     17.30057600           281.00655600
2      8.85172000            61.41673900
p-g potential
  4
2     15.72014100            67.41623900
2     15.20822200           134.80769600
2      8.29418600            14.56654800
2      7.75394900            28.96842200
d-g potential
  4
2     13.81775100            35.53875600
2     13.58780500            53.33975900
2      6.94763000             9.71646600
2      6.96009900            14.97750000
f-g potential
  4
2     18.52295000           -20.17661800
2     18.25103500           -26.08807700
2      7.55790100            -0.22043400
2      7.59740400            -0.22164600


*************** g00016-io.com ***************
%mem=32GB
%nprocshared=16
#p wb97xd/genECP       counterpoise=2

00016 wb97xd/genECP       counterpoise=2

 0  1  0  1  0  1
  C         -1.274553       -0.000000       -2.036158  1
  C          0.000000        0.000000       -1.227123  1
  N          1.157822        0.000000       -1.938251  1
  O          0.000000        0.000000        0.000000  1
  C          2.437727        0.000000       -1.257939  1
  H         -1.102647       -0.000000       -3.110616  1
  H         -1.855539       -0.878858       -1.764608  1
  H         -1.855539        0.878858       -1.764608  1
  H          1.121252        0.000000       -2.941046  1
  H          3.229791        0.000000       -2.001550  1
  H          2.534158        0.880930       -0.625711  1
  H          2.534158       -0.880930       -0.625711  1
  C         -0.543123        0.455735        4.020923  2
  C          0.145918        1.462266        4.696655  2
  C         -0.044991        1.611325        6.069432  2
  C         -0.912842        0.765965        6.758074  2
  C         -1.594658       -0.235496        6.069432  2
  C         -1.414713       -0.397621        4.696655  2
  I         -0.266044        0.223238        1.969616  2
  H          0.818873        2.117130        4.160291  2
  H          0.487758        2.391168        6.597790  2
  H         -1.056728        0.886700        7.823306  2
  H         -2.270142       -0.895570        6.597790  2
  H         -1.942770       -1.174068        4.160291  2

H C N O 0
aug-cc-pVDZ
****
I     0
S    8   1.00
      2.449790D+03           4.190000D-04
      3.598080D+02           2.240000D-03
      1.440580D+01           3.972230D-01
      9.076320D+00          -9.322490D-01
      2.088100D+00           9.371380D-01
      1.034980D+00           3.920860D-01
      3.162840D-01           1.248500D-02
      1.217190D-01          -1.329000D-03
S    1   1.00
      3.162840D-01           1.000000D+00
S    8   1.00
      2.449790D+03           1.750000D-04
      3.598080D+02           1.057000D-03
      1.440580D+01           1.690000D-01
      9.076320D+00          -4.217930D-01
      2.088100D+00           6.388640D-01
      1.034980D+00           3.201150D-01
      3.162840D-01          -8.144280D-01
      1.217190D-01          -4.897980D-01
S    1   1.00
      1.217190D-01           1.000000D+00
S    1   1.00
      4.200000D-02           1.0000000
P    6   1.00
      1.953010D+01           5.893400D-02
      1.108820D+01          -2.309300D-01
      2.715630D+00           6.648010D-01
      1.204300D+00           4.506730D-01
      3.399450D-01           2.898000D-02
      1.108810D-01          -2.889000D-03
P    6   1.00
      1.953010D+01          -1.883600D-02
      1.108820D+01           8.000600D-02
      2.715630D+00          -3.066520D-01
      1.204300D+00          -1.475940D-01
      3.399450D-01           6.075060D-01
      1.108810D-01           5.470490D-01
P    1   1.00
      1.108810D-01           1.000000D+00
P    1   1.00
      3.380000D-02           1.0000000
D    6   1.00
      4.547650D+01           4.266000D-03
      1.319280D+01          -1.362500D-02
      4.227410D+00           3.097560D-01
      1.942800D+00           5.097720D-01
      8.397710D-01           2.974610D-01
      3.000000D-01           4.016400D-02
D    1   1.00
      3.000000D-01           1.000000D+00
D    1   1.00
      1.191000D-01           1.0000000
****

I     0
I-ECP     4     28
g potential
  1
2      1.00000000             0.00000000
s-g potential
  3
2     40.03337600            49.98964900
2     17.30057600           281.00655600
2      8.85172000            61.41673900
p-g potential
  4
2     15.72014100            67.41623900
2     15.20822200           134.80769600
2      8.29418600            14.56654800
2      7.75394900            28.96842200
d-g potential
  4
2     13.81775100            35.53875600
2     13.58780500            53.33975900
2      6.94763000             9.71646600
2      6.96009900            14.97750000
f-g potential
  4
2     18.52295000           -20.17661800
2     18.25103500           -26.08807700
2      7.55790100            -0.22043400
2      7.59740400            -0.22164600


*************** g00017-io.com ***************
%mem=32GB
%nprocshared=16
#p wb97xd/genECP       counterpoise=2

00017 wb97xd/genECP       counterpoise=2

 0  1  0  1  0  1
  C         -1.274553       -0.000000       -2.036158  1
  C          0.000000        0.000000       -1.227123  1
  N          1.157822        0.000000       -1.938251  1
  O          0.000000        0.000000        0.000000  1
  C          2.437727        0.000000       -1.257939  1
  H         -1.102647       -0.000000       -3.110616  1
  H         -1.855539       -0.878858       -1.764608  1
  H         -1.855539        0.878858       -1.764608  1
  H          1.121252        0.000000       -2.941046  1
  H          3.229791        0.000000       -2.001550  1
  H          2.534158        0.880930       -0.625711  1
  H          2.534158       -0.880930       -0.625711  1
  C         -0.614010        0.354499        4.020923  2
  C         -0.110219        1.465389        4.696655  2
  C         -0.324111        1.579033        6.069432  2
  C         -1.031983        0.595815        6.758074  2
  C         -1.529538       -0.508828        6.069432  2
  C         -1.324174       -0.637242        4.696655  2
  I         -0.300767        0.173648        1.969616  2
  H          0.438797        2.227162        4.160291  2
  H          0.065126        2.439539        6.597790  2
  H         -1.194647        0.689730        7.823306  2
  H         -2.080140       -1.276171        6.597790  2
  H         -1.709380       -1.493590        4.160291  2

H C N O 0
aug-cc-pVDZ
****
I     0
S    8   1.00
      2.449790D+03           4.190000D-04
      3.598080D+02           2.240000D-03
      1.440580D+01           3.972230D-01
      9.076320D+00          -9.322490D-01
      2.088100D+00           9.371380D-01
      1.034980D+00           3.920860D-01
      3.162840D-01           1.248500D-02
      1.217190D-01          -1.329000D-03
S    1   1.00
      3.162840D-01           1.000000D+00
S    8   1.00
      2.449790D+03           1.750000D-04
      3.598080D+02           1.057000D-03
      1.440580D+01           1.690000D-01
      9.076320D+00          -4.217930D-01
      2.088100D+00           6.388640D-01
      1.034980D+00           3.201150D-01
      3.162840D-01          -8.144280D-01
      1.217190D-01          -4.897980D-01
S    1   1.00
      1.217190D-01           1.000000D+00
S    1   1.00
      4.200000D-02           1.0000000
P    6   1.00
      1.953010D+01           5.893400D-02
      1.108820D+01          -2.309300D-01
      2.715630D+00           6.648010D-01
      1.204300D+00           4.506730D-01
      3.399450D-01           2.898000D-02
      1.108810D-01          -2.889000D-03
P    6   1.00
      1.953010D+01          -1.883600D-02
      1.108820D+01           8.000600D-02
      2.715630D+00          -3.066520D-01
      1.204300D+00          -1.475940D-01
      3.399450D-01           6.075060D-01
      1.108810D-01           5.470490D-01
P    1   1.00
      1.108810D-01           1.000000D+00
P    1   1.00
      3.380000D-02           1.0000000
D    6   1.00
      4.547650D+01           4.266000D-03
      1.319280D+01          -1.362500D-02
      4.227410D+00           3.097560D-01
      1.942800D+00           5.097720D-01
      8.397710D-01           2.974610D-01
      3.000000D-01           4.016400D-02
D    1   1.00
      3.000000D-01           1.000000D+00
D    1   1.00
      1.191000D-01           1.0000000
****

I     0
I-ECP     4     28
g potential
  1
2      1.00000000             0.00000000
s-g potential
  3
2     40.03337600            49.98964900
2     17.30057600           281.00655600
2      8.85172000            61.41673900
p-g potential
  4
2     15.72014100            67.41623900
2     15.20822200           134.80769600
2      8.29418600            14.56654800
2      7.75394900            28.96842200
d-g potential
  4
2     13.81775100            35.53875600
2     13.58780500            53.33975900
2      6.94763000             9.71646600
2      6.96009900            14.97750000
f-g potential
  4
2     18.52295000           -20.17661800
2     18.25103500           -26.08807700
2      7.55790100            -0.22043400
2      7.59740400            -0.22164600


*************** g00018-io.com ***************
%mem=32GB
%nprocshared=16
#p wb97xd/genECP       counterpoise=2

00018 wb97xd/genECP       counterpoise=2

 0  1  0  1  0  1
  C         -1.274553       -0.000000       -2.036158  1
  C          0.000000        0.000000       -1.227123  1
  N          1.157822        0.000000       -1.938251  1
  O          0.000000        0.000000        0.000000  1
  C          2.437727        0.000000       -1.257939  1
  H         -1.102647       -0.000000       -3.110616  1
  H         -1.855539       -0.878858       -1.764608  1
  H         -1.855539        0.878858       -1.764608  1
  H          1.121252        0.000000       -2.941046  1
  H          3.229791        0.000000       -2.001550  1
  H          2.534158        0.880930       -0.625711  1
  H          2.534158       -0.880930       -0.625711  1
  C         -0.666239        0.242491        4.020923  2
  C         -0.363006        1.423987        4.696655  2
  C         -0.593383        1.498762        6.069432  2
  C         -1.119767        0.407562        6.758074  2
  C         -1.417944       -0.766699        6.069432  2
  C         -1.193401       -0.857502        4.696655  2
  I         -0.326352        0.118782        1.969616  2
  H          0.045388        2.269522        4.160291  2
  H         -0.359485        2.413786        6.597790  2
  H         -1.296268        0.471803        7.823306  2
  H         -1.826933       -1.617995        6.597790  2
  H         -1.424052       -1.767730        4.160291  2

H C N O 0
aug-cc-pVDZ
****
I     0
S    8   1.00
      2.449790D+03           4.190000D-04
      3.598080D+02           2.240000D-03
      1.440580D+01           3.972230D-01
      9.076320D+00          -9.322490D-01
      2.088100D+00           9.371380D-01
      1.034980D+00           3.920860D-01
      3.162840D-01           1.248500D-02
      1.217190D-01          -1.329000D-03
S    1   1.00
      3.162840D-01           1.000000D+00
S    8   1.00
      2.449790D+03           1.750000D-04
      3.598080D+02           1.057000D-03
      1.440580D+01           1.690000D-01
      9.076320D+00          -4.217930D-01
      2.088100D+00           6.388640D-01
      1.034980D+00           3.201150D-01
      3.162840D-01          -8.144280D-01
      1.217190D-01          -4.897980D-01
S    1   1.00
      1.217190D-01           1.000000D+00
S    1   1.00
      4.200000D-02           1.0000000
P    6   1.00
      1.953010D+01           5.893400D-02
      1.108820D+01          -2.309300D-01
      2.715630D+00           6.648010D-01
      1.204300D+00           4.506730D-01
      3.399450D-01           2.898000D-02
      1.108810D-01          -2.889000D-03
P    6   1.00
      1.953010D+01          -1.883600D-02
      1.108820D+01           8.000600D-02
      2.715630D+00          -3.066520D-01
      1.204300D+00          -1.475940D-01
      3.399450D-01           6.075060D-01
      1.108810D-01           5.470490D-01
P    1   1.00
      1.108810D-01           1.000000D+00
P    1   1.00
      3.380000D-02           1.0000000
D    6   1.00
      4.547650D+01           4.266000D-03
      1.319280D+01          -1.362500D-02
      4.227410D+00           3.097560D-01
      1.942800D+00           5.097720D-01
      8.397710D-01           2.974610D-01
      3.000000D-01           4.016400D-02
D    1   1.00
      3.000000D-01           1.000000D+00
D    1   1.00
      1.191000D-01           1.0000000
****

I     0
I-ECP     4     28
g potential
  1
2      1.00000000             0.00000000
s-g potential
  3
2     40.03337600            49.98964900
2     17.30057600           281.00655600
2      8.85172000            61.41673900
p-g potential
  4
2     15.72014100            67.41623900
2     15.20822200           134.80769600
2      8.29418600            14.56654800
2      7.75394900            28.96842200
d-g potential
  4
2     13.81775100            35.53875600
2     13.58780500            53.33975900
2      6.94763000             9.71646600
2      6.96009900            14.97750000
f-g potential
  4
2     18.52295000           -20.17661800
2     18.25103500           -26.08807700
2      7.55790100            -0.22043400
2      7.59740400            -0.22164600


*************** g00019-io.com ***************
%mem=32GB
%nprocshared=16
#p wb97xd/genECP       counterpoise=2

00019 wb97xd/genECP       counterpoise=2

 0  1  0  1  0  1
  C         -1.274553       -0.000000       -2.036158  1
  C          0.000000        0.000000       -1.227123  1
  N          1.157822        0.000000       -1.938251  1
  O          0.000000        0.000000        0.000000  1
  C          2.437727        0.000000       -1.257939  1
  H         -1.102647       -0.000000       -3.110616  1
  H         -1.855539       -0.878858       -1.764608  1
  H         -1.855539        0.878858       -1.764608  1
  H          1.121252        0.000000       -2.941046  1
  H          3.229791        0.000000       -2.001550  1
  H          2.534158        0.880930       -0.625711  1
  H          2.534158       -0.880930       -0.625711  1
  C         -0.698226        0.123116        4.020923  2
  C         -0.604764        1.339318        4.696655  2
  C         -0.844626        1.372953        6.069432  2
  C         -1.173527        0.206925        6.758074  2
  C         -1.263266       -1.001275        6.069432  2
  C         -1.026367       -1.051706        4.696655  2
  I         -0.342020        0.060307        1.969616  2
  H         -0.349400        2.242925        4.160291  2
  H         -0.773173        2.314691        6.597790  2
  H         -1.358503        0.239541        7.823306  2
  H         -1.518216       -1.910658        6.597790  2
  H         -1.095454       -1.988158        4.160291  2

H C N O 0
aug-cc-pVDZ
****
I     0
S    8   1.00
      2.449790D+03           4.190000D-04
      3.598080D+02           2.240000D-03
      1.440580D+01           3.972230D-01
      9.076320D+00          -9.322490D-01
      2.088100D+00           9.371380D-01
      1.034980D+00           3.920860D-01
      3.162840D-01           1.248500D-02
      1.217190D-01          -1.329000D-03
S    1   1.00
      3.162840D-01           1.000000D+00
S    8   1.00
      2.449790D+03           1.750000D-04
      3.598080D+02           1.057000D-03
      1.440580D+01           1.690000D-01
      9.076320D+00          -4.217930D-01
      2.088100D+00           6.388640D-01
      1.034980D+00           3.201150D-01
      3.162840D-01          -8.144280D-01
      1.217190D-01          -4.897980D-01
S    1   1.00
      1.217190D-01           1.000000D+00
S    1   1.00
      4.200000D-02           1.0000000
P    6   1.00
      1.953010D+01           5.893400D-02
      1.108820D+01          -2.309300D-01
      2.715630D+00           6.648010D-01
      1.204300D+00           4.506730D-01
      3.399450D-01           2.898000D-02
      1.108810D-01          -2.889000D-03
P    6   1.00
      1.953010D+01          -1.883600D-02
      1.108820D+01           8.000600D-02
      2.715630D+00          -3.066520D-01
      1.204300D+00          -1.475940D-01
      3.399450D-01           6.075060D-01
      1.108810D-01           5.470490D-01
P    1   1.00
      1.108810D-01           1.000000D+00
P    1   1.00
      3.380000D-02           1.0000000
D    6   1.00
      4.547650D+01           4.266000D-03
      1.319280D+01          -1.362500D-02
      4.227410D+00           3.097560D-01
      1.942800D+00           5.097720D-01
      8.397710D-01           2.974610D-01
      3.000000D-01           4.016400D-02
D    1   1.00
      3.000000D-01           1.000000D+00
D    1   1.00
      1.191000D-01           1.0000000
****

I     0
I-ECP     4     28
g potential
  1
2      1.00000000             0.00000000
s-g potential
  3
2     40.03337600            49.98964900
2     17.30057600           281.00655600
2      8.85172000            61.41673900
p-g potential
  4
2     15.72014100            67.41623900
2     15.20822200           134.80769600
2      8.29418600            14.56654800
2      7.75394900            28.96842200
d-g potential
  4
2     13.81775100            35.53875600
2     13.58780500            53.33975900
2      6.94763000             9.71646600
2      6.96009900            14.97750000
f-g potential
  4
2     18.52295000           -20.17661800
2     18.25103500           -26.08807700
2      7.55790100            -0.22043400
2      7.59740400            -0.22164600


*************** g00020-io.com ***************
%mem=32GB
%nprocshared=16
#p wb97xd/genECP       counterpoise=2

00020 wb97xd/genECP       counterpoise=2

 0  1  0  1  0  1
  C         -1.274553       -0.000000       -2.036158  1
  C          0.000000        0.000000       -1.227123  1
  N          1.157822        0.000000       -1.938251  1
  O          0.000000        0.000000        0.000000  1
  C          2.437727        0.000000       -1.257939  1
  H         -1.102647       -0.000000       -3.110616  1
  H         -1.855539       -0.878858       -1.764608  1
  H         -1.855539        0.878858       -1.764608  1
  H          1.121252        0.000000       -2.941046  1
  H          3.229791        0.000000       -2.001550  1
  H          2.534158        0.880930       -0.625711  1
  H          2.534158       -0.880930       -0.625711  1
  C         -0.708997        0.000000        4.020923  2
  C         -0.828147        1.213955        4.696655  2
  C         -1.070205        1.205427        6.069432  2
  C         -1.191631        0.000000        6.758074  2
  C         -1.070205       -1.205427        6.069432  2
  C         -0.828147       -1.213955        4.696655  2
  I         -0.347296        0.000000        1.969616  2
  H         -0.733572        2.148177        4.160291  2
  H         -1.163368        2.145266        6.597790  2
  H         -1.379460        0.000000        7.823306  2
  H         -1.163368       -2.145266        6.597790  2
  H         -0.733572       -2.148177        4.160291  2

H C N O 0
aug-cc-pVDZ
****
I     0
S    8   1.00
      2.449790D+03           4.190000D-04
      3.598080D+02           2.240000D-03
      1.440580D+01           3.972230D-01
      9.076320D+00          -9.322490D-01
      2.088100D+00           9.371380D-01
      1.034980D+00           3.920860D-01
      3.162840D-01           1.248500D-02
      1.217190D-01          -1.329000D-03
S    1   1.00
      3.162840D-01           1.000000D+00
S    8   1.00
      2.449790D+03           1.750000D-04
      3.598080D+02           1.057000D-03
      1.440580D+01           1.690000D-01
      9.076320D+00          -4.217930D-01
      2.088100D+00           6.388640D-01
      1.034980D+00           3.201150D-01
      3.162840D-01          -8.144280D-01
      1.217190D-01          -4.897980D-01
S    1   1.00
      1.217190D-01           1.000000D+00
S    1   1.00
      4.200000D-02           1.0000000
P    6   1.00
      1.953010D+01           5.893400D-02
      1.108820D+01          -2.309300D-01
      2.715630D+00           6.648010D-01
      1.204300D+00           4.506730D-01
      3.399450D-01           2.898000D-02
      1.108810D-01          -2.889000D-03
P    6   1.00
      1.953010D+01          -1.883600D-02
      1.108820D+01           8.000600D-02
      2.715630D+00          -3.066520D-01
      1.204300D+00          -1.475940D-01
      3.399450D-01           6.075060D-01
      1.108810D-01           5.470490D-01
P    1   1.00
      1.108810D-01           1.000000D+00
P    1   1.00
      3.380000D-02           1.0000000
D    6   1.00
      4.547650D+01           4.266000D-03
      1.319280D+01          -1.362500D-02
      4.227410D+00           3.097560D-01
      1.942800D+00           5.097720D-01
      8.397710D-01           2.974610D-01
      3.000000D-01           4.016400D-02
D    1   1.00
      3.000000D-01           1.000000D+00
D    1   1.00
      1.191000D-01           1.0000000
****

I     0
I-ECP     4     28
g potential
  1
2      1.00000000             0.00000000
s-g potential
  3
2     40.03337600            49.98964900
2     17.30057600           281.00655600
2      8.85172000            61.41673900
p-g potential
  4
2     15.72014100            67.41623900
2     15.20822200           134.80769600
2      8.29418600            14.56654800
2      7.75394900            28.96842200
d-g potential
  4
2     13.81775100            35.53875600
2     13.58780500            53.33975900
2      6.94763000             9.71646600
2      6.96009900            14.97750000
f-g potential
  4
2     18.52295000           -20.17661800
2     18.25103500           -26.08807700
2      7.55790100            -0.22043400
2      7.59740400            -0.22164600


*************** g00021-io.com ***************
%mem=32GB
%nprocshared=16
#p wb97xd/genECP       counterpoise=2

00021 wb97xd/genECP       counterpoise=2

 0  1  0  1  0  1
  C         -1.274553       -0.000000       -2.036158  1
  C          0.000000        0.000000       -1.227123  1
  N          1.157822        0.000000       -1.938251  1
  O          0.000000        0.000000        0.000000  1
  C          2.437727        0.000000       -1.257939  1
  H         -1.102647       -0.000000       -3.110616  1
  H         -1.855539       -0.878858       -1.764608  1
  H         -1.855539        0.878858       -1.764608  1
  H          1.121252        0.000000       -2.941046  1
  H          3.229791        0.000000       -2.001550  1
  H          2.534158        0.880930       -0.625711  1
  H          2.534158       -0.880930       -0.625711  1
  C         -0.698226       -0.123116        4.020923  2
  C         -1.026367        1.051706        4.696655  2
  C         -1.263266        1.001275        6.069432  2
  C         -1.173527       -0.206925        6.758074  2
  C         -0.844626       -1.372953        6.069432  2
  C         -0.604764       -1.339318        4.696655  2
  I         -0.342020       -0.060307        1.969616  2
  H         -1.095454        1.988158        4.160291  2
  H         -1.518216        1.910658        6.597790  2
  H         -1.358503       -0.239541        7.823306  2
  H         -0.773173       -2.314691        6.597790  2
  H         -0.349400       -2.242925        4.160291  2

H C N O 0
aug-cc-pVDZ
****
I     0
S    8   1.00
      2.449790D+03           4.190000D-04
      3.598080D+02           2.240000D-03
      1.440580D+01           3.972230D-01
      9.076320D+00          -9.322490D-01
      2.088100D+00           9.371380D-01
      1.034980D+00           3.920860D-01
      3.162840D-01           1.248500D-02
      1.217190D-01          -1.329000D-03
S    1   1.00
      3.162840D-01           1.000000D+00
S    8   1.00
      2.449790D+03           1.750000D-04
      3.598080D+02           1.057000D-03
      1.440580D+01           1.690000D-01
      9.076320D+00          -4.217930D-01
      2.088100D+00           6.388640D-01
      1.034980D+00           3.201150D-01
      3.162840D-01          -8.144280D-01
      1.217190D-01          -4.897980D-01
S    1   1.00
      1.217190D-01           1.000000D+00
S    1   1.00
      4.200000D-02           1.0000000
P    6   1.00
      1.953010D+01           5.893400D-02
      1.108820D+01          -2.309300D-01
      2.715630D+00           6.648010D-01
      1.204300D+00           4.506730D-01
      3.399450D-01           2.898000D-02
      1.108810D-01          -2.889000D-03
P    6   1.00
      1.953010D+01          -1.883600D-02
      1.108820D+01           8.000600D-02
      2.715630D+00          -3.066520D-01
      1.204300D+00          -1.475940D-01
      3.399450D-01           6.075060D-01
      1.108810D-01           5.470490D-01
P    1   1.00
      1.108810D-01           1.000000D+00
P    1   1.00
      3.380000D-02           1.0000000
D    6   1.00
      4.547650D+01           4.266000D-03
      1.319280D+01          -1.362500D-02
      4.227410D+00           3.097560D-01
      1.942800D+00           5.097720D-01
      8.397710D-01           2.974610D-01
      3.000000D-01           4.016400D-02
D    1   1.00
      3.000000D-01           1.000000D+00
D    1   1.00
      1.191000D-01           1.0000000
****

I     0
I-ECP     4     28
g potential
  1
2      1.00000000             0.00000000
s-g potential
  3
2     40.03337600            49.98964900
2     17.30057600           281.00655600
2      8.85172000            61.41673900
p-g potential
  4
2     15.72014100            67.41623900
2     15.20822200           134.80769600
2      8.29418600            14.56654800
2      7.75394900            28.96842200
d-g potential
  4
2     13.81775100            35.53875600
2     13.58780500            53.33975900
2      6.94763000             9.71646600
2      6.96009900            14.97750000
f-g potential
  4
2     18.52295000           -20.17661800
2     18.25103500           -26.08807700
2      7.55790100            -0.22043400
2      7.59740400            -0.22164600


*************** g00022-io.com ***************
%mem=32GB
%nprocshared=16
#p wb97xd/genECP       counterpoise=2

00022 wb97xd/genECP       counterpoise=2

 0  1  0  1  0  1
  C         -1.274553       -0.000000       -2.036158  1
  C          0.000000        0.000000       -1.227123  1
  N          1.157822        0.000000       -1.938251  1
  O          0.000000        0.000000        0.000000  1
  C          2.437727        0.000000       -1.257939  1
  H         -1.102647       -0.000000       -3.110616  1
  H         -1.855539       -0.878858       -1.764608  1
  H         -1.855539        0.878858       -1.764608  1
  H          1.121252        0.000000       -2.941046  1
  H          3.229791        0.000000       -2.001550  1
  H          2.534158        0.880930       -0.625711  1
  H          2.534158       -0.880930       -0.625711  1
  C         -0.666239       -0.242491        4.020923  2
  C         -1.193401        0.857502        4.696655  2
  C         -1.417944        0.766699        6.069432  2
  C         -1.119767       -0.407562        6.758074  2
  C         -0.593383       -1.498762        6.069432  2
  C         -0.363006       -1.423987        4.696655  2
  I         -0.326352       -0.118782        1.969616  2
  H         -1.424052        1.767730        4.160291  2
  H         -1.826933        1.617995        6.597790  2
  H         -1.296268       -0.471803        7.823306  2
  H         -0.359485       -2.413786        6.597790  2
  H          0.045388       -2.269522        4.160291  2

H C N O 0
aug-cc-pVDZ
****
I     0
S    8   1.00
      2.449790D+03           4.190000D-04
      3.598080D+02           2.240000D-03
      1.440580D+01           3.972230D-01
      9.076320D+00          -9.322490D-01
      2.088100D+00           9.371380D-01
      1.034980D+00           3.920860D-01
      3.162840D-01           1.248500D-02
      1.217190D-01          -1.329000D-03
S    1   1.00
      3.162840D-01           1.000000D+00
S    8   1.00
      2.449790D+03           1.750000D-04
      3.598080D+02           1.057000D-03
      1.440580D+01           1.690000D-01
      9.076320D+00          -4.217930D-01
      2.088100D+00           6.388640D-01
      1.034980D+00           3.201150D-01
      3.162840D-01          -8.144280D-01
      1.217190D-01          -4.897980D-01
S    1   1.00
      1.217190D-01           1.000000D+00
S    1   1.00
      4.200000D-02           1.0000000
P    6   1.00
      1.953010D+01           5.893400D-02
      1.108820D+01          -2.309300D-01
      2.715630D+00           6.648010D-01
      1.204300D+00           4.506730D-01
      3.399450D-01           2.898000D-02
      1.108810D-01          -2.889000D-03
P    6   1.00
      1.953010D+01          -1.883600D-02
      1.108820D+01           8.000600D-02
      2.715630D+00          -3.066520D-01
      1.204300D+00          -1.475940D-01
      3.399450D-01           6.075060D-01
      1.108810D-01           5.470490D-01
P    1   1.00
      1.108810D-01           1.000000D+00
P    1   1.00
      3.380000D-02           1.0000000
D    6   1.00
      4.547650D+01           4.266000D-03
      1.319280D+01          -1.362500D-02
      4.227410D+00           3.097560D-01
      1.942800D+00           5.097720D-01
      8.397710D-01           2.974610D-01
      3.000000D-01           4.016400D-02
D    1   1.00
      3.000000D-01           1.000000D+00
D    1   1.00
      1.191000D-01           1.0000000
****

I     0
I-ECP     4     28
g potential
  1
2      1.00000000             0.00000000
s-g potential
  3
2     40.03337600            49.98964900
2     17.30057600           281.00655600
2      8.85172000            61.41673900
p-g potential
  4
2     15.72014100            67.41623900
2     15.20822200           134.80769600
2      8.29418600            14.56654800
2      7.75394900            28.96842200
d-g potential
  4
2     13.81775100            35.53875600
2     13.58780500            53.33975900
2      6.94763000             9.71646600
2      6.96009900            14.97750000
f-g potential
  4
2     18.52295000           -20.17661800
2     18.25103500           -26.08807700
2      7.55790100            -0.22043400
2      7.59740400            -0.22164600


*************** g00023-io.com ***************
%mem=32GB
%nprocshared=16
#p wb97xd/genECP       counterpoise=2

00023 wb97xd/genECP       counterpoise=2

 0  1  0  1  0  1
  C         -1.274553       -0.000000       -2.036158  1
  C          0.000000        0.000000       -1.227123  1
  N          1.157822        0.000000       -1.938251  1
  O          0.000000        0.000000        0.000000  1
  C          2.437727        0.000000       -1.257939  1
  H         -1.102647       -0.000000       -3.110616  1
  H         -1.855539       -0.878858       -1.764608  1
  H         -1.855539        0.878858       -1.764608  1
  H          1.121252        0.000000       -2.941046  1
  H          3.229791        0.000000       -2.001550  1
  H          2.534158        0.880930       -0.625711  1
  H          2.534158       -0.880930       -0.625711  1
  C         -0.614010       -0.354499        4.020923  2
  C         -1.324174        0.637242        4.696655  2
  C         -1.529538        0.508828        6.069432  2
  C         -1.031983       -0.595815        6.758074  2
  C         -0.324111       -1.579033        6.069432  2
  C         -0.110219       -1.465389        4.696655  2
  I         -0.300767       -0.173648        1.969616  2
  H         -1.709380        1.493590        4.160291  2
  H         -2.080140        1.276171        6.597790  2
  H         -1.194647       -0.689730        7.823306  2
  H          0.065126       -2.439539        6.597790  2
  H          0.438797       -2.227162        4.160291  2

H C N O 0
aug-cc-pVDZ
****
I     0
S    8   1.00
      2.449790D+03           4.190000D-04
      3.598080D+02           2.240000D-03
      1.440580D+01           3.972230D-01
      9.076320D+00          -9.322490D-01
      2.088100D+00           9.371380D-01
      1.034980D+00           3.920860D-01
      3.162840D-01           1.248500D-02
      1.217190D-01          -1.329000D-03
S    1   1.00
      3.162840D-01           1.000000D+00
S    8   1.00
      2.449790D+03           1.750000D-04
      3.598080D+02           1.057000D-03
      1.440580D+01           1.690000D-01
      9.076320D+00          -4.217930D-01
      2.088100D+00           6.388640D-01
      1.034980D+00           3.201150D-01
      3.162840D-01          -8.144280D-01
      1.217190D-01          -4.897980D-01
S    1   1.00
      1.217190D-01           1.000000D+00
S    1   1.00
      4.200000D-02           1.0000000
P    6   1.00
      1.953010D+01           5.893400D-02
      1.108820D+01          -2.309300D-01
      2.715630D+00           6.648010D-01
      1.204300D+00           4.506730D-01
      3.399450D-01           2.898000D-02
      1.108810D-01          -2.889000D-03
P    6   1.00
      1.953010D+01          -1.883600D-02
      1.108820D+01           8.000600D-02
      2.715630D+00          -3.066520D-01
      1.204300D+00          -1.475940D-01
      3.399450D-01           6.075060D-01
      1.108810D-01           5.470490D-01
P    1   1.00
      1.108810D-01           1.000000D+00
P    1   1.00
      3.380000D-02           1.0000000
D    6   1.00
      4.547650D+01           4.266000D-03
      1.319280D+01          -1.362500D-02
      4.227410D+00           3.097560D-01
      1.942800D+00           5.097720D-01
      8.397710D-01           2.974610D-01
      3.000000D-01           4.016400D-02
D    1   1.00
      3.000000D-01           1.000000D+00
D    1   1.00
      1.191000D-01           1.0000000
****

I     0
I-ECP     4     28
g potential
  1
2      1.00000000             0.00000000
s-g potential
  3
2     40.03337600            49.98964900
2     17.30057600           281.00655600
2      8.85172000            61.41673900
p-g potential
  4
2     15.72014100            67.41623900
2     15.20822200           134.80769600
2      8.29418600            14.56654800
2      7.75394900            28.96842200
d-g potential
  4
2     13.81775100            35.53875600
2     13.58780500            53.33975900
2      6.94763000             9.71646600
2      6.96009900            14.97750000
f-g potential
  4
2     18.52295000           -20.17661800
2     18.25103500           -26.08807700
2      7.55790100            -0.22043400
2      7.59740400            -0.22164600


*************** g00024-io.com ***************
%mem=32GB
%nprocshared=16
#p wb97xd/genECP       counterpoise=2

00024 wb97xd/genECP       counterpoise=2

 0  1  0  1  0  1
  C         -1.274553       -0.000000       -2.036158  1
  C          0.000000        0.000000       -1.227123  1
  N          1.157822        0.000000       -1.938251  1
  O          0.000000        0.000000        0.000000  1
  C          2.437727        0.000000       -1.257939  1
  H         -1.102647       -0.000000       -3.110616  1
  H         -1.855539       -0.878858       -1.764608  1
  H         -1.855539        0.878858       -1.764608  1
  H          1.121252        0.000000       -2.941046  1
  H          3.229791        0.000000       -2.001550  1
  H          2.534158        0.880930       -0.625711  1
  H          2.534158       -0.880930       -0.625711  1
  C         -0.543123       -0.455735        4.020923  2
  C         -1.414713        0.397621        4.696655  2
  C         -1.594658        0.235496        6.069432  2
  C         -0.912842       -0.765965        6.758074  2
  C         -0.044991       -1.611325        6.069432  2
  C          0.145918       -1.462266        4.696655  2
  I         -0.266044       -0.223238        1.969616  2
  H         -1.942770        1.174068        4.160291  2
  H         -2.270142        0.895570        6.597790  2
  H         -1.056728       -0.886700        7.823306  2
  H          0.487758       -2.391168        6.597790  2
  H          0.818873       -2.117130        4.160291  2

H C N O 0
aug-cc-pVDZ
****
I     0
S    8   1.00
      2.449790D+03           4.190000D-04
      3.598080D+02           2.240000D-03
      1.440580D+01           3.972230D-01
      9.076320D+00          -9.322490D-01
      2.088100D+00           9.371380D-01
      1.034980D+00           3.920860D-01
      3.162840D-01           1.248500D-02
      1.217190D-01          -1.329000D-03
S    1   1.00
      3.162840D-01           1.000000D+00
S    8   1.00
      2.449790D+03           1.750000D-04
      3.598080D+02           1.057000D-03
      1.440580D+01           1.690000D-01
      9.076320D+00          -4.217930D-01
      2.088100D+00           6.388640D-01
      1.034980D+00           3.201150D-01
      3.162840D-01          -8.144280D-01
      1.217190D-01          -4.897980D-01
S    1   1.00
      1.217190D-01           1.000000D+00
S    1   1.00
      4.200000D-02           1.0000000
P    6   1.00
      1.953010D+01           5.893400D-02
      1.108820D+01          -2.309300D-01
      2.715630D+00           6.648010D-01
      1.204300D+00           4.506730D-01
      3.399450D-01           2.898000D-02
      1.108810D-01          -2.889000D-03
P    6   1.00
      1.953010D+01          -1.883600D-02
      1.108820D+01           8.000600D-02
      2.715630D+00          -3.066520D-01
      1.204300D+00          -1.475940D-01
      3.399450D-01           6.075060D-01
      1.108810D-01           5.470490D-01
P    1   1.00
      1.108810D-01           1.000000D+00
P    1   1.00
      3.380000D-02           1.0000000
D    6   1.00
      4.547650D+01           4.266000D-03
      1.319280D+01          -1.362500D-02
      4.227410D+00           3.097560D-01
      1.942800D+00           5.097720D-01
      8.397710D-01           2.974610D-01
      3.000000D-01           4.016400D-02
D    1   1.00
      3.000000D-01           1.000000D+00
D    1   1.00
      1.191000D-01           1.0000000
****

I     0
I-ECP     4     28
g potential
  1
2      1.00000000             0.00000000
s-g potential
  3
2     40.03337600            49.98964900
2     17.30057600           281.00655600
2      8.85172000            61.41673900
p-g potential
  4
2     15.72014100            67.41623900
2     15.20822200           134.80769600
2      8.29418600            14.56654800
2      7.75394900            28.96842200
d-g potential
  4
2     13.81775100            35.53875600
2     13.58780500            53.33975900
2      6.94763000             9.71646600
2      6.96009900            14.97750000
f-g potential
  4
2     18.52295000           -20.17661800
2     18.25103500           -26.08807700
2      7.55790100            -0.22043400
2      7.59740400            -0.22164600


*************** g00025-io.com ***************
%mem=32GB
%nprocshared=16
#p wb97xd/genECP       counterpoise=2

00025 wb97xd/genECP       counterpoise=2

 0  1  0  1  0  1
  C         -1.274553       -0.000000       -2.036158  1
  C          0.000000        0.000000       -1.227123  1
  N          1.157822        0.000000       -1.938251  1
  O          0.000000        0.000000        0.000000  1
  C          2.437727        0.000000       -1.257939  1
  H         -1.102647       -0.000000       -3.110616  1
  H         -1.855539       -0.878858       -1.764608  1
  H         -1.855539        0.878858       -1.764608  1
  H          1.121252        0.000000       -2.941046  1
  H          3.229791        0.000000       -2.001550  1
  H          2.534158        0.880930       -0.625711  1
  H          2.534158       -0.880930       -0.625711  1
  C         -0.455735       -0.543123        4.020923  2
  C         -1.462266        0.145918        4.696655  2
  C         -1.611325       -0.044991        6.069432  2
  C         -0.765965       -0.912842        6.758074  2
  C          0.235496       -1.594658        6.069432  2
  C          0.397621       -1.414713        4.696655  2
  I         -0.223238       -0.266044        1.969616  2
  H         -2.117130        0.818873        4.160291  2
  H         -2.391168        0.487758        6.597790  2
  H         -0.886700       -1.056728        7.823306  2
  H          0.895570       -2.270142        6.597790  2
  H          1.174068       -1.942770        4.160291  2

H C N O 0
aug-cc-pVDZ
****
I     0
S    8   1.00
      2.449790D+03           4.190000D-04
      3.598080D+02           2.240000D-03
      1.440580D+01           3.972230D-01
      9.076320D+00          -9.322490D-01
      2.088100D+00           9.371380D-01
      1.034980D+00           3.920860D-01
      3.162840D-01           1.248500D-02
      1.217190D-01          -1.329000D-03
S    1   1.00
      3.162840D-01           1.000000D+00
S    8   1.00
      2.449790D+03           1.750000D-04
      3.598080D+02           1.057000D-03
      1.440580D+01           1.690000D-01
      9.076320D+00          -4.217930D-01
      2.088100D+00           6.388640D-01
      1.034980D+00           3.201150D-01
      3.162840D-01          -8.144280D-01
      1.217190D-01          -4.897980D-01
S    1   1.00
      1.217190D-01           1.000000D+00
S    1   1.00
      4.200000D-02           1.0000000
P    6   1.00
      1.953010D+01           5.893400D-02
      1.108820D+01          -2.309300D-01
      2.715630D+00           6.648010D-01
      1.204300D+00           4.506730D-01
      3.399450D-01           2.898000D-02
      1.108810D-01          -2.889000D-03
P    6   1.00
      1.953010D+01          -1.883600D-02
      1.108820D+01           8.000600D-02
      2.715630D+00          -3.066520D-01
      1.204300D+00          -1.475940D-01
      3.399450D-01           6.075060D-01
      1.108810D-01           5.470490D-01
P    1   1.00
      1.108810D-01           1.000000D+00
P    1   1.00
      3.380000D-02           1.0000000
D    6   1.00
      4.547650D+01           4.266000D-03
      1.319280D+01          -1.362500D-02
      4.227410D+00           3.097560D-01
      1.942800D+00           5.097720D-01
      8.397710D-01           2.974610D-01
      3.000000D-01           4.016400D-02
D    1   1.00
      3.000000D-01           1.000000D+00
D    1   1.00
      1.191000D-01           1.0000000
****

I     0
I-ECP     4     28
g potential
  1
2      1.00000000             0.00000000
s-g potential
  3
2     40.03337600            49.98964900
2     17.30057600           281.00655600
2      8.85172000            61.41673900
p-g potential
  4
2     15.72014100            67.41623900
2     15.20822200           134.80769600
2      8.29418600            14.56654800
2      7.75394900            28.96842200
d-g potential
  4
2     13.81775100            35.53875600
2     13.58780500            53.33975900
2      6.94763000             9.71646600
2      6.96009900            14.97750000
f-g potential
  4
2     18.52295000           -20.17661800
2     18.25103500           -26.08807700
2      7.55790100            -0.22043400
2      7.59740400            -0.22164600


*************** g00026-io.com ***************
%mem=32GB
%nprocshared=16
#p wb97xd/genECP       counterpoise=2

00026 wb97xd/genECP       counterpoise=2

 0  1  0  1  0  1
  C         -1.274553       -0.000000       -2.036158  1
  C          0.000000        0.000000       -1.227123  1
  N          1.157822        0.000000       -1.938251  1
  O          0.000000        0.000000        0.000000  1
  C          2.437727        0.000000       -1.257939  1
  H         -1.102647       -0.000000       -3.110616  1
  H         -1.855539       -0.878858       -1.764608  1
  H         -1.855539        0.878858       -1.764608  1
  H          1.121252        0.000000       -2.941046  1
  H          3.229791        0.000000       -2.001550  1
  H          2.534158        0.880930       -0.625711  1
  H          2.534158       -0.880930       -0.625711  1
  C         -0.354499       -0.614010        4.020923  2
  C         -1.465389       -0.110219        4.696655  2
  C         -1.579033       -0.324111        6.069432  2
  C         -0.595815       -1.031983        6.758074  2
  C          0.508828       -1.529538        6.069432  2
  C          0.637242       -1.324174        4.696655  2
  I         -0.173648       -0.300767        1.969616  2
  H         -2.227162        0.438797        4.160291  2
  H         -2.439539        0.065126        6.597790  2
  H         -0.689730       -1.194647        7.823306  2
  H          1.276171       -2.080140        6.597790  2
  H          1.493590       -1.709380        4.160291  2

H C N O 0
aug-cc-pVDZ
****
I     0
S    8   1.00
      2.449790D+03           4.190000D-04
      3.598080D+02           2.240000D-03
      1.440580D+01           3.972230D-01
      9.076320D+00          -9.322490D-01
      2.088100D+00           9.371380D-01
      1.034980D+00           3.920860D-01
      3.162840D-01           1.248500D-02
      1.217190D-01          -1.329000D-03
S    1   1.00
      3.162840D-01           1.000000D+00
S    8   1.00
      2.449790D+03           1.750000D-04
      3.598080D+02           1.057000D-03
      1.440580D+01           1.690000D-01
      9.076320D+00          -4.217930D-01
      2.088100D+00           6.388640D-01
      1.034980D+00           3.201150D-01
      3.162840D-01          -8.144280D-01
      1.217190D-01          -4.897980D-01
S    1   1.00
      1.217190D-01           1.000000D+00
S    1   1.00
      4.200000D-02           1.0000000
P    6   1.00
      1.953010D+01           5.893400D-02
      1.108820D+01          -2.309300D-01
      2.715630D+00           6.648010D-01
      1.204300D+00           4.506730D-01
      3.399450D-01           2.898000D-02
      1.108810D-01          -2.889000D-03
P    6   1.00
      1.953010D+01          -1.883600D-02
      1.108820D+01           8.000600D-02
      2.715630D+00          -3.066520D-01
      1.204300D+00          -1.475940D-01
      3.399450D-01           6.075060D-01
      1.108810D-01           5.470490D-01
P    1   1.00
      1.108810D-01           1.000000D+00
P    1   1.00
      3.380000D-02           1.0000000
D    6   1.00
      4.547650D+01           4.266000D-03
      1.319280D+01          -1.362500D-02
      4.227410D+00           3.097560D-01
      1.942800D+00           5.097720D-01
      8.397710D-01           2.974610D-01
      3.000000D-01           4.016400D-02
D    1   1.00
      3.000000D-01           1.000000D+00
D    1   1.00
      1.191000D-01           1.0000000
****

I     0
I-ECP     4     28
g potential
  1
2      1.00000000             0.00000000
s-g potential
  3
2     40.03337600            49.98964900
2     17.30057600           281.00655600
2      8.85172000            61.41673900
p-g potential
  4
2     15.72014100            67.41623900
2     15.20822200           134.80769600
2      8.29418600            14.56654800
2      7.75394900            28.96842200
d-g potential
  4
2     13.81775100            35.53875600
2     13.58780500            53.33975900
2      6.94763000             9.71646600
2      6.96009900            14.97750000
f-g potential
  4
2     18.52295000           -20.17661800
2     18.25103500           -26.08807700
2      7.55790100            -0.22043400
2      7.59740400            -0.22164600


*************** g00027-io.com ***************
%mem=32GB
%nprocshared=16
#p wb97xd/genECP       counterpoise=2

00027 wb97xd/genECP       counterpoise=2

 0  1  0  1  0  1
  C         -1.274553       -0.000000       -2.036158  1
  C          0.000000        0.000000       -1.227123  1
  N          1.157822        0.000000       -1.938251  1
  O          0.000000        0.000000        0.000000  1
  C          2.437727        0.000000       -1.257939  1
  H         -1.102647       -0.000000       -3.110616  1
  H         -1.855539       -0.878858       -1.764608  1
  H         -1.855539        0.878858       -1.764608  1
  H          1.121252        0.000000       -2.941046  1
  H          3.229791        0.000000       -2.001550  1
  H          2.534158        0.880930       -0.625711  1
  H          2.534158       -0.880930       -0.625711  1
  C         -0.242491       -0.666239        4.020923  2
  C         -1.423987       -0.363006        4.696655  2
  C         -1.498762       -0.593383        6.069432  2
  C         -0.407562       -1.119767        6.758074  2
  C          0.766699       -1.417944        6.069432  2
  C          0.857502       -1.193401        4.696655  2
  I         -0.118782       -0.326352        1.969616  2
  H         -2.269522        0.045388        4.160291  2
  H         -2.413786       -0.359485        6.597790  2
  H         -0.471803       -1.296268        7.823306  2
  H          1.617995       -1.826933        6.597790  2
  H          1.767730       -1.424052        4.160291  2

H C N O 0
aug-cc-pVDZ
****
I     0
S    8   1.00
      2.449790D+03           4.190000D-04
      3.598080D+02           2.240000D-03
      1.440580D+01           3.972230D-01
      9.076320D+00          -9.322490D-01
      2.088100D+00           9.371380D-01
      1.034980D+00           3.920860D-01
      3.162840D-01           1.248500D-02
      1.217190D-01          -1.329000D-03
S    1   1.00
      3.162840D-01           1.000000D+00
S    8   1.00
      2.449790D+03           1.750000D-04
      3.598080D+02           1.057000D-03
      1.440580D+01           1.690000D-01
      9.076320D+00          -4.217930D-01
      2.088100D+00           6.388640D-01
      1.034980D+00           3.201150D-01
      3.162840D-01          -8.144280D-01
      1.217190D-01          -4.897980D-01
S    1   1.00
      1.217190D-01           1.000000D+00
S    1   1.00
      4.200000D-02           1.0000000
P    6   1.00
      1.953010D+01           5.893400D-02
      1.108820D+01          -2.309300D-01
      2.715630D+00           6.648010D-01
      1.204300D+00           4.506730D-01
      3.399450D-01           2.898000D-02
      1.108810D-01          -2.889000D-03
P    6   1.00
      1.953010D+01          -1.883600D-02
      1.108820D+01           8.000600D-02
      2.715630D+00          -3.066520D-01
      1.204300D+00          -1.475940D-01
      3.399450D-01           6.075060D-01
      1.108810D-01           5.470490D-01
P    1   1.00
      1.108810D-01           1.000000D+00
P    1   1.00
      3.380000D-02           1.0000000
D    6   1.00
      4.547650D+01           4.266000D-03
      1.319280D+01          -1.362500D-02
      4.227410D+00           3.097560D-01
      1.942800D+00           5.097720D-01
      8.397710D-01           2.974610D-01
      3.000000D-01           4.016400D-02
D    1   1.00
      3.000000D-01           1.000000D+00
D    1   1.00
      1.191000D-01           1.0000000
****

I     0
I-ECP     4     28
g potential
  1
2      1.00000000             0.00000000
s-g potential
  3
2     40.03337600            49.98964900
2     17.30057600           281.00655600
2      8.85172000            61.41673900
p-g potential
  4
2     15.72014100            67.41623900
2     15.20822200           134.80769600
2      8.29418600            14.56654800
2      7.75394900            28.96842200
d-g potential
  4
2     13.81775100            35.53875600
2     13.58780500            53.33975900
2      6.94763000             9.71646600
2      6.96009900            14.97750000
f-g potential
  4
2     18.52295000           -20.17661800
2     18.25103500           -26.08807700
2      7.55790100            -0.22043400
2      7.59740400            -0.22164600


*************** g00028-io.com ***************
%mem=32GB
%nprocshared=16
#p wb97xd/genECP       counterpoise=2

00028 wb97xd/genECP       counterpoise=2

 0  1  0  1  0  1
  C         -1.274553       -0.000000       -2.036158  1
  C          0.000000        0.000000       -1.227123  1
  N          1.157822        0.000000       -1.938251  1
  O          0.000000        0.000000        0.000000  1
  C          2.437727        0.000000       -1.257939  1
  H         -1.102647       -0.000000       -3.110616  1
  H         -1.855539       -0.878858       -1.764608  1
  H         -1.855539        0.878858       -1.764608  1
  H          1.121252        0.000000       -2.941046  1
  H          3.229791        0.000000       -2.001550  1
  H          2.534158        0.880930       -0.625711  1
  H          2.534158       -0.880930       -0.625711  1
  C         -0.123116       -0.698226        4.020923  2
  C         -1.339318       -0.604764        4.696655  2
  C         -1.372953       -0.844626        6.069432  2
  C         -0.206925       -1.173527        6.758074  2
  C          1.001275       -1.263266        6.069432  2
  C          1.051706       -1.026367        4.696655  2
  I         -0.060307       -0.342020        1.969616  2
  H         -2.242925       -0.349400        4.160291  2
  H         -2.314691       -0.773173        6.597790  2
  H         -0.239541       -1.358503        7.823306  2
  H          1.910658       -1.518216        6.597790  2
  H          1.988158       -1.095454        4.160291  2

H C N O 0
aug-cc-pVDZ
****
I     0
S    8   1.00
      2.449790D+03           4.190000D-04
      3.598080D+02           2.240000D-03
      1.440580D+01           3.972230D-01
      9.076320D+00          -9.322490D-01
      2.088100D+00           9.371380D-01
      1.034980D+00           3.920860D-01
      3.162840D-01           1.248500D-02
      1.217190D-01          -1.329000D-03
S    1   1.00
      3.162840D-01           1.000000D+00
S    8   1.00
      2.449790D+03           1.750000D-04
      3.598080D+02           1.057000D-03
      1.440580D+01           1.690000D-01
      9.076320D+00          -4.217930D-01
      2.088100D+00           6.388640D-01
      1.034980D+00           3.201150D-01
      3.162840D-01          -8.144280D-01
      1.217190D-01          -4.897980D-01
S    1   1.00
      1.217190D-01           1.000000D+00
S    1   1.00
      4.200000D-02           1.0000000
P    6   1.00
      1.953010D+01           5.893400D-02
      1.108820D+01          -2.309300D-01
      2.715630D+00           6.648010D-01
      1.204300D+00           4.506730D-01
      3.399450D-01           2.898000D-02
      1.108810D-01          -2.889000D-03
P    6   1.00
      1.953010D+01          -1.883600D-02
      1.108820D+01           8.000600D-02
      2.715630D+00          -3.066520D-01
      1.204300D+00          -1.475940D-01
      3.399450D-01           6.075060D-01
      1.108810D-01           5.470490D-01
P    1   1.00
      1.108810D-01           1.000000D+00
P    1   1.00
      3.380000D-02           1.0000000
D    6   1.00
      4.547650D+01           4.266000D-03
      1.319280D+01          -1.362500D-02
      4.227410D+00           3.097560D-01
      1.942800D+00           5.097720D-01
      8.397710D-01           2.974610D-01
      3.000000D-01           4.016400D-02
D    1   1.00
      3.000000D-01           1.000000D+00
D    1   1.00
      1.191000D-01           1.0000000
****

I     0
I-ECP     4     28
g potential
  1
2      1.00000000             0.00000000
s-g potential
  3
2     40.03337600            49.98964900
2     17.30057600           281.00655600
2      8.85172000            61.41673900
p-g potential
  4
2     15.72014100            67.41623900
2     15.20822200           134.80769600
2      8.29418600            14.56654800
2      7.75394900            28.96842200
d-g potential
  4
2     13.81775100            35.53875600
2     13.58780500            53.33975900
2      6.94763000             9.71646600
2      6.96009900            14.97750000
f-g potential
  4
2     18.52295000           -20.17661800
2     18.25103500           -26.08807700
2      7.55790100            -0.22043400
2      7.59740400            -0.22164600


*************** g00029-io.com ***************
%mem=32GB
%nprocshared=16
#p wb97xd/genECP       counterpoise=2

00029 wb97xd/genECP       counterpoise=2

 0  1  0  1  0  1
  C         -1.274553       -0.000000       -2.036158  1
  C          0.000000        0.000000       -1.227123  1
  N          1.157822        0.000000       -1.938251  1
  O          0.000000        0.000000        0.000000  1
  C          2.437727        0.000000       -1.257939  1
  H         -1.102647       -0.000000       -3.110616  1
  H         -1.855539       -0.878858       -1.764608  1
  H         -1.855539        0.878858       -1.764608  1
  H          1.121252        0.000000       -2.941046  1
  H          3.229791        0.000000       -2.001550  1
  H          2.534158        0.880930       -0.625711  1
  H          2.534158       -0.880930       -0.625711  1
  C         -0.000000       -0.708997        4.020923  2
  C         -1.213955       -0.828147        4.696655  2
  C         -1.205427       -1.070205        6.069432  2
  C         -0.000000       -1.191631        6.758074  2
  C          1.205427       -1.070205        6.069432  2
  C          1.213955       -0.828147        4.696655  2
  I         -0.000000       -0.347296        1.969616  2
  H         -2.148177       -0.733572        4.160291  2
  H         -2.145266       -1.163368        6.597790  2
  H         -0.000000       -1.379460        7.823306  2
  H          2.145266       -1.163368        6.597790  2
  H          2.148177       -0.733572        4.160291  2

H C N O 0
aug-cc-pVDZ
****
I     0
S    8   1.00
      2.449790D+03           4.190000D-04
      3.598080D+02           2.240000D-03
      1.440580D+01           3.972230D-01
      9.076320D+00          -9.322490D-01
      2.088100D+00           9.371380D-01
      1.034980D+00           3.920860D-01
      3.162840D-01           1.248500D-02
      1.217190D-01          -1.329000D-03
S    1   1.00
      3.162840D-01           1.000000D+00
S    8   1.00
      2.449790D+03           1.750000D-04
      3.598080D+02           1.057000D-03
      1.440580D+01           1.690000D-01
      9.076320D+00          -4.217930D-01
      2.088100D+00           6.388640D-01
      1.034980D+00           3.201150D-01
      3.162840D-01          -8.144280D-01
      1.217190D-01          -4.897980D-01
S    1   1.00
      1.217190D-01           1.000000D+00
S    1   1.00
      4.200000D-02           1.0000000
P    6   1.00
      1.953010D+01           5.893400D-02
      1.108820D+01          -2.309300D-01
      2.715630D+00           6.648010D-01
      1.204300D+00           4.506730D-01
      3.399450D-01           2.898000D-02
      1.108810D-01          -2.889000D-03
P    6   1.00
      1.953010D+01          -1.883600D-02
      1.108820D+01           8.000600D-02
      2.715630D+00          -3.066520D-01
      1.204300D+00          -1.475940D-01
      3.399450D-01           6.075060D-01
      1.108810D-01           5.470490D-01
P    1   1.00
      1.108810D-01           1.000000D+00
P    1   1.00
      3.380000D-02           1.0000000
D    6   1.00
      4.547650D+01           4.266000D-03
      1.319280D+01          -1.362500D-02
      4.227410D+00           3.097560D-01
      1.942800D+00           5.097720D-01
      8.397710D-01           2.974610D-01
      3.000000D-01           4.016400D-02
D    1   1.00
      3.000000D-01           1.000000D+00
D    1   1.00
      1.191000D-01           1.0000000
****

I     0
I-ECP     4     28
g potential
  1
2      1.00000000             0.00000000
s-g potential
  3
2     40.03337600            49.98964900
2     17.30057600           281.00655600
2      8.85172000            61.41673900
p-g potential
  4
2     15.72014100            67.41623900
2     15.20822200           134.80769600
2      8.29418600            14.56654800
2      7.75394900            28.96842200
d-g potential
  4
2     13.81775100            35.53875600
2     13.58780500            53.33975900
2      6.94763000             9.71646600
2      6.96009900            14.97750000
f-g potential
  4
2     18.52295000           -20.17661800
2     18.25103500           -26.08807700
2      7.55790100            -0.22043400
2      7.59740400            -0.22164600


*************** g00030-io.com ***************
%mem=32GB
%nprocshared=16
#p wb97xd/genECP       counterpoise=2

00030 wb97xd/genECP       counterpoise=2

 0  1  0  1  0  1
  C         -1.274553       -0.000000       -2.036158  1
  C          0.000000        0.000000       -1.227123  1
  N          1.157822        0.000000       -1.938251  1
  O          0.000000        0.000000        0.000000  1
  C          2.437727        0.000000       -1.257939  1
  H         -1.102647       -0.000000       -3.110616  1
  H         -1.855539       -0.878858       -1.764608  1
  H         -1.855539        0.878858       -1.764608  1
  H          1.121252        0.000000       -2.941046  1
  H          3.229791        0.000000       -2.001550  1
  H          2.534158        0.880930       -0.625711  1
  H          2.534158       -0.880930       -0.625711  1
  C          0.123116       -0.698226        4.020923  2
  C         -1.051706       -1.026367        4.696655  2
  C         -1.001275       -1.263266        6.069432  2
  C          0.206925       -1.173527        6.758074  2
  C          1.372953       -0.844626        6.069432  2
  C          1.339318       -0.604764        4.696655  2
  I          0.060307       -0.342020        1.969616  2
  H         -1.988158       -1.095454        4.160291  2
  H         -1.910658       -1.518216        6.597790  2
  H          0.239541       -1.358503        7.823306  2
  H          2.314691       -0.773173        6.597790  2
  H          2.242925       -0.349400        4.160291  2

H C N O 0
aug-cc-pVDZ
****
I     0
S    8   1.00
      2.449790D+03           4.190000D-04
      3.598080D+02           2.240000D-03
      1.440580D+01           3.972230D-01
      9.076320D+00          -9.322490D-01
      2.088100D+00           9.371380D-01
      1.034980D+00           3.920860D-01
      3.162840D-01           1.248500D-02
      1.217190D-01          -1.329000D-03
S    1   1.00
      3.162840D-01           1.000000D+00
S    8   1.00
      2.449790D+03           1.750000D-04
      3.598080D+02           1.057000D-03
      1.440580D+01           1.690000D-01
      9.076320D+00          -4.217930D-01
      2.088100D+00           6.388640D-01
      1.034980D+00           3.201150D-01
      3.162840D-01          -8.144280D-01
      1.217190D-01          -4.897980D-01
S    1   1.00
      1.217190D-01           1.000000D+00
S    1   1.00
      4.200000D-02           1.0000000
P    6   1.00
      1.953010D+01           5.893400D-02
      1.108820D+01          -2.309300D-01
      2.715630D+00           6.648010D-01
      1.204300D+00           4.506730D-01
      3.399450D-01           2.898000D-02
      1.108810D-01          -2.889000D-03
P    6   1.00
      1.953010D+01          -1.883600D-02
      1.108820D+01           8.000600D-02
      2.715630D+00          -3.066520D-01
      1.204300D+00          -1.475940D-01
      3.399450D-01           6.075060D-01
      1.108810D-01           5.470490D-01
P    1   1.00
      1.108810D-01           1.000000D+00
P    1   1.00
      3.380000D-02           1.0000000
D    6   1.00
      4.547650D+01           4.266000D-03
      1.319280D+01          -1.362500D-02
      4.227410D+00           3.097560D-01
      1.942800D+00           5.097720D-01
      8.397710D-01           2.974610D-01
      3.000000D-01           4.016400D-02
D    1   1.00
      3.000000D-01           1.000000D+00
D    1   1.00
      1.191000D-01           1.0000000
****

I     0
I-ECP     4     28
g potential
  1
2      1.00000000             0.00000000
s-g potential
  3
2     40.03337600            49.98964900
2     17.30057600           281.00655600
2      8.85172000            61.41673900
p-g potential
  4
2     15.72014100            67.41623900
2     15.20822200           134.80769600
2      8.29418600            14.56654800
2      7.75394900            28.96842200
d-g potential
  4
2     13.81775100            35.53875600
2     13.58780500            53.33975900
2      6.94763000             9.71646600
2      6.96009900            14.97750000
f-g potential
  4
2     18.52295000           -20.17661800
2     18.25103500           -26.08807700
2      7.55790100            -0.22043400
2      7.59740400            -0.22164600


*************** g00031-io.com ***************
%mem=32GB
%nprocshared=16
#p wb97xd/genECP       counterpoise=2

00031 wb97xd/genECP       counterpoise=2

 0  1  0  1  0  1
  C         -1.274553       -0.000000       -2.036158  1
  C          0.000000        0.000000       -1.227123  1
  N          1.157822        0.000000       -1.938251  1
  O          0.000000        0.000000        0.000000  1
  C          2.437727        0.000000       -1.257939  1
  H         -1.102647       -0.000000       -3.110616  1
  H         -1.855539       -0.878858       -1.764608  1
  H         -1.855539        0.878858       -1.764608  1
  H          1.121252        0.000000       -2.941046  1
  H          3.229791        0.000000       -2.001550  1
  H          2.534158        0.880930       -0.625711  1
  H          2.534158       -0.880930       -0.625711  1
  C          0.242491       -0.666239        4.020923  2
  C         -0.857502       -1.193401        4.696655  2
  C         -0.766699       -1.417944        6.069432  2
  C          0.407562       -1.119767        6.758074  2
  C          1.498762       -0.593383        6.069432  2
  C          1.423987       -0.363006        4.696655  2
  I          0.118782       -0.326352        1.969616  2
  H         -1.767730       -1.424052        4.160291  2
  H         -1.617995       -1.826933        6.597790  2
  H          0.471803       -1.296268        7.823306  2
  H          2.413786       -0.359485        6.597790  2
  H          2.269522        0.045388        4.160291  2

H C N O 0
aug-cc-pVDZ
****
I     0
S    8   1.00
      2.449790D+03           4.190000D-04
      3.598080D+02           2.240000D-03
      1.440580D+01           3.972230D-01
      9.076320D+00          -9.322490D-01
      2.088100D+00           9.371380D-01
      1.034980D+00           3.920860D-01
      3.162840D-01           1.248500D-02
      1.217190D-01          -1.329000D-03
S    1   1.00
      3.162840D-01           1.000000D+00
S    8   1.00
      2.449790D+03           1.750000D-04
      3.598080D+02           1.057000D-03
      1.440580D+01           1.690000D-01
      9.076320D+00          -4.217930D-01
      2.088100D+00           6.388640D-01
      1.034980D+00           3.201150D-01
      3.162840D-01          -8.144280D-01
      1.217190D-01          -4.897980D-01
S    1   1.00
      1.217190D-01           1.000000D+00
S    1   1.00
      4.200000D-02           1.0000000
P    6   1.00
      1.953010D+01           5.893400D-02
      1.108820D+01          -2.309300D-01
      2.715630D+00           6.648010D-01
      1.204300D+00           4.506730D-01
      3.399450D-01           2.898000D-02
      1.108810D-01          -2.889000D-03
P    6   1.00
      1.953010D+01          -1.883600D-02
      1.108820D+01           8.000600D-02
      2.715630D+00          -3.066520D-01
      1.204300D+00          -1.475940D-01
      3.399450D-01           6.075060D-01
      1.108810D-01           5.470490D-01
P    1   1.00
      1.108810D-01           1.000000D+00
P    1   1.00
      3.380000D-02           1.0000000
D    6   1.00
      4.547650D+01           4.266000D-03
      1.319280D+01          -1.362500D-02
      4.227410D+00           3.097560D-01
      1.942800D+00           5.097720D-01
      8.397710D-01           2.974610D-01
      3.000000D-01           4.016400D-02
D    1   1.00
      3.000000D-01           1.000000D+00
D    1   1.00
      1.191000D-01           1.0000000
****

I     0
I-ECP     4     28
g potential
  1
2      1.00000000             0.00000000
s-g potential
  3
2     40.03337600            49.98964900
2     17.30057600           281.00655600
2      8.85172000            61.41673900
p-g potential
  4
2     15.72014100            67.41623900
2     15.20822200           134.80769600
2      8.29418600            14.56654800
2      7.75394900            28.96842200
d-g potential
  4
2     13.81775100            35.53875600
2     13.58780500            53.33975900
2      6.94763000             9.71646600
2      6.96009900            14.97750000
f-g potential
  4
2     18.52295000           -20.17661800
2     18.25103500           -26.08807700
2      7.55790100            -0.22043400
2      7.59740400            -0.22164600


*************** g00032-io.com ***************
%mem=32GB
%nprocshared=16
#p wb97xd/genECP       counterpoise=2

00032 wb97xd/genECP       counterpoise=2

 0  1  0  1  0  1
  C         -1.274553       -0.000000       -2.036158  1
  C          0.000000        0.000000       -1.227123  1
  N          1.157822        0.000000       -1.938251  1
  O          0.000000        0.000000        0.000000  1
  C          2.437727        0.000000       -1.257939  1
  H         -1.102647       -0.000000       -3.110616  1
  H         -1.855539       -0.878858       -1.764608  1
  H         -1.855539        0.878858       -1.764608  1
  H          1.121252        0.000000       -2.941046  1
  H          3.229791        0.000000       -2.001550  1
  H          2.534158        0.880930       -0.625711  1
  H          2.534158       -0.880930       -0.625711  1
  C          0.354499       -0.614010        4.020923  2
  C         -0.637242       -1.324174        4.696655  2
  C         -0.508828       -1.529538        6.069432  2
  C          0.595815       -1.031983        6.758074  2
  C          1.579033       -0.324111        6.069432  2
  C          1.465389       -0.110219        4.696655  2
  I          0.173648       -0.300767        1.969616  2
  H         -1.493590       -1.709380        4.160291  2
  H         -1.276171       -2.080140        6.597790  2
  H          0.689730       -1.194647        7.823306  2
  H          2.439539        0.065126        6.597790  2
  H          2.227162        0.438797        4.160291  2

H C N O 0
aug-cc-pVDZ
****
I     0
S    8   1.00
      2.449790D+03           4.190000D-04
      3.598080D+02           2.240000D-03
      1.440580D+01           3.972230D-01
      9.076320D+00          -9.322490D-01
      2.088100D+00           9.371380D-01
      1.034980D+00           3.920860D-01
      3.162840D-01           1.248500D-02
      1.217190D-01          -1.329000D-03
S    1   1.00
      3.162840D-01           1.000000D+00
S    8   1.00
      2.449790D+03           1.750000D-04
      3.598080D+02           1.057000D-03
      1.440580D+01           1.690000D-01
      9.076320D+00          -4.217930D-01
      2.088100D+00           6.388640D-01
      1.034980D+00           3.201150D-01
      3.162840D-01          -8.144280D-01
      1.217190D-01          -4.897980D-01
S    1   1.00
      1.217190D-01           1.000000D+00
S    1   1.00
      4.200000D-02           1.0000000
P    6   1.00
      1.953010D+01           5.893400D-02
      1.108820D+01          -2.309300D-01
      2.715630D+00           6.648010D-01
      1.204300D+00           4.506730D-01
      3.399450D-01           2.898000D-02
      1.108810D-01          -2.889000D-03
P    6   1.00
      1.953010D+01          -1.883600D-02
      1.108820D+01           8.000600D-02
      2.715630D+00          -3.066520D-01
      1.204300D+00          -1.475940D-01
      3.399450D-01           6.075060D-01
      1.108810D-01           5.470490D-01
P    1   1.00
      1.108810D-01           1.000000D+00
P    1   1.00
      3.380000D-02           1.0000000
D    6   1.00
      4.547650D+01           4.266000D-03
      1.319280D+01          -1.362500D-02
      4.227410D+00           3.097560D-01
      1.942800D+00           5.097720D-01
      8.397710D-01           2.974610D-01
      3.000000D-01           4.016400D-02
D    1   1.00
      3.000000D-01           1.000000D+00
D    1   1.00
      1.191000D-01           1.0000000
****

I     0
I-ECP     4     28
g potential
  1
2      1.00000000             0.00000000
s-g potential
  3
2     40.03337600            49.98964900
2     17.30057600           281.00655600
2      8.85172000            61.41673900
p-g potential
  4
2     15.72014100            67.41623900
2     15.20822200           134.80769600
2      8.29418600            14.56654800
2      7.75394900            28.96842200
d-g potential
  4
2     13.81775100            35.53875600
2     13.58780500            53.33975900
2      6.94763000             9.71646600
2      6.96009900            14.97750000
f-g potential
  4
2     18.52295000           -20.17661800
2     18.25103500           -26.08807700
2      7.55790100            -0.22043400
2      7.59740400            -0.22164600


*************** g00033-io.com ***************
%mem=32GB
%nprocshared=16
#p wb97xd/genECP       counterpoise=2

00033 wb97xd/genECP       counterpoise=2

 0  1  0  1  0  1
  C         -1.274553       -0.000000       -2.036158  1
  C          0.000000        0.000000       -1.227123  1
  N          1.157822        0.000000       -1.938251  1
  O          0.000000        0.000000        0.000000  1
  C          2.437727        0.000000       -1.257939  1
  H         -1.102647       -0.000000       -3.110616  1
  H         -1.855539       -0.878858       -1.764608  1
  H         -1.855539        0.878858       -1.764608  1
  H          1.121252        0.000000       -2.941046  1
  H          3.229791        0.000000       -2.001550  1
  H          2.534158        0.880930       -0.625711  1
  H          2.534158       -0.880930       -0.625711  1
  C          0.455735       -0.543123        4.020923  2
  C         -0.397621       -1.414713        4.696655  2
  C         -0.235496       -1.594658        6.069432  2
  C          0.765965       -0.912842        6.758074  2
  C          1.611325       -0.044991        6.069432  2
  C          1.462266        0.145918        4.696655  2
  I          0.223238       -0.266044        1.969616  2
  H         -1.174068       -1.942770        4.160291  2
  H         -0.895570       -2.270142        6.597790  2
  H          0.886700       -1.056728        7.823306  2
  H          2.391168        0.487758        6.597790  2
  H          2.117130        0.818873        4.160291  2

H C N O 0
aug-cc-pVDZ
****
I     0
S    8   1.00
      2.449790D+03           4.190000D-04
      3.598080D+02           2.240000D-03
      1.440580D+01           3.972230D-01
      9.076320D+00          -9.322490D-01
      2.088100D+00           9.371380D-01
      1.034980D+00           3.920860D-01
      3.162840D-01           1.248500D-02
      1.217190D-01          -1.329000D-03
S    1   1.00
      3.162840D-01           1.000000D+00
S    8   1.00
      2.449790D+03           1.750000D-04
      3.598080D+02           1.057000D-03
      1.440580D+01           1.690000D-01
      9.076320D+00          -4.217930D-01
      2.088100D+00           6.388640D-01
      1.034980D+00           3.201150D-01
      3.162840D-01          -8.144280D-01
      1.217190D-01          -4.897980D-01
S    1   1.00
      1.217190D-01           1.000000D+00
S    1   1.00
      4.200000D-02           1.0000000
P    6   1.00
      1.953010D+01           5.893400D-02
      1.108820D+01          -2.309300D-01
      2.715630D+00           6.648010D-01
      1.204300D+00           4.506730D-01
      3.399450D-01           2.898000D-02
      1.108810D-01          -2.889000D-03
P    6   1.00
      1.953010D+01          -1.883600D-02
      1.108820D+01           8.000600D-02
      2.715630D+00          -3.066520D-01
      1.204300D+00          -1.475940D-01
      3.399450D-01           6.075060D-01
      1.108810D-01           5.470490D-01
P    1   1.00
      1.108810D-01           1.000000D+00
P    1   1.00
      3.380000D-02           1.0000000
D    6   1.00
      4.547650D+01           4.266000D-03
      1.319280D+01          -1.362500D-02
      4.227410D+00           3.097560D-01
      1.942800D+00           5.097720D-01
      8.397710D-01           2.974610D-01
      3.000000D-01           4.016400D-02
D    1   1.00
      3.000000D-01           1.000000D+00
D    1   1.00
      1.191000D-01           1.0000000
****

I     0
I-ECP     4     28
g potential
  1
2      1.00000000             0.00000000
s-g potential
  3
2     40.03337600            49.98964900
2     17.30057600           281.00655600
2      8.85172000            61.41673900
p-g potential
  4
2     15.72014100            67.41623900
2     15.20822200           134.80769600
2      8.29418600            14.56654800
2      7.75394900            28.96842200
d-g potential
  4
2     13.81775100            35.53875600
2     13.58780500            53.33975900
2      6.94763000             9.71646600
2      6.96009900            14.97750000
f-g potential
  4
2     18.52295000           -20.17661800
2     18.25103500           -26.08807700
2      7.55790100            -0.22043400
2      7.59740400            -0.22164600


*************** g00034-io.com ***************
%mem=32GB
%nprocshared=16
#p wb97xd/genECP       counterpoise=2

00034 wb97xd/genECP       counterpoise=2

 0  1  0  1  0  1
  C         -1.274553       -0.000000       -2.036158  1
  C          0.000000        0.000000       -1.227123  1
  N          1.157822        0.000000       -1.938251  1
  O          0.000000        0.000000        0.000000  1
  C          2.437727        0.000000       -1.257939  1
  H         -1.102647       -0.000000       -3.110616  1
  H         -1.855539       -0.878858       -1.764608  1
  H         -1.855539        0.878858       -1.764608  1
  H          1.121252        0.000000       -2.941046  1
  H          3.229791        0.000000       -2.001550  1
  H          2.534158        0.880930       -0.625711  1
  H          2.534158       -0.880930       -0.625711  1
  C          0.543123       -0.455735        4.020923  2
  C         -0.145918       -1.462266        4.696655  2
  C          0.044991       -1.611325        6.069432  2
  C          0.912842       -0.765965        6.758074  2
  C          1.594658        0.235496        6.069432  2
  C          1.414713        0.397621        4.696655  2
  I          0.266044       -0.223238        1.969616  2
  H         -0.818873       -2.117130        4.160291  2
  H         -0.487758       -2.391168        6.597790  2
  H          1.056728       -0.886700        7.823306  2
  H          2.270142        0.895570        6.597790  2
  H          1.942770        1.174068        4.160291  2

H C N O 0
aug-cc-pVDZ
****
I     0
S    8   1.00
      2.449790D+03           4.190000D-04
      3.598080D+02           2.240000D-03
      1.440580D+01           3.972230D-01
      9.076320D+00          -9.322490D-01
      2.088100D+00           9.371380D-01
      1.034980D+00           3.920860D-01
      3.162840D-01           1.248500D-02
      1.217190D-01          -1.329000D-03
S    1   1.00
      3.162840D-01           1.000000D+00
S    8   1.00
      2.449790D+03           1.750000D-04
      3.598080D+02           1.057000D-03
      1.440580D+01           1.690000D-01
      9.076320D+00          -4.217930D-01
      2.088100D+00           6.388640D-01
      1.034980D+00           3.201150D-01
      3.162840D-01          -8.144280D-01
      1.217190D-01          -4.897980D-01
S    1   1.00
      1.217190D-01           1.000000D+00
S    1   1.00
      4.200000D-02           1.0000000
P    6   1.00
      1.953010D+01           5.893400D-02
      1.108820D+01          -2.309300D-01
      2.715630D+00           6.648010D-01
      1.204300D+00           4.506730D-01
      3.399450D-01           2.898000D-02
      1.108810D-01          -2.889000D-03
P    6   1.00
      1.953010D+01          -1.883600D-02
      1.108820D+01           8.000600D-02
      2.715630D+00          -3.066520D-01
      1.204300D+00          -1.475940D-01
      3.399450D-01           6.075060D-01
      1.108810D-01           5.470490D-01
P    1   1.00
      1.108810D-01           1.000000D+00
P    1   1.00
      3.380000D-02           1.0000000
D    6   1.00
      4.547650D+01           4.266000D-03
      1.319280D+01          -1.362500D-02
      4.227410D+00           3.097560D-01
      1.942800D+00           5.097720D-01
      8.397710D-01           2.974610D-01
      3.000000D-01           4.016400D-02
D    1   1.00
      3.000000D-01           1.000000D+00
D    1   1.00
      1.191000D-01           1.0000000
****

I     0
I-ECP     4     28
g potential
  1
2      1.00000000             0.00000000
s-g potential
  3
2     40.03337600            49.98964900
2     17.30057600           281.00655600
2      8.85172000            61.41673900
p-g potential
  4
2     15.72014100            67.41623900
2     15.20822200           134.80769600
2      8.29418600            14.56654800
2      7.75394900            28.96842200
d-g potential
  4
2     13.81775100            35.53875600
2     13.58780500            53.33975900
2      6.94763000             9.71646600
2      6.96009900            14.97750000
f-g potential
  4
2     18.52295000           -20.17661800
2     18.25103500           -26.08807700
2      7.55790100            -0.22043400
2      7.59740400            -0.22164600


*************** g00035-io.com ***************
%mem=32GB
%nprocshared=16
#p wb97xd/genECP       counterpoise=2

00035 wb97xd/genECP       counterpoise=2

 0  1  0  1  0  1
  C         -1.274553       -0.000000       -2.036158  1
  C          0.000000        0.000000       -1.227123  1
  N          1.157822        0.000000       -1.938251  1
  O          0.000000        0.000000        0.000000  1
  C          2.437727        0.000000       -1.257939  1
  H         -1.102647       -0.000000       -3.110616  1
  H         -1.855539       -0.878858       -1.764608  1
  H         -1.855539        0.878858       -1.764608  1
  H          1.121252        0.000000       -2.941046  1
  H          3.229791        0.000000       -2.001550  1
  H          2.534158        0.880930       -0.625711  1
  H          2.534158       -0.880930       -0.625711  1
  C          0.614010       -0.354499        4.020923  2
  C          0.110219       -1.465389        4.696655  2
  C          0.324111       -1.579033        6.069432  2
  C          1.031983       -0.595815        6.758074  2
  C          1.529538        0.508828        6.069432  2
  C          1.324174        0.637242        4.696655  2
  I          0.300767       -0.173648        1.969616  2
  H         -0.438797       -2.227162        4.160291  2
  H         -0.065126       -2.439539        6.597790  2
  H          1.194647       -0.689730        7.823306  2
  H          2.080140        1.276171        6.597790  2
  H          1.709380        1.493590        4.160291  2

H C N O 0
aug-cc-pVDZ
****
I     0
S    8   1.00
      2.449790D+03           4.190000D-04
      3.598080D+02           2.240000D-03
      1.440580D+01           3.972230D-01
      9.076320D+00          -9.322490D-01
      2.088100D+00           9.371380D-01
      1.034980D+00           3.920860D-01
      3.162840D-01           1.248500D-02
      1.217190D-01          -1.329000D-03
S    1   1.00
      3.162840D-01           1.000000D+00
S    8   1.00
      2.449790D+03           1.750000D-04
      3.598080D+02           1.057000D-03
      1.440580D+01           1.690000D-01
      9.076320D+00          -4.217930D-01
      2.088100D+00           6.388640D-01
      1.034980D+00           3.201150D-01
      3.162840D-01          -8.144280D-01
      1.217190D-01          -4.897980D-01
S    1   1.00
      1.217190D-01           1.000000D+00
S    1   1.00
      4.200000D-02           1.0000000
P    6   1.00
      1.953010D+01           5.893400D-02
      1.108820D+01          -2.309300D-01
      2.715630D+00           6.648010D-01
      1.204300D+00           4.506730D-01
      3.399450D-01           2.898000D-02
      1.108810D-01          -2.889000D-03
P    6   1.00
      1.953010D+01          -1.883600D-02
      1.108820D+01           8.000600D-02
      2.715630D+00          -3.066520D-01
      1.204300D+00          -1.475940D-01
      3.399450D-01           6.075060D-01
      1.108810D-01           5.470490D-01
P    1   1.00
      1.108810D-01           1.000000D+00
P    1   1.00
      3.380000D-02           1.0000000
D    6   1.00
      4.547650D+01           4.266000D-03
      1.319280D+01          -1.362500D-02
      4.227410D+00           3.097560D-01
      1.942800D+00           5.097720D-01
      8.397710D-01           2.974610D-01
      3.000000D-01           4.016400D-02
D    1   1.00
      3.000000D-01           1.000000D+00
D    1   1.00
      1.191000D-01           1.0000000
****

I     0
I-ECP     4     28
g potential
  1
2      1.00000000             0.00000000
s-g potential
  3
2     40.03337600            49.98964900
2     17.30057600           281.00655600
2      8.85172000            61.41673900
p-g potential
  4
2     15.72014100            67.41623900
2     15.20822200           134.80769600
2      8.29418600            14.56654800
2      7.75394900            28.96842200
d-g potential
  4
2     13.81775100            35.53875600
2     13.58780500            53.33975900
2      6.94763000             9.71646600
2      6.96009900            14.97750000
f-g potential
  4
2     18.52295000           -20.17661800
2     18.25103500           -26.08807700
2      7.55790100            -0.22043400
2      7.59740400            -0.22164600


*************** g00036-io.com ***************
%mem=32GB
%nprocshared=16
#p wb97xd/genECP       counterpoise=2

00036 wb97xd/genECP       counterpoise=2

 0  1  0  1  0  1
  C         -1.274553       -0.000000       -2.036158  1
  C          0.000000        0.000000       -1.227123  1
  N          1.157822        0.000000       -1.938251  1
  O          0.000000        0.000000        0.000000  1
  C          2.437727        0.000000       -1.257939  1
  H         -1.102647       -0.000000       -3.110616  1
  H         -1.855539       -0.878858       -1.764608  1
  H         -1.855539        0.878858       -1.764608  1
  H          1.121252        0.000000       -2.941046  1
  H          3.229791        0.000000       -2.001550  1
  H          2.534158        0.880930       -0.625711  1
  H          2.534158       -0.880930       -0.625711  1
  C          0.666239       -0.242491        4.020923  2
  C          0.363006       -1.423987        4.696655  2
  C          0.593383       -1.498762        6.069432  2
  C          1.119767       -0.407562        6.758074  2
  C          1.417944        0.766699        6.069432  2
  C          1.193401        0.857502        4.696655  2
  I          0.326352       -0.118782        1.969616  2
  H         -0.045388       -2.269522        4.160291  2
  H          0.359485       -2.413786        6.597790  2
  H          1.296268       -0.471803        7.823306  2
  H          1.826933        1.617995        6.597790  2
  H          1.424052        1.767730        4.160291  2

H C N O 0
aug-cc-pVDZ
****
I     0
S    8   1.00
      2.449790D+03           4.190000D-04
      3.598080D+02           2.240000D-03
      1.440580D+01           3.972230D-01
      9.076320D+00          -9.322490D-01
      2.088100D+00           9.371380D-01
      1.034980D+00           3.920860D-01
      3.162840D-01           1.248500D-02
      1.217190D-01          -1.329000D-03
S    1   1.00
      3.162840D-01           1.000000D+00
S    8   1.00
      2.449790D+03           1.750000D-04
      3.598080D+02           1.057000D-03
      1.440580D+01           1.690000D-01
      9.076320D+00          -4.217930D-01
      2.088100D+00           6.388640D-01
      1.034980D+00           3.201150D-01
      3.162840D-01          -8.144280D-01
      1.217190D-01          -4.897980D-01
S    1   1.00
      1.217190D-01           1.000000D+00
S    1   1.00
      4.200000D-02           1.0000000
P    6   1.00
      1.953010D+01           5.893400D-02
      1.108820D+01          -2.309300D-01
      2.715630D+00           6.648010D-01
      1.204300D+00           4.506730D-01
      3.399450D-01           2.898000D-02
      1.108810D-01          -2.889000D-03
P    6   1.00
      1.953010D+01          -1.883600D-02
      1.108820D+01           8.000600D-02
      2.715630D+00          -3.066520D-01
      1.204300D+00          -1.475940D-01
      3.399450D-01           6.075060D-01
      1.108810D-01           5.470490D-01
P    1   1.00
      1.108810D-01           1.000000D+00
P    1   1.00
      3.380000D-02           1.0000000
D    6   1.00
      4.547650D+01           4.266000D-03
      1.319280D+01          -1.362500D-02
      4.227410D+00           3.097560D-01
      1.942800D+00           5.097720D-01
      8.397710D-01           2.974610D-01
      3.000000D-01           4.016400D-02
D    1   1.00
      3.000000D-01           1.000000D+00
D    1   1.00
      1.191000D-01           1.0000000
****

I     0
I-ECP     4     28
g potential
  1
2      1.00000000             0.00000000
s-g potential
  3
2     40.03337600            49.98964900
2     17.30057600           281.00655600
2      8.85172000            61.41673900
p-g potential
  4
2     15.72014100            67.41623900
2     15.20822200           134.80769600
2      8.29418600            14.56654800
2      7.75394900            28.96842200
d-g potential
  4
2     13.81775100            35.53875600
2     13.58780500            53.33975900
2      6.94763000             9.71646600
2      6.96009900            14.97750000
f-g potential
  4
2     18.52295000           -20.17661800
2     18.25103500           -26.08807700
2      7.55790100            -0.22043400
2      7.59740400            -0.22164600


*************** g00037-io.com ***************
%mem=32GB
%nprocshared=16
#p wb97xd/genECP       counterpoise=2

00037 wb97xd/genECP       counterpoise=2

 0  1  0  1  0  1
  C         -1.274553       -0.000000       -2.036158  1
  C          0.000000        0.000000       -1.227123  1
  N          1.157822        0.000000       -1.938251  1
  O          0.000000        0.000000        0.000000  1
  C          2.437727        0.000000       -1.257939  1
  H         -1.102647       -0.000000       -3.110616  1
  H         -1.855539       -0.878858       -1.764608  1
  H         -1.855539        0.878858       -1.764608  1
  H          1.121252        0.000000       -2.941046  1
  H          3.229791        0.000000       -2.001550  1
  H          2.534158        0.880930       -0.625711  1
  H          2.534158       -0.880930       -0.625711  1
  C          0.698226       -0.123116        4.020923  2
  C          0.604764       -1.339318        4.696655  2
  C          0.844626       -1.372953        6.069432  2
  C          1.173527       -0.206925        6.758074  2
  C          1.263266        1.001275        6.069432  2
  C          1.026367        1.051706        4.696655  2
  I          0.342020       -0.060307        1.969616  2
  H          0.349400       -2.242925        4.160291  2
  H          0.773173       -2.314691        6.597790  2
  H          1.358503       -0.239541        7.823306  2
  H          1.518216        1.910658        6.597790  2
  H          1.095454        1.988158        4.160291  2

H C N O 0
aug-cc-pVDZ
****
I     0
S    8   1.00
      2.449790D+03           4.190000D-04
      3.598080D+02           2.240000D-03
      1.440580D+01           3.972230D-01
      9.076320D+00          -9.322490D-01
      2.088100D+00           9.371380D-01
      1.034980D+00           3.920860D-01
      3.162840D-01           1.248500D-02
      1.217190D-01          -1.329000D-03
S    1   1.00
      3.162840D-01           1.000000D+00
S    8   1.00
      2.449790D+03           1.750000D-04
      3.598080D+02           1.057000D-03
      1.440580D+01           1.690000D-01
      9.076320D+00          -4.217930D-01
      2.088100D+00           6.388640D-01
      1.034980D+00           3.201150D-01
      3.162840D-01          -8.144280D-01
      1.217190D-01          -4.897980D-01
S    1   1.00
      1.217190D-01           1.000000D+00
S    1   1.00
      4.200000D-02           1.0000000
P    6   1.00
      1.953010D+01           5.893400D-02
      1.108820D+01          -2.309300D-01
      2.715630D+00           6.648010D-01
      1.204300D+00           4.506730D-01
      3.399450D-01           2.898000D-02
      1.108810D-01          -2.889000D-03
P    6   1.00
      1.953010D+01          -1.883600D-02
      1.108820D+01           8.000600D-02
      2.715630D+00          -3.066520D-01
      1.204300D+00          -1.475940D-01
      3.399450D-01           6.075060D-01
      1.108810D-01           5.470490D-01
P    1   1.00
      1.108810D-01           1.000000D+00
P    1   1.00
      3.380000D-02           1.0000000
D    6   1.00
      4.547650D+01           4.266000D-03
      1.319280D+01          -1.362500D-02
      4.227410D+00           3.097560D-01
      1.942800D+00           5.097720D-01
      8.397710D-01           2.974610D-01
      3.000000D-01           4.016400D-02
D    1   1.00
      3.000000D-01           1.000000D+00
D    1   1.00
      1.191000D-01           1.0000000
****

I     0
I-ECP     4     28
g potential
  1
2      1.00000000             0.00000000
s-g potential
  3
2     40.03337600            49.98964900
2     17.30057600           281.00655600
2      8.85172000            61.41673900
p-g potential
  4
2     15.72014100            67.41623900
2     15.20822200           134.80769600
2      8.29418600            14.56654800
2      7.75394900            28.96842200
d-g potential
  4
2     13.81775100            35.53875600
2     13.58780500            53.33975900
2      6.94763000             9.71646600
2      6.96009900            14.97750000
f-g potential
  4
2     18.52295000           -20.17661800
2     18.25103500           -26.08807700
2      7.55790100            -0.22043400
2      7.59740400            -0.22164600


*************** g00038-io.com ***************
%mem=32GB
%nprocshared=16
#p wb97xd/genECP       counterpoise=2

00038 wb97xd/genECP       counterpoise=2

 0  1  0  1  0  1
  C         -1.274553       -0.000000       -2.036158  1
  C          0.000000        0.000000       -1.227123  1
  N          1.157822        0.000000       -1.938251  1
  O          0.000000        0.000000        0.000000  1
  C          2.437727        0.000000       -1.257939  1
  H         -1.102647       -0.000000       -3.110616  1
  H         -1.855539       -0.878858       -1.764608  1
  H         -1.855539        0.878858       -1.764608  1
  H          1.121252        0.000000       -2.941046  1
  H          3.229791        0.000000       -2.001550  1
  H          2.534158        0.880930       -0.625711  1
  H          2.534158       -0.880930       -0.625711  1
  C          1.396452       -0.000000        3.836720  2
  C          1.631131       -1.213955        4.481496  2
  C          2.107892       -1.205427        5.791385  2
  C          2.347054       -0.000000        6.448479  2
  C          2.107892        1.205427        5.791385  2
  C          1.631131        1.213955        4.481496  2
  I          0.684040        0.000000        1.879385  2
  H          1.444854       -2.148177        3.969703  2
  H          2.291389       -2.145266        6.295538  2
  H          2.717006       -0.000000        7.464912  2
  H          2.291389        2.145266        6.295538  2
  H          1.444854        2.148177        3.969703  2

H C N O 0
aug-cc-pVDZ
****
I     0
S    8   1.00
      2.449790D+03           4.190000D-04
      3.598080D+02           2.240000D-03
      1.440580D+01           3.972230D-01
      9.076320D+00          -9.322490D-01
      2.088100D+00           9.371380D-01
      1.034980D+00           3.920860D-01
      3.162840D-01           1.248500D-02
      1.217190D-01          -1.329000D-03
S    1   1.00
      3.162840D-01           1.000000D+00
S    8   1.00
      2.449790D+03           1.750000D-04
      3.598080D+02           1.057000D-03
      1.440580D+01           1.690000D-01
      9.076320D+00          -4.217930D-01
      2.088100D+00           6.388640D-01
      1.034980D+00           3.201150D-01
      3.162840D-01          -8.144280D-01
      1.217190D-01          -4.897980D-01
S    1   1.00
      1.217190D-01           1.000000D+00
S    1   1.00
      4.200000D-02           1.0000000
P    6   1.00
      1.953010D+01           5.893400D-02
      1.108820D+01          -2.309300D-01
      2.715630D+00           6.648010D-01
      1.204300D+00           4.506730D-01
      3.399450D-01           2.898000D-02
      1.108810D-01          -2.889000D-03
P    6   1.00
      1.953010D+01          -1.883600D-02
      1.108820D+01           8.000600D-02
      2.715630D+00          -3.066520D-01
      1.204300D+00          -1.475940D-01
      3.399450D-01           6.075060D-01
      1.108810D-01           5.470490D-01
P    1   1.00
      1.108810D-01           1.000000D+00
P    1   1.00
      3.380000D-02           1.0000000
D    6   1.00
      4.547650D+01           4.266000D-03
      1.319280D+01          -1.362500D-02
      4.227410D+00           3.097560D-01
      1.942800D+00           5.097720D-01
      8.397710D-01           2.974610D-01
      3.000000D-01           4.016400D-02
D    1   1.00
      3.000000D-01           1.000000D+00
D    1   1.00
      1.191000D-01           1.0000000
****

I     0
I-ECP     4     28
g potential
  1
2      1.00000000             0.00000000
s-g potential
  3
2     40.03337600            49.98964900
2     17.30057600           281.00655600
2      8.85172000            61.41673900
p-g potential
  4
2     15.72014100            67.41623900
2     15.20822200           134.80769600
2      8.29418600            14.56654800
2      7.75394900            28.96842200
d-g potential
  4
2     13.81775100            35.53875600
2     13.58780500            53.33975900
2      6.94763000             9.71646600
2      6.96009900            14.97750000
f-g potential
  4
2     18.52295000           -20.17661800
2     18.25103500           -26.08807700
2      7.55790100            -0.22043400
2      7.59740400            -0.22164600


*************** g00039-io.com ***************
%mem=32GB
%nprocshared=16
#p wb97xd/genECP       counterpoise=2

00039 wb97xd/genECP       counterpoise=2

 0  1  0  1  0  1
  C         -1.274553       -0.000000       -2.036158  1
  C          0.000000        0.000000       -1.227123  1
  N          1.157822        0.000000       -1.938251  1
  O          0.000000        0.000000        0.000000  1
  C          2.437727        0.000000       -1.257939  1
  H         -1.102647       -0.000000       -3.110616  1
  H         -1.855539       -0.878858       -1.764608  1
  H         -1.855539        0.878858       -1.764608  1
  H          1.121252        0.000000       -2.941046  1
  H          3.229791        0.000000       -2.001550  1
  H          2.534158        0.880930       -0.625711  1
  H          2.534158       -0.880930       -0.625711  1
  C          1.375237        0.242491        3.836720  2
  C          1.817152       -0.912269        4.481496  2
  C          2.285188       -0.821082        5.791385  2
  C          2.311397        0.407562        6.448479  2
  C          1.866548        1.553145        5.791385  2
  C          1.395549        1.478755        4.481496  2
  I          0.673648        0.118782        1.879385  2
  H          1.795930       -1.864645        3.969703  2
  H          2.629099       -1.714779        6.295538  2
  H          2.675728        0.471803        7.464912  2
  H          1.884056        2.510570        6.295538  2
  H          1.049876        2.366438        3.969703  2

H C N O 0
aug-cc-pVDZ
****
I     0
S    8   1.00
      2.449790D+03           4.190000D-04
      3.598080D+02           2.240000D-03
      1.440580D+01           3.972230D-01
      9.076320D+00          -9.322490D-01
      2.088100D+00           9.371380D-01
      1.034980D+00           3.920860D-01
      3.162840D-01           1.248500D-02
      1.217190D-01          -1.329000D-03
S    1   1.00
      3.162840D-01           1.000000D+00
S    8   1.00
      2.449790D+03           1.750000D-04
      3.598080D+02           1.057000D-03
      1.440580D+01           1.690000D-01
      9.076320D+00          -4.217930D-01
      2.088100D+00           6.388640D-01
      1.034980D+00           3.201150D-01
      3.162840D-01          -8.144280D-01
      1.217190D-01          -4.897980D-01
S    1   1.00
      1.217190D-01           1.000000D+00
S    1   1.00
      4.200000D-02           1.0000000
P    6   1.00
      1.953010D+01           5.893400D-02
      1.108820D+01          -2.309300D-01
      2.715630D+00           6.648010D-01
      1.204300D+00           4.506730D-01
      3.399450D-01           2.898000D-02
      1.108810D-01          -2.889000D-03
P    6   1.00
      1.953010D+01          -1.883600D-02
      1.108820D+01           8.000600D-02
      2.715630D+00          -3.066520D-01
      1.204300D+00          -1.475940D-01
      3.399450D-01           6.075060D-01
      1.108810D-01           5.470490D-01
P    1   1.00
      1.108810D-01           1.000000D+00
P    1   1.00
      3.380000D-02           1.0000000
D    6   1.00
      4.547650D+01           4.266000D-03
      1.319280D+01          -1.362500D-02
      4.227410D+00           3.097560D-01
      1.942800D+00           5.097720D-01
      8.397710D-01           2.974610D-01
      3.000000D-01           4.016400D-02
D    1   1.00
      3.000000D-01           1.000000D+00
D    1   1.00
      1.191000D-01           1.0000000
****

I     0
I-ECP     4     28
g potential
  1
2      1.00000000             0.00000000
s-g potential
  3
2     40.03337600            49.98964900
2     17.30057600           281.00655600
2      8.85172000            61.41673900
p-g potential
  4
2     15.72014100            67.41623900
2     15.20822200           134.80769600
2      8.29418600            14.56654800
2      7.75394900            28.96842200
d-g potential
  4
2     13.81775100            35.53875600
2     13.58780500            53.33975900
2      6.94763000             9.71646600
2      6.96009900            14.97750000
f-g potential
  4
2     18.52295000           -20.17661800
2     18.25103500           -26.08807700
2      7.55790100            -0.22043400
2      7.59740400            -0.22164600


*************** g00040-io.com ***************
%mem=32GB
%nprocshared=16
#p wb97xd/genECP       counterpoise=2

00040 wb97xd/genECP       counterpoise=2

 0  1  0  1  0  1
  C         -1.274553       -0.000000       -2.036158  1
  C          0.000000        0.000000       -1.227123  1
  N          1.157822        0.000000       -1.938251  1
  O          0.000000        0.000000        0.000000  1
  C          2.437727        0.000000       -1.257939  1
  H         -1.102647       -0.000000       -3.110616  1
  H         -1.855539       -0.878858       -1.764608  1
  H         -1.855539        0.878858       -1.764608  1
  H          1.121252        0.000000       -2.941046  1
  H          3.229791        0.000000       -2.001550  1
  H          2.534158        0.880930       -0.625711  1
  H          2.534158       -0.880930       -0.625711  1
  C          1.312235        0.477615        3.836720  2
  C          1.947959       -0.582865        4.481496  2
  C          2.393051       -0.411789        5.791385  2
  C          2.205510        0.802740        6.448479  2
  C          1.568490        1.853672        5.791385  2
  C          1.117565        1.698624        4.481496  2
  I          0.642788        0.233956        1.879385  2
  H          2.092438       -1.524457        3.969703  2
  H          2.886925       -1.232190        6.295538  2
  H          2.553150        0.929271        7.464912  2
  H          1.419477        2.799592        6.295538  2
  H          0.622999        2.512795        3.969703  2

H C N O 0
aug-cc-pVDZ
****
I     0
S    8   1.00
      2.449790D+03           4.190000D-04
      3.598080D+02           2.240000D-03
      1.440580D+01           3.972230D-01
      9.076320D+00          -9.322490D-01
      2.088100D+00           9.371380D-01
      1.034980D+00           3.920860D-01
      3.162840D-01           1.248500D-02
      1.217190D-01          -1.329000D-03
S    1   1.00
      3.162840D-01           1.000000D+00
S    8   1.00
      2.449790D+03           1.750000D-04
      3.598080D+02           1.057000D-03
      1.440580D+01           1.690000D-01
      9.076320D+00          -4.217930D-01
      2.088100D+00           6.388640D-01
      1.034980D+00           3.201150D-01
      3.162840D-01          -8.144280D-01
      1.217190D-01          -4.897980D-01
S    1   1.00
      1.217190D-01           1.000000D+00
S    1   1.00
      4.200000D-02           1.0000000
P    6   1.00
      1.953010D+01           5.893400D-02
      1.108820D+01          -2.309300D-01
      2.715630D+00           6.648010D-01
      1.204300D+00           4.506730D-01
      3.399450D-01           2.898000D-02
      1.108810D-01          -2.889000D-03
P    6   1.00
      1.953010D+01          -1.883600D-02
      1.108820D+01           8.000600D-02
      2.715630D+00          -3.066520D-01
      1.204300D+00          -1.475940D-01
      3.399450D-01           6.075060D-01
      1.108810D-01           5.470490D-01
P    1   1.00
      1.108810D-01           1.000000D+00
P    1   1.00
      3.380000D-02           1.0000000
D    6   1.00
      4.547650D+01           4.266000D-03
      1.319280D+01          -1.362500D-02
      4.227410D+00           3.097560D-01
      1.942800D+00           5.097720D-01
      8.397710D-01           2.974610D-01
      3.000000D-01           4.016400D-02
D    1   1.00
      3.000000D-01           1.000000D+00
D    1   1.00
      1.191000D-01           1.0000000
****

I     0
I-ECP     4     28
g potential
  1
2      1.00000000             0.00000000
s-g potential
  3
2     40.03337600            49.98964900
2     17.30057600           281.00655600
2      8.85172000            61.41673900
p-g potential
  4
2     15.72014100            67.41623900
2     15.20822200           134.80769600
2      8.29418600            14.56654800
2      7.75394900            28.96842200
d-g potential
  4
2     13.81775100            35.53875600
2     13.58780500            53.33975900
2      6.94763000             9.71646600
2      6.96009900            14.97750000
f-g potential
  4
2     18.52295000           -20.17661800
2     18.25103500           -26.08807700
2      7.55790100            -0.22043400
2      7.59740400            -0.22164600


*************** g00041-io.com ***************
%mem=32GB
%nprocshared=16
#p wb97xd/genECP       counterpoise=2

00041 wb97xd/genECP       counterpoise=2

 0  1  0  1  0  1
  C         -1.274553       -0.000000       -2.036158  1
  C          0.000000        0.000000       -1.227123  1
  N          1.157822        0.000000       -1.938251  1
  O          0.000000        0.000000        0.000000  1
  C          2.437727        0.000000       -1.257939  1
  H         -1.102647       -0.000000       -3.110616  1
  H         -1.855539       -0.878858       -1.764608  1
  H         -1.855539        0.878858       -1.764608  1
  H          1.121252        0.000000       -2.941046  1
  H          3.229791        0.000000       -2.001550  1
  H          2.534158        0.880930       -0.625711  1
  H          2.534158       -0.880930       -0.625711  1
  C          1.209363        0.698226        3.836720  2
  C          2.019578       -0.235750        4.481496  2
  C          2.428201        0.010015        5.791385  2
  C          2.032609        1.173527        6.448479  2
  C          1.222774        2.097876        5.791385  2
  C          0.805623        1.866881        4.481496  2
  I          0.592396        0.342020        1.879385  2
  H          2.325369       -1.137949        3.969703  2
  H          3.057034       -0.712161        6.295538  2
  H          2.352996        1.358503        7.464912  2
  H          0.911768        3.003549        6.295538  2
  H          0.177192        2.582803        3.969703  2

H C N O 0
aug-cc-pVDZ
****
I     0
S    8   1.00
      2.449790D+03           4.190000D-04
      3.598080D+02           2.240000D-03
      1.440580D+01           3.972230D-01
      9.076320D+00          -9.322490D-01
      2.088100D+00           9.371380D-01
      1.034980D+00           3.920860D-01
      3.162840D-01           1.248500D-02
      1.217190D-01          -1.329000D-03
S    1   1.00
      3.162840D-01           1.000000D+00
S    8   1.00
      2.449790D+03           1.750000D-04
      3.598080D+02           1.057000D-03
      1.440580D+01           1.690000D-01
      9.076320D+00          -4.217930D-01
      2.088100D+00           6.388640D-01
      1.034980D+00           3.201150D-01
      3.162840D-01          -8.144280D-01
      1.217190D-01          -4.897980D-01
S    1   1.00
      1.217190D-01           1.000000D+00
S    1   1.00
      4.200000D-02           1.0000000
P    6   1.00
      1.953010D+01           5.893400D-02
      1.108820D+01          -2.309300D-01
      2.715630D+00           6.648010D-01
      1.204300D+00           4.506730D-01
      3.399450D-01           2.898000D-02
      1.108810D-01          -2.889000D-03
P    6   1.00
      1.953010D+01          -1.883600D-02
      1.108820D+01           8.000600D-02
      2.715630D+00          -3.066520D-01
      1.204300D+00          -1.475940D-01
      3.399450D-01           6.075060D-01
      1.108810D-01           5.470490D-01
P    1   1.00
      1.108810D-01           1.000000D+00
P    1   1.00
      3.380000D-02           1.0000000
D    6   1.00
      4.547650D+01           4.266000D-03
      1.319280D+01          -1.362500D-02
      4.227410D+00           3.097560D-01
      1.942800D+00           5.097720D-01
      8.397710D-01           2.974610D-01
      3.000000D-01           4.016400D-02
D    1   1.00
      3.000000D-01           1.000000D+00
D    1   1.00
      1.191000D-01           1.0000000
****

I     0
I-ECP     4     28
g potential
  1
2      1.00000000             0.00000000
s-g potential
  3
2     40.03337600            49.98964900
2     17.30057600           281.00655600
2      8.85172000            61.41673900
p-g potential
  4
2     15.72014100            67.41623900
2     15.20822200           134.80769600
2      8.29418600            14.56654800
2      7.75394900            28.96842200
d-g potential
  4
2     13.81775100            35.53875600
2     13.58780500            53.33975900
2      6.94763000             9.71646600
2      6.96009900            14.97750000
f-g potential
  4
2     18.52295000           -20.17661800
2     18.25103500           -26.08807700
2      7.55790100            -0.22043400
2      7.59740400            -0.22164600


*************** g00042-io.com ***************
%mem=32GB
%nprocshared=16
#p wb97xd/genECP       counterpoise=2

00042 wb97xd/genECP       counterpoise=2

 0  1  0  1  0  1
  C         -1.274553       -0.000000       -2.036158  1
  C          0.000000        0.000000       -1.227123  1
  N          1.157822        0.000000       -1.938251  1
  O          0.000000        0.000000        0.000000  1
  C          2.437727        0.000000       -1.257939  1
  H         -1.102647       -0.000000       -3.110616  1
  H         -1.855539       -0.878858       -1.764608  1
  H         -1.855539        0.878858       -1.764608  1
  H          1.121252        0.000000       -2.941046  1
  H          3.229791        0.000000       -2.001550  1
  H          2.534158        0.880930       -0.625711  1
  H          2.534158       -0.880930       -0.625711  1
  C          1.069744        0.897622        3.836720  2
  C          2.029834        0.118527        4.481496  2
  C          2.389572        0.431516        5.791385  2
  C          1.797948        1.508657        6.448479  2
  C          0.839905        2.278337        5.791385  2
  C          0.469204        1.978414        4.481496  2
  I          0.524005        0.439693        1.879385  2
  H          2.487644       -0.716865        3.969703  2
  H          3.134256       -0.170493        6.295538  2
  H          2.081347        1.746458        7.464912  2
  H          0.376355        3.116245        6.295538  2
  H         -0.273999        2.574333        3.969703  2

H C N O 0
aug-cc-pVDZ
****
I     0
S    8   1.00
      2.449790D+03           4.190000D-04
      3.598080D+02           2.240000D-03
      1.440580D+01           3.972230D-01
      9.076320D+00          -9.322490D-01
      2.088100D+00           9.371380D-01
      1.034980D+00           3.920860D-01
      3.162840D-01           1.248500D-02
      1.217190D-01          -1.329000D-03
S    1   1.00
      3.162840D-01           1.000000D+00
S    8   1.00
      2.449790D+03           1.750000D-04
      3.598080D+02           1.057000D-03
      1.440580D+01           1.690000D-01
      9.076320D+00          -4.217930D-01
      2.088100D+00           6.388640D-01
      1.034980D+00           3.201150D-01
      3.162840D-01          -8.144280D-01
      1.217190D-01          -4.897980D-01
S    1   1.00
      1.217190D-01           1.000000D+00
S    1   1.00
      4.200000D-02           1.0000000
P    6   1.00
      1.953010D+01           5.893400D-02
      1.108820D+01          -2.309300D-01
      2.715630D+00           6.648010D-01
      1.204300D+00           4.506730D-01
      3.399450D-01           2.898000D-02
      1.108810D-01          -2.889000D-03
P    6   1.00
      1.953010D+01          -1.883600D-02
      1.108820D+01           8.000600D-02
      2.715630D+00          -3.066520D-01
      1.204300D+00          -1.475940D-01
      3.399450D-01           6.075060D-01
      1.108810D-01           5.470490D-01
P    1   1.00
      1.108810D-01           1.000000D+00
P    1   1.00
      3.380000D-02           1.0000000
D    6   1.00
      4.547650D+01           4.266000D-03
      1.319280D+01          -1.362500D-02
      4.227410D+00           3.097560D-01
      1.942800D+00           5.097720D-01
      8.397710D-01           2.974610D-01
      3.000000D-01           4.016400D-02
D    1   1.00
      3.000000D-01           1.000000D+00
D    1   1.00
      1.191000D-01           1.0000000
****

I     0
I-ECP     4     28
g potential
  1
2      1.00000000             0.00000000
s-g potential
  3
2     40.03337600            49.98964900
2     17.30057600           281.00655600
2      8.85172000            61.41673900
p-g potential
  4
2     15.72014100            67.41623900
2     15.20822200           134.80769600
2      8.29418600            14.56654800
2      7.75394900            28.96842200
d-g potential
  4
2     13.81775100            35.53875600
2     13.58780500            53.33975900
2      6.94763000             9.71646600
2      6.96009900            14.97750000
f-g potential
  4
2     18.52295000           -20.17661800
2     18.25103500           -26.08807700
2      7.55790100            -0.22043400
2      7.59740400            -0.22164600


*************** g00043-io.com ***************
%mem=32GB
%nprocshared=16
#p wb97xd/genECP       counterpoise=2

00043 wb97xd/genECP       counterpoise=2

 0  1  0  1  0  1
  C         -1.274553       -0.000000       -2.036158  1
  C          0.000000        0.000000       -1.227123  1
  N          1.157822        0.000000       -1.938251  1
  O          0.000000        0.000000        0.000000  1
  C          2.437727        0.000000       -1.257939  1
  H         -1.102647       -0.000000       -3.110616  1
  H         -1.855539       -0.878858       -1.764608  1
  H         -1.855539        0.878858       -1.764608  1
  H          1.121252        0.000000       -2.941046  1
  H          3.229791        0.000000       -2.001550  1
  H          2.534158        0.880930       -0.625711  1
  H          2.534158       -0.880930       -0.625711  1
  C          0.897622        1.069744        3.836720  2
  C          1.978414        0.469204        4.481496  2
  C          2.278337        0.839905        5.791385  2
  C          1.508657        1.797948        6.448479  2
  C          0.431516        2.389572        5.791385  2
  C          0.118527        2.029834        4.481496  2
  I          0.439693        0.524005        1.879385  2
  H          2.574333       -0.273999        3.969703  2
  H          3.116245        0.376355        6.295538  2
  H          1.746458        2.081347        7.464912  2
  H         -0.170493        3.134256        6.295538  2
  H         -0.716865        2.487644        3.969703  2

H C N O 0
aug-cc-pVDZ
****
I     0
S    8   1.00
      2.449790D+03           4.190000D-04
      3.598080D+02           2.240000D-03
      1.440580D+01           3.972230D-01
      9.076320D+00          -9.322490D-01
      2.088100D+00           9.371380D-01
      1.034980D+00           3.920860D-01
      3.162840D-01           1.248500D-02
      1.217190D-01          -1.329000D-03
S    1   1.00
      3.162840D-01           1.000000D+00
S    8   1.00
      2.449790D+03           1.750000D-04
      3.598080D+02           1.057000D-03
      1.440580D+01           1.690000D-01
      9.076320D+00          -4.217930D-01
      2.088100D+00           6.388640D-01
      1.034980D+00           3.201150D-01
      3.162840D-01          -8.144280D-01
      1.217190D-01          -4.897980D-01
S    1   1.00
      1.217190D-01           1.000000D+00
S    1   1.00
      4.200000D-02           1.0000000
P    6   1.00
      1.953010D+01           5.893400D-02
      1.108820D+01          -2.309300D-01
      2.715630D+00           6.648010D-01
      1.204300D+00           4.506730D-01
      3.399450D-01           2.898000D-02
      1.108810D-01          -2.889000D-03
P    6   1.00
      1.953010D+01          -1.883600D-02
      1.108820D+01           8.000600D-02
      2.715630D+00          -3.066520D-01
      1.204300D+00          -1.475940D-01
      3.399450D-01           6.075060D-01
      1.108810D-01           5.470490D-01
P    1   1.00
      1.108810D-01           1.000000D+00
P    1   1.00
      3.380000D-02           1.0000000
D    6   1.00
      4.547650D+01           4.266000D-03
      1.319280D+01          -1.362500D-02
      4.227410D+00           3.097560D-01
      1.942800D+00           5.097720D-01
      8.397710D-01           2.974610D-01
      3.000000D-01           4.016400D-02
D    1   1.00
      3.000000D-01           1.000000D+00
D    1   1.00
      1.191000D-01           1.0000000
****

I     0
I-ECP     4     28
g potential
  1
2      1.00000000             0.00000000
s-g potential
  3
2     40.03337600            49.98964900
2     17.30057600           281.00655600
2      8.85172000            61.41673900
p-g potential
  4
2     15.72014100            67.41623900
2     15.20822200           134.80769600
2      8.29418600            14.56654800
2      7.75394900            28.96842200
d-g potential
  4
2     13.81775100            35.53875600
2     13.58780500            53.33975900
2      6.94763000             9.71646600
2      6.96009900            14.97750000
f-g potential
  4
2     18.52295000           -20.17661800
2     18.25103500           -26.08807700
2      7.55790100            -0.22043400
2      7.59740400            -0.22164600


*************** g00044-io.com ***************
%mem=32GB
%nprocshared=16
#p wb97xd/genECP       counterpoise=2

00044 wb97xd/genECP       counterpoise=2

 0  1  0  1  0  1
  C         -1.274553       -0.000000       -2.036158  1
  C          0.000000        0.000000       -1.227123  1
  N          1.157822        0.000000       -1.938251  1
  O          0.000000        0.000000        0.000000  1
  C          2.437727        0.000000       -1.257939  1
  H         -1.102647       -0.000000       -3.110616  1
  H         -1.855539       -0.878858       -1.764608  1
  H         -1.855539        0.878858       -1.764608  1
  H          1.121252        0.000000       -2.941046  1
  H          3.229791        0.000000       -2.001550  1
  H          2.534158        0.880930       -0.625711  1
  H          2.534158       -0.880930       -0.625711  1
  C          0.698226        1.209363        3.836720  2
  C          1.866881        0.805623        4.481496  2
  C          2.097876        1.222774        5.791385  2
  C          1.173527        2.032609        6.448479  2
  C          0.010015        2.428201        5.791385  2
  C         -0.235750        2.019578        4.481496  2
  I          0.342020        0.592396        1.879385  2
  H          2.582803        0.177192        3.969703  2
  H          3.003549        0.911768        6.295538  2
  H          1.358503        2.352996        7.464912  2
  H         -0.712161        3.057034        6.295538  2
  H         -1.137949        2.325369        3.969703  2

H C N O 0
aug-cc-pVDZ
****
I     0
S    8   1.00
      2.449790D+03           4.190000D-04
      3.598080D+02           2.240000D-03
      1.440580D+01           3.972230D-01
      9.076320D+00          -9.322490D-01
      2.088100D+00           9.371380D-01
      1.034980D+00           3.920860D-01
      3.162840D-01           1.248500D-02
      1.217190D-01          -1.329000D-03
S    1   1.00
      3.162840D-01           1.000000D+00
S    8   1.00
      2.449790D+03           1.750000D-04
      3.598080D+02           1.057000D-03
      1.440580D+01           1.690000D-01
      9.076320D+00          -4.217930D-01
      2.088100D+00           6.388640D-01
      1.034980D+00           3.201150D-01
      3.162840D-01          -8.144280D-01
      1.217190D-01          -4.897980D-01
S    1   1.00
      1.217190D-01           1.000000D+00
S    1   1.00
      4.200000D-02           1.0000000
P    6   1.00
      1.953010D+01           5.893400D-02
      1.108820D+01          -2.309300D-01
      2.715630D+00           6.648010D-01
      1.204300D+00           4.506730D-01
      3.399450D-01           2.898000D-02
      1.108810D-01          -2.889000D-03
P    6   1.00
      1.953010D+01          -1.883600D-02
      1.108820D+01           8.000600D-02
      2.715630D+00          -3.066520D-01
      1.204300D+00          -1.475940D-01
      3.399450D-01           6.075060D-01
      1.108810D-01           5.470490D-01
P    1   1.00
      1.108810D-01           1.000000D+00
P    1   1.00
      3.380000D-02           1.0000000
D    6   1.00
      4.547650D+01           4.266000D-03
      1.319280D+01          -1.362500D-02
      4.227410D+00           3.097560D-01
      1.942800D+00           5.097720D-01
      8.397710D-01           2.974610D-01
      3.000000D-01           4.016400D-02
D    1   1.00
      3.000000D-01           1.000000D+00
D    1   1.00
      1.191000D-01           1.0000000
****

I     0
I-ECP     4     28
g potential
  1
2      1.00000000             0.00000000
s-g potential
  3
2     40.03337600            49.98964900
2     17.30057600           281.00655600
2      8.85172000            61.41673900
p-g potential
  4
2     15.72014100            67.41623900
2     15.20822200           134.80769600
2      8.29418600            14.56654800
2      7.75394900            28.96842200
d-g potential
  4
2     13.81775100            35.53875600
2     13.58780500            53.33975900
2      6.94763000             9.71646600
2      6.96009900            14.97750000
f-g potential
  4
2     18.52295000           -20.17661800
2     18.25103500           -26.08807700
2      7.55790100            -0.22043400
2      7.59740400            -0.22164600


*************** g00045-io.com ***************
%mem=32GB
%nprocshared=16
#p wb97xd/genECP       counterpoise=2

00045 wb97xd/genECP       counterpoise=2

 0  1  0  1  0  1
  C         -1.274553       -0.000000       -2.036158  1
  C          0.000000        0.000000       -1.227123  1
  N          1.157822        0.000000       -1.938251  1
  O          0.000000        0.000000        0.000000  1
  C          2.437727        0.000000       -1.257939  1
  H         -1.102647       -0.000000       -3.110616  1
  H         -1.855539       -0.878858       -1.764608  1
  H         -1.855539        0.878858       -1.764608  1
  H          1.121252        0.000000       -2.941046  1
  H          3.229791        0.000000       -2.001550  1
  H          2.534158        0.880930       -0.625711  1
  H          2.534158       -0.880930       -0.625711  1
  C          0.477615        1.312235        3.836720  2
  C          1.698624        1.117565        4.481496  2
  C          1.853672        1.568490        5.791385  2
  C          0.802740        2.205510        6.448479  2
  C         -0.411789        2.393051        5.791385  2
  C         -0.582865        1.947959        4.481496  2
  I          0.233956        0.642788        1.879385  2
  H          2.512795        0.622999        3.969703  2
  H          2.799592        1.419477        6.295538  2
  H          0.929271        2.553150        7.464912  2
  H         -1.232190        2.886925        6.295538  2
  H         -1.524457        2.092438        3.969703  2

H C N O 0
aug-cc-pVDZ
****
I     0
S    8   1.00
      2.449790D+03           4.190000D-04
      3.598080D+02           2.240000D-03
      1.440580D+01           3.972230D-01
      9.076320D+00          -9.322490D-01
      2.088100D+00           9.371380D-01
      1.034980D+00           3.920860D-01
      3.162840D-01           1.248500D-02
      1.217190D-01          -1.329000D-03
S    1   1.00
      3.162840D-01           1.000000D+00
S    8   1.00
      2.449790D+03           1.750000D-04
      3.598080D+02           1.057000D-03
      1.440580D+01           1.690000D-01
      9.076320D+00          -4.217930D-01
      2.088100D+00           6.388640D-01
      1.034980D+00           3.201150D-01
      3.162840D-01          -8.144280D-01
      1.217190D-01          -4.897980D-01
S    1   1.00
      1.217190D-01           1.000000D+00
S    1   1.00
      4.200000D-02           1.0000000
P    6   1.00
      1.953010D+01           5.893400D-02
      1.108820D+01          -2.309300D-01
      2.715630D+00           6.648010D-01
      1.204300D+00           4.506730D-01
      3.399450D-01           2.898000D-02
      1.108810D-01          -2.889000D-03
P    6   1.00
      1.953010D+01          -1.883600D-02
      1.108820D+01           8.000600D-02
      2.715630D+00          -3.066520D-01
      1.204300D+00          -1.475940D-01
      3.399450D-01           6.075060D-01
      1.108810D-01           5.470490D-01
P    1   1.00
      1.108810D-01           1.000000D+00
P    1   1.00
      3.380000D-02           1.0000000
D    6   1.00
      4.547650D+01           4.266000D-03
      1.319280D+01          -1.362500D-02
      4.227410D+00           3.097560D-01
      1.942800D+00           5.097720D-01
      8.397710D-01           2.974610D-01
      3.000000D-01           4.016400D-02
D    1   1.00
      3.000000D-01           1.000000D+00
D    1   1.00
      1.191000D-01           1.0000000
****

I     0
I-ECP     4     28
g potential
  1
2      1.00000000             0.00000000
s-g potential
  3
2     40.03337600            49.98964900
2     17.30057600           281.00655600
2      8.85172000            61.41673900
p-g potential
  4
2     15.72014100            67.41623900
2     15.20822200           134.80769600
2      8.29418600            14.56654800
2      7.75394900            28.96842200
d-g potential
  4
2     13.81775100            35.53875600
2     13.58780500            53.33975900
2      6.94763000             9.71646600
2      6.96009900            14.97750000
f-g potential
  4
2     18.52295000           -20.17661800
2     18.25103500           -26.08807700
2      7.55790100            -0.22043400
2      7.59740400            -0.22164600


*************** g00046-io.com ***************
%mem=32GB
%nprocshared=16
#p wb97xd/genECP       counterpoise=2

00046 wb97xd/genECP       counterpoise=2

 0  1  0  1  0  1
  C         -1.274553       -0.000000       -2.036158  1
  C          0.000000        0.000000       -1.227123  1
  N          1.157822        0.000000       -1.938251  1
  O          0.000000        0.000000        0.000000  1
  C          2.437727        0.000000       -1.257939  1
  H         -1.102647       -0.000000       -3.110616  1
  H         -1.855539       -0.878858       -1.764608  1
  H         -1.855539        0.878858       -1.764608  1
  H          1.121252        0.000000       -2.941046  1
  H          3.229791        0.000000       -2.001550  1
  H          2.534158        0.880930       -0.625711  1
  H          2.534158       -0.880930       -0.625711  1
  C          0.242491        1.375237        3.836720  2
  C          1.478755        1.395549        4.481496  2
  C          1.553145        1.866548        5.791385  2
  C          0.407562        2.311397        6.448479  2
  C         -0.821082        2.285188        5.791385  2
  C         -0.912269        1.817152        4.481496  2
  I          0.118782        0.673648        1.879385  2
  H          2.366438        1.049876        3.969703  2
  H          2.510570        1.884056        6.295538  2
  H          0.471803        2.675728        7.464912  2
  H         -1.714779        2.629099        6.295538  2
  H         -1.864645        1.795930        3.969703  2

H C N O 0
aug-cc-pVDZ
****
I     0
S    8   1.00
      2.449790D+03           4.190000D-04
      3.598080D+02           2.240000D-03
      1.440580D+01           3.972230D-01
      9.076320D+00          -9.322490D-01
      2.088100D+00           9.371380D-01
      1.034980D+00           3.920860D-01
      3.162840D-01           1.248500D-02
      1.217190D-01          -1.329000D-03
S    1   1.00
      3.162840D-01           1.000000D+00
S    8   1.00
      2.449790D+03           1.750000D-04
      3.598080D+02           1.057000D-03
      1.440580D+01           1.690000D-01
      9.076320D+00          -4.217930D-01
      2.088100D+00           6.388640D-01
      1.034980D+00           3.201150D-01
      3.162840D-01          -8.144280D-01
      1.217190D-01          -4.897980D-01
S    1   1.00
      1.217190D-01           1.000000D+00
S    1   1.00
      4.200000D-02           1.0000000
P    6   1.00
      1.953010D+01           5.893400D-02
      1.108820D+01          -2.309300D-01
      2.715630D+00           6.648010D-01
      1.204300D+00           4.506730D-01
      3.399450D-01           2.898000D-02
      1.108810D-01          -2.889000D-03
P    6   1.00
      1.953010D+01          -1.883600D-02
      1.108820D+01           8.000600D-02
      2.715630D+00          -3.066520D-01
      1.204300D+00          -1.475940D-01
      3.399450D-01           6.075060D-01
      1.108810D-01           5.470490D-01
P    1   1.00
      1.108810D-01           1.000000D+00
P    1   1.00
      3.380000D-02           1.0000000
D    6   1.00
      4.547650D+01           4.266000D-03
      1.319280D+01          -1.362500D-02
      4.227410D+00           3.097560D-01
      1.942800D+00           5.097720D-01
      8.397710D-01           2.974610D-01
      3.000000D-01           4.016400D-02
D    1   1.00
      3.000000D-01           1.000000D+00
D    1   1.00
      1.191000D-01           1.0000000
****

I     0
I-ECP     4     28
g potential
  1
2      1.00000000             0.00000000
s-g potential
  3
2     40.03337600            49.98964900
2     17.30057600           281.00655600
2      8.85172000            61.41673900
p-g potential
  4
2     15.72014100            67.41623900
2     15.20822200           134.80769600
2      8.29418600            14.56654800
2      7.75394900            28.96842200
d-g potential
  4
2     13.81775100            35.53875600
2     13.58780500            53.33975900
2      6.94763000             9.71646600
2      6.96009900            14.97750000
f-g potential
  4
2     18.52295000           -20.17661800
2     18.25103500           -26.08807700
2      7.55790100            -0.22043400
2      7.59740400            -0.22164600


*************** g00047-io.com ***************
%mem=32GB
%nprocshared=16
#p wb97xd/genECP       counterpoise=2

00047 wb97xd/genECP       counterpoise=2

 0  1  0  1  0  1
  C         -1.274553       -0.000000       -2.036158  1
  C          0.000000        0.000000       -1.227123  1
  N          1.157822        0.000000       -1.938251  1
  O          0.000000        0.000000        0.000000  1
  C          2.437727        0.000000       -1.257939  1
  H         -1.102647       -0.000000       -3.110616  1
  H         -1.855539       -0.878858       -1.764608  1
  H         -1.855539        0.878858       -1.764608  1
  H          1.121252        0.000000       -2.941046  1
  H          3.229791        0.000000       -2.001550  1
  H          2.534158        0.880930       -0.625711  1
  H          2.534158       -0.880930       -0.625711  1
  C          0.000000        1.396452        3.836720  2
  C          1.213955        1.631131        4.481496  2
  C          1.205427        2.107892        5.791385  2
  C          0.000000        2.347054        6.448479  2
  C         -1.205427        2.107892        5.791385  2
  C         -1.213955        1.631131        4.481496  2
  I          0.000000        0.684040        1.879385  2
  H          2.148177        1.444854        3.969703  2
  H          2.145266        2.291389        6.295538  2
  H          0.000000        2.717006        7.464912  2
  H         -2.145266        2.291389        6.295538  2
  H         -2.148177        1.444854        3.969703  2

H C N O 0
aug-cc-pVDZ
****
I     0
S    8   1.00
      2.449790D+03           4.190000D-04
      3.598080D+02           2.240000D-03
      1.440580D+01           3.972230D-01
      9.076320D+00          -9.322490D-01
      2.088100D+00           9.371380D-01
      1.034980D+00           3.920860D-01
      3.162840D-01           1.248500D-02
      1.217190D-01          -1.329000D-03
S    1   1.00
      3.162840D-01           1.000000D+00
S    8   1.00
      2.449790D+03           1.750000D-04
      3.598080D+02           1.057000D-03
      1.440580D+01           1.690000D-01
      9.076320D+00          -4.217930D-01
      2.088100D+00           6.388640D-01
      1.034980D+00           3.201150D-01
      3.162840D-01          -8.144280D-01
      1.217190D-01          -4.897980D-01
S    1   1.00
      1.217190D-01           1.000000D+00
S    1   1.00
      4.200000D-02           1.0000000
P    6   1.00
      1.953010D+01           5.893400D-02
      1.108820D+01          -2.309300D-01
      2.715630D+00           6.648010D-01
      1.204300D+00           4.506730D-01
      3.399450D-01           2.898000D-02
      1.108810D-01          -2.889000D-03
P    6   1.00
      1.953010D+01          -1.883600D-02
      1.108820D+01           8.000600D-02
      2.715630D+00          -3.066520D-01
      1.204300D+00          -1.475940D-01
      3.399450D-01           6.075060D-01
      1.108810D-01           5.470490D-01
P    1   1.00
      1.108810D-01           1.000000D+00
P    1   1.00
      3.380000D-02           1.0000000
D    6   1.00
      4.547650D+01           4.266000D-03
      1.319280D+01          -1.362500D-02
      4.227410D+00           3.097560D-01
      1.942800D+00           5.097720D-01
      8.397710D-01           2.974610D-01
      3.000000D-01           4.016400D-02
D    1   1.00
      3.000000D-01           1.000000D+00
D    1   1.00
      1.191000D-01           1.0000000
****

I     0
I-ECP     4     28
g potential
  1
2      1.00000000             0.00000000
s-g potential
  3
2     40.03337600            49.98964900
2     17.30057600           281.00655600
2      8.85172000            61.41673900
p-g potential
  4
2     15.72014100            67.41623900
2     15.20822200           134.80769600
2      8.29418600            14.56654800
2      7.75394900            28.96842200
d-g potential
  4
2     13.81775100            35.53875600
2     13.58780500            53.33975900
2      6.94763000             9.71646600
2      6.96009900            14.97750000
f-g potential
  4
2     18.52295000           -20.17661800
2     18.25103500           -26.08807700
2      7.55790100            -0.22043400
2      7.59740400            -0.22164600


*************** g00048-io.com ***************
%mem=32GB
%nprocshared=16
#p wb97xd/genECP       counterpoise=2

00048 wb97xd/genECP       counterpoise=2

 0  1  0  1  0  1
  C         -1.274553       -0.000000       -2.036158  1
  C          0.000000        0.000000       -1.227123  1
  N          1.157822        0.000000       -1.938251  1
  O          0.000000        0.000000        0.000000  1
  C          2.437727        0.000000       -1.257939  1
  H         -1.102647       -0.000000       -3.110616  1
  H         -1.855539       -0.878858       -1.764608  1
  H         -1.855539        0.878858       -1.764608  1
  H          1.121252        0.000000       -2.941046  1
  H          3.229791        0.000000       -2.001550  1
  H          2.534158        0.880930       -0.625711  1
  H          2.534158       -0.880930       -0.625711  1
  C         -0.242491        1.375237        3.836720  2
  C          0.912269        1.817152        4.481496  2
  C          0.821082        2.285188        5.791385  2
  C         -0.407562        2.311397        6.448479  2
  C         -1.553145        1.866548        5.791385  2
  C         -1.478755        1.395549        4.481496  2
  I         -0.118782        0.673648        1.879385  2
  H          1.864645        1.795930        3.969703  2
  H          1.714779        2.629099        6.295538  2
  H         -0.471803        2.675728        7.464912  2
  H         -2.510570        1.884056        6.295538  2
  H         -2.366438        1.049876        3.969703  2

H C N O 0
aug-cc-pVDZ
****
I     0
S    8   1.00
      2.449790D+03           4.190000D-04
      3.598080D+02           2.240000D-03
      1.440580D+01           3.972230D-01
      9.076320D+00          -9.322490D-01
      2.088100D+00           9.371380D-01
      1.034980D+00           3.920860D-01
      3.162840D-01           1.248500D-02
      1.217190D-01          -1.329000D-03
S    1   1.00
      3.162840D-01           1.000000D+00
S    8   1.00
      2.449790D+03           1.750000D-04
      3.598080D+02           1.057000D-03
      1.440580D+01           1.690000D-01
      9.076320D+00          -4.217930D-01
      2.088100D+00           6.388640D-01
      1.034980D+00           3.201150D-01
      3.162840D-01          -8.144280D-01
      1.217190D-01          -4.897980D-01
S    1   1.00
      1.217190D-01           1.000000D+00
S    1   1.00
      4.200000D-02           1.0000000
P    6   1.00
      1.953010D+01           5.893400D-02
      1.108820D+01          -2.309300D-01
      2.715630D+00           6.648010D-01
      1.204300D+00           4.506730D-01
      3.399450D-01           2.898000D-02
      1.108810D-01          -2.889000D-03
P    6   1.00
      1.953010D+01          -1.883600D-02
      1.108820D+01           8.000600D-02
      2.715630D+00          -3.066520D-01
      1.204300D+00          -1.475940D-01
      3.399450D-01           6.075060D-01
      1.108810D-01           5.470490D-01
P    1   1.00
      1.108810D-01           1.000000D+00
P    1   1.00
      3.380000D-02           1.0000000
D    6   1.00
      4.547650D+01           4.266000D-03
      1.319280D+01          -1.362500D-02
      4.227410D+00           3.097560D-01
      1.942800D+00           5.097720D-01
      8.397710D-01           2.974610D-01
      3.000000D-01           4.016400D-02
D    1   1.00
      3.000000D-01           1.000000D+00
D    1   1.00
      1.191000D-01           1.0000000
****

I     0
I-ECP     4     28
g potential
  1
2      1.00000000             0.00000000
s-g potential
  3
2     40.03337600            49.98964900
2     17.30057600           281.00655600
2      8.85172000            61.41673900
p-g potential
  4
2     15.72014100            67.41623900
2     15.20822200           134.80769600
2      8.29418600            14.56654800
2      7.75394900            28.96842200
d-g potential
  4
2     13.81775100            35.53875600
2     13.58780500            53.33975900
2      6.94763000             9.71646600
2      6.96009900            14.97750000
f-g potential
  4
2     18.52295000           -20.17661800
2     18.25103500           -26.08807700
2      7.55790100            -0.22043400
2      7.59740400            -0.22164600


*************** g00049-io.com ***************
%mem=32GB
%nprocshared=16
#p wb97xd/genECP       counterpoise=2

00049 wb97xd/genECP       counterpoise=2

 0  1  0  1  0  1
  C         -1.274553       -0.000000       -2.036158  1
  C          0.000000        0.000000       -1.227123  1
  N          1.157822        0.000000       -1.938251  1
  O          0.000000        0.000000        0.000000  1
  C          2.437727        0.000000       -1.257939  1
  H         -1.102647       -0.000000       -3.110616  1
  H         -1.855539       -0.878858       -1.764608  1
  H         -1.855539        0.878858       -1.764608  1
  H          1.121252        0.000000       -2.941046  1
  H          3.229791        0.000000       -2.001550  1
  H          2.534158        0.880930       -0.625711  1
  H          2.534158       -0.880930       -0.625711  1
  C         -0.477615        1.312235        3.836720  2
  C          0.582865        1.947959        4.481496  2
  C          0.411789        2.393051        5.791385  2
  C         -0.802740        2.205510        6.448479  2
  C         -1.853672        1.568490        5.791385  2
  C         -1.698624        1.117565        4.481496  2
  I         -0.233956        0.642788        1.879385  2
  H          1.524457        2.092438        3.969703  2
  H          1.232190        2.886925        6.295538  2
  H         -0.929271        2.553150        7.464912  2
  H         -2.799592        1.419477        6.295538  2
  H         -2.512795        0.622999        3.969703  2

H C N O 0
aug-cc-pVDZ
****
I     0
S    8   1.00
      2.449790D+03           4.190000D-04
      3.598080D+02           2.240000D-03
      1.440580D+01           3.972230D-01
      9.076320D+00          -9.322490D-01
      2.088100D+00           9.371380D-01
      1.034980D+00           3.920860D-01
      3.162840D-01           1.248500D-02
      1.217190D-01          -1.329000D-03
S    1   1.00
      3.162840D-01           1.000000D+00
S    8   1.00
      2.449790D+03           1.750000D-04
      3.598080D+02           1.057000D-03
      1.440580D+01           1.690000D-01
      9.076320D+00          -4.217930D-01
      2.088100D+00           6.388640D-01
      1.034980D+00           3.201150D-01
      3.162840D-01          -8.144280D-01
      1.217190D-01          -4.897980D-01
S    1   1.00
      1.217190D-01           1.000000D+00
S    1   1.00
      4.200000D-02           1.0000000
P    6   1.00
      1.953010D+01           5.893400D-02
      1.108820D+01          -2.309300D-01
      2.715630D+00           6.648010D-01
      1.204300D+00           4.506730D-01
      3.399450D-01           2.898000D-02
      1.108810D-01          -2.889000D-03
P    6   1.00
      1.953010D+01          -1.883600D-02
      1.108820D+01           8.000600D-02
      2.715630D+00          -3.066520D-01
      1.204300D+00          -1.475940D-01
      3.399450D-01           6.075060D-01
      1.108810D-01           5.470490D-01
P    1   1.00
      1.108810D-01           1.000000D+00
P    1   1.00
      3.380000D-02           1.0000000
D    6   1.00
      4.547650D+01           4.266000D-03
      1.319280D+01          -1.362500D-02
      4.227410D+00           3.097560D-01
      1.942800D+00           5.097720D-01
      8.397710D-01           2.974610D-01
      3.000000D-01           4.016400D-02
D    1   1.00
      3.000000D-01           1.000000D+00
D    1   1.00
      1.191000D-01           1.0000000
****

I     0
I-ECP     4     28
g potential
  1
2      1.00000000             0.00000000
s-g potential
  3
2     40.03337600            49.98964900
2     17.30057600           281.00655600
2      8.85172000            61.41673900
p-g potential
  4
2     15.72014100            67.41623900
2     15.20822200           134.80769600
2      8.29418600            14.56654800
2      7.75394900            28.96842200
d-g potential
  4
2     13.81775100            35.53875600
2     13.58780500            53.33975900
2      6.94763000             9.71646600
2      6.96009900            14.97750000
f-g potential
  4
2     18.52295000           -20.17661800
2     18.25103500           -26.08807700
2      7.55790100            -0.22043400
2      7.59740400            -0.22164600


*************** g00050-io.com ***************
%mem=32GB
%nprocshared=16
#p wb97xd/genECP       counterpoise=2

00050 wb97xd/genECP       counterpoise=2

 0  1  0  1  0  1
  C         -1.274553       -0.000000       -2.036158  1
  C          0.000000        0.000000       -1.227123  1
  N          1.157822        0.000000       -1.938251  1
  O          0.000000        0.000000        0.000000  1
  C          2.437727        0.000000       -1.257939  1
  H         -1.102647       -0.000000       -3.110616  1
  H         -1.855539       -0.878858       -1.764608  1
  H         -1.855539        0.878858       -1.764608  1
  H          1.121252        0.000000       -2.941046  1
  H          3.229791        0.000000       -2.001550  1
  H          2.534158        0.880930       -0.625711  1
  H          2.534158       -0.880930       -0.625711  1
  C         -0.698226        1.209363        3.836720  2
  C          0.235750        2.019578        4.481496  2
  C         -0.010015        2.428201        5.791385  2
  C         -1.173527        2.032609        6.448479  2
  C         -2.097876        1.222774        5.791385  2
  C         -1.866881        0.805623        4.481496  2
  I         -0.342020        0.592396        1.879385  2
  H          1.137949        2.325369        3.969703  2
  H          0.712161        3.057034        6.295538  2
  H         -1.358503        2.352996        7.464912  2
  H         -3.003549        0.911768        6.295538  2
  H         -2.582803        0.177192        3.969703  2

H C N O 0
aug-cc-pVDZ
****
I     0
S    8   1.00
      2.449790D+03           4.190000D-04
      3.598080D+02           2.240000D-03
      1.440580D+01           3.972230D-01
      9.076320D+00          -9.322490D-01
      2.088100D+00           9.371380D-01
      1.034980D+00           3.920860D-01
      3.162840D-01           1.248500D-02
      1.217190D-01          -1.329000D-03
S    1   1.00
      3.162840D-01           1.000000D+00
S    8   1.00
      2.449790D+03           1.750000D-04
      3.598080D+02           1.057000D-03
      1.440580D+01           1.690000D-01
      9.076320D+00          -4.217930D-01
      2.088100D+00           6.388640D-01
      1.034980D+00           3.201150D-01
      3.162840D-01          -8.144280D-01
      1.217190D-01          -4.897980D-01
S    1   1.00
      1.217190D-01           1.000000D+00
S    1   1.00
      4.200000D-02           1.0000000
P    6   1.00
      1.953010D+01           5.893400D-02
      1.108820D+01          -2.309300D-01
      2.715630D+00           6.648010D-01
      1.204300D+00           4.506730D-01
      3.399450D-01           2.898000D-02
      1.108810D-01          -2.889000D-03
P    6   1.00
      1.953010D+01          -1.883600D-02
      1.108820D+01           8.000600D-02
      2.715630D+00          -3.066520D-01
      1.204300D+00          -1.475940D-01
      3.399450D-01           6.075060D-01
      1.108810D-01           5.470490D-01
P    1   1.00
      1.108810D-01           1.000000D+00
P    1   1.00
      3.380000D-02           1.0000000
D    6   1.00
      4.547650D+01           4.266000D-03
      1.319280D+01          -1.362500D-02
      4.227410D+00           3.097560D-01
      1.942800D+00           5.097720D-01
      8.397710D-01           2.974610D-01
      3.000000D-01           4.016400D-02
D    1   1.00
      3.000000D-01           1.000000D+00
D    1   1.00
      1.191000D-01           1.0000000
****

I     0
I-ECP     4     28
g potential
  1
2      1.00000000             0.00000000
s-g potential
  3
2     40.03337600            49.98964900
2     17.30057600           281.00655600
2      8.85172000            61.41673900
p-g potential
  4
2     15.72014100            67.41623900
2     15.20822200           134.80769600
2      8.29418600            14.56654800
2      7.75394900            28.96842200
d-g potential
  4
2     13.81775100            35.53875600
2     13.58780500            53.33975900
2      6.94763000             9.71646600
2      6.96009900            14.97750000
f-g potential
  4
2     18.52295000           -20.17661800
2     18.25103500           -26.08807700
2      7.55790100            -0.22043400
2      7.59740400            -0.22164600


*************** g00051-io.com ***************
%mem=32GB
%nprocshared=16
#p wb97xd/genECP       counterpoise=2

00051 wb97xd/genECP       counterpoise=2

 0  1  0  1  0  1
  C         -1.274553       -0.000000       -2.036158  1
  C          0.000000        0.000000       -1.227123  1
  N          1.157822        0.000000       -1.938251  1
  O          0.000000        0.000000        0.000000  1
  C          2.437727        0.000000       -1.257939  1
  H         -1.102647       -0.000000       -3.110616  1
  H         -1.855539       -0.878858       -1.764608  1
  H         -1.855539        0.878858       -1.764608  1
  H          1.121252        0.000000       -2.941046  1
  H          3.229791        0.000000       -2.001550  1
  H          2.534158        0.880930       -0.625711  1
  H          2.534158       -0.880930       -0.625711  1
  C         -0.897622        1.069744        3.836720  2
  C         -0.118527        2.029834        4.481496  2
  C         -0.431516        2.389572        5.791385  2
  C         -1.508657        1.797948        6.448479  2
  C         -2.278337        0.839905        5.791385  2
  C         -1.978414        0.469204        4.481496  2
  I         -0.439693        0.524005        1.879385  2
  H          0.716865        2.487644        3.969703  2
  H          0.170493        3.134256        6.295538  2
  H         -1.746458        2.081347        7.464912  2
  H         -3.116245        0.376355        6.295538  2
  H         -2.574333       -0.273999        3.969703  2

H C N O 0
aug-cc-pVDZ
****
I     0
S    8   1.00
      2.449790D+03           4.190000D-04
      3.598080D+02           2.240000D-03
      1.440580D+01           3.972230D-01
      9.076320D+00          -9.322490D-01
      2.088100D+00           9.371380D-01
      1.034980D+00           3.920860D-01
      3.162840D-01           1.248500D-02
      1.217190D-01          -1.329000D-03
S    1   1.00
      3.162840D-01           1.000000D+00
S    8   1.00
      2.449790D+03           1.750000D-04
      3.598080D+02           1.057000D-03
      1.440580D+01           1.690000D-01
      9.076320D+00          -4.217930D-01
      2.088100D+00           6.388640D-01
      1.034980D+00           3.201150D-01
      3.162840D-01          -8.144280D-01
      1.217190D-01          -4.897980D-01
S    1   1.00
      1.217190D-01           1.000000D+00
S    1   1.00
      4.200000D-02           1.0000000
P    6   1.00
      1.953010D+01           5.893400D-02
      1.108820D+01          -2.309300D-01
      2.715630D+00           6.648010D-01
      1.204300D+00           4.506730D-01
      3.399450D-01           2.898000D-02
      1.108810D-01          -2.889000D-03
P    6   1.00
      1.953010D+01          -1.883600D-02
      1.108820D+01           8.000600D-02
      2.715630D+00          -3.066520D-01
      1.204300D+00          -1.475940D-01
      3.399450D-01           6.075060D-01
      1.108810D-01           5.470490D-01
P    1   1.00
      1.108810D-01           1.000000D+00
P    1   1.00
      3.380000D-02           1.0000000
D    6   1.00
      4.547650D+01           4.266000D-03
      1.319280D+01          -1.362500D-02
      4.227410D+00           3.097560D-01
      1.942800D+00           5.097720D-01
      8.397710D-01           2.974610D-01
      3.000000D-01           4.016400D-02
D    1   1.00
      3.000000D-01           1.000000D+00
D    1   1.00
      1.191000D-01           1.0000000
****

I     0
I-ECP     4     28
g potential
  1
2      1.00000000             0.00000000
s-g potential
  3
2     40.03337600            49.98964900
2     17.30057600           281.00655600
2      8.85172000            61.41673900
p-g potential
  4
2     15.72014100            67.41623900
2     15.20822200           134.80769600
2      8.29418600            14.56654800
2      7.75394900            28.96842200
d-g potential
  4
2     13.81775100            35.53875600
2     13.58780500            53.33975900
2      6.94763000             9.71646600
2      6.96009900            14.97750000
f-g potential
  4
2     18.52295000           -20.17661800
2     18.25103500           -26.08807700
2      7.55790100            -0.22043400
2      7.59740400            -0.22164600


*************** g00052-io.com ***************
%mem=32GB
%nprocshared=16
#p wb97xd/genECP       counterpoise=2

00052 wb97xd/genECP       counterpoise=2

 0  1  0  1  0  1
  C         -1.274553       -0.000000       -2.036158  1
  C          0.000000        0.000000       -1.227123  1
  N          1.157822        0.000000       -1.938251  1
  O          0.000000        0.000000        0.000000  1
  C          2.437727        0.000000       -1.257939  1
  H         -1.102647       -0.000000       -3.110616  1
  H         -1.855539       -0.878858       -1.764608  1
  H         -1.855539        0.878858       -1.764608  1
  H          1.121252        0.000000       -2.941046  1
  H          3.229791        0.000000       -2.001550  1
  H          2.534158        0.880930       -0.625711  1
  H          2.534158       -0.880930       -0.625711  1
  C         -1.069744        0.897622        3.836720  2
  C         -0.469204        1.978414        4.481496  2
  C         -0.839905        2.278337        5.791385  2
  C         -1.797948        1.508657        6.448479  2
  C         -2.389572        0.431516        5.791385  2
  C         -2.029834        0.118527        4.481496  2
  I         -0.524005        0.439693        1.879385  2
  H          0.273999        2.574333        3.969703  2
  H         -0.376355        3.116245        6.295538  2
  H         -2.081347        1.746458        7.464912  2
  H         -3.134256       -0.170493        6.295538  2
  H         -2.487644       -0.716865        3.969703  2

H C N O 0
aug-cc-pVDZ
****
I     0
S    8   1.00
      2.449790D+03           4.190000D-04
      3.598080D+02           2.240000D-03
      1.440580D+01           3.972230D-01
      9.076320D+00          -9.322490D-01
      2.088100D+00           9.371380D-01
      1.034980D+00           3.920860D-01
      3.162840D-01           1.248500D-02
      1.217190D-01          -1.329000D-03
S    1   1.00
      3.162840D-01           1.000000D+00
S    8   1.00
      2.449790D+03           1.750000D-04
      3.598080D+02           1.057000D-03
      1.440580D+01           1.690000D-01
      9.076320D+00          -4.217930D-01
      2.088100D+00           6.388640D-01
      1.034980D+00           3.201150D-01
      3.162840D-01          -8.144280D-01
      1.217190D-01          -4.897980D-01
S    1   1.00
      1.217190D-01           1.000000D+00
S    1   1.00
      4.200000D-02           1.0000000
P    6   1.00
      1.953010D+01           5.893400D-02
      1.108820D+01          -2.309300D-01
      2.715630D+00           6.648010D-01
      1.204300D+00           4.506730D-01
      3.399450D-01           2.898000D-02
      1.108810D-01          -2.889000D-03
P    6   1.00
      1.953010D+01          -1.883600D-02
      1.108820D+01           8.000600D-02
      2.715630D+00          -3.066520D-01
      1.204300D+00          -1.475940D-01
      3.399450D-01           6.075060D-01
      1.108810D-01           5.470490D-01
P    1   1.00
      1.108810D-01           1.000000D+00
P    1   1.00
      3.380000D-02           1.0000000
D    6   1.00
      4.547650D+01           4.266000D-03
      1.319280D+01          -1.362500D-02
      4.227410D+00           3.097560D-01
      1.942800D+00           5.097720D-01
      8.397710D-01           2.974610D-01
      3.000000D-01           4.016400D-02
D    1   1.00
      3.000000D-01           1.000000D+00
D    1   1.00
      1.191000D-01           1.0000000
****

I     0
I-ECP     4     28
g potential
  1
2      1.00000000             0.00000000
s-g potential
  3
2     40.03337600            49.98964900
2     17.30057600           281.00655600
2      8.85172000            61.41673900
p-g potential
  4
2     15.72014100            67.41623900
2     15.20822200           134.80769600
2      8.29418600            14.56654800
2      7.75394900            28.96842200
d-g potential
  4
2     13.81775100            35.53875600
2     13.58780500            53.33975900
2      6.94763000             9.71646600
2      6.96009900            14.97750000
f-g potential
  4
2     18.52295000           -20.17661800
2     18.25103500           -26.08807700
2      7.55790100            -0.22043400
2      7.59740400            -0.22164600


*************** g00053-io.com ***************
%mem=32GB
%nprocshared=16
#p wb97xd/genECP       counterpoise=2

00053 wb97xd/genECP       counterpoise=2

 0  1  0  1  0  1
  C         -1.274553       -0.000000       -2.036158  1
  C          0.000000        0.000000       -1.227123  1
  N          1.157822        0.000000       -1.938251  1
  O          0.000000        0.000000        0.000000  1
  C          2.437727        0.000000       -1.257939  1
  H         -1.102647       -0.000000       -3.110616  1
  H         -1.855539       -0.878858       -1.764608  1
  H         -1.855539        0.878858       -1.764608  1
  H          1.121252        0.000000       -2.941046  1
  H          3.229791        0.000000       -2.001550  1
  H          2.534158        0.880930       -0.625711  1
  H          2.534158       -0.880930       -0.625711  1
  C         -1.209363        0.698226        3.836720  2
  C         -0.805623        1.866881        4.481496  2
  C         -1.222774        2.097876        5.791385  2
  C         -2.032609        1.173527        6.448479  2
  C         -2.428201        0.010015        5.791385  2
  C         -2.019578       -0.235750        4.481496  2
  I         -0.592396        0.342020        1.879385  2
  H         -0.177192        2.582803        3.969703  2
  H         -0.911768        3.003549        6.295538  2
  H         -2.352996        1.358503        7.464912  2
  H         -3.057034       -0.712161        6.295538  2
  H         -2.325369       -1.137949        3.969703  2

H C N O 0
aug-cc-pVDZ
****
I     0
S    8   1.00
      2.449790D+03           4.190000D-04
      3.598080D+02           2.240000D-03
      1.440580D+01           3.972230D-01
      9.076320D+00          -9.322490D-01
      2.088100D+00           9.371380D-01
      1.034980D+00           3.920860D-01
      3.162840D-01           1.248500D-02
      1.217190D-01          -1.329000D-03
S    1   1.00
      3.162840D-01           1.000000D+00
S    8   1.00
      2.449790D+03           1.750000D-04
      3.598080D+02           1.057000D-03
      1.440580D+01           1.690000D-01
      9.076320D+00          -4.217930D-01
      2.088100D+00           6.388640D-01
      1.034980D+00           3.201150D-01
      3.162840D-01          -8.144280D-01
      1.217190D-01          -4.897980D-01
S    1   1.00
      1.217190D-01           1.000000D+00
S    1   1.00
      4.200000D-02           1.0000000
P    6   1.00
      1.953010D+01           5.893400D-02
      1.108820D+01          -2.309300D-01
      2.715630D+00           6.648010D-01
      1.204300D+00           4.506730D-01
      3.399450D-01           2.898000D-02
      1.108810D-01          -2.889000D-03
P    6   1.00
      1.953010D+01          -1.883600D-02
      1.108820D+01           8.000600D-02
      2.715630D+00          -3.066520D-01
      1.204300D+00          -1.475940D-01
      3.399450D-01           6.075060D-01
      1.108810D-01           5.470490D-01
P    1   1.00
      1.108810D-01           1.000000D+00
P    1   1.00
      3.380000D-02           1.0000000
D    6   1.00
      4.547650D+01           4.266000D-03
      1.319280D+01          -1.362500D-02
      4.227410D+00           3.097560D-01
      1.942800D+00           5.097720D-01
      8.397710D-01           2.974610D-01
      3.000000D-01           4.016400D-02
D    1   1.00
      3.000000D-01           1.000000D+00
D    1   1.00
      1.191000D-01           1.0000000
****

I     0
I-ECP     4     28
g potential
  1
2      1.00000000             0.00000000
s-g potential
  3
2     40.03337600            49.98964900
2     17.30057600           281.00655600
2      8.85172000            61.41673900
p-g potential
  4
2     15.72014100            67.41623900
2     15.20822200           134.80769600
2      8.29418600            14.56654800
2      7.75394900            28.96842200
d-g potential
  4
2     13.81775100            35.53875600
2     13.58780500            53.33975900
2      6.94763000             9.71646600
2      6.96009900            14.97750000
f-g potential
  4
2     18.52295000           -20.17661800
2     18.25103500           -26.08807700
2      7.55790100            -0.22043400
2      7.59740400            -0.22164600


*************** g00054-io.com ***************
%mem=32GB
%nprocshared=16
#p wb97xd/genECP       counterpoise=2

00054 wb97xd/genECP       counterpoise=2

 0  1  0  1  0  1
  C         -1.274553       -0.000000       -2.036158  1
  C          0.000000        0.000000       -1.227123  1
  N          1.157822        0.000000       -1.938251  1
  O          0.000000        0.000000        0.000000  1
  C          2.437727        0.000000       -1.257939  1
  H         -1.102647       -0.000000       -3.110616  1
  H         -1.855539       -0.878858       -1.764608  1
  H         -1.855539        0.878858       -1.764608  1
  H          1.121252        0.000000       -2.941046  1
  H          3.229791        0.000000       -2.001550  1
  H          2.534158        0.880930       -0.625711  1
  H          2.534158       -0.880930       -0.625711  1
  C         -1.312235        0.477615        3.836720  2
  C         -1.117565        1.698624        4.481496  2
  C         -1.568490        1.853672        5.791385  2
  C         -2.205510        0.802740        6.448479  2
  C         -2.393051       -0.411789        5.791385  2
  C         -1.947959       -0.582865        4.481496  2
  I         -0.642788        0.233956        1.879385  2
  H         -0.622999        2.512795        3.969703  2
  H         -1.419477        2.799592        6.295538  2
  H         -2.553150        0.929271        7.464912  2
  H         -2.886925       -1.232190        6.295538  2
  H         -2.092438       -1.524457        3.969703  2

H C N O 0
aug-cc-pVDZ
****
I     0
S    8   1.00
      2.449790D+03           4.190000D-04
      3.598080D+02           2.240000D-03
      1.440580D+01           3.972230D-01
      9.076320D+00          -9.322490D-01
      2.088100D+00           9.371380D-01
      1.034980D+00           3.920860D-01
      3.162840D-01           1.248500D-02
      1.217190D-01          -1.329000D-03
S    1   1.00
      3.162840D-01           1.000000D+00
S    8   1.00
      2.449790D+03           1.750000D-04
      3.598080D+02           1.057000D-03
      1.440580D+01           1.690000D-01
      9.076320D+00          -4.217930D-01
      2.088100D+00           6.388640D-01
      1.034980D+00           3.201150D-01
      3.162840D-01          -8.144280D-01
      1.217190D-01          -4.897980D-01
S    1   1.00
      1.217190D-01           1.000000D+00
S    1   1.00
      4.200000D-02           1.0000000
P    6   1.00
      1.953010D+01           5.893400D-02
      1.108820D+01          -2.309300D-01
      2.715630D+00           6.648010D-01
      1.204300D+00           4.506730D-01
      3.399450D-01           2.898000D-02
      1.108810D-01          -2.889000D-03
P    6   1.00
      1.953010D+01          -1.883600D-02
      1.108820D+01           8.000600D-02
      2.715630D+00          -3.066520D-01
      1.204300D+00          -1.475940D-01
      3.399450D-01           6.075060D-01
      1.108810D-01           5.470490D-01
P    1   1.00
      1.108810D-01           1.000000D+00
P    1   1.00
      3.380000D-02           1.0000000
D    6   1.00
      4.547650D+01           4.266000D-03
      1.319280D+01          -1.362500D-02
      4.227410D+00           3.097560D-01
      1.942800D+00           5.097720D-01
      8.397710D-01           2.974610D-01
      3.000000D-01           4.016400D-02
D    1   1.00
      3.000000D-01           1.000000D+00
D    1   1.00
      1.191000D-01           1.0000000
****

I     0
I-ECP     4     28
g potential
  1
2      1.00000000             0.00000000
s-g potential
  3
2     40.03337600            49.98964900
2     17.30057600           281.00655600
2      8.85172000            61.41673900
p-g potential
  4
2     15.72014100            67.41623900
2     15.20822200           134.80769600
2      8.29418600            14.56654800
2      7.75394900            28.96842200
d-g potential
  4
2     13.81775100            35.53875600
2     13.58780500            53.33975900
2      6.94763000             9.71646600
2      6.96009900            14.97750000
f-g potential
  4
2     18.52295000           -20.17661800
2     18.25103500           -26.08807700
2      7.55790100            -0.22043400
2      7.59740400            -0.22164600


*************** g00055-io.com ***************
%mem=32GB
%nprocshared=16
#p wb97xd/genECP       counterpoise=2

00055 wb97xd/genECP       counterpoise=2

 0  1  0  1  0  1
  C         -1.274553       -0.000000       -2.036158  1
  C          0.000000        0.000000       -1.227123  1
  N          1.157822        0.000000       -1.938251  1
  O          0.000000        0.000000        0.000000  1
  C          2.437727        0.000000       -1.257939  1
  H         -1.102647       -0.000000       -3.110616  1
  H         -1.855539       -0.878858       -1.764608  1
  H         -1.855539        0.878858       -1.764608  1
  H          1.121252        0.000000       -2.941046  1
  H          3.229791        0.000000       -2.001550  1
  H          2.534158        0.880930       -0.625711  1
  H          2.534158       -0.880930       -0.625711  1
  C         -1.375237        0.242491        3.836720  2
  C         -1.395549        1.478755        4.481496  2
  C         -1.866548        1.553145        5.791385  2
  C         -2.311397        0.407562        6.448479  2
  C         -2.285188       -0.821082        5.791385  2
  C         -1.817152       -0.912269        4.481496  2
  I         -0.673648        0.118782        1.879385  2
  H         -1.049876        2.366438        3.969703  2
  H         -1.884056        2.510570        6.295538  2
  H         -2.675728        0.471803        7.464912  2
  H         -2.629099       -1.714779        6.295538  2
  H         -1.795930       -1.864645        3.969703  2

H C N O 0
aug-cc-pVDZ
****
I     0
S    8   1.00
      2.449790D+03           4.190000D-04
      3.598080D+02           2.240000D-03
      1.440580D+01           3.972230D-01
      9.076320D+00          -9.322490D-01
      2.088100D+00           9.371380D-01
      1.034980D+00           3.920860D-01
      3.162840D-01           1.248500D-02
      1.217190D-01          -1.329000D-03
S    1   1.00
      3.162840D-01           1.000000D+00
S    8   1.00
      2.449790D+03           1.750000D-04
      3.598080D+02           1.057000D-03
      1.440580D+01           1.690000D-01
      9.076320D+00          -4.217930D-01
      2.088100D+00           6.388640D-01
      1.034980D+00           3.201150D-01
      3.162840D-01          -8.144280D-01
      1.217190D-01          -4.897980D-01
S    1   1.00
      1.217190D-01           1.000000D+00
S    1   1.00
      4.200000D-02           1.0000000
P    6   1.00
      1.953010D+01           5.893400D-02
      1.108820D+01          -2.309300D-01
      2.715630D+00           6.648010D-01
      1.204300D+00           4.506730D-01
      3.399450D-01           2.898000D-02
      1.108810D-01          -2.889000D-03
P    6   1.00
      1.953010D+01          -1.883600D-02
      1.108820D+01           8.000600D-02
      2.715630D+00          -3.066520D-01
      1.204300D+00          -1.475940D-01
      3.399450D-01           6.075060D-01
      1.108810D-01           5.470490D-01
P    1   1.00
      1.108810D-01           1.000000D+00
P    1   1.00
      3.380000D-02           1.0000000
D    6   1.00
      4.547650D+01           4.266000D-03
      1.319280D+01          -1.362500D-02
      4.227410D+00           3.097560D-01
      1.942800D+00           5.097720D-01
      8.397710D-01           2.974610D-01
      3.000000D-01           4.016400D-02
D    1   1.00
      3.000000D-01           1.000000D+00
D    1   1.00
      1.191000D-01           1.0000000
****

I     0
I-ECP     4     28
g potential
  1
2      1.00000000             0.00000000
s-g potential
  3
2     40.03337600            49.98964900
2     17.30057600           281.00655600
2      8.85172000            61.41673900
p-g potential
  4
2     15.72014100            67.41623900
2     15.20822200           134.80769600
2      8.29418600            14.56654800
2      7.75394900            28.96842200
d-g potential
  4
2     13.81775100            35.53875600
2     13.58780500            53.33975900
2      6.94763000             9.71646600
2      6.96009900            14.97750000
f-g potential
  4
2     18.52295000           -20.17661800
2     18.25103500           -26.08807700
2      7.55790100            -0.22043400
2      7.59740400            -0.22164600


*************** g00056-io.com ***************
%mem=32GB
%nprocshared=16
#p wb97xd/genECP       counterpoise=2

00056 wb97xd/genECP       counterpoise=2

 0  1  0  1  0  1
  C         -1.274553       -0.000000       -2.036158  1
  C          0.000000        0.000000       -1.227123  1
  N          1.157822        0.000000       -1.938251  1
  O          0.000000        0.000000        0.000000  1
  C          2.437727        0.000000       -1.257939  1
  H         -1.102647       -0.000000       -3.110616  1
  H         -1.855539       -0.878858       -1.764608  1
  H         -1.855539        0.878858       -1.764608  1
  H          1.121252        0.000000       -2.941046  1
  H          3.229791        0.000000       -2.001550  1
  H          2.534158        0.880930       -0.625711  1
  H          2.534158       -0.880930       -0.625711  1
  C         -1.396452        0.000000        3.836720  2
  C         -1.631131        1.213955        4.481496  2
  C         -2.107892        1.205427        5.791385  2
  C         -2.347054        0.000000        6.448479  2
  C         -2.107892       -1.205427        5.791385  2
  C         -1.631131       -1.213955        4.481496  2
  I         -0.684040        0.000000        1.879385  2
  H         -1.444854        2.148177        3.969703  2
  H         -2.291389        2.145266        6.295538  2
  H         -2.717006        0.000000        7.464912  2
  H         -2.291389       -2.145266        6.295538  2
  H         -1.444854       -2.148177        3.969703  2

H C N O 0
aug-cc-pVDZ
****
I     0
S    8   1.00
      2.449790D+03           4.190000D-04
      3.598080D+02           2.240000D-03
      1.440580D+01           3.972230D-01
      9.076320D+00          -9.322490D-01
      2.088100D+00           9.371380D-01
      1.034980D+00           3.920860D-01
      3.162840D-01           1.248500D-02
      1.217190D-01          -1.329000D-03
S    1   1.00
      3.162840D-01           1.000000D+00
S    8   1.00
      2.449790D+03           1.750000D-04
      3.598080D+02           1.057000D-03
      1.440580D+01           1.690000D-01
      9.076320D+00          -4.217930D-01
      2.088100D+00           6.388640D-01
      1.034980D+00           3.201150D-01
      3.162840D-01          -8.144280D-01
      1.217190D-01          -4.897980D-01
S    1   1.00
      1.217190D-01           1.000000D+00
S    1   1.00
      4.200000D-02           1.0000000
P    6   1.00
      1.953010D+01           5.893400D-02
      1.108820D+01          -2.309300D-01
      2.715630D+00           6.648010D-01
      1.204300D+00           4.506730D-01
      3.399450D-01           2.898000D-02
      1.108810D-01          -2.889000D-03
P    6   1.00
      1.953010D+01          -1.883600D-02
      1.108820D+01           8.000600D-02
      2.715630D+00          -3.066520D-01
      1.204300D+00          -1.475940D-01
      3.399450D-01           6.075060D-01
      1.108810D-01           5.470490D-01
P    1   1.00
      1.108810D-01           1.000000D+00
P    1   1.00
      3.380000D-02           1.0000000
D    6   1.00
      4.547650D+01           4.266000D-03
      1.319280D+01          -1.362500D-02
      4.227410D+00           3.097560D-01
      1.942800D+00           5.097720D-01
      8.397710D-01           2.974610D-01
      3.000000D-01           4.016400D-02
D    1   1.00
      3.000000D-01           1.000000D+00
D    1   1.00
      1.191000D-01           1.0000000
****

I     0
I-ECP     4     28
g potential
  1
2      1.00000000             0.00000000
s-g potential
  3
2     40.03337600            49.98964900
2     17.30057600           281.00655600
2      8.85172000            61.41673900
p-g potential
  4
2     15.72014100            67.41623900
2     15.20822200           134.80769600
2      8.29418600            14.56654800
2      7.75394900            28.96842200
d-g potential
  4
2     13.81775100            35.53875600
2     13.58780500            53.33975900
2      6.94763000             9.71646600
2      6.96009900            14.97750000
f-g potential
  4
2     18.52295000           -20.17661800
2     18.25103500           -26.08807700
2      7.55790100            -0.22043400
2      7.59740400            -0.22164600


*************** g00057-io.com ***************
%mem=32GB
%nprocshared=16
#p wb97xd/genECP       counterpoise=2

00057 wb97xd/genECP       counterpoise=2

 0  1  0  1  0  1
  C         -1.274553       -0.000000       -2.036158  1
  C          0.000000        0.000000       -1.227123  1
  N          1.157822        0.000000       -1.938251  1
  O          0.000000        0.000000        0.000000  1
  C          2.437727        0.000000       -1.257939  1
  H         -1.102647       -0.000000       -3.110616  1
  H         -1.855539       -0.878858       -1.764608  1
  H         -1.855539        0.878858       -1.764608  1
  H          1.121252        0.000000       -2.941046  1
  H          3.229791        0.000000       -2.001550  1
  H          2.534158        0.880930       -0.625711  1
  H          2.534158       -0.880930       -0.625711  1
  C         -1.375237       -0.242491        3.836720  2
  C         -1.817152        0.912269        4.481496  2
  C         -2.285188        0.821082        5.791385  2
  C         -2.311397       -0.407562        6.448479  2
  C         -1.866548       -1.553145        5.791385  2
  C         -1.395549       -1.478755        4.481496  2
  I         -0.673648       -0.118782        1.879385  2
  H         -1.795930        1.864645        3.969703  2
  H         -2.629099        1.714779        6.295538  2
  H         -2.675728       -0.471803        7.464912  2
  H         -1.884056       -2.510570        6.295538  2
  H         -1.049876       -2.366438        3.969703  2

H C N O 0
aug-cc-pVDZ
****
I     0
S    8   1.00
      2.449790D+03           4.190000D-04
      3.598080D+02           2.240000D-03
      1.440580D+01           3.972230D-01
      9.076320D+00          -9.322490D-01
      2.088100D+00           9.371380D-01
      1.034980D+00           3.920860D-01
      3.162840D-01           1.248500D-02
      1.217190D-01          -1.329000D-03
S    1   1.00
      3.162840D-01           1.000000D+00
S    8   1.00
      2.449790D+03           1.750000D-04
      3.598080D+02           1.057000D-03
      1.440580D+01           1.690000D-01
      9.076320D+00          -4.217930D-01
      2.088100D+00           6.388640D-01
      1.034980D+00           3.201150D-01
      3.162840D-01          -8.144280D-01
      1.217190D-01          -4.897980D-01
S    1   1.00
      1.217190D-01           1.000000D+00
S    1   1.00
      4.200000D-02           1.0000000
P    6   1.00
      1.953010D+01           5.893400D-02
      1.108820D+01          -2.309300D-01
      2.715630D+00           6.648010D-01
      1.204300D+00           4.506730D-01
      3.399450D-01           2.898000D-02
      1.108810D-01          -2.889000D-03
P    6   1.00
      1.953010D+01          -1.883600D-02
      1.108820D+01           8.000600D-02
      2.715630D+00          -3.066520D-01
      1.204300D+00          -1.475940D-01
      3.399450D-01           6.075060D-01
      1.108810D-01           5.470490D-01
P    1   1.00
      1.108810D-01           1.000000D+00
P    1   1.00
      3.380000D-02           1.0000000
D    6   1.00
      4.547650D+01           4.266000D-03
      1.319280D+01          -1.362500D-02
      4.227410D+00           3.097560D-01
      1.942800D+00           5.097720D-01
      8.397710D-01           2.974610D-01
      3.000000D-01           4.016400D-02
D    1   1.00
      3.000000D-01           1.000000D+00
D    1   1.00
      1.191000D-01           1.0000000
****

I     0
I-ECP     4     28
g potential
  1
2      1.00000000             0.00000000
s-g potential
  3
2     40.03337600            49.98964900
2     17.30057600           281.00655600
2      8.85172000            61.41673900
p-g potential
  4
2     15.72014100            67.41623900
2     15.20822200           134.80769600
2      8.29418600            14.56654800
2      7.75394900            28.96842200
d-g potential
  4
2     13.81775100            35.53875600
2     13.58780500            53.33975900
2      6.94763000             9.71646600
2      6.96009900            14.97750000
f-g potential
  4
2     18.52295000           -20.17661800
2     18.25103500           -26.08807700
2      7.55790100            -0.22043400
2      7.59740400            -0.22164600


*************** g00058-io.com ***************
%mem=32GB
%nprocshared=16
#p wb97xd/genECP       counterpoise=2

00058 wb97xd/genECP       counterpoise=2

 0  1  0  1  0  1
  C         -1.274553       -0.000000       -2.036158  1
  C          0.000000        0.000000       -1.227123  1
  N          1.157822        0.000000       -1.938251  1
  O          0.000000        0.000000        0.000000  1
  C          2.437727        0.000000       -1.257939  1
  H         -1.102647       -0.000000       -3.110616  1
  H         -1.855539       -0.878858       -1.764608  1
  H         -1.855539        0.878858       -1.764608  1
  H          1.121252        0.000000       -2.941046  1
  H          3.229791        0.000000       -2.001550  1
  H          2.534158        0.880930       -0.625711  1
  H          2.534158       -0.880930       -0.625711  1
  C         -1.312235       -0.477615        3.836720  2
  C         -1.947959        0.582865        4.481496  2
  C         -2.393051        0.411789        5.791385  2
  C         -2.205510       -0.802740        6.448479  2
  C         -1.568490       -1.853672        5.791385  2
  C         -1.117565       -1.698624        4.481496  2
  I         -0.642788       -0.233956        1.879385  2
  H         -2.092438        1.524457        3.969703  2
  H         -2.886925        1.232190        6.295538  2
  H         -2.553150       -0.929271        7.464912  2
  H         -1.419477       -2.799592        6.295538  2
  H         -0.622999       -2.512795        3.969703  2

H C N O 0
aug-cc-pVDZ
****
I     0
S    8   1.00
      2.449790D+03           4.190000D-04
      3.598080D+02           2.240000D-03
      1.440580D+01           3.972230D-01
      9.076320D+00          -9.322490D-01
      2.088100D+00           9.371380D-01
      1.034980D+00           3.920860D-01
      3.162840D-01           1.248500D-02
      1.217190D-01          -1.329000D-03
S    1   1.00
      3.162840D-01           1.000000D+00
S    8   1.00
      2.449790D+03           1.750000D-04
      3.598080D+02           1.057000D-03
      1.440580D+01           1.690000D-01
      9.076320D+00          -4.217930D-01
      2.088100D+00           6.388640D-01
      1.034980D+00           3.201150D-01
      3.162840D-01          -8.144280D-01
      1.217190D-01          -4.897980D-01
S    1   1.00
      1.217190D-01           1.000000D+00
S    1   1.00
      4.200000D-02           1.0000000
P    6   1.00
      1.953010D+01           5.893400D-02
      1.108820D+01          -2.309300D-01
      2.715630D+00           6.648010D-01
      1.204300D+00           4.506730D-01
      3.399450D-01           2.898000D-02
      1.108810D-01          -2.889000D-03
P    6   1.00
      1.953010D+01          -1.883600D-02
      1.108820D+01           8.000600D-02
      2.715630D+00          -3.066520D-01
      1.204300D+00          -1.475940D-01
      3.399450D-01           6.075060D-01
      1.108810D-01           5.470490D-01
P    1   1.00
      1.108810D-01           1.000000D+00
P    1   1.00
      3.380000D-02           1.0000000
D    6   1.00
      4.547650D+01           4.266000D-03
      1.319280D+01          -1.362500D-02
      4.227410D+00           3.097560D-01
      1.942800D+00           5.097720D-01
      8.397710D-01           2.974610D-01
      3.000000D-01           4.016400D-02
D    1   1.00
      3.000000D-01           1.000000D+00
D    1   1.00
      1.191000D-01           1.0000000
****

I     0
I-ECP     4     28
g potential
  1
2      1.00000000             0.00000000
s-g potential
  3
2     40.03337600            49.98964900
2     17.30057600           281.00655600
2      8.85172000            61.41673900
p-g potential
  4
2     15.72014100            67.41623900
2     15.20822200           134.80769600
2      8.29418600            14.56654800
2      7.75394900            28.96842200
d-g potential
  4
2     13.81775100            35.53875600
2     13.58780500            53.33975900
2      6.94763000             9.71646600
2      6.96009900            14.97750000
f-g potential
  4
2     18.52295000           -20.17661800
2     18.25103500           -26.08807700
2      7.55790100            -0.22043400
2      7.59740400            -0.22164600


*************** g00059-io.com ***************
%mem=32GB
%nprocshared=16
#p wb97xd/genECP       counterpoise=2

00059 wb97xd/genECP       counterpoise=2

 0  1  0  1  0  1
  C         -1.274553       -0.000000       -2.036158  1
  C          0.000000        0.000000       -1.227123  1
  N          1.157822        0.000000       -1.938251  1
  O          0.000000        0.000000        0.000000  1
  C          2.437727        0.000000       -1.257939  1
  H         -1.102647       -0.000000       -3.110616  1
  H         -1.855539       -0.878858       -1.764608  1
  H         -1.855539        0.878858       -1.764608  1
  H          1.121252        0.000000       -2.941046  1
  H          3.229791        0.000000       -2.001550  1
  H          2.534158        0.880930       -0.625711  1
  H          2.534158       -0.880930       -0.625711  1
  C         -1.209363       -0.698226        3.836720  2
  C         -2.019578        0.235750        4.481496  2
  C         -2.428201       -0.010015        5.791385  2
  C         -2.032609       -1.173527        6.448479  2
  C         -1.222774       -2.097876        5.791385  2
  C         -0.805623       -1.866881        4.481496  2
  I         -0.592396       -0.342020        1.879385  2
  H         -2.325369        1.137949        3.969703  2
  H         -3.057034        0.712161        6.295538  2
  H         -2.352996       -1.358503        7.464912  2
  H         -0.911768       -3.003549        6.295538  2
  H         -0.177192       -2.582803        3.969703  2

H C N O 0
aug-cc-pVDZ
****
I     0
S    8   1.00
      2.449790D+03           4.190000D-04
      3.598080D+02           2.240000D-03
      1.440580D+01           3.972230D-01
      9.076320D+00          -9.322490D-01
      2.088100D+00           9.371380D-01
      1.034980D+00           3.920860D-01
      3.162840D-01           1.248500D-02
      1.217190D-01          -1.329000D-03
S    1   1.00
      3.162840D-01           1.000000D+00
S    8   1.00
      2.449790D+03           1.750000D-04
      3.598080D+02           1.057000D-03
      1.440580D+01           1.690000D-01
      9.076320D+00          -4.217930D-01
      2.088100D+00           6.388640D-01
      1.034980D+00           3.201150D-01
      3.162840D-01          -8.144280D-01
      1.217190D-01          -4.897980D-01
S    1   1.00
      1.217190D-01           1.000000D+00
S    1   1.00
      4.200000D-02           1.0000000
P    6   1.00
      1.953010D+01           5.893400D-02
      1.108820D+01          -2.309300D-01
      2.715630D+00           6.648010D-01
      1.204300D+00           4.506730D-01
      3.399450D-01           2.898000D-02
      1.108810D-01          -2.889000D-03
P    6   1.00
      1.953010D+01          -1.883600D-02
      1.108820D+01           8.000600D-02
      2.715630D+00          -3.066520D-01
      1.204300D+00          -1.475940D-01
      3.399450D-01           6.075060D-01
      1.108810D-01           5.470490D-01
P    1   1.00
      1.108810D-01           1.000000D+00
P    1   1.00
      3.380000D-02           1.0000000
D    6   1.00
      4.547650D+01           4.266000D-03
      1.319280D+01          -1.362500D-02
      4.227410D+00           3.097560D-01
      1.942800D+00           5.097720D-01
      8.397710D-01           2.974610D-01
      3.000000D-01           4.016400D-02
D    1   1.00
      3.000000D-01           1.000000D+00
D    1   1.00
      1.191000D-01           1.0000000
****

I     0
I-ECP     4     28
g potential
  1
2      1.00000000             0.00000000
s-g potential
  3
2     40.03337600            49.98964900
2     17.30057600           281.00655600
2      8.85172000            61.41673900
p-g potential
  4
2     15.72014100            67.41623900
2     15.20822200           134.80769600
2      8.29418600            14.56654800
2      7.75394900            28.96842200
d-g potential
  4
2     13.81775100            35.53875600
2     13.58780500            53.33975900
2      6.94763000             9.71646600
2      6.96009900            14.97750000
f-g potential
  4
2     18.52295000           -20.17661800
2     18.25103500           -26.08807700
2      7.55790100            -0.22043400
2      7.59740400            -0.22164600


*************** g00060-io.com ***************
%mem=32GB
%nprocshared=16
#p wb97xd/genECP       counterpoise=2

00060 wb97xd/genECP       counterpoise=2

 0  1  0  1  0  1
  C         -1.274553       -0.000000       -2.036158  1
  C          0.000000        0.000000       -1.227123  1
  N          1.157822        0.000000       -1.938251  1
  O          0.000000        0.000000        0.000000  1
  C          2.437727        0.000000       -1.257939  1
  H         -1.102647       -0.000000       -3.110616  1
  H         -1.855539       -0.878858       -1.764608  1
  H         -1.855539        0.878858       -1.764608  1
  H          1.121252        0.000000       -2.941046  1
  H          3.229791        0.000000       -2.001550  1
  H          2.534158        0.880930       -0.625711  1
  H          2.534158       -0.880930       -0.625711  1
  C         -1.069744       -0.897622        3.836720  2
  C         -2.029834       -0.118527        4.481496  2
  C         -2.389572       -0.431516        5.791385  2
  C         -1.797948       -1.508657        6.448479  2
  C         -0.839905       -2.278337        5.791385  2
  C         -0.469204       -1.978414        4.481496  2
  I         -0.524005       -0.439693        1.879385  2
  H         -2.487644        0.716865        3.969703  2
  H         -3.134256        0.170493        6.295538  2
  H         -2.081347       -1.746458        7.464912  2
  H         -0.376355       -3.116245        6.295538  2
  H          0.273999       -2.574333        3.969703  2

H C N O 0
aug-cc-pVDZ
****
I     0
S    8   1.00
      2.449790D+03           4.190000D-04
      3.598080D+02           2.240000D-03
      1.440580D+01           3.972230D-01
      9.076320D+00          -9.322490D-01
      2.088100D+00           9.371380D-01
      1.034980D+00           3.920860D-01
      3.162840D-01           1.248500D-02
      1.217190D-01          -1.329000D-03
S    1   1.00
      3.162840D-01           1.000000D+00
S    8   1.00
      2.449790D+03           1.750000D-04
      3.598080D+02           1.057000D-03
      1.440580D+01           1.690000D-01
      9.076320D+00          -4.217930D-01
      2.088100D+00           6.388640D-01
      1.034980D+00           3.201150D-01
      3.162840D-01          -8.144280D-01
      1.217190D-01          -4.897980D-01
S    1   1.00
      1.217190D-01           1.000000D+00
S    1   1.00
      4.200000D-02           1.0000000
P    6   1.00
      1.953010D+01           5.893400D-02
      1.108820D+01          -2.309300D-01
      2.715630D+00           6.648010D-01
      1.204300D+00           4.506730D-01
      3.399450D-01           2.898000D-02
      1.108810D-01          -2.889000D-03
P    6   1.00
      1.953010D+01          -1.883600D-02
      1.108820D+01           8.000600D-02
      2.715630D+00          -3.066520D-01
      1.204300D+00          -1.475940D-01
      3.399450D-01           6.075060D-01
      1.108810D-01           5.470490D-01
P    1   1.00
      1.108810D-01           1.000000D+00
P    1   1.00
      3.380000D-02           1.0000000
D    6   1.00
      4.547650D+01           4.266000D-03
      1.319280D+01          -1.362500D-02
      4.227410D+00           3.097560D-01
      1.942800D+00           5.097720D-01
      8.397710D-01           2.974610D-01
      3.000000D-01           4.016400D-02
D    1   1.00
      3.000000D-01           1.000000D+00
D    1   1.00
      1.191000D-01           1.0000000
****

I     0
I-ECP     4     28
g potential
  1
2      1.00000000             0.00000000
s-g potential
  3
2     40.03337600            49.98964900
2     17.30057600           281.00655600
2      8.85172000            61.41673900
p-g potential
  4
2     15.72014100            67.41623900
2     15.20822200           134.80769600
2      8.29418600            14.56654800
2      7.75394900            28.96842200
d-g potential
  4
2     13.81775100            35.53875600
2     13.58780500            53.33975900
2      6.94763000             9.71646600
2      6.96009900            14.97750000
f-g potential
  4
2     18.52295000           -20.17661800
2     18.25103500           -26.08807700
2      7.55790100            -0.22043400
2      7.59740400            -0.22164600


*************** g00061-io.com ***************
%mem=32GB
%nprocshared=16
#p wb97xd/genECP       counterpoise=2

00061 wb97xd/genECP       counterpoise=2

 0  1  0  1  0  1
  C         -1.274553       -0.000000       -2.036158  1
  C          0.000000        0.000000       -1.227123  1
  N          1.157822        0.000000       -1.938251  1
  O          0.000000        0.000000        0.000000  1
  C          2.437727        0.000000       -1.257939  1
  H         -1.102647       -0.000000       -3.110616  1
  H         -1.855539       -0.878858       -1.764608  1
  H         -1.855539        0.878858       -1.764608  1
  H          1.121252        0.000000       -2.941046  1
  H          3.229791        0.000000       -2.001550  1
  H          2.534158        0.880930       -0.625711  1
  H          2.534158       -0.880930       -0.625711  1
  C         -0.897622       -1.069744        3.836720  2
  C         -1.978414       -0.469204        4.481496  2
  C         -2.278337       -0.839905        5.791385  2
  C         -1.508657       -1.797948        6.448479  2
  C         -0.431516       -2.389572        5.791385  2
  C         -0.118527       -2.029834        4.481496  2
  I         -0.439693       -0.524005        1.879385  2
  H         -2.574333        0.273999        3.969703  2
  H         -3.116245       -0.376355        6.295538  2
  H         -1.746458       -2.081347        7.464912  2
  H          0.170493       -3.134256        6.295538  2
  H          0.716865       -2.487644        3.969703  2

H C N O 0
aug-cc-pVDZ
****
I     0
S    8   1.00
      2.449790D+03           4.190000D-04
      3.598080D+02           2.240000D-03
      1.440580D+01           3.972230D-01
      9.076320D+00          -9.322490D-01
      2.088100D+00           9.371380D-01
      1.034980D+00           3.920860D-01
      3.162840D-01           1.248500D-02
      1.217190D-01          -1.329000D-03
S    1   1.00
      3.162840D-01           1.000000D+00
S    8   1.00
      2.449790D+03           1.750000D-04
      3.598080D+02           1.057000D-03
      1.440580D+01           1.690000D-01
      9.076320D+00          -4.217930D-01
      2.088100D+00           6.388640D-01
      1.034980D+00           3.201150D-01
      3.162840D-01          -8.144280D-01
      1.217190D-01          -4.897980D-01
S    1   1.00
      1.217190D-01           1.000000D+00
S    1   1.00
      4.200000D-02           1.0000000
P    6   1.00
      1.953010D+01           5.893400D-02
      1.108820D+01          -2.309300D-01
      2.715630D+00           6.648010D-01
      1.204300D+00           4.506730D-01
      3.399450D-01           2.898000D-02
      1.108810D-01          -2.889000D-03
P    6   1.00
      1.953010D+01          -1.883600D-02
      1.108820D+01           8.000600D-02
      2.715630D+00          -3.066520D-01
      1.204300D+00          -1.475940D-01
      3.399450D-01           6.075060D-01
      1.108810D-01           5.470490D-01
P    1   1.00
      1.108810D-01           1.000000D+00
P    1   1.00
      3.380000D-02           1.0000000
D    6   1.00
      4.547650D+01           4.266000D-03
      1.319280D+01          -1.362500D-02
      4.227410D+00           3.097560D-01
      1.942800D+00           5.097720D-01
      8.397710D-01           2.974610D-01
      3.000000D-01           4.016400D-02
D    1   1.00
      3.000000D-01           1.000000D+00
D    1   1.00
      1.191000D-01           1.0000000
****

I     0
I-ECP     4     28
g potential
  1
2      1.00000000             0.00000000
s-g potential
  3
2     40.03337600            49.98964900
2     17.30057600           281.00655600
2      8.85172000            61.41673900
p-g potential
  4
2     15.72014100            67.41623900
2     15.20822200           134.80769600
2      8.29418600            14.56654800
2      7.75394900            28.96842200
d-g potential
  4
2     13.81775100            35.53875600
2     13.58780500            53.33975900
2      6.94763000             9.71646600
2      6.96009900            14.97750000
f-g potential
  4
2     18.52295000           -20.17661800
2     18.25103500           -26.08807700
2      7.55790100            -0.22043400
2      7.59740400            -0.22164600


*************** g00062-io.com ***************
%mem=32GB
%nprocshared=16
#p wb97xd/genECP       counterpoise=2

00062 wb97xd/genECP       counterpoise=2

 0  1  0  1  0  1
  C         -1.274553       -0.000000       -2.036158  1
  C          0.000000        0.000000       -1.227123  1
  N          1.157822        0.000000       -1.938251  1
  O          0.000000        0.000000        0.000000  1
  C          2.437727        0.000000       -1.257939  1
  H         -1.102647       -0.000000       -3.110616  1
  H         -1.855539       -0.878858       -1.764608  1
  H         -1.855539        0.878858       -1.764608  1
  H          1.121252        0.000000       -2.941046  1
  H          3.229791        0.000000       -2.001550  1
  H          2.534158        0.880930       -0.625711  1
  H          2.534158       -0.880930       -0.625711  1
  C         -0.698226       -1.209363        3.836720  2
  C         -1.866881       -0.805623        4.481496  2
  C         -2.097876       -1.222774        5.791385  2
  C         -1.173527       -2.032609        6.448479  2
  C         -0.010015       -2.428201        5.791385  2
  C          0.235750       -2.019578        4.481496  2
  I         -0.342020       -0.592396        1.879385  2
  H         -2.582803       -0.177192        3.969703  2
  H         -3.003549       -0.911768        6.295538  2
  H         -1.358503       -2.352996        7.464912  2
  H          0.712161       -3.057034        6.295538  2
  H          1.137949       -2.325369        3.969703  2

H C N O 0
aug-cc-pVDZ
****
I     0
S    8   1.00
      2.449790D+03           4.190000D-04
      3.598080D+02           2.240000D-03
      1.440580D+01           3.972230D-01
      9.076320D+00          -9.322490D-01
      2.088100D+00           9.371380D-01
      1.034980D+00           3.920860D-01
      3.162840D-01           1.248500D-02
      1.217190D-01          -1.329000D-03
S    1   1.00
      3.162840D-01           1.000000D+00
S    8   1.00
      2.449790D+03           1.750000D-04
      3.598080D+02           1.057000D-03
      1.440580D+01           1.690000D-01
      9.076320D+00          -4.217930D-01
      2.088100D+00           6.388640D-01
      1.034980D+00           3.201150D-01
      3.162840D-01          -8.144280D-01
      1.217190D-01          -4.897980D-01
S    1   1.00
      1.217190D-01           1.000000D+00
S    1   1.00
      4.200000D-02           1.0000000
P    6   1.00
      1.953010D+01           5.893400D-02
      1.108820D+01          -2.309300D-01
      2.715630D+00           6.648010D-01
      1.204300D+00           4.506730D-01
      3.399450D-01           2.898000D-02
      1.108810D-01          -2.889000D-03
P    6   1.00
      1.953010D+01          -1.883600D-02
      1.108820D+01           8.000600D-02
      2.715630D+00          -3.066520D-01
      1.204300D+00          -1.475940D-01
      3.399450D-01           6.075060D-01
      1.108810D-01           5.470490D-01
P    1   1.00
      1.108810D-01           1.000000D+00
P    1   1.00
      3.380000D-02           1.0000000
D    6   1.00
      4.547650D+01           4.266000D-03
      1.319280D+01          -1.362500D-02
      4.227410D+00           3.097560D-01
      1.942800D+00           5.097720D-01
      8.397710D-01           2.974610D-01
      3.000000D-01           4.016400D-02
D    1   1.00
      3.000000D-01           1.000000D+00
D    1   1.00
      1.191000D-01           1.0000000
****

I     0
I-ECP     4     28
g potential
  1
2      1.00000000             0.00000000
s-g potential
  3
2     40.03337600            49.98964900
2     17.30057600           281.00655600
2      8.85172000            61.41673900
p-g potential
  4
2     15.72014100            67.41623900
2     15.20822200           134.80769600
2      8.29418600            14.56654800
2      7.75394900            28.96842200
d-g potential
  4
2     13.81775100            35.53875600
2     13.58780500            53.33975900
2      6.94763000             9.71646600
2      6.96009900            14.97750000
f-g potential
  4
2     18.52295000           -20.17661800
2     18.25103500           -26.08807700
2      7.55790100            -0.22043400
2      7.59740400            -0.22164600


*************** g00063-io.com ***************
%mem=32GB
%nprocshared=16
#p wb97xd/genECP       counterpoise=2

00063 wb97xd/genECP       counterpoise=2

 0  1  0  1  0  1
  C         -1.274553       -0.000000       -2.036158  1
  C          0.000000        0.000000       -1.227123  1
  N          1.157822        0.000000       -1.938251  1
  O          0.000000        0.000000        0.000000  1
  C          2.437727        0.000000       -1.257939  1
  H         -1.102647       -0.000000       -3.110616  1
  H         -1.855539       -0.878858       -1.764608  1
  H         -1.855539        0.878858       -1.764608  1
  H          1.121252        0.000000       -2.941046  1
  H          3.229791        0.000000       -2.001550  1
  H          2.534158        0.880930       -0.625711  1
  H          2.534158       -0.880930       -0.625711  1
  C         -0.477615       -1.312235        3.836720  2
  C         -1.698624       -1.117565        4.481496  2
  C         -1.853672       -1.568490        5.791385  2
  C         -0.802740       -2.205510        6.448479  2
  C          0.411789       -2.393051        5.791385  2
  C          0.582865       -1.947959        4.481496  2
  I         -0.233956       -0.642788        1.879385  2
  H         -2.512795       -0.622999        3.969703  2
  H         -2.799592       -1.419477        6.295538  2
  H         -0.929271       -2.553150        7.464912  2
  H          1.232190       -2.886925        6.295538  2
  H          1.524457       -2.092438        3.969703  2

H C N O 0
aug-cc-pVDZ
****
I     0
S    8   1.00
      2.449790D+03           4.190000D-04
      3.598080D+02           2.240000D-03
      1.440580D+01           3.972230D-01
      9.076320D+00          -9.322490D-01
      2.088100D+00           9.371380D-01
      1.034980D+00           3.920860D-01
      3.162840D-01           1.248500D-02
      1.217190D-01          -1.329000D-03
S    1   1.00
      3.162840D-01           1.000000D+00
S    8   1.00
      2.449790D+03           1.750000D-04
      3.598080D+02           1.057000D-03
      1.440580D+01           1.690000D-01
      9.076320D+00          -4.217930D-01
      2.088100D+00           6.388640D-01
      1.034980D+00           3.201150D-01
      3.162840D-01          -8.144280D-01
      1.217190D-01          -4.897980D-01
S    1   1.00
      1.217190D-01           1.000000D+00
S    1   1.00
      4.200000D-02           1.0000000
P    6   1.00
      1.953010D+01           5.893400D-02
      1.108820D+01          -2.309300D-01
      2.715630D+00           6.648010D-01
      1.204300D+00           4.506730D-01
      3.399450D-01           2.898000D-02
      1.108810D-01          -2.889000D-03
P    6   1.00
      1.953010D+01          -1.883600D-02
      1.108820D+01           8.000600D-02
      2.715630D+00          -3.066520D-01
      1.204300D+00          -1.475940D-01
      3.399450D-01           6.075060D-01
      1.108810D-01           5.470490D-01
P    1   1.00
      1.108810D-01           1.000000D+00
P    1   1.00
      3.380000D-02           1.0000000
D    6   1.00
      4.547650D+01           4.266000D-03
      1.319280D+01          -1.362500D-02
      4.227410D+00           3.097560D-01
      1.942800D+00           5.097720D-01
      8.397710D-01           2.974610D-01
      3.000000D-01           4.016400D-02
D    1   1.00
      3.000000D-01           1.000000D+00
D    1   1.00
      1.191000D-01           1.0000000
****

I     0
I-ECP     4     28
g potential
  1
2      1.00000000             0.00000000
s-g potential
  3
2     40.03337600            49.98964900
2     17.30057600           281.00655600
2      8.85172000            61.41673900
p-g potential
  4
2     15.72014100            67.41623900
2     15.20822200           134.80769600
2      8.29418600            14.56654800
2      7.75394900            28.96842200
d-g potential
  4
2     13.81775100            35.53875600
2     13.58780500            53.33975900
2      6.94763000             9.71646600
2      6.96009900            14.97750000
f-g potential
  4
2     18.52295000           -20.17661800
2     18.25103500           -26.08807700
2      7.55790100            -0.22043400
2      7.59740400            -0.22164600


*************** g00064-io.com ***************
%mem=32GB
%nprocshared=16
#p wb97xd/genECP       counterpoise=2

00064 wb97xd/genECP       counterpoise=2

 0  1  0  1  0  1
  C         -1.274553       -0.000000       -2.036158  1
  C          0.000000        0.000000       -1.227123  1
  N          1.157822        0.000000       -1.938251  1
  O          0.000000        0.000000        0.000000  1
  C          2.437727        0.000000       -1.257939  1
  H         -1.102647       -0.000000       -3.110616  1
  H         -1.855539       -0.878858       -1.764608  1
  H         -1.855539        0.878858       -1.764608  1
  H          1.121252        0.000000       -2.941046  1
  H          3.229791        0.000000       -2.001550  1
  H          2.534158        0.880930       -0.625711  1
  H          2.534158       -0.880930       -0.625711  1
  C         -0.242491       -1.375237        3.836720  2
  C         -1.478755       -1.395549        4.481496  2
  C         -1.553145       -1.866548        5.791385  2
  C         -0.407562       -2.311397        6.448479  2
  C          0.821082       -2.285188        5.791385  2
  C          0.912269       -1.817152        4.481496  2
  I         -0.118782       -0.673648        1.879385  2
  H         -2.366438       -1.049876        3.969703  2
  H         -2.510570       -1.884056        6.295538  2
  H         -0.471803       -2.675728        7.464912  2
  H          1.714779       -2.629099        6.295538  2
  H          1.864645       -1.795930        3.969703  2

H C N O 0
aug-cc-pVDZ
****
I     0
S    8   1.00
      2.449790D+03           4.190000D-04
      3.598080D+02           2.240000D-03
      1.440580D+01           3.972230D-01
      9.076320D+00          -9.322490D-01
      2.088100D+00           9.371380D-01
      1.034980D+00           3.920860D-01
      3.162840D-01           1.248500D-02
      1.217190D-01          -1.329000D-03
S    1   1.00
      3.162840D-01           1.000000D+00
S    8   1.00
      2.449790D+03           1.750000D-04
      3.598080D+02           1.057000D-03
      1.440580D+01           1.690000D-01
      9.076320D+00          -4.217930D-01
      2.088100D+00           6.388640D-01
      1.034980D+00           3.201150D-01
      3.162840D-01          -8.144280D-01
      1.217190D-01          -4.897980D-01
S    1   1.00
      1.217190D-01           1.000000D+00
S    1   1.00
      4.200000D-02           1.0000000
P    6   1.00
      1.953010D+01           5.893400D-02
      1.108820D+01          -2.309300D-01
      2.715630D+00           6.648010D-01
      1.204300D+00           4.506730D-01
      3.399450D-01           2.898000D-02
      1.108810D-01          -2.889000D-03
P    6   1.00
      1.953010D+01          -1.883600D-02
      1.108820D+01           8.000600D-02
      2.715630D+00          -3.066520D-01
      1.204300D+00          -1.475940D-01
      3.399450D-01           6.075060D-01
      1.108810D-01           5.470490D-01
P    1   1.00
      1.108810D-01           1.000000D+00
P    1   1.00
      3.380000D-02           1.0000000
D    6   1.00
      4.547650D+01           4.266000D-03
      1.319280D+01          -1.362500D-02
      4.227410D+00           3.097560D-01
      1.942800D+00           5.097720D-01
      8.397710D-01           2.974610D-01
      3.000000D-01           4.016400D-02
D    1   1.00
      3.000000D-01           1.000000D+00
D    1   1.00
      1.191000D-01           1.0000000
****

I     0
I-ECP     4     28
g potential
  1
2      1.00000000             0.00000000
s-g potential
  3
2     40.03337600            49.98964900
2     17.30057600           281.00655600
2      8.85172000            61.41673900
p-g potential
  4
2     15.72014100            67.41623900
2     15.20822200           134.80769600
2      8.29418600            14.56654800
2      7.75394900            28.96842200
d-g potential
  4
2     13.81775100            35.53875600
2     13.58780500            53.33975900
2      6.94763000             9.71646600
2      6.96009900            14.97750000
f-g potential
  4
2     18.52295000           -20.17661800
2     18.25103500           -26.08807700
2      7.55790100            -0.22043400
2      7.59740400            -0.22164600


*************** g00065-io.com ***************
%mem=32GB
%nprocshared=16
#p wb97xd/genECP       counterpoise=2

00065 wb97xd/genECP       counterpoise=2

 0  1  0  1  0  1
  C         -1.274553       -0.000000       -2.036158  1
  C          0.000000        0.000000       -1.227123  1
  N          1.157822        0.000000       -1.938251  1
  O          0.000000        0.000000        0.000000  1
  C          2.437727        0.000000       -1.257939  1
  H         -1.102647       -0.000000       -3.110616  1
  H         -1.855539       -0.878858       -1.764608  1
  H         -1.855539        0.878858       -1.764608  1
  H          1.121252        0.000000       -2.941046  1
  H          3.229791        0.000000       -2.001550  1
  H          2.534158        0.880930       -0.625711  1
  H          2.534158       -0.880930       -0.625711  1
  C         -0.000000       -1.396452        3.836720  2
  C         -1.213955       -1.631131        4.481496  2
  C         -1.205427       -2.107892        5.791385  2
  C         -0.000000       -2.347054        6.448479  2
  C          1.205427       -2.107892        5.791385  2
  C          1.213955       -1.631131        4.481496  2
  I         -0.000000       -0.684040        1.879385  2
  H         -2.148177       -1.444854        3.969703  2
  H         -2.145266       -2.291389        6.295538  2
  H         -0.000000       -2.717006        7.464912  2
  H          2.145266       -2.291389        6.295538  2
  H          2.148177       -1.444854        3.969703  2

H C N O 0
aug-cc-pVDZ
****
I     0
S    8   1.00
      2.449790D+03           4.190000D-04
      3.598080D+02           2.240000D-03
      1.440580D+01           3.972230D-01
      9.076320D+00          -9.322490D-01
      2.088100D+00           9.371380D-01
      1.034980D+00           3.920860D-01
      3.162840D-01           1.248500D-02
      1.217190D-01          -1.329000D-03
S    1   1.00
      3.162840D-01           1.000000D+00
S    8   1.00
      2.449790D+03           1.750000D-04
      3.598080D+02           1.057000D-03
      1.440580D+01           1.690000D-01
      9.076320D+00          -4.217930D-01
      2.088100D+00           6.388640D-01
      1.034980D+00           3.201150D-01
      3.162840D-01          -8.144280D-01
      1.217190D-01          -4.897980D-01
S    1   1.00
      1.217190D-01           1.000000D+00
S    1   1.00
      4.200000D-02           1.0000000
P    6   1.00
      1.953010D+01           5.893400D-02
      1.108820D+01          -2.309300D-01
      2.715630D+00           6.648010D-01
      1.204300D+00           4.506730D-01
      3.399450D-01           2.898000D-02
      1.108810D-01          -2.889000D-03
P    6   1.00
      1.953010D+01          -1.883600D-02
      1.108820D+01           8.000600D-02
      2.715630D+00          -3.066520D-01
      1.204300D+00          -1.475940D-01
      3.399450D-01           6.075060D-01
      1.108810D-01           5.470490D-01
P    1   1.00
      1.108810D-01           1.000000D+00
P    1   1.00
      3.380000D-02           1.0000000
D    6   1.00
      4.547650D+01           4.266000D-03
      1.319280D+01          -1.362500D-02
      4.227410D+00           3.097560D-01
      1.942800D+00           5.097720D-01
      8.397710D-01           2.974610D-01
      3.000000D-01           4.016400D-02
D    1   1.00
      3.000000D-01           1.000000D+00
D    1   1.00
      1.191000D-01           1.0000000
****

I     0
I-ECP     4     28
g potential
  1
2      1.00000000             0.00000000
s-g potential
  3
2     40.03337600            49.98964900
2     17.30057600           281.00655600
2      8.85172000            61.41673900
p-g potential
  4
2     15.72014100            67.41623900
2     15.20822200           134.80769600
2      8.29418600            14.56654800
2      7.75394900            28.96842200
d-g potential
  4
2     13.81775100            35.53875600
2     13.58780500            53.33975900
2      6.94763000             9.71646600
2      6.96009900            14.97750000
f-g potential
  4
2     18.52295000           -20.17661800
2     18.25103500           -26.08807700
2      7.55790100            -0.22043400
2      7.59740400            -0.22164600


*************** g00066-io.com ***************
%mem=32GB
%nprocshared=16
#p wb97xd/genECP       counterpoise=2

00066 wb97xd/genECP       counterpoise=2

 0  1  0  1  0  1
  C         -1.274553       -0.000000       -2.036158  1
  C          0.000000        0.000000       -1.227123  1
  N          1.157822        0.000000       -1.938251  1
  O          0.000000        0.000000        0.000000  1
  C          2.437727        0.000000       -1.257939  1
  H         -1.102647       -0.000000       -3.110616  1
  H         -1.855539       -0.878858       -1.764608  1
  H         -1.855539        0.878858       -1.764608  1
  H          1.121252        0.000000       -2.941046  1
  H          3.229791        0.000000       -2.001550  1
  H          2.534158        0.880930       -0.625711  1
  H          2.534158       -0.880930       -0.625711  1
  C          0.242491       -1.375237        3.836720  2
  C         -0.912269       -1.817152        4.481496  2
  C         -0.821082       -2.285188        5.791385  2
  C          0.407562       -2.311397        6.448479  2
  C          1.553145       -1.866548        5.791385  2
  C          1.478755       -1.395549        4.481496  2
  I          0.118782       -0.673648        1.879385  2
  H         -1.864645       -1.795930        3.969703  2
  H         -1.714779       -2.629099        6.295538  2
  H          0.471803       -2.675728        7.464912  2
  H          2.510570       -1.884056        6.295538  2
  H          2.366438       -1.049876        3.969703  2

H C N O 0
aug-cc-pVDZ
****
I     0
S    8   1.00
      2.449790D+03           4.190000D-04
      3.598080D+02           2.240000D-03
      1.440580D+01           3.972230D-01
      9.076320D+00          -9.322490D-01
      2.088100D+00           9.371380D-01
      1.034980D+00           3.920860D-01
      3.162840D-01           1.248500D-02
      1.217190D-01          -1.329000D-03
S    1   1.00
      3.162840D-01           1.000000D+00
S    8   1.00
      2.449790D+03           1.750000D-04
      3.598080D+02           1.057000D-03
      1.440580D+01           1.690000D-01
      9.076320D+00          -4.217930D-01
      2.088100D+00           6.388640D-01
      1.034980D+00           3.201150D-01
      3.162840D-01          -8.144280D-01
      1.217190D-01          -4.897980D-01
S    1   1.00
      1.217190D-01           1.000000D+00
S    1   1.00
      4.200000D-02           1.0000000
P    6   1.00
      1.953010D+01           5.893400D-02
      1.108820D+01          -2.309300D-01
      2.715630D+00           6.648010D-01
      1.204300D+00           4.506730D-01
      3.399450D-01           2.898000D-02
      1.108810D-01          -2.889000D-03
P    6   1.00
      1.953010D+01          -1.883600D-02
      1.108820D+01           8.000600D-02
      2.715630D+00          -3.066520D-01
      1.204300D+00          -1.475940D-01
      3.399450D-01           6.075060D-01
      1.108810D-01           5.470490D-01
P    1   1.00
      1.108810D-01           1.000000D+00
P    1   1.00
      3.380000D-02           1.0000000
D    6   1.00
      4.547650D+01           4.266000D-03
      1.319280D+01          -1.362500D-02
      4.227410D+00           3.097560D-01
      1.942800D+00           5.097720D-01
      8.397710D-01           2.974610D-01
      3.000000D-01           4.016400D-02
D    1   1.00
      3.000000D-01           1.000000D+00
D    1   1.00
      1.191000D-01           1.0000000
****

I     0
I-ECP     4     28
g potential
  1
2      1.00000000             0.00000000
s-g potential
  3
2     40.03337600            49.98964900
2     17.30057600           281.00655600
2      8.85172000            61.41673900
p-g potential
  4
2     15.72014100            67.41623900
2     15.20822200           134.80769600
2      8.29418600            14.56654800
2      7.75394900            28.96842200
d-g potential
  4
2     13.81775100            35.53875600
2     13.58780500            53.33975900
2      6.94763000             9.71646600
2      6.96009900            14.97750000
f-g potential
  4
2     18.52295000           -20.17661800
2     18.25103500           -26.08807700
2      7.55790100            -0.22043400
2      7.59740400            -0.22164600


*************** g00067-io.com ***************
%mem=32GB
%nprocshared=16
#p wb97xd/genECP       counterpoise=2

00067 wb97xd/genECP       counterpoise=2

 0  1  0  1  0  1
  C         -1.274553       -0.000000       -2.036158  1
  C          0.000000        0.000000       -1.227123  1
  N          1.157822        0.000000       -1.938251  1
  O          0.000000        0.000000        0.000000  1
  C          2.437727        0.000000       -1.257939  1
  H         -1.102647       -0.000000       -3.110616  1
  H         -1.855539       -0.878858       -1.764608  1
  H         -1.855539        0.878858       -1.764608  1
  H          1.121252        0.000000       -2.941046  1
  H          3.229791        0.000000       -2.001550  1
  H          2.534158        0.880930       -0.625711  1
  H          2.534158       -0.880930       -0.625711  1
  C          0.477615       -1.312235        3.836720  2
  C         -0.582865       -1.947959        4.481496  2
  C         -0.411789       -2.393051        5.791385  2
  C          0.802740       -2.205510        6.448479  2
  C          1.853672       -1.568490        5.791385  2
  C          1.698624       -1.117565        4.481496  2
  I          0.233956       -0.642788        1.879385  2
  H         -1.524457       -2.092438        3.969703  2
  H         -1.232190       -2.886925        6.295538  2
  H          0.929271       -2.553150        7.464912  2
  H          2.799592       -1.419477        6.295538  2
  H          2.512795       -0.622999        3.969703  2

H C N O 0
aug-cc-pVDZ
****
I     0
S    8   1.00
      2.449790D+03           4.190000D-04
      3.598080D+02           2.240000D-03
      1.440580D+01           3.972230D-01
      9.076320D+00          -9.322490D-01
      2.088100D+00           9.371380D-01
      1.034980D+00           3.920860D-01
      3.162840D-01           1.248500D-02
      1.217190D-01          -1.329000D-03
S    1   1.00
      3.162840D-01           1.000000D+00
S    8   1.00
      2.449790D+03           1.750000D-04
      3.598080D+02           1.057000D-03
      1.440580D+01           1.690000D-01
      9.076320D+00          -4.217930D-01
      2.088100D+00           6.388640D-01
      1.034980D+00           3.201150D-01
      3.162840D-01          -8.144280D-01
      1.217190D-01          -4.897980D-01
S    1   1.00
      1.217190D-01           1.000000D+00
S    1   1.00
      4.200000D-02           1.0000000
P    6   1.00
      1.953010D+01           5.893400D-02
      1.108820D+01          -2.309300D-01
      2.715630D+00           6.648010D-01
      1.204300D+00           4.506730D-01
      3.399450D-01           2.898000D-02
      1.108810D-01          -2.889000D-03
P    6   1.00
      1.953010D+01          -1.883600D-02
      1.108820D+01           8.000600D-02
      2.715630D+00          -3.066520D-01
      1.204300D+00          -1.475940D-01
      3.399450D-01           6.075060D-01
      1.108810D-01           5.470490D-01
P    1   1.00
      1.108810D-01           1.000000D+00
P    1   1.00
      3.380000D-02           1.0000000
D    6   1.00
      4.547650D+01           4.266000D-03
      1.319280D+01          -1.362500D-02
      4.227410D+00           3.097560D-01
      1.942800D+00           5.097720D-01
      8.397710D-01           2.974610D-01
      3.000000D-01           4.016400D-02
D    1   1.00
      3.000000D-01           1.000000D+00
D    1   1.00
      1.191000D-01           1.0000000
****

I     0
I-ECP     4     28
g potential
  1
2      1.00000000             0.00000000
s-g potential
  3
2     40.03337600            49.98964900
2     17.30057600           281.00655600
2      8.85172000            61.41673900
p-g potential
  4
2     15.72014100            67.41623900
2     15.20822200           134.80769600
2      8.29418600            14.56654800
2      7.75394900            28.96842200
d-g potential
  4
2     13.81775100            35.53875600
2     13.58780500            53.33975900
2      6.94763000             9.71646600
2      6.96009900            14.97750000
f-g potential
  4
2     18.52295000           -20.17661800
2     18.25103500           -26.08807700
2      7.55790100            -0.22043400
2      7.59740400            -0.22164600


*************** g00068-io.com ***************
%mem=32GB
%nprocshared=16
#p wb97xd/genECP       counterpoise=2

00068 wb97xd/genECP       counterpoise=2

 0  1  0  1  0  1
  C         -1.274553       -0.000000       -2.036158  1
  C          0.000000        0.000000       -1.227123  1
  N          1.157822        0.000000       -1.938251  1
  O          0.000000        0.000000        0.000000  1
  C          2.437727        0.000000       -1.257939  1
  H         -1.102647       -0.000000       -3.110616  1
  H         -1.855539       -0.878858       -1.764608  1
  H         -1.855539        0.878858       -1.764608  1
  H          1.121252        0.000000       -2.941046  1
  H          3.229791        0.000000       -2.001550  1
  H          2.534158        0.880930       -0.625711  1
  H          2.534158       -0.880930       -0.625711  1
  C          0.698226       -1.209363        3.836720  2
  C         -0.235750       -2.019578        4.481496  2
  C          0.010015       -2.428201        5.791385  2
  C          1.173527       -2.032609        6.448479  2
  C          2.097876       -1.222774        5.791385  2
  C          1.866881       -0.805623        4.481496  2
  I          0.342020       -0.592396        1.879385  2
  H         -1.137949       -2.325369        3.969703  2
  H         -0.712161       -3.057034        6.295538  2
  H          1.358503       -2.352996        7.464912  2
  H          3.003549       -0.911768        6.295538  2
  H          2.582803       -0.177192        3.969703  2

H C N O 0
aug-cc-pVDZ
****
I     0
S    8   1.00
      2.449790D+03           4.190000D-04
      3.598080D+02           2.240000D-03
      1.440580D+01           3.972230D-01
      9.076320D+00          -9.322490D-01
      2.088100D+00           9.371380D-01
      1.034980D+00           3.920860D-01
      3.162840D-01           1.248500D-02
      1.217190D-01          -1.329000D-03
S    1   1.00
      3.162840D-01           1.000000D+00
S    8   1.00
      2.449790D+03           1.750000D-04
      3.598080D+02           1.057000D-03
      1.440580D+01           1.690000D-01
      9.076320D+00          -4.217930D-01
      2.088100D+00           6.388640D-01
      1.034980D+00           3.201150D-01
      3.162840D-01          -8.144280D-01
      1.217190D-01          -4.897980D-01
S    1   1.00
      1.217190D-01           1.000000D+00
S    1   1.00
      4.200000D-02           1.0000000
P    6   1.00
      1.953010D+01           5.893400D-02
      1.108820D+01          -2.309300D-01
      2.715630D+00           6.648010D-01
      1.204300D+00           4.506730D-01
      3.399450D-01           2.898000D-02
      1.108810D-01          -2.889000D-03
P    6   1.00
      1.953010D+01          -1.883600D-02
      1.108820D+01           8.000600D-02
      2.715630D+00          -3.066520D-01
      1.204300D+00          -1.475940D-01
      3.399450D-01           6.075060D-01
      1.108810D-01           5.470490D-01
P    1   1.00
      1.108810D-01           1.000000D+00
P    1   1.00
      3.380000D-02           1.0000000
D    6   1.00
      4.547650D+01           4.266000D-03
      1.319280D+01          -1.362500D-02
      4.227410D+00           3.097560D-01
      1.942800D+00           5.097720D-01
      8.397710D-01           2.974610D-01
      3.000000D-01           4.016400D-02
D    1   1.00
      3.000000D-01           1.000000D+00
D    1   1.00
      1.191000D-01           1.0000000
****

I     0
I-ECP     4     28
g potential
  1
2      1.00000000             0.00000000
s-g potential
  3
2     40.03337600            49.98964900
2     17.30057600           281.00655600
2      8.85172000            61.41673900
p-g potential
  4
2     15.72014100            67.41623900
2     15.20822200           134.80769600
2      8.29418600            14.56654800
2      7.75394900            28.96842200
d-g potential
  4
2     13.81775100            35.53875600
2     13.58780500            53.33975900
2      6.94763000             9.71646600
2      6.96009900            14.97750000
f-g potential
  4
2     18.52295000           -20.17661800
2     18.25103500           -26.08807700
2      7.55790100            -0.22043400
2      7.59740400            -0.22164600


*************** g00069-io.com ***************
%mem=32GB
%nprocshared=16
#p wb97xd/genECP       counterpoise=2

00069 wb97xd/genECP       counterpoise=2

 0  1  0  1  0  1
  C         -1.274553       -0.000000       -2.036158  1
  C          0.000000        0.000000       -1.227123  1
  N          1.157822        0.000000       -1.938251  1
  O          0.000000        0.000000        0.000000  1
  C          2.437727        0.000000       -1.257939  1
  H         -1.102647       -0.000000       -3.110616  1
  H         -1.855539       -0.878858       -1.764608  1
  H         -1.855539        0.878858       -1.764608  1
  H          1.121252        0.000000       -2.941046  1
  H          3.229791        0.000000       -2.001550  1
  H          2.534158        0.880930       -0.625711  1
  H          2.534158       -0.880930       -0.625711  1
  C          0.897622       -1.069744        3.836720  2
  C          0.118527       -2.029834        4.481496  2
  C          0.431516       -2.389572        5.791385  2
  C          1.508657       -1.797948        6.448479  2
  C          2.278337       -0.839905        5.791385  2
  C          1.978414       -0.469204        4.481496  2
  I          0.439693       -0.524005        1.879385  2
  H         -0.716865       -2.487644        3.969703  2
  H         -0.170493       -3.134256        6.295538  2
  H          1.746458       -2.081347        7.464912  2
  H          3.116245       -0.376355        6.295538  2
  H          2.574333        0.273999        3.969703  2

H C N O 0
aug-cc-pVDZ
****
I     0
S    8   1.00
      2.449790D+03           4.190000D-04
      3.598080D+02           2.240000D-03
      1.440580D+01           3.972230D-01
      9.076320D+00          -9.322490D-01
      2.088100D+00           9.371380D-01
      1.034980D+00           3.920860D-01
      3.162840D-01           1.248500D-02
      1.217190D-01          -1.329000D-03
S    1   1.00
      3.162840D-01           1.000000D+00
S    8   1.00
      2.449790D+03           1.750000D-04
      3.598080D+02           1.057000D-03
      1.440580D+01           1.690000D-01
      9.076320D+00          -4.217930D-01
      2.088100D+00           6.388640D-01
      1.034980D+00           3.201150D-01
      3.162840D-01          -8.144280D-01
      1.217190D-01          -4.897980D-01
S    1   1.00
      1.217190D-01           1.000000D+00
S    1   1.00
      4.200000D-02           1.0000000
P    6   1.00
      1.953010D+01           5.893400D-02
      1.108820D+01          -2.309300D-01
      2.715630D+00           6.648010D-01
      1.204300D+00           4.506730D-01
      3.399450D-01           2.898000D-02
      1.108810D-01          -2.889000D-03
P    6   1.00
      1.953010D+01          -1.883600D-02
      1.108820D+01           8.000600D-02
      2.715630D+00          -3.066520D-01
      1.204300D+00          -1.475940D-01
      3.399450D-01           6.075060D-01
      1.108810D-01           5.470490D-01
P    1   1.00
      1.108810D-01           1.000000D+00
P    1   1.00
      3.380000D-02           1.0000000
D    6   1.00
      4.547650D+01           4.266000D-03
      1.319280D+01          -1.362500D-02
      4.227410D+00           3.097560D-01
      1.942800D+00           5.097720D-01
      8.397710D-01           2.974610D-01
      3.000000D-01           4.016400D-02
D    1   1.00
      3.000000D-01           1.000000D+00
D    1   1.00
      1.191000D-01           1.0000000
****

I     0
I-ECP     4     28
g potential
  1
2      1.00000000             0.00000000
s-g potential
  3
2     40.03337600            49.98964900
2     17.30057600           281.00655600
2      8.85172000            61.41673900
p-g potential
  4
2     15.72014100            67.41623900
2     15.20822200           134.80769600
2      8.29418600            14.56654800
2      7.75394900            28.96842200
d-g potential
  4
2     13.81775100            35.53875600
2     13.58780500            53.33975900
2      6.94763000             9.71646600
2      6.96009900            14.97750000
f-g potential
  4
2     18.52295000           -20.17661800
2     18.25103500           -26.08807700
2      7.55790100            -0.22043400
2      7.59740400            -0.22164600


*************** g00070-io.com ***************
%mem=32GB
%nprocshared=16
#p wb97xd/genECP       counterpoise=2

00070 wb97xd/genECP       counterpoise=2

 0  1  0  1  0  1
  C         -1.274553       -0.000000       -2.036158  1
  C          0.000000        0.000000       -1.227123  1
  N          1.157822        0.000000       -1.938251  1
  O          0.000000        0.000000        0.000000  1
  C          2.437727        0.000000       -1.257939  1
  H         -1.102647       -0.000000       -3.110616  1
  H         -1.855539       -0.878858       -1.764608  1
  H         -1.855539        0.878858       -1.764608  1
  H          1.121252        0.000000       -2.941046  1
  H          3.229791        0.000000       -2.001550  1
  H          2.534158        0.880930       -0.625711  1
  H          2.534158       -0.880930       -0.625711  1
  C          1.069744       -0.897622        3.836720  2
  C          0.469204       -1.978414        4.481496  2
  C          0.839905       -2.278337        5.791385  2
  C          1.797948       -1.508657        6.448479  2
  C          2.389572       -0.431516        5.791385  2
  C          2.029834       -0.118527        4.481496  2
  I          0.524005       -0.439693        1.879385  2
  H         -0.273999       -2.574333        3.969703  2
  H          0.376355       -3.116245        6.295538  2
  H          2.081347       -1.746458        7.464912  2
  H          3.134256        0.170493        6.295538  2
  H          2.487644        0.716865        3.969703  2

H C N O 0
aug-cc-pVDZ
****
I     0
S    8   1.00
      2.449790D+03           4.190000D-04
      3.598080D+02           2.240000D-03
      1.440580D+01           3.972230D-01
      9.076320D+00          -9.322490D-01
      2.088100D+00           9.371380D-01
      1.034980D+00           3.920860D-01
      3.162840D-01           1.248500D-02
      1.217190D-01          -1.329000D-03
S    1   1.00
      3.162840D-01           1.000000D+00
S    8   1.00
      2.449790D+03           1.750000D-04
      3.598080D+02           1.057000D-03
      1.440580D+01           1.690000D-01
      9.076320D+00          -4.217930D-01
      2.088100D+00           6.388640D-01
      1.034980D+00           3.201150D-01
      3.162840D-01          -8.144280D-01
      1.217190D-01          -4.897980D-01
S    1   1.00
      1.217190D-01           1.000000D+00
S    1   1.00
      4.200000D-02           1.0000000
P    6   1.00
      1.953010D+01           5.893400D-02
      1.108820D+01          -2.309300D-01
      2.715630D+00           6.648010D-01
      1.204300D+00           4.506730D-01
      3.399450D-01           2.898000D-02
      1.108810D-01          -2.889000D-03
P    6   1.00
      1.953010D+01          -1.883600D-02
      1.108820D+01           8.000600D-02
      2.715630D+00          -3.066520D-01
      1.204300D+00          -1.475940D-01
      3.399450D-01           6.075060D-01
      1.108810D-01           5.470490D-01
P    1   1.00
      1.108810D-01           1.000000D+00
P    1   1.00
      3.380000D-02           1.0000000
D    6   1.00
      4.547650D+01           4.266000D-03
      1.319280D+01          -1.362500D-02
      4.227410D+00           3.097560D-01
      1.942800D+00           5.097720D-01
      8.397710D-01           2.974610D-01
      3.000000D-01           4.016400D-02
D    1   1.00
      3.000000D-01           1.000000D+00
D    1   1.00
      1.191000D-01           1.0000000
****

I     0
I-ECP     4     28
g potential
  1
2      1.00000000             0.00000000
s-g potential
  3
2     40.03337600            49.98964900
2     17.30057600           281.00655600
2      8.85172000            61.41673900
p-g potential
  4
2     15.72014100            67.41623900
2     15.20822200           134.80769600
2      8.29418600            14.56654800
2      7.75394900            28.96842200
d-g potential
  4
2     13.81775100            35.53875600
2     13.58780500            53.33975900
2      6.94763000             9.71646600
2      6.96009900            14.97750000
f-g potential
  4
2     18.52295000           -20.17661800
2     18.25103500           -26.08807700
2      7.55790100            -0.22043400
2      7.59740400            -0.22164600


*************** g00071-io.com ***************
%mem=32GB
%nprocshared=16
#p wb97xd/genECP       counterpoise=2

00071 wb97xd/genECP       counterpoise=2

 0  1  0  1  0  1
  C         -1.274553       -0.000000       -2.036158  1
  C          0.000000        0.000000       -1.227123  1
  N          1.157822        0.000000       -1.938251  1
  O          0.000000        0.000000        0.000000  1
  C          2.437727        0.000000       -1.257939  1
  H         -1.102647       -0.000000       -3.110616  1
  H         -1.855539       -0.878858       -1.764608  1
  H         -1.855539        0.878858       -1.764608  1
  H          1.121252        0.000000       -2.941046  1
  H          3.229791        0.000000       -2.001550  1
  H          2.534158        0.880930       -0.625711  1
  H          2.534158       -0.880930       -0.625711  1
  C          1.209363       -0.698226        3.836720  2
  C          0.805623       -1.866881        4.481496  2
  C          1.222774       -2.097876        5.791385  2
  C          2.032609       -1.173527        6.448479  2
  C          2.428201       -0.010015        5.791385  2
  C          2.019578        0.235750        4.481496  2
  I          0.592396       -0.342020        1.879385  2
  H          0.177192       -2.582803        3.969703  2
  H          0.911768       -3.003549        6.295538  2
  H          2.352996       -1.358503        7.464912  2
  H          3.057034        0.712161        6.295538  2
  H          2.325369        1.137949        3.969703  2

H C N O 0
aug-cc-pVDZ
****
I     0
S    8   1.00
      2.449790D+03           4.190000D-04
      3.598080D+02           2.240000D-03
      1.440580D+01           3.972230D-01
      9.076320D+00          -9.322490D-01
      2.088100D+00           9.371380D-01
      1.034980D+00           3.920860D-01
      3.162840D-01           1.248500D-02
      1.217190D-01          -1.329000D-03
S    1   1.00
      3.162840D-01           1.000000D+00
S    8   1.00
      2.449790D+03           1.750000D-04
      3.598080D+02           1.057000D-03
      1.440580D+01           1.690000D-01
      9.076320D+00          -4.217930D-01
      2.088100D+00           6.388640D-01
      1.034980D+00           3.201150D-01
      3.162840D-01          -8.144280D-01
      1.217190D-01          -4.897980D-01
S    1   1.00
      1.217190D-01           1.000000D+00
S    1   1.00
      4.200000D-02           1.0000000
P    6   1.00
      1.953010D+01           5.893400D-02
      1.108820D+01          -2.309300D-01
      2.715630D+00           6.648010D-01
      1.204300D+00           4.506730D-01
      3.399450D-01           2.898000D-02
      1.108810D-01          -2.889000D-03
P    6   1.00
      1.953010D+01          -1.883600D-02
      1.108820D+01           8.000600D-02
      2.715630D+00          -3.066520D-01
      1.204300D+00          -1.475940D-01
      3.399450D-01           6.075060D-01
      1.108810D-01           5.470490D-01
P    1   1.00
      1.108810D-01           1.000000D+00
P    1   1.00
      3.380000D-02           1.0000000
D    6   1.00
      4.547650D+01           4.266000D-03
      1.319280D+01          -1.362500D-02
      4.227410D+00           3.097560D-01
      1.942800D+00           5.097720D-01
      8.397710D-01           2.974610D-01
      3.000000D-01           4.016400D-02
D    1   1.00
      3.000000D-01           1.000000D+00
D    1   1.00
      1.191000D-01           1.0000000
****

I     0
I-ECP     4     28
g potential
  1
2      1.00000000             0.00000000
s-g potential
  3
2     40.03337600            49.98964900
2     17.30057600           281.00655600
2      8.85172000            61.41673900
p-g potential
  4
2     15.72014100            67.41623900
2     15.20822200           134.80769600
2      8.29418600            14.56654800
2      7.75394900            28.96842200
d-g potential
  4
2     13.81775100            35.53875600
2     13.58780500            53.33975900
2      6.94763000             9.71646600
2      6.96009900            14.97750000
f-g potential
  4
2     18.52295000           -20.17661800
2     18.25103500           -26.08807700
2      7.55790100            -0.22043400
2      7.59740400            -0.22164600


*************** g00072-io.com ***************
%mem=32GB
%nprocshared=16
#p wb97xd/genECP       counterpoise=2

00072 wb97xd/genECP       counterpoise=2

 0  1  0  1  0  1
  C         -1.274553       -0.000000       -2.036158  1
  C          0.000000        0.000000       -1.227123  1
  N          1.157822        0.000000       -1.938251  1
  O          0.000000        0.000000        0.000000  1
  C          2.437727        0.000000       -1.257939  1
  H         -1.102647       -0.000000       -3.110616  1
  H         -1.855539       -0.878858       -1.764608  1
  H         -1.855539        0.878858       -1.764608  1
  H          1.121252        0.000000       -2.941046  1
  H          3.229791        0.000000       -2.001550  1
  H          2.534158        0.880930       -0.625711  1
  H          2.534158       -0.880930       -0.625711  1
  C          1.312235       -0.477615        3.836720  2
  C          1.117565       -1.698624        4.481496  2
  C          1.568490       -1.853672        5.791385  2
  C          2.205510       -0.802740        6.448479  2
  C          2.393051        0.411789        5.791385  2
  C          1.947959        0.582865        4.481496  2
  I          0.642788       -0.233956        1.879385  2
  H          0.622999       -2.512795        3.969703  2
  H          1.419477       -2.799592        6.295538  2
  H          2.553150       -0.929271        7.464912  2
  H          2.886925        1.232190        6.295538  2
  H          2.092438        1.524457        3.969703  2

H C N O 0
aug-cc-pVDZ
****
I     0
S    8   1.00
      2.449790D+03           4.190000D-04
      3.598080D+02           2.240000D-03
      1.440580D+01           3.972230D-01
      9.076320D+00          -9.322490D-01
      2.088100D+00           9.371380D-01
      1.034980D+00           3.920860D-01
      3.162840D-01           1.248500D-02
      1.217190D-01          -1.329000D-03
S    1   1.00
      3.162840D-01           1.000000D+00
S    8   1.00
      2.449790D+03           1.750000D-04
      3.598080D+02           1.057000D-03
      1.440580D+01           1.690000D-01
      9.076320D+00          -4.217930D-01
      2.088100D+00           6.388640D-01
      1.034980D+00           3.201150D-01
      3.162840D-01          -8.144280D-01
      1.217190D-01          -4.897980D-01
S    1   1.00
      1.217190D-01           1.000000D+00
S    1   1.00
      4.200000D-02           1.0000000
P    6   1.00
      1.953010D+01           5.893400D-02
      1.108820D+01          -2.309300D-01
      2.715630D+00           6.648010D-01
      1.204300D+00           4.506730D-01
      3.399450D-01           2.898000D-02
      1.108810D-01          -2.889000D-03
P    6   1.00
      1.953010D+01          -1.883600D-02
      1.108820D+01           8.000600D-02
      2.715630D+00          -3.066520D-01
      1.204300D+00          -1.475940D-01
      3.399450D-01           6.075060D-01
      1.108810D-01           5.470490D-01
P    1   1.00
      1.108810D-01           1.000000D+00
P    1   1.00
      3.380000D-02           1.0000000
D    6   1.00
      4.547650D+01           4.266000D-03
      1.319280D+01          -1.362500D-02
      4.227410D+00           3.097560D-01
      1.942800D+00           5.097720D-01
      8.397710D-01           2.974610D-01
      3.000000D-01           4.016400D-02
D    1   1.00
      3.000000D-01           1.000000D+00
D    1   1.00
      1.191000D-01           1.0000000
****

I     0
I-ECP     4     28
g potential
  1
2      1.00000000             0.00000000
s-g potential
  3
2     40.03337600            49.98964900
2     17.30057600           281.00655600
2      8.85172000            61.41673900
p-g potential
  4
2     15.72014100            67.41623900
2     15.20822200           134.80769600
2      8.29418600            14.56654800
2      7.75394900            28.96842200
d-g potential
  4
2     13.81775100            35.53875600
2     13.58780500            53.33975900
2      6.94763000             9.71646600
2      6.96009900            14.97750000
f-g potential
  4
2     18.52295000           -20.17661800
2     18.25103500           -26.08807700
2      7.55790100            -0.22043400
2      7.59740400            -0.22164600


*************** g00073-io.com ***************
%mem=32GB
%nprocshared=16
#p wb97xd/genECP       counterpoise=2

00073 wb97xd/genECP       counterpoise=2

 0  1  0  1  0  1
  C         -1.274553       -0.000000       -2.036158  1
  C          0.000000        0.000000       -1.227123  1
  N          1.157822        0.000000       -1.938251  1
  O          0.000000        0.000000        0.000000  1
  C          2.437727        0.000000       -1.257939  1
  H         -1.102647       -0.000000       -3.110616  1
  H         -1.855539       -0.878858       -1.764608  1
  H         -1.855539        0.878858       -1.764608  1
  H          1.121252        0.000000       -2.941046  1
  H          3.229791        0.000000       -2.001550  1
  H          2.534158        0.880930       -0.625711  1
  H          2.534158       -0.880930       -0.625711  1
  C          1.375237       -0.242491        3.836720  2
  C          1.395549       -1.478755        4.481496  2
  C          1.866548       -1.553145        5.791385  2
  C          2.311397       -0.407562        6.448479  2
  C          2.285188        0.821082        5.791385  2
  C          1.817152        0.912269        4.481496  2
  I          0.673648       -0.118782        1.879385  2
  H          1.049876       -2.366438        3.969703  2
  H          1.884056       -2.510570        6.295538  2
  H          2.675728       -0.471803        7.464912  2
  H          2.629099        1.714779        6.295538  2
  H          1.795930        1.864645        3.969703  2

H C N O 0
aug-cc-pVDZ
****
I     0
S    8   1.00
      2.449790D+03           4.190000D-04
      3.598080D+02           2.240000D-03
      1.440580D+01           3.972230D-01
      9.076320D+00          -9.322490D-01
      2.088100D+00           9.371380D-01
      1.034980D+00           3.920860D-01
      3.162840D-01           1.248500D-02
      1.217190D-01          -1.329000D-03
S    1   1.00
      3.162840D-01           1.000000D+00
S    8   1.00
      2.449790D+03           1.750000D-04
      3.598080D+02           1.057000D-03
      1.440580D+01           1.690000D-01
      9.076320D+00          -4.217930D-01
      2.088100D+00           6.388640D-01
      1.034980D+00           3.201150D-01
      3.162840D-01          -8.144280D-01
      1.217190D-01          -4.897980D-01
S    1   1.00
      1.217190D-01           1.000000D+00
S    1   1.00
      4.200000D-02           1.0000000
P    6   1.00
      1.953010D+01           5.893400D-02
      1.108820D+01          -2.309300D-01
      2.715630D+00           6.648010D-01
      1.204300D+00           4.506730D-01
      3.399450D-01           2.898000D-02
      1.108810D-01          -2.889000D-03
P    6   1.00
      1.953010D+01          -1.883600D-02
      1.108820D+01           8.000600D-02
      2.715630D+00          -3.066520D-01
      1.204300D+00          -1.475940D-01
      3.399450D-01           6.075060D-01
      1.108810D-01           5.470490D-01
P    1   1.00
      1.108810D-01           1.000000D+00
P    1   1.00
      3.380000D-02           1.0000000
D    6   1.00
      4.547650D+01           4.266000D-03
      1.319280D+01          -1.362500D-02
      4.227410D+00           3.097560D-01
      1.942800D+00           5.097720D-01
      8.397710D-01           2.974610D-01
      3.000000D-01           4.016400D-02
D    1   1.00
      3.000000D-01           1.000000D+00
D    1   1.00
      1.191000D-01           1.0000000
****

I     0
I-ECP     4     28
g potential
  1
2      1.00000000             0.00000000
s-g potential
  3
2     40.03337600            49.98964900
2     17.30057600           281.00655600
2      8.85172000            61.41673900
p-g potential
  4
2     15.72014100            67.41623900
2     15.20822200           134.80769600
2      8.29418600            14.56654800
2      7.75394900            28.96842200
d-g potential
  4
2     13.81775100            35.53875600
2     13.58780500            53.33975900
2      6.94763000             9.71646600
2      6.96009900            14.97750000
f-g potential
  4
2     18.52295000           -20.17661800
2     18.25103500           -26.08807700
2      7.55790100            -0.22043400
2      7.59740400            -0.22164600


*************** g00074-io.com ***************
%mem=32GB
%nprocshared=16
#p wb97xd/genECP       counterpoise=2

00074 wb97xd/genECP       counterpoise=2

 0  1  0  1  0  1
  C         -1.274553       -0.000000       -2.036158  1
  C          0.000000        0.000000       -1.227123  1
  N          1.157822        0.000000       -1.938251  1
  O          0.000000        0.000000        0.000000  1
  C          2.437727        0.000000       -1.257939  1
  H         -1.102647       -0.000000       -3.110616  1
  H         -1.855539       -0.878858       -1.764608  1
  H         -1.855539        0.878858       -1.764608  1
  H          1.121252        0.000000       -2.941046  1
  H          3.229791        0.000000       -2.001550  1
  H          2.534158        0.880930       -0.625711  1
  H          2.534158       -0.880930       -0.625711  1
  C          2.041476       -0.000000        3.535940  2
  C          2.384554       -1.213955        4.130169  2
  C          3.081531       -1.205427        5.337369  2
  C          3.431164       -0.000000        5.942950  2
  C          3.081531        1.205427        5.337369  2
  C          2.384554        1.213955        4.130169  2
  I          1.000000        0.000000        1.732051  2
  H          2.112235       -2.148177        3.658498  2
  H          3.349786       -2.145266        5.802000  2
  H          3.971996       -0.000000        6.879700  2
  H          3.349786        2.145266        5.802000  2
  H          2.112235        2.148177        3.658498  2

H C N O 0
aug-cc-pVDZ
****
I     0
S    8   1.00
      2.449790D+03           4.190000D-04
      3.598080D+02           2.240000D-03
      1.440580D+01           3.972230D-01
      9.076320D+00          -9.322490D-01
      2.088100D+00           9.371380D-01
      1.034980D+00           3.920860D-01
      3.162840D-01           1.248500D-02
      1.217190D-01          -1.329000D-03
S    1   1.00
      3.162840D-01           1.000000D+00
S    8   1.00
      2.449790D+03           1.750000D-04
      3.598080D+02           1.057000D-03
      1.440580D+01           1.690000D-01
      9.076320D+00          -4.217930D-01
      2.088100D+00           6.388640D-01
      1.034980D+00           3.201150D-01
      3.162840D-01          -8.144280D-01
      1.217190D-01          -4.897980D-01
S    1   1.00
      1.217190D-01           1.000000D+00
S    1   1.00
      4.200000D-02           1.0000000
P    6   1.00
      1.953010D+01           5.893400D-02
      1.108820D+01          -2.309300D-01
      2.715630D+00           6.648010D-01
      1.204300D+00           4.506730D-01
      3.399450D-01           2.898000D-02
      1.108810D-01          -2.889000D-03
P    6   1.00
      1.953010D+01          -1.883600D-02
      1.108820D+01           8.000600D-02
      2.715630D+00          -3.066520D-01
      1.204300D+00          -1.475940D-01
      3.399450D-01           6.075060D-01
      1.108810D-01           5.470490D-01
P    1   1.00
      1.108810D-01           1.000000D+00
P    1   1.00
      3.380000D-02           1.0000000
D    6   1.00
      4.547650D+01           4.266000D-03
      1.319280D+01          -1.362500D-02
      4.227410D+00           3.097560D-01
      1.942800D+00           5.097720D-01
      8.397710D-01           2.974610D-01
      3.000000D-01           4.016400D-02
D    1   1.00
      3.000000D-01           1.000000D+00
D    1   1.00
      1.191000D-01           1.0000000
****

I     0
I-ECP     4     28
g potential
  1
2      1.00000000             0.00000000
s-g potential
  3
2     40.03337600            49.98964900
2     17.30057600           281.00655600
2      8.85172000            61.41673900
p-g potential
  4
2     15.72014100            67.41623900
2     15.20822200           134.80769600
2      8.29418600            14.56654800
2      7.75394900            28.96842200
d-g potential
  4
2     13.81775100            35.53875600
2     13.58780500            53.33975900
2      6.94763000             9.71646600
2      6.96009900            14.97750000
f-g potential
  4
2     18.52295000           -20.17661800
2     18.25103500           -26.08807700
2      7.55790100            -0.22043400
2      7.59740400            -0.22164600


*************** g00075-io.com ***************
%mem=32GB
%nprocshared=16
#p wb97xd/genECP       counterpoise=2

00075 wb97xd/genECP       counterpoise=2

 0  1  0  1  0  1
  C         -1.274553       -0.000000       -2.036158  1
  C          0.000000        0.000000       -1.227123  1
  N          1.157822        0.000000       -1.938251  1
  O          0.000000        0.000000        0.000000  1
  C          2.437727        0.000000       -1.257939  1
  H         -1.102647       -0.000000       -3.110616  1
  H         -1.855539       -0.878858       -1.764608  1
  H         -1.855539        0.878858       -1.764608  1
  H          1.121252        0.000000       -2.941046  1
  H          3.229791        0.000000       -2.001550  1
  H          2.534158        0.880930       -0.625711  1
  H          2.534158       -0.880930       -0.625711  1
  C          2.010461        0.354499        3.535940  2
  C          2.559128       -0.781439        4.130169  2
  C          3.244036       -0.652012        5.337369  2
  C          3.379037        0.595815        5.942950  2
  C          2.825396        1.722216        5.337369  2
  C          2.137526        1.609586        4.130169  2
  I          0.984808        0.173648        1.732051  2
  H          2.453172       -1.748756        3.658498  2
  H          3.671417       -1.530990        5.802000  2
  H          3.911653        0.689730        6.879700  2
  H          2.926374        2.694359        5.802000  2
  H          1.707118        2.482327        3.658498  2

H C N O 0
aug-cc-pVDZ
****
I     0
S    8   1.00
      2.449790D+03           4.190000D-04
      3.598080D+02           2.240000D-03
      1.440580D+01           3.972230D-01
      9.076320D+00          -9.322490D-01
      2.088100D+00           9.371380D-01
      1.034980D+00           3.920860D-01
      3.162840D-01           1.248500D-02
      1.217190D-01          -1.329000D-03
S    1   1.00
      3.162840D-01           1.000000D+00
S    8   1.00
      2.449790D+03           1.750000D-04
      3.598080D+02           1.057000D-03
      1.440580D+01           1.690000D-01
      9.076320D+00          -4.217930D-01
      2.088100D+00           6.388640D-01
      1.034980D+00           3.201150D-01
      3.162840D-01          -8.144280D-01
      1.217190D-01          -4.897980D-01
S    1   1.00
      1.217190D-01           1.000000D+00
S    1   1.00
      4.200000D-02           1.0000000
P    6   1.00
      1.953010D+01           5.893400D-02
      1.108820D+01          -2.309300D-01
      2.715630D+00           6.648010D-01
      1.204300D+00           4.506730D-01
      3.399450D-01           2.898000D-02
      1.108810D-01          -2.889000D-03
P    6   1.00
      1.953010D+01          -1.883600D-02
      1.108820D+01           8.000600D-02
      2.715630D+00          -3.066520D-01
      1.204300D+00          -1.475940D-01
      3.399450D-01           6.075060D-01
      1.108810D-01           5.470490D-01
P    1   1.00
      1.108810D-01           1.000000D+00
P    1   1.00
      3.380000D-02           1.0000000
D    6   1.00
      4.547650D+01           4.266000D-03
      1.319280D+01          -1.362500D-02
      4.227410D+00           3.097560D-01
      1.942800D+00           5.097720D-01
      8.397710D-01           2.974610D-01
      3.000000D-01           4.016400D-02
D    1   1.00
      3.000000D-01           1.000000D+00
D    1   1.00
      1.191000D-01           1.0000000
****

I     0
I-ECP     4     28
g potential
  1
2      1.00000000             0.00000000
s-g potential
  3
2     40.03337600            49.98964900
2     17.30057600           281.00655600
2      8.85172000            61.41673900
p-g potential
  4
2     15.72014100            67.41623900
2     15.20822200           134.80769600
2      8.29418600            14.56654800
2      7.75394900            28.96842200
d-g potential
  4
2     13.81775100            35.53875600
2     13.58780500            53.33975900
2      6.94763000             9.71646600
2      6.96009900            14.97750000
f-g potential
  4
2     18.52295000           -20.17661800
2     18.25103500           -26.08807700
2      7.55790100            -0.22043400
2      7.59740400            -0.22164600


*************** g00076-io.com ***************
%mem=32GB
%nprocshared=16
#p wb97xd/genECP       counterpoise=2

00076 wb97xd/genECP       counterpoise=2

 0  1  0  1  0  1
  C         -1.274553       -0.000000       -2.036158  1
  C          0.000000        0.000000       -1.227123  1
  N          1.157822        0.000000       -1.938251  1
  O          0.000000        0.000000        0.000000  1
  C          2.437727        0.000000       -1.257939  1
  H         -1.102647       -0.000000       -3.110616  1
  H         -1.855539       -0.878858       -1.764608  1
  H         -1.855539        0.878858       -1.764608  1
  H          1.121252        0.000000       -2.941046  1
  H          3.229791        0.000000       -2.001550  1
  H          2.534158        0.880930       -0.625711  1
  H          2.534158       -0.880930       -0.625711  1
  C          1.918360        0.698226        3.535940  2
  C          2.655945       -0.325179        4.130169  2
  C          3.307973       -0.078785        5.337369  2
  C          3.224239        1.173527        5.942950  2
  C          2.483412        2.186677        5.337369  2
  C          1.825551        1.956310        4.130169  2
  I          0.939693        0.342020        1.732051  2
  H          2.719571       -1.296199        3.658498  2
  H          3.881493       -0.870196        5.802000  2
  H          3.732456        1.358503        6.879700  2
  H          2.414045        3.161585        5.802000  2
  H          1.250132        2.741053        3.658498  2

H C N O 0
aug-cc-pVDZ
****
I     0
S    8   1.00
      2.449790D+03           4.190000D-04
      3.598080D+02           2.240000D-03
      1.440580D+01           3.972230D-01
      9.076320D+00          -9.322490D-01
      2.088100D+00           9.371380D-01
      1.034980D+00           3.920860D-01
      3.162840D-01           1.248500D-02
      1.217190D-01          -1.329000D-03
S    1   1.00
      3.162840D-01           1.000000D+00
S    8   1.00
      2.449790D+03           1.750000D-04
      3.598080D+02           1.057000D-03
      1.440580D+01           1.690000D-01
      9.076320D+00          -4.217930D-01
      2.088100D+00           6.388640D-01
      1.034980D+00           3.201150D-01
      3.162840D-01          -8.144280D-01
      1.217190D-01          -4.897980D-01
S    1   1.00
      1.217190D-01           1.000000D+00
S    1   1.00
      4.200000D-02           1.0000000
P    6   1.00
      1.953010D+01           5.893400D-02
      1.108820D+01          -2.309300D-01
      2.715630D+00           6.648010D-01
      1.204300D+00           4.506730D-01
      3.399450D-01           2.898000D-02
      1.108810D-01          -2.889000D-03
P    6   1.00
      1.953010D+01          -1.883600D-02
      1.108820D+01           8.000600D-02
      2.715630D+00          -3.066520D-01
      1.204300D+00          -1.475940D-01
      3.399450D-01           6.075060D-01
      1.108810D-01           5.470490D-01
P    1   1.00
      1.108810D-01           1.000000D+00
P    1   1.00
      3.380000D-02           1.0000000
D    6   1.00
      4.547650D+01           4.266000D-03
      1.319280D+01          -1.362500D-02
      4.227410D+00           3.097560D-01
      1.942800D+00           5.097720D-01
      8.397710D-01           2.974610D-01
      3.000000D-01           4.016400D-02
D    1   1.00
      3.000000D-01           1.000000D+00
D    1   1.00
      1.191000D-01           1.0000000
****

I     0
I-ECP     4     28
g potential
  1
2      1.00000000             0.00000000
s-g potential
  3
2     40.03337600            49.98964900
2     17.30057600           281.00655600
2      8.85172000            61.41673900
p-g potential
  4
2     15.72014100            67.41623900
2     15.20822200           134.80769600
2      8.29418600            14.56654800
2      7.75394900            28.96842200
d-g potential
  4
2     13.81775100            35.53875600
2     13.58780500            53.33975900
2      6.94763000             9.71646600
2      6.96009900            14.97750000
f-g potential
  4
2     18.52295000           -20.17661800
2     18.25103500           -26.08807700
2      7.55790100            -0.22043400
2      7.59740400            -0.22164600


*************** g00077-io.com ***************
%mem=32GB
%nprocshared=16
#p wb97xd/genECP       counterpoise=2

00077 wb97xd/genECP       counterpoise=2

 0  1  0  1  0  1
  C         -1.274553       -0.000000       -2.036158  1
  C          0.000000        0.000000       -1.227123  1
  N          1.157822        0.000000       -1.938251  1
  O          0.000000        0.000000        0.000000  1
  C          2.437727        0.000000       -1.257939  1
  H         -1.102647       -0.000000       -3.110616  1
  H         -1.855539       -0.878858       -1.764608  1
  H         -1.855539        0.878858       -1.764608  1
  H          1.121252        0.000000       -2.941046  1
  H          3.229791        0.000000       -2.001550  1
  H          2.534158        0.880930       -0.625711  1
  H          2.534158       -0.880930       -0.625711  1
  C          1.767970        1.020738        3.535940  2
  C          2.672062        0.140961        4.130169  2
  C          3.271398        0.496835        5.337369  2
  C          2.971475        1.715582        5.942950  2
  C          2.065971        2.584696        5.337369  2
  C          1.458107        2.243593        4.130169  2
  I          0.866025        0.500000        1.732051  2
  H          2.903338       -0.804258        3.658498  2
  H          3.973633       -0.182962        5.802000  2
  H          3.439850        1.985998        6.879700  2
  H          1.828367        3.532748        5.802000  2
  H          0.755161        2.916493        3.658498  2

H C N O 0
aug-cc-pVDZ
****
I     0
S    8   1.00
      2.449790D+03           4.190000D-04
      3.598080D+02           2.240000D-03
      1.440580D+01           3.972230D-01
      9.076320D+00          -9.322490D-01
      2.088100D+00           9.371380D-01
      1.034980D+00           3.920860D-01
      3.162840D-01           1.248500D-02
      1.217190D-01          -1.329000D-03
S    1   1.00
      3.162840D-01           1.000000D+00
S    8   1.00
      2.449790D+03           1.750000D-04
      3.598080D+02           1.057000D-03
      1.440580D+01           1.690000D-01
      9.076320D+00          -4.217930D-01
      2.088100D+00           6.388640D-01
      1.034980D+00           3.201150D-01
      3.162840D-01          -8.144280D-01
      1.217190D-01          -4.897980D-01
S    1   1.00
      1.217190D-01           1.000000D+00
S    1   1.00
      4.200000D-02           1.0000000
P    6   1.00
      1.953010D+01           5.893400D-02
      1.108820D+01          -2.309300D-01
      2.715630D+00           6.648010D-01
      1.204300D+00           4.506730D-01
      3.399450D-01           2.898000D-02
      1.108810D-01          -2.889000D-03
P    6   1.00
      1.953010D+01          -1.883600D-02
      1.108820D+01           8.000600D-02
      2.715630D+00          -3.066520D-01
      1.204300D+00          -1.475940D-01
      3.399450D-01           6.075060D-01
      1.108810D-01           5.470490D-01
P    1   1.00
      1.108810D-01           1.000000D+00
P    1   1.00
      3.380000D-02           1.0000000
D    6   1.00
      4.547650D+01           4.266000D-03
      1.319280D+01          -1.362500D-02
      4.227410D+00           3.097560D-01
      1.942800D+00           5.097720D-01
      8.397710D-01           2.974610D-01
      3.000000D-01           4.016400D-02
D    1   1.00
      3.000000D-01           1.000000D+00
D    1   1.00
      1.191000D-01           1.0000000
****

I     0
I-ECP     4     28
g potential
  1
2      1.00000000             0.00000000
s-g potential
  3
2     40.03337600            49.98964900
2     17.30057600           281.00655600
2      8.85172000            61.41673900
p-g potential
  4
2     15.72014100            67.41623900
2     15.20822200           134.80769600
2      8.29418600            14.56654800
2      7.75394900            28.96842200
d-g potential
  4
2     13.81775100            35.53875600
2     13.58780500            53.33975900
2      6.94763000             9.71646600
2      6.96009900            14.97750000
f-g potential
  4
2     18.52295000           -20.17661800
2     18.25103500           -26.08807700
2      7.55790100            -0.22043400
2      7.59740400            -0.22164600


*************** g00078-io.com ***************
%mem=32GB
%nprocshared=16
#p wb97xd/genECP       counterpoise=2

00078 wb97xd/genECP       counterpoise=2

 0  1  0  1  0  1
  C         -1.274553       -0.000000       -2.036158  1
  C          0.000000        0.000000       -1.227123  1
  N          1.157822        0.000000       -1.938251  1
  O          0.000000        0.000000        0.000000  1
  C          2.437727        0.000000       -1.257939  1
  H         -1.102647       -0.000000       -3.110616  1
  H         -1.855539       -0.878858       -1.764608  1
  H         -1.855539        0.878858       -1.764608  1
  H          1.121252        0.000000       -2.941046  1
  H          3.229791        0.000000       -2.001550  1
  H          2.534158        0.880930       -0.625711  1
  H          2.534158       -0.880930       -0.625711  1
  C          1.563861        1.312235        3.535940  2
  C          2.606990        0.602818        4.130169  2
  C          3.135424        1.057360        5.337369  2
  C          2.628424        2.205510        5.942950  2
  C          1.585757        2.904181        5.337369  2
  C          1.046359        2.462705        4.130169  2
  I          0.766044        0.642788        1.732051  2
  H          2.998887       -0.287881        3.658498  2
  H          3.945035        0.509832        5.802000  2
  H          3.042726        2.553150        6.879700  2
  H          1.187135        3.796570        5.802000  2
  H          0.237244        3.003318        3.658498  2

H C N O 0
aug-cc-pVDZ
****
I     0
S    8   1.00
      2.449790D+03           4.190000D-04
      3.598080D+02           2.240000D-03
      1.440580D+01           3.972230D-01
      9.076320D+00          -9.322490D-01
      2.088100D+00           9.371380D-01
      1.034980D+00           3.920860D-01
      3.162840D-01           1.248500D-02
      1.217190D-01          -1.329000D-03
S    1   1.00
      3.162840D-01           1.000000D+00
S    8   1.00
      2.449790D+03           1.750000D-04
      3.598080D+02           1.057000D-03
      1.440580D+01           1.690000D-01
      9.076320D+00          -4.217930D-01
      2.088100D+00           6.388640D-01
      1.034980D+00           3.201150D-01
      3.162840D-01          -8.144280D-01
      1.217190D-01          -4.897980D-01
S    1   1.00
      1.217190D-01           1.000000D+00
S    1   1.00
      4.200000D-02           1.0000000
P    6   1.00
      1.953010D+01           5.893400D-02
      1.108820D+01          -2.309300D-01
      2.715630D+00           6.648010D-01
      1.204300D+00           4.506730D-01
      3.399450D-01           2.898000D-02
      1.108810D-01          -2.889000D-03
P    6   1.00
      1.953010D+01          -1.883600D-02
      1.108820D+01           8.000600D-02
      2.715630D+00          -3.066520D-01
      1.204300D+00          -1.475940D-01
      3.399450D-01           6.075060D-01
      1.108810D-01           5.470490D-01
P    1   1.00
      1.108810D-01           1.000000D+00
P    1   1.00
      3.380000D-02           1.0000000
D    6   1.00
      4.547650D+01           4.266000D-03
      1.319280D+01          -1.362500D-02
      4.227410D+00           3.097560D-01
      1.942800D+00           5.097720D-01
      8.397710D-01           2.974610D-01
      3.000000D-01           4.016400D-02
D    1   1.00
      3.000000D-01           1.000000D+00
D    1   1.00
      1.191000D-01           1.0000000
****

I     0
I-ECP     4     28
g potential
  1
2      1.00000000             0.00000000
s-g potential
  3
2     40.03337600            49.98964900
2     17.30057600           281.00655600
2      8.85172000            61.41673900
p-g potential
  4
2     15.72014100            67.41623900
2     15.20822200           134.80769600
2      8.29418600            14.56654800
2      7.75394900            28.96842200
d-g potential
  4
2     13.81775100            35.53875600
2     13.58780500            53.33975900
2      6.94763000             9.71646600
2      6.96009900            14.97750000
f-g potential
  4
2     18.52295000           -20.17661800
2     18.25103500           -26.08807700
2      7.55790100            -0.22043400
2      7.59740400            -0.22164600


*************** g00079-io.com ***************
%mem=32GB
%nprocshared=16
#p wb97xd/genECP       counterpoise=2

00079 wb97xd/genECP       counterpoise=2

 0  1  0  1  0  1
  C         -1.274553       -0.000000       -2.036158  1
  C          0.000000        0.000000       -1.227123  1
  N          1.157822        0.000000       -1.938251  1
  O          0.000000        0.000000        0.000000  1
  C          2.437727        0.000000       -1.257939  1
  H         -1.102647       -0.000000       -3.110616  1
  H         -1.855539       -0.878858       -1.764608  1
  H         -1.855539        0.878858       -1.764608  1
  H          1.121252        0.000000       -2.941046  1
  H          3.229791        0.000000       -2.001550  1
  H          2.534158        0.880930       -0.625711  1
  H          2.534158       -0.880930       -0.625711  1
  C          1.312235        1.563861        3.535940  2
  C          2.462705        1.046359        4.130169  2
  C          2.904181        1.585757        5.337369  2
  C          2.205510        2.628424        5.942950  2
  C          1.057360        3.135424        5.337369  2
  C          0.602818        2.606990        4.130169  2
  I          0.642788        0.766044        1.732051  2
  H          3.003318        0.237244        3.658498  2
  H          3.796570        1.187135        5.802000  2
  H          2.553150        3.042726        6.879700  2
  H          0.509832        3.945035        5.802000  2
  H         -0.287881        2.998887        3.658498  2

H C N O 0
aug-cc-pVDZ
****
I     0
S    8   1.00
      2.449790D+03           4.190000D-04
      3.598080D+02           2.240000D-03
      1.440580D+01           3.972230D-01
      9.076320D+00          -9.322490D-01
      2.088100D+00           9.371380D-01
      1.034980D+00           3.920860D-01
      3.162840D-01           1.248500D-02
      1.217190D-01          -1.329000D-03
S    1   1.00
      3.162840D-01           1.000000D+00
S    8   1.00
      2.449790D+03           1.750000D-04
      3.598080D+02           1.057000D-03
      1.440580D+01           1.690000D-01
      9.076320D+00          -4.217930D-01
      2.088100D+00           6.388640D-01
      1.034980D+00           3.201150D-01
      3.162840D-01          -8.144280D-01
      1.217190D-01          -4.897980D-01
S    1   1.00
      1.217190D-01           1.000000D+00
S    1   1.00
      4.200000D-02           1.0000000
P    6   1.00
      1.953010D+01           5.893400D-02
      1.108820D+01          -2.309300D-01
      2.715630D+00           6.648010D-01
      1.204300D+00           4.506730D-01
      3.399450D-01           2.898000D-02
      1.108810D-01          -2.889000D-03
P    6   1.00
      1.953010D+01          -1.883600D-02
      1.108820D+01           8.000600D-02
      2.715630D+00          -3.066520D-01
      1.204300D+00          -1.475940D-01
      3.399450D-01           6.075060D-01
      1.108810D-01           5.470490D-01
P    1   1.00
      1.108810D-01           1.000000D+00
P    1   1.00
      3.380000D-02           1.0000000
D    6   1.00
      4.547650D+01           4.266000D-03
      1.319280D+01          -1.362500D-02
      4.227410D+00           3.097560D-01
      1.942800D+00           5.097720D-01
      8.397710D-01           2.974610D-01
      3.000000D-01           4.016400D-02
D    1   1.00
      3.000000D-01           1.000000D+00
D    1   1.00
      1.191000D-01           1.0000000
****

I     0
I-ECP     4     28
g potential
  1
2      1.00000000             0.00000000
s-g potential
  3
2     40.03337600            49.98964900
2     17.30057600           281.00655600
2      8.85172000            61.41673900
p-g potential
  4
2     15.72014100            67.41623900
2     15.20822200           134.80769600
2      8.29418600            14.56654800
2      7.75394900            28.96842200
d-g potential
  4
2     13.81775100            35.53875600
2     13.58780500            53.33975900
2      6.94763000             9.71646600
2      6.96009900            14.97750000
f-g potential
  4
2     18.52295000           -20.17661800
2     18.25103500           -26.08807700
2      7.55790100            -0.22043400
2      7.59740400            -0.22164600


*************** g00080-io.com ***************
%mem=32GB
%nprocshared=16
#p wb97xd/genECP       counterpoise=2

00080 wb97xd/genECP       counterpoise=2

 0  1  0  1  0  1
  C         -1.274553       -0.000000       -2.036158  1
  C          0.000000        0.000000       -1.227123  1
  N          1.157822        0.000000       -1.938251  1
  O          0.000000        0.000000        0.000000  1
  C          2.437727        0.000000       -1.257939  1
  H         -1.102647       -0.000000       -3.110616  1
  H         -1.855539       -0.878858       -1.764608  1
  H         -1.855539        0.878858       -1.764608  1
  H          1.121252        0.000000       -2.941046  1
  H          3.229791        0.000000       -2.001550  1
  H          2.534158        0.880930       -0.625711  1
  H          2.534158       -0.880930       -0.625711  1
  C          1.020738        1.767970        3.535940  2
  C          2.243593        1.458107        4.130169  2
  C          2.584696        2.065971        5.337369  2
  C          1.715582        2.971475        5.942950  2
  C          0.496835        3.271398        5.337369  2
  C          0.140961        2.672062        4.130169  2
  I          0.500000        0.866025        1.732051  2
  H          2.916493        0.755161        3.658498  2
  H          3.532748        1.828367        5.802000  2
  H          1.985998        3.439850        6.879700  2
  H         -0.182962        3.973633        5.802000  2
  H         -0.804258        2.903338        3.658498  2

H C N O 0
aug-cc-pVDZ
****
I     0
S    8   1.00
      2.449790D+03           4.190000D-04
      3.598080D+02           2.240000D-03
      1.440580D+01           3.972230D-01
      9.076320D+00          -9.322490D-01
      2.088100D+00           9.371380D-01
      1.034980D+00           3.920860D-01
      3.162840D-01           1.248500D-02
      1.217190D-01          -1.329000D-03
S    1   1.00
      3.162840D-01           1.000000D+00
S    8   1.00
      2.449790D+03           1.750000D-04
      3.598080D+02           1.057000D-03
      1.440580D+01           1.690000D-01
      9.076320D+00          -4.217930D-01
      2.088100D+00           6.388640D-01
      1.034980D+00           3.201150D-01
      3.162840D-01          -8.144280D-01
      1.217190D-01          -4.897980D-01
S    1   1.00
      1.217190D-01           1.000000D+00
S    1   1.00
      4.200000D-02           1.0000000
P    6   1.00
      1.953010D+01           5.893400D-02
      1.108820D+01          -2.309300D-01
      2.715630D+00           6.648010D-01
      1.204300D+00           4.506730D-01
      3.399450D-01           2.898000D-02
      1.108810D-01          -2.889000D-03
P    6   1.00
      1.953010D+01          -1.883600D-02
      1.108820D+01           8.000600D-02
      2.715630D+00          -3.066520D-01
      1.204300D+00          -1.475940D-01
      3.399450D-01           6.075060D-01
      1.108810D-01           5.470490D-01
P    1   1.00
      1.108810D-01           1.000000D+00
P    1   1.00
      3.380000D-02           1.0000000
D    6   1.00
      4.547650D+01           4.266000D-03
      1.319280D+01          -1.362500D-02
      4.227410D+00           3.097560D-01
      1.942800D+00           5.097720D-01
      8.397710D-01           2.974610D-01
      3.000000D-01           4.016400D-02
D    1   1.00
      3.000000D-01           1.000000D+00
D    1   1.00
      1.191000D-01           1.0000000
****

I     0
I-ECP     4     28
g potential
  1
2      1.00000000             0.00000000
s-g potential
  3
2     40.03337600            49.98964900
2     17.30057600           281.00655600
2      8.85172000            61.41673900
p-g potential
  4
2     15.72014100            67.41623900
2     15.20822200           134.80769600
2      8.29418600            14.56654800
2      7.75394900            28.96842200
d-g potential
  4
2     13.81775100            35.53875600
2     13.58780500            53.33975900
2      6.94763000             9.71646600
2      6.96009900            14.97750000
f-g potential
  4
2     18.52295000           -20.17661800
2     18.25103500           -26.08807700
2      7.55790100            -0.22043400
2      7.59740400            -0.22164600


*************** g00081-io.com ***************
%mem=32GB
%nprocshared=16
#p wb97xd/genECP       counterpoise=2

00081 wb97xd/genECP       counterpoise=2

 0  1  0  1  0  1
  C         -1.274553       -0.000000       -2.036158  1
  C          0.000000        0.000000       -1.227123  1
  N          1.157822        0.000000       -1.938251  1
  O          0.000000        0.000000        0.000000  1
  C          2.437727        0.000000       -1.257939  1
  H         -1.102647       -0.000000       -3.110616  1
  H         -1.855539       -0.878858       -1.764608  1
  H         -1.855539        0.878858       -1.764608  1
  H          1.121252        0.000000       -2.941046  1
  H          3.229791        0.000000       -2.001550  1
  H          2.534158        0.880930       -0.625711  1
  H          2.534158       -0.880930       -0.625711  1
  C          0.698226        1.918360        3.535940  2
  C          1.956310        1.825551        4.130169  2
  C          2.186677        2.483412        5.337369  2
  C          1.173527        3.224239        5.942950  2
  C         -0.078785        3.307973        5.337369  2
  C         -0.325179        2.655945        4.130169  2
  I          0.342020        0.939693        1.732051  2
  H          2.741053        1.250132        3.658498  2
  H          3.161585        2.414045        5.802000  2
  H          1.358503        3.732456        6.879700  2
  H         -0.870196        3.881493        5.802000  2
  H         -1.296199        2.719571        3.658498  2

H C N O 0
aug-cc-pVDZ
****
I     0
S    8   1.00
      2.449790D+03           4.190000D-04
      3.598080D+02           2.240000D-03
      1.440580D+01           3.972230D-01
      9.076320D+00          -9.322490D-01
      2.088100D+00           9.371380D-01
      1.034980D+00           3.920860D-01
      3.162840D-01           1.248500D-02
      1.217190D-01          -1.329000D-03
S    1   1.00
      3.162840D-01           1.000000D+00
S    8   1.00
      2.449790D+03           1.750000D-04
      3.598080D+02           1.057000D-03
      1.440580D+01           1.690000D-01
      9.076320D+00          -4.217930D-01
      2.088100D+00           6.388640D-01
      1.034980D+00           3.201150D-01
      3.162840D-01          -8.144280D-01
      1.217190D-01          -4.897980D-01
S    1   1.00
      1.217190D-01           1.000000D+00
S    1   1.00
      4.200000D-02           1.0000000
P    6   1.00
      1.953010D+01           5.893400D-02
      1.108820D+01          -2.309300D-01
      2.715630D+00           6.648010D-01
      1.204300D+00           4.506730D-01
      3.399450D-01           2.898000D-02
      1.108810D-01          -2.889000D-03
P    6   1.00
      1.953010D+01          -1.883600D-02
      1.108820D+01           8.000600D-02
      2.715630D+00          -3.066520D-01
      1.204300D+00          -1.475940D-01
      3.399450D-01           6.075060D-01
      1.108810D-01           5.470490D-01
P    1   1.00
      1.108810D-01           1.000000D+00
P    1   1.00
      3.380000D-02           1.0000000
D    6   1.00
      4.547650D+01           4.266000D-03
      1.319280D+01          -1.362500D-02
      4.227410D+00           3.097560D-01
      1.942800D+00           5.097720D-01
      8.397710D-01           2.974610D-01
      3.000000D-01           4.016400D-02
D    1   1.00
      3.000000D-01           1.000000D+00
D    1   1.00
      1.191000D-01           1.0000000
****

I     0
I-ECP     4     28
g potential
  1
2      1.00000000             0.00000000
s-g potential
  3
2     40.03337600            49.98964900
2     17.30057600           281.00655600
2      8.85172000            61.41673900
p-g potential
  4
2     15.72014100            67.41623900
2     15.20822200           134.80769600
2      8.29418600            14.56654800
2      7.75394900            28.96842200
d-g potential
  4
2     13.81775100            35.53875600
2     13.58780500            53.33975900
2      6.94763000             9.71646600
2      6.96009900            14.97750000
f-g potential
  4
2     18.52295000           -20.17661800
2     18.25103500           -26.08807700
2      7.55790100            -0.22043400
2      7.59740400            -0.22164600


*************** g00082-io.com ***************
%mem=32GB
%nprocshared=16
#p wb97xd/genECP       counterpoise=2

00082 wb97xd/genECP       counterpoise=2

 0  1  0  1  0  1
  C         -1.274553       -0.000000       -2.036158  1
  C          0.000000        0.000000       -1.227123  1
  N          1.157822        0.000000       -1.938251  1
  O          0.000000        0.000000        0.000000  1
  C          2.437727        0.000000       -1.257939  1
  H         -1.102647       -0.000000       -3.110616  1
  H         -1.855539       -0.878858       -1.764608  1
  H         -1.855539        0.878858       -1.764608  1
  H          1.121252        0.000000       -2.941046  1
  H          3.229791        0.000000       -2.001550  1
  H          2.534158        0.880930       -0.625711  1
  H          2.534158       -0.880930       -0.625711  1
  C          0.354499        2.010461        3.535940  2
  C          1.609586        2.137526        4.130169  2
  C          1.722216        2.825396        5.337369  2
  C          0.595815        3.379037        5.942950  2
  C         -0.652012        3.244036        5.337369  2
  C         -0.781439        2.559128        4.130169  2
  I          0.173648        0.984808        1.732051  2
  H          2.482327        1.707118        3.658498  2
  H          2.694359        2.926374        5.802000  2
  H          0.689730        3.911653        6.879700  2
  H         -1.530990        3.671417        5.802000  2
  H         -1.748756        2.453172        3.658498  2

H C N O 0
aug-cc-pVDZ
****
I     0
S    8   1.00
      2.449790D+03           4.190000D-04
      3.598080D+02           2.240000D-03
      1.440580D+01           3.972230D-01
      9.076320D+00          -9.322490D-01
      2.088100D+00           9.371380D-01
      1.034980D+00           3.920860D-01
      3.162840D-01           1.248500D-02
      1.217190D-01          -1.329000D-03
S    1   1.00
      3.162840D-01           1.000000D+00
S    8   1.00
      2.449790D+03           1.750000D-04
      3.598080D+02           1.057000D-03
      1.440580D+01           1.690000D-01
      9.076320D+00          -4.217930D-01
      2.088100D+00           6.388640D-01
      1.034980D+00           3.201150D-01
      3.162840D-01          -8.144280D-01
      1.217190D-01          -4.897980D-01
S    1   1.00
      1.217190D-01           1.000000D+00
S    1   1.00
      4.200000D-02           1.0000000
P    6   1.00
      1.953010D+01           5.893400D-02
      1.108820D+01          -2.309300D-01
      2.715630D+00           6.648010D-01
      1.204300D+00           4.506730D-01
      3.399450D-01           2.898000D-02
      1.108810D-01          -2.889000D-03
P    6   1.00
      1.953010D+01          -1.883600D-02
      1.108820D+01           8.000600D-02
      2.715630D+00          -3.066520D-01
      1.204300D+00          -1.475940D-01
      3.399450D-01           6.075060D-01
      1.108810D-01           5.470490D-01
P    1   1.00
      1.108810D-01           1.000000D+00
P    1   1.00
      3.380000D-02           1.0000000
D    6   1.00
      4.547650D+01           4.266000D-03
      1.319280D+01          -1.362500D-02
      4.227410D+00           3.097560D-01
      1.942800D+00           5.097720D-01
      8.397710D-01           2.974610D-01
      3.000000D-01           4.016400D-02
D    1   1.00
      3.000000D-01           1.000000D+00
D    1   1.00
      1.191000D-01           1.0000000
****

I     0
I-ECP     4     28
g potential
  1
2      1.00000000             0.00000000
s-g potential
  3
2     40.03337600            49.98964900
2     17.30057600           281.00655600
2      8.85172000            61.41673900
p-g potential
  4
2     15.72014100            67.41623900
2     15.20822200           134.80769600
2      8.29418600            14.56654800
2      7.75394900            28.96842200
d-g potential
  4
2     13.81775100            35.53875600
2     13.58780500            53.33975900
2      6.94763000             9.71646600
2      6.96009900            14.97750000
f-g potential
  4
2     18.52295000           -20.17661800
2     18.25103500           -26.08807700
2      7.55790100            -0.22043400
2      7.59740400            -0.22164600


*************** g00083-io.com ***************
%mem=32GB
%nprocshared=16
#p wb97xd/genECP       counterpoise=2

00083 wb97xd/genECP       counterpoise=2

 0  1  0  1  0  1
  C         -1.274553       -0.000000       -2.036158  1
  C          0.000000        0.000000       -1.227123  1
  N          1.157822        0.000000       -1.938251  1
  O          0.000000        0.000000        0.000000  1
  C          2.437727        0.000000       -1.257939  1
  H         -1.102647       -0.000000       -3.110616  1
  H         -1.855539       -0.878858       -1.764608  1
  H         -1.855539        0.878858       -1.764608  1
  H          1.121252        0.000000       -2.941046  1
  H          3.229791        0.000000       -2.001550  1
  H          2.534158        0.880930       -0.625711  1
  H          2.534158       -0.880930       -0.625711  1
  C          0.000000        2.041476        3.535940  2
  C          1.213955        2.384554        4.130169  2
  C          1.205427        3.081531        5.337369  2
  C          0.000000        3.431164        5.942950  2
  C         -1.205427        3.081532        5.337369  2
  C         -1.213955        2.384554        4.130169  2
  I          0.000000        1.000000        1.732051  2
  H          2.148177        2.112235        3.658498  2
  H          2.145266        3.349786        5.802000  2
  H          0.000000        3.971996        6.879700  2
  H         -2.145266        3.349786        5.802000  2
  H         -2.148177        2.112235        3.658498  2

H C N O 0
aug-cc-pVDZ
****
I     0
S    8   1.00
      2.449790D+03           4.190000D-04
      3.598080D+02           2.240000D-03
      1.440580D+01           3.972230D-01
      9.076320D+00          -9.322490D-01
      2.088100D+00           9.371380D-01
      1.034980D+00           3.920860D-01
      3.162840D-01           1.248500D-02
      1.217190D-01          -1.329000D-03
S    1   1.00
      3.162840D-01           1.000000D+00
S    8   1.00
      2.449790D+03           1.750000D-04
      3.598080D+02           1.057000D-03
      1.440580D+01           1.690000D-01
      9.076320D+00          -4.217930D-01
      2.088100D+00           6.388640D-01
      1.034980D+00           3.201150D-01
      3.162840D-01          -8.144280D-01
      1.217190D-01          -4.897980D-01
S    1   1.00
      1.217190D-01           1.000000D+00
S    1   1.00
      4.200000D-02           1.0000000
P    6   1.00
      1.953010D+01           5.893400D-02
      1.108820D+01          -2.309300D-01
      2.715630D+00           6.648010D-01
      1.204300D+00           4.506730D-01
      3.399450D-01           2.898000D-02
      1.108810D-01          -2.889000D-03
P    6   1.00
      1.953010D+01          -1.883600D-02
      1.108820D+01           8.000600D-02
      2.715630D+00          -3.066520D-01
      1.204300D+00          -1.475940D-01
      3.399450D-01           6.075060D-01
      1.108810D-01           5.470490D-01
P    1   1.00
      1.108810D-01           1.000000D+00
P    1   1.00
      3.380000D-02           1.0000000
D    6   1.00
      4.547650D+01           4.266000D-03
      1.319280D+01          -1.362500D-02
      4.227410D+00           3.097560D-01
      1.942800D+00           5.097720D-01
      8.397710D-01           2.974610D-01
      3.000000D-01           4.016400D-02
D    1   1.00
      3.000000D-01           1.000000D+00
D    1   1.00
      1.191000D-01           1.0000000
****

I     0
I-ECP     4     28
g potential
  1
2      1.00000000             0.00000000
s-g potential
  3
2     40.03337600            49.98964900
2     17.30057600           281.00655600
2      8.85172000            61.41673900
p-g potential
  4
2     15.72014100            67.41623900
2     15.20822200           134.80769600
2      8.29418600            14.56654800
2      7.75394900            28.96842200
d-g potential
  4
2     13.81775100            35.53875600
2     13.58780500            53.33975900
2      6.94763000             9.71646600
2      6.96009900            14.97750000
f-g potential
  4
2     18.52295000           -20.17661800
2     18.25103500           -26.08807700
2      7.55790100            -0.22043400
2      7.59740400            -0.22164600


*************** g00084-io.com ***************
%mem=32GB
%nprocshared=16
#p wb97xd/genECP       counterpoise=2

00084 wb97xd/genECP       counterpoise=2

 0  1  0  1  0  1
  C         -1.274553       -0.000000       -2.036158  1
  C          0.000000        0.000000       -1.227123  1
  N          1.157822        0.000000       -1.938251  1
  O          0.000000        0.000000        0.000000  1
  C          2.437727        0.000000       -1.257939  1
  H         -1.102647       -0.000000       -3.110616  1
  H         -1.855539       -0.878858       -1.764608  1
  H         -1.855539        0.878858       -1.764608  1
  H          1.121252        0.000000       -2.941046  1
  H          3.229791        0.000000       -2.001550  1
  H          2.534158        0.880930       -0.625711  1
  H          2.534158       -0.880930       -0.625711  1
  C         -0.354499        2.010461        3.535940  2
  C          0.781439        2.559128        4.130169  2
  C          0.652012        3.244036        5.337369  2
  C         -0.595815        3.379037        5.942950  2
  C         -1.722216        2.825396        5.337369  2
  C         -1.609586        2.137526        4.130169  2
  I         -0.173648        0.984808        1.732051  2
  H          1.748756        2.453172        3.658498  2
  H          1.530990        3.671417        5.802000  2
  H         -0.689730        3.911653        6.879700  2
  H         -2.694359        2.926374        5.802000  2
  H         -2.482327        1.707118        3.658498  2

H C N O 0
aug-cc-pVDZ
****
I     0
S    8   1.00
      2.449790D+03           4.190000D-04
      3.598080D+02           2.240000D-03
      1.440580D+01           3.972230D-01
      9.076320D+00          -9.322490D-01
      2.088100D+00           9.371380D-01
      1.034980D+00           3.920860D-01
      3.162840D-01           1.248500D-02
      1.217190D-01          -1.329000D-03
S    1   1.00
      3.162840D-01           1.000000D+00
S    8   1.00
      2.449790D+03           1.750000D-04
      3.598080D+02           1.057000D-03
      1.440580D+01           1.690000D-01
      9.076320D+00          -4.217930D-01
      2.088100D+00           6.388640D-01
      1.034980D+00           3.201150D-01
      3.162840D-01          -8.144280D-01
      1.217190D-01          -4.897980D-01
S    1   1.00
      1.217190D-01           1.000000D+00
S    1   1.00
      4.200000D-02           1.0000000
P    6   1.00
      1.953010D+01           5.893400D-02
      1.108820D+01          -2.309300D-01
      2.715630D+00           6.648010D-01
      1.204300D+00           4.506730D-01
      3.399450D-01           2.898000D-02
      1.108810D-01          -2.889000D-03
P    6   1.00
      1.953010D+01          -1.883600D-02
      1.108820D+01           8.000600D-02
      2.715630D+00          -3.066520D-01
      1.204300D+00          -1.475940D-01
      3.399450D-01           6.075060D-01
      1.108810D-01           5.470490D-01
P    1   1.00
      1.108810D-01           1.000000D+00
P    1   1.00
      3.380000D-02           1.0000000
D    6   1.00
      4.547650D+01           4.266000D-03
      1.319280D+01          -1.362500D-02
      4.227410D+00           3.097560D-01
      1.942800D+00           5.097720D-01
      8.397710D-01           2.974610D-01
      3.000000D-01           4.016400D-02
D    1   1.00
      3.000000D-01           1.000000D+00
D    1   1.00
      1.191000D-01           1.0000000
****

I     0
I-ECP     4     28
g potential
  1
2      1.00000000             0.00000000
s-g potential
  3
2     40.03337600            49.98964900
2     17.30057600           281.00655600
2      8.85172000            61.41673900
p-g potential
  4
2     15.72014100            67.41623900
2     15.20822200           134.80769600
2      8.29418600            14.56654800
2      7.75394900            28.96842200
d-g potential
  4
2     13.81775100            35.53875600
2     13.58780500            53.33975900
2      6.94763000             9.71646600
2      6.96009900            14.97750000
f-g potential
  4
2     18.52295000           -20.17661800
2     18.25103500           -26.08807700
2      7.55790100            -0.22043400
2      7.59740400            -0.22164600


*************** g00085-io.com ***************
%mem=32GB
%nprocshared=16
#p wb97xd/genECP       counterpoise=2

00085 wb97xd/genECP       counterpoise=2

 0  1  0  1  0  1
  C         -1.274553       -0.000000       -2.036158  1
  C          0.000000        0.000000       -1.227123  1
  N          1.157822        0.000000       -1.938251  1
  O          0.000000        0.000000        0.000000  1
  C          2.437727        0.000000       -1.257939  1
  H         -1.102647       -0.000000       -3.110616  1
  H         -1.855539       -0.878858       -1.764608  1
  H         -1.855539        0.878858       -1.764608  1
  H          1.121252        0.000000       -2.941046  1
  H          3.229791        0.000000       -2.001550  1
  H          2.534158        0.880930       -0.625711  1
  H          2.534158       -0.880930       -0.625711  1
  C         -0.698226        1.918360        3.535940  2
  C          0.325179        2.655945        4.130169  2
  C          0.078785        3.307973        5.337369  2
  C         -1.173527        3.224239        5.942950  2
  C         -2.186677        2.483412        5.337369  2
  C         -1.956310        1.825551        4.130169  2
  I         -0.342020        0.939693        1.732051  2
  H          1.296199        2.719571        3.658498  2
  H          0.870196        3.881493        5.802000  2
  H         -1.358503        3.732456        6.879700  2
  H         -3.161585        2.414045        5.802000  2
  H         -2.741053        1.250132        3.658498  2

H C N O 0
aug-cc-pVDZ
****
I     0
S    8   1.00
      2.449790D+03           4.190000D-04
      3.598080D+02           2.240000D-03
      1.440580D+01           3.972230D-01
      9.076320D+00          -9.322490D-01
      2.088100D+00           9.371380D-01
      1.034980D+00           3.920860D-01
      3.162840D-01           1.248500D-02
      1.217190D-01          -1.329000D-03
S    1   1.00
      3.162840D-01           1.000000D+00
S    8   1.00
      2.449790D+03           1.750000D-04
      3.598080D+02           1.057000D-03
      1.440580D+01           1.690000D-01
      9.076320D+00          -4.217930D-01
      2.088100D+00           6.388640D-01
      1.034980D+00           3.201150D-01
      3.162840D-01          -8.144280D-01
      1.217190D-01          -4.897980D-01
S    1   1.00
      1.217190D-01           1.000000D+00
S    1   1.00
      4.200000D-02           1.0000000
P    6   1.00
      1.953010D+01           5.893400D-02
      1.108820D+01          -2.309300D-01
      2.715630D+00           6.648010D-01
      1.204300D+00           4.506730D-01
      3.399450D-01           2.898000D-02
      1.108810D-01          -2.889000D-03
P    6   1.00
      1.953010D+01          -1.883600D-02
      1.108820D+01           8.000600D-02
      2.715630D+00          -3.066520D-01
      1.204300D+00          -1.475940D-01
      3.399450D-01           6.075060D-01
      1.108810D-01           5.470490D-01
P    1   1.00
      1.108810D-01           1.000000D+00
P    1   1.00
      3.380000D-02           1.0000000
D    6   1.00
      4.547650D+01           4.266000D-03
      1.319280D+01          -1.362500D-02
      4.227410D+00           3.097560D-01
      1.942800D+00           5.097720D-01
      8.397710D-01           2.974610D-01
      3.000000D-01           4.016400D-02
D    1   1.00
      3.000000D-01           1.000000D+00
D    1   1.00
      1.191000D-01           1.0000000
****

I     0
I-ECP     4     28
g potential
  1
2      1.00000000             0.00000000
s-g potential
  3
2     40.03337600            49.98964900
2     17.30057600           281.00655600
2      8.85172000            61.41673900
p-g potential
  4
2     15.72014100            67.41623900
2     15.20822200           134.80769600
2      8.29418600            14.56654800
2      7.75394900            28.96842200
d-g potential
  4
2     13.81775100            35.53875600
2     13.58780500            53.33975900
2      6.94763000             9.71646600
2      6.96009900            14.97750000
f-g potential
  4
2     18.52295000           -20.17661800
2     18.25103500           -26.08807700
2      7.55790100            -0.22043400
2      7.59740400            -0.22164600


*************** g00086-io.com ***************
%mem=32GB
%nprocshared=16
#p wb97xd/genECP       counterpoise=2

00086 wb97xd/genECP       counterpoise=2

 0  1  0  1  0  1
  C         -1.274553       -0.000000       -2.036158  1
  C          0.000000        0.000000       -1.227123  1
  N          1.157822        0.000000       -1.938251  1
  O          0.000000        0.000000        0.000000  1
  C          2.437727        0.000000       -1.257939  1
  H         -1.102647       -0.000000       -3.110616  1
  H         -1.855539       -0.878858       -1.764608  1
  H         -1.855539        0.878858       -1.764608  1
  H          1.121252        0.000000       -2.941046  1
  H          3.229791        0.000000       -2.001550  1
  H          2.534158        0.880930       -0.625711  1
  H          2.534158       -0.880930       -0.625711  1
  C         -1.020738        1.767970        3.535940  2
  C         -0.140961        2.672062        4.130169  2
  C         -0.496835        3.271398        5.337369  2
  C         -1.715582        2.971475        5.942950  2
  C         -2.584696        2.065971        5.337369  2
  C         -2.243593        1.458107        4.130169  2
  I         -0.500000        0.866025        1.732051  2
  H          0.804258        2.903338        3.658498  2
  H          0.182962        3.973633        5.802000  2
  H         -1.985998        3.439850        6.879700  2
  H         -3.532748        1.828367        5.802000  2
  H         -2.916493        0.755161        3.658498  2

H C N O 0
aug-cc-pVDZ
****
I     0
S    8   1.00
      2.449790D+03           4.190000D-04
      3.598080D+02           2.240000D-03
      1.440580D+01           3.972230D-01
      9.076320D+00          -9.322490D-01
      2.088100D+00           9.371380D-01
      1.034980D+00           3.920860D-01
      3.162840D-01           1.248500D-02
      1.217190D-01          -1.329000D-03
S    1   1.00
      3.162840D-01           1.000000D+00
S    8   1.00
      2.449790D+03           1.750000D-04
      3.598080D+02           1.057000D-03
      1.440580D+01           1.690000D-01
      9.076320D+00          -4.217930D-01
      2.088100D+00           6.388640D-01
      1.034980D+00           3.201150D-01
      3.162840D-01          -8.144280D-01
      1.217190D-01          -4.897980D-01
S    1   1.00
      1.217190D-01           1.000000D+00
S    1   1.00
      4.200000D-02           1.0000000
P    6   1.00
      1.953010D+01           5.893400D-02
      1.108820D+01          -2.309300D-01
      2.715630D+00           6.648010D-01
      1.204300D+00           4.506730D-01
      3.399450D-01           2.898000D-02
      1.108810D-01          -2.889000D-03
P    6   1.00
      1.953010D+01          -1.883600D-02
      1.108820D+01           8.000600D-02
      2.715630D+00          -3.066520D-01
      1.204300D+00          -1.475940D-01
      3.399450D-01           6.075060D-01
      1.108810D-01           5.470490D-01
P    1   1.00
      1.108810D-01           1.000000D+00
P    1   1.00
      3.380000D-02           1.0000000
D    6   1.00
      4.547650D+01           4.266000D-03
      1.319280D+01          -1.362500D-02
      4.227410D+00           3.097560D-01
      1.942800D+00           5.097720D-01
      8.397710D-01           2.974610D-01
      3.000000D-01           4.016400D-02
D    1   1.00
      3.000000D-01           1.000000D+00
D    1   1.00
      1.191000D-01           1.0000000
****

I     0
I-ECP     4     28
g potential
  1
2      1.00000000             0.00000000
s-g potential
  3
2     40.03337600            49.98964900
2     17.30057600           281.00655600
2      8.85172000            61.41673900
p-g potential
  4
2     15.72014100            67.41623900
2     15.20822200           134.80769600
2      8.29418600            14.56654800
2      7.75394900            28.96842200
d-g potential
  4
2     13.81775100            35.53875600
2     13.58780500            53.33975900
2      6.94763000             9.71646600
2      6.96009900            14.97750000
f-g potential
  4
2     18.52295000           -20.17661800
2     18.25103500           -26.08807700
2      7.55790100            -0.22043400
2      7.59740400            -0.22164600


*************** g00087-io.com ***************
%mem=32GB
%nprocshared=16
#p wb97xd/genECP       counterpoise=2

00087 wb97xd/genECP       counterpoise=2

 0  1  0  1  0  1
  C         -1.274553       -0.000000       -2.036158  1
  C          0.000000        0.000000       -1.227123  1
  N          1.157822        0.000000       -1.938251  1
  O          0.000000        0.000000        0.000000  1
  C          2.437727        0.000000       -1.257939  1
  H         -1.102647       -0.000000       -3.110616  1
  H         -1.855539       -0.878858       -1.764608  1
  H         -1.855539        0.878858       -1.764608  1
  H          1.121252        0.000000       -2.941046  1
  H          3.229791        0.000000       -2.001550  1
  H          2.534158        0.880930       -0.625711  1
  H          2.534158       -0.880930       -0.625711  1
  C         -1.312235        1.563861        3.535940  2
  C         -0.602818        2.606990        4.130169  2
  C         -1.057360        3.135424        5.337369  2
  C         -2.205510        2.628424        5.942950  2
  C         -2.904181        1.585757        5.337369  2
  C         -2.462705        1.046359        4.130169  2
  I         -0.642788        0.766044        1.732051  2
  H          0.287881        2.998887        3.658498  2
  H         -0.509832        3.945035        5.802000  2
  H         -2.553150        3.042726        6.879700  2
  H         -3.796570        1.187135        5.802000  2
  H         -3.003318        0.237244        3.658498  2

H C N O 0
aug-cc-pVDZ
****
I     0
S    8   1.00
      2.449790D+03           4.190000D-04
      3.598080D+02           2.240000D-03
      1.440580D+01           3.972230D-01
      9.076320D+00          -9.322490D-01
      2.088100D+00           9.371380D-01
      1.034980D+00           3.920860D-01
      3.162840D-01           1.248500D-02
      1.217190D-01          -1.329000D-03
S    1   1.00
      3.162840D-01           1.000000D+00
S    8   1.00
      2.449790D+03           1.750000D-04
      3.598080D+02           1.057000D-03
      1.440580D+01           1.690000D-01
      9.076320D+00          -4.217930D-01
      2.088100D+00           6.388640D-01
      1.034980D+00           3.201150D-01
      3.162840D-01          -8.144280D-01
      1.217190D-01          -4.897980D-01
S    1   1.00
      1.217190D-01           1.000000D+00
S    1   1.00
      4.200000D-02           1.0000000
P    6   1.00
      1.953010D+01           5.893400D-02
      1.108820D+01          -2.309300D-01
      2.715630D+00           6.648010D-01
      1.204300D+00           4.506730D-01
      3.399450D-01           2.898000D-02
      1.108810D-01          -2.889000D-03
P    6   1.00
      1.953010D+01          -1.883600D-02
      1.108820D+01           8.000600D-02
      2.715630D+00          -3.066520D-01
      1.204300D+00          -1.475940D-01
      3.399450D-01           6.075060D-01
      1.108810D-01           5.470490D-01
P    1   1.00
      1.108810D-01           1.000000D+00
P    1   1.00
      3.380000D-02           1.0000000
D    6   1.00
      4.547650D+01           4.266000D-03
      1.319280D+01          -1.362500D-02
      4.227410D+00           3.097560D-01
      1.942800D+00           5.097720D-01
      8.397710D-01           2.974610D-01
      3.000000D-01           4.016400D-02
D    1   1.00
      3.000000D-01           1.000000D+00
D    1   1.00
      1.191000D-01           1.0000000
****

I     0
I-ECP     4     28
g potential
  1
2      1.00000000             0.00000000
s-g potential
  3
2     40.03337600            49.98964900
2     17.30057600           281.00655600
2      8.85172000            61.41673900
p-g potential
  4
2     15.72014100            67.41623900
2     15.20822200           134.80769600
2      8.29418600            14.56654800
2      7.75394900            28.96842200
d-g potential
  4
2     13.81775100            35.53875600
2     13.58780500            53.33975900
2      6.94763000             9.71646600
2      6.96009900            14.97750000
f-g potential
  4
2     18.52295000           -20.17661800
2     18.25103500           -26.08807700
2      7.55790100            -0.22043400
2      7.59740400            -0.22164600


*************** g00088-io.com ***************
%mem=32GB
%nprocshared=16
#p wb97xd/genECP       counterpoise=2

00088 wb97xd/genECP       counterpoise=2

 0  1  0  1  0  1
  C         -1.274553       -0.000000       -2.036158  1
  C          0.000000        0.000000       -1.227123  1
  N          1.157822        0.000000       -1.938251  1
  O          0.000000        0.000000        0.000000  1
  C          2.437727        0.000000       -1.257939  1
  H         -1.102647       -0.000000       -3.110616  1
  H         -1.855539       -0.878858       -1.764608  1
  H         -1.855539        0.878858       -1.764608  1
  H          1.121252        0.000000       -2.941046  1
  H          3.229791        0.000000       -2.001550  1
  H          2.534158        0.880930       -0.625711  1
  H          2.534158       -0.880930       -0.625711  1
  C         -1.563861        1.312235        3.535940  2
  C         -1.046359        2.462705        4.130169  2
  C         -1.585757        2.904181        5.337369  2
  C         -2.628424        2.205510        5.942950  2
  C         -3.135424        1.057360        5.337369  2
  C         -2.606990        0.602818        4.130169  2
  I         -0.766044        0.642788        1.732051  2
  H         -0.237244        3.003318        3.658498  2
  H         -1.187135        3.796570        5.802000  2
  H         -3.042726        2.553150        6.879700  2
  H         -3.945035        0.509832        5.802000  2
  H         -2.998887       -0.287881        3.658498  2

H C N O 0
aug-cc-pVDZ
****
I     0
S    8   1.00
      2.449790D+03           4.190000D-04
      3.598080D+02           2.240000D-03
      1.440580D+01           3.972230D-01
      9.076320D+00          -9.322490D-01
      2.088100D+00           9.371380D-01
      1.034980D+00           3.920860D-01
      3.162840D-01           1.248500D-02
      1.217190D-01          -1.329000D-03
S    1   1.00
      3.162840D-01           1.000000D+00
S    8   1.00
      2.449790D+03           1.750000D-04
      3.598080D+02           1.057000D-03
      1.440580D+01           1.690000D-01
      9.076320D+00          -4.217930D-01
      2.088100D+00           6.388640D-01
      1.034980D+00           3.201150D-01
      3.162840D-01          -8.144280D-01
      1.217190D-01          -4.897980D-01
S    1   1.00
      1.217190D-01           1.000000D+00
S    1   1.00
      4.200000D-02           1.0000000
P    6   1.00
      1.953010D+01           5.893400D-02
      1.108820D+01          -2.309300D-01
      2.715630D+00           6.648010D-01
      1.204300D+00           4.506730D-01
      3.399450D-01           2.898000D-02
      1.108810D-01          -2.889000D-03
P    6   1.00
      1.953010D+01          -1.883600D-02
      1.108820D+01           8.000600D-02
      2.715630D+00          -3.066520D-01
      1.204300D+00          -1.475940D-01
      3.399450D-01           6.075060D-01
      1.108810D-01           5.470490D-01
P    1   1.00
      1.108810D-01           1.000000D+00
P    1   1.00
      3.380000D-02           1.0000000
D    6   1.00
      4.547650D+01           4.266000D-03
      1.319280D+01          -1.362500D-02
      4.227410D+00           3.097560D-01
      1.942800D+00           5.097720D-01
      8.397710D-01           2.974610D-01
      3.000000D-01           4.016400D-02
D    1   1.00
      3.000000D-01           1.000000D+00
D    1   1.00
      1.191000D-01           1.0000000
****

I     0
I-ECP     4     28
g potential
  1
2      1.00000000             0.00000000
s-g potential
  3
2     40.03337600            49.98964900
2     17.30057600           281.00655600
2      8.85172000            61.41673900
p-g potential
  4
2     15.72014100            67.41623900
2     15.20822200           134.80769600
2      8.29418600            14.56654800
2      7.75394900            28.96842200
d-g potential
  4
2     13.81775100            35.53875600
2     13.58780500            53.33975900
2      6.94763000             9.71646600
2      6.96009900            14.97750000
f-g potential
  4
2     18.52295000           -20.17661800
2     18.25103500           -26.08807700
2      7.55790100            -0.22043400
2      7.59740400            -0.22164600


*************** g00089-io.com ***************
%mem=32GB
%nprocshared=16
#p wb97xd/genECP       counterpoise=2

00089 wb97xd/genECP       counterpoise=2

 0  1  0  1  0  1
  C         -1.274553       -0.000000       -2.036158  1
  C          0.000000        0.000000       -1.227123  1
  N          1.157822        0.000000       -1.938251  1
  O          0.000000        0.000000        0.000000  1
  C          2.437727        0.000000       -1.257939  1
  H         -1.102647       -0.000000       -3.110616  1
  H         -1.855539       -0.878858       -1.764608  1
  H         -1.855539        0.878858       -1.764608  1
  H          1.121252        0.000000       -2.941046  1
  H          3.229791        0.000000       -2.001550  1
  H          2.534158        0.880930       -0.625711  1
  H          2.534158       -0.880930       -0.625711  1
  C         -1.767970        1.020738        3.535940  2
  C         -1.458107        2.243593        4.130169  2
  C         -2.065971        2.584696        5.337369  2
  C         -2.971475        1.715582        5.942950  2
  C         -3.271398        0.496835        5.337369  2
  C         -2.672062        0.140961        4.130169  2
  I         -0.866025        0.500000        1.732051  2
  H         -0.755161        2.916493        3.658498  2
  H         -1.828367        3.532748        5.802000  2
  H         -3.439850        1.985998        6.879700  2
  H         -3.973633       -0.182962        5.802000  2
  H         -2.903338       -0.804258        3.658498  2

H C N O 0
aug-cc-pVDZ
****
I     0
S    8   1.00
      2.449790D+03           4.190000D-04
      3.598080D+02           2.240000D-03
      1.440580D+01           3.972230D-01
      9.076320D+00          -9.322490D-01
      2.088100D+00           9.371380D-01
      1.034980D+00           3.920860D-01
      3.162840D-01           1.248500D-02
      1.217190D-01          -1.329000D-03
S    1   1.00
      3.162840D-01           1.000000D+00
S    8   1.00
      2.449790D+03           1.750000D-04
      3.598080D+02           1.057000D-03
      1.440580D+01           1.690000D-01
      9.076320D+00          -4.217930D-01
      2.088100D+00           6.388640D-01
      1.034980D+00           3.201150D-01
      3.162840D-01          -8.144280D-01
      1.217190D-01          -4.897980D-01
S    1   1.00
      1.217190D-01           1.000000D+00
S    1   1.00
      4.200000D-02           1.0000000
P    6   1.00
      1.953010D+01           5.893400D-02
      1.108820D+01          -2.309300D-01
      2.715630D+00           6.648010D-01
      1.204300D+00           4.506730D-01
      3.399450D-01           2.898000D-02
      1.108810D-01          -2.889000D-03
P    6   1.00
      1.953010D+01          -1.883600D-02
      1.108820D+01           8.000600D-02
      2.715630D+00          -3.066520D-01
      1.204300D+00          -1.475940D-01
      3.399450D-01           6.075060D-01
      1.108810D-01           5.470490D-01
P    1   1.00
      1.108810D-01           1.000000D+00
P    1   1.00
      3.380000D-02           1.0000000
D    6   1.00
      4.547650D+01           4.266000D-03
      1.319280D+01          -1.362500D-02
      4.227410D+00           3.097560D-01
      1.942800D+00           5.097720D-01
      8.397710D-01           2.974610D-01
      3.000000D-01           4.016400D-02
D    1   1.00
      3.000000D-01           1.000000D+00
D    1   1.00
      1.191000D-01           1.0000000
****

I     0
I-ECP     4     28
g potential
  1
2      1.00000000             0.00000000
s-g potential
  3
2     40.03337600            49.98964900
2     17.30057600           281.00655600
2      8.85172000            61.41673900
p-g potential
  4
2     15.72014100            67.41623900
2     15.20822200           134.80769600
2      8.29418600            14.56654800
2      7.75394900            28.96842200
d-g potential
  4
2     13.81775100            35.53875600
2     13.58780500            53.33975900
2      6.94763000             9.71646600
2      6.96009900            14.97750000
f-g potential
  4
2     18.52295000           -20.17661800
2     18.25103500           -26.08807700
2      7.55790100            -0.22043400
2      7.59740400            -0.22164600


*************** g00090-io.com ***************
%mem=32GB
%nprocshared=16
#p wb97xd/genECP       counterpoise=2

00090 wb97xd/genECP       counterpoise=2

 0  1  0  1  0  1
  C         -1.274553       -0.000000       -2.036158  1
  C          0.000000        0.000000       -1.227123  1
  N          1.157822        0.000000       -1.938251  1
  O          0.000000        0.000000        0.000000  1
  C          2.437727        0.000000       -1.257939  1
  H         -1.102647       -0.000000       -3.110616  1
  H         -1.855539       -0.878858       -1.764608  1
  H         -1.855539        0.878858       -1.764608  1
  H          1.121252        0.000000       -2.941046  1
  H          3.229791        0.000000       -2.001550  1
  H          2.534158        0.880930       -0.625711  1
  H          2.534158       -0.880930       -0.625711  1
  C         -1.918360        0.698226        3.535940  2
  C         -1.825551        1.956310        4.130169  2
  C         -2.483412        2.186677        5.337369  2
  C         -3.224239        1.173527        5.942950  2
  C         -3.307973       -0.078785        5.337369  2
  C         -2.655945       -0.325179        4.130169  2
  I         -0.939693        0.342020        1.732051  2
  H         -1.250132        2.741053        3.658498  2
  H         -2.414045        3.161585        5.802000  2
  H         -3.732456        1.358503        6.879700  2
  H         -3.881493       -0.870196        5.802000  2
  H         -2.719571       -1.296199        3.658498  2

H C N O 0
aug-cc-pVDZ
****
I     0
S    8   1.00
      2.449790D+03           4.190000D-04
      3.598080D+02           2.240000D-03
      1.440580D+01           3.972230D-01
      9.076320D+00          -9.322490D-01
      2.088100D+00           9.371380D-01
      1.034980D+00           3.920860D-01
      3.162840D-01           1.248500D-02
      1.217190D-01          -1.329000D-03
S    1   1.00
      3.162840D-01           1.000000D+00
S    8   1.00
      2.449790D+03           1.750000D-04
      3.598080D+02           1.057000D-03
      1.440580D+01           1.690000D-01
      9.076320D+00          -4.217930D-01
      2.088100D+00           6.388640D-01
      1.034980D+00           3.201150D-01
      3.162840D-01          -8.144280D-01
      1.217190D-01          -4.897980D-01
S    1   1.00
      1.217190D-01           1.000000D+00
S    1   1.00
      4.200000D-02           1.0000000
P    6   1.00
      1.953010D+01           5.893400D-02
      1.108820D+01          -2.309300D-01
      2.715630D+00           6.648010D-01
      1.204300D+00           4.506730D-01
      3.399450D-01           2.898000D-02
      1.108810D-01          -2.889000D-03
P    6   1.00
      1.953010D+01          -1.883600D-02
      1.108820D+01           8.000600D-02
      2.715630D+00          -3.066520D-01
      1.204300D+00          -1.475940D-01
      3.399450D-01           6.075060D-01
      1.108810D-01           5.470490D-01
P    1   1.00
      1.108810D-01           1.000000D+00
P    1   1.00
      3.380000D-02           1.0000000
D    6   1.00
      4.547650D+01           4.266000D-03
      1.319280D+01          -1.362500D-02
      4.227410D+00           3.097560D-01
      1.942800D+00           5.097720D-01
      8.397710D-01           2.974610D-01
      3.000000D-01           4.016400D-02
D    1   1.00
      3.000000D-01           1.000000D+00
D    1   1.00
      1.191000D-01           1.0000000
****

I     0
I-ECP     4     28
g potential
  1
2      1.00000000             0.00000000
s-g potential
  3
2     40.03337600            49.98964900
2     17.30057600           281.00655600
2      8.85172000            61.41673900
p-g potential
  4
2     15.72014100            67.41623900
2     15.20822200           134.80769600
2      8.29418600            14.56654800
2      7.75394900            28.96842200
d-g potential
  4
2     13.81775100            35.53875600
2     13.58780500            53.33975900
2      6.94763000             9.71646600
2      6.96009900            14.97750000
f-g potential
  4
2     18.52295000           -20.17661800
2     18.25103500           -26.08807700
2      7.55790100            -0.22043400
2      7.59740400            -0.22164600


*************** g00091-io.com ***************
%mem=32GB
%nprocshared=16
#p wb97xd/genECP       counterpoise=2

00091 wb97xd/genECP       counterpoise=2

 0  1  0  1  0  1
  C         -1.274553       -0.000000       -2.036158  1
  C          0.000000        0.000000       -1.227123  1
  N          1.157822        0.000000       -1.938251  1
  O          0.000000        0.000000        0.000000  1
  C          2.437727        0.000000       -1.257939  1
  H         -1.102647       -0.000000       -3.110616  1
  H         -1.855539       -0.878858       -1.764608  1
  H         -1.855539        0.878858       -1.764608  1
  H          1.121252        0.000000       -2.941046  1
  H          3.229791        0.000000       -2.001550  1
  H          2.534158        0.880930       -0.625711  1
  H          2.534158       -0.880930       -0.625711  1
  C         -2.010461        0.354499        3.535940  2
  C         -2.137526        1.609586        4.130169  2
  C         -2.825396        1.722216        5.337369  2
  C         -3.379037        0.595815        5.942950  2
  C         -3.244036       -0.652012        5.337369  2
  C         -2.559128       -0.781439        4.130169  2
  I         -0.984808        0.173648        1.732051  2
  H         -1.707118        2.482327        3.658498  2
  H         -2.926374        2.694359        5.802000  2
  H         -3.911653        0.689730        6.879700  2
  H         -3.671417       -1.530990        5.802000  2
  H         -2.453172       -1.748756        3.658498  2

H C N O 0
aug-cc-pVDZ
****
I     0
S    8   1.00
      2.449790D+03           4.190000D-04
      3.598080D+02           2.240000D-03
      1.440580D+01           3.972230D-01
      9.076320D+00          -9.322490D-01
      2.088100D+00           9.371380D-01
      1.034980D+00           3.920860D-01
      3.162840D-01           1.248500D-02
      1.217190D-01          -1.329000D-03
S    1   1.00
      3.162840D-01           1.000000D+00
S    8   1.00
      2.449790D+03           1.750000D-04
      3.598080D+02           1.057000D-03
      1.440580D+01           1.690000D-01
      9.076320D+00          -4.217930D-01
      2.088100D+00           6.388640D-01
      1.034980D+00           3.201150D-01
      3.162840D-01          -8.144280D-01
      1.217190D-01          -4.897980D-01
S    1   1.00
      1.217190D-01           1.000000D+00
S    1   1.00
      4.200000D-02           1.0000000
P    6   1.00
      1.953010D+01           5.893400D-02
      1.108820D+01          -2.309300D-01
      2.715630D+00           6.648010D-01
      1.204300D+00           4.506730D-01
      3.399450D-01           2.898000D-02
      1.108810D-01          -2.889000D-03
P    6   1.00
      1.953010D+01          -1.883600D-02
      1.108820D+01           8.000600D-02
      2.715630D+00          -3.066520D-01
      1.204300D+00          -1.475940D-01
      3.399450D-01           6.075060D-01
      1.108810D-01           5.470490D-01
P    1   1.00
      1.108810D-01           1.000000D+00
P    1   1.00
      3.380000D-02           1.0000000
D    6   1.00
      4.547650D+01           4.266000D-03
      1.319280D+01          -1.362500D-02
      4.227410D+00           3.097560D-01
      1.942800D+00           5.097720D-01
      8.397710D-01           2.974610D-01
      3.000000D-01           4.016400D-02
D    1   1.00
      3.000000D-01           1.000000D+00
D    1   1.00
      1.191000D-01           1.0000000
****

I     0
I-ECP     4     28
g potential
  1
2      1.00000000             0.00000000
s-g potential
  3
2     40.03337600            49.98964900
2     17.30057600           281.00655600
2      8.85172000            61.41673900
p-g potential
  4
2     15.72014100            67.41623900
2     15.20822200           134.80769600
2      8.29418600            14.56654800
2      7.75394900            28.96842200
d-g potential
  4
2     13.81775100            35.53875600
2     13.58780500            53.33975900
2      6.94763000             9.71646600
2      6.96009900            14.97750000
f-g potential
  4
2     18.52295000           -20.17661800
2     18.25103500           -26.08807700
2      7.55790100            -0.22043400
2      7.59740400            -0.22164600


*************** g00092-io.com ***************
%mem=32GB
%nprocshared=16
#p wb97xd/genECP       counterpoise=2

00092 wb97xd/genECP       counterpoise=2

 0  1  0  1  0  1
  C         -1.274553       -0.000000       -2.036158  1
  C          0.000000        0.000000       -1.227123  1
  N          1.157822        0.000000       -1.938251  1
  O          0.000000        0.000000        0.000000  1
  C          2.437727        0.000000       -1.257939  1
  H         -1.102647       -0.000000       -3.110616  1
  H         -1.855539       -0.878858       -1.764608  1
  H         -1.855539        0.878858       -1.764608  1
  H          1.121252        0.000000       -2.941046  1
  H          3.229791        0.000000       -2.001550  1
  H          2.534158        0.880930       -0.625711  1
  H          2.534158       -0.880930       -0.625711  1
  C         -2.041476        0.000000        3.535940  2
  C         -2.384554        1.213955        4.130169  2
  C         -3.081531        1.205427        5.337369  2
  C         -3.431164        0.000000        5.942950  2
  C         -3.081532       -1.205427        5.337369  2
  C         -2.384554       -1.213955        4.130169  2
  I         -1.000000        0.000000        1.732051  2
  H         -2.112235        2.148177        3.658498  2
  H         -3.349786        2.145266        5.802000  2
  H         -3.971996        0.000000        6.879700  2
  H         -3.349786       -2.145266        5.802000  2
  H         -2.112235       -2.148177        3.658498  2

H C N O 0
aug-cc-pVDZ
****
I     0
S    8   1.00
      2.449790D+03           4.190000D-04
      3.598080D+02           2.240000D-03
      1.440580D+01           3.972230D-01
      9.076320D+00          -9.322490D-01
      2.088100D+00           9.371380D-01
      1.034980D+00           3.920860D-01
      3.162840D-01           1.248500D-02
      1.217190D-01          -1.329000D-03
S    1   1.00
      3.162840D-01           1.000000D+00
S    8   1.00
      2.449790D+03           1.750000D-04
      3.598080D+02           1.057000D-03
      1.440580D+01           1.690000D-01
      9.076320D+00          -4.217930D-01
      2.088100D+00           6.388640D-01
      1.034980D+00           3.201150D-01
      3.162840D-01          -8.144280D-01
      1.217190D-01          -4.897980D-01
S    1   1.00
      1.217190D-01           1.000000D+00
S    1   1.00
      4.200000D-02           1.0000000
P    6   1.00
      1.953010D+01           5.893400D-02
      1.108820D+01          -2.309300D-01
      2.715630D+00           6.648010D-01
      1.204300D+00           4.506730D-01
      3.399450D-01           2.898000D-02
      1.108810D-01          -2.889000D-03
P    6   1.00
      1.953010D+01          -1.883600D-02
      1.108820D+01           8.000600D-02
      2.715630D+00          -3.066520D-01
      1.204300D+00          -1.475940D-01
      3.399450D-01           6.075060D-01
      1.108810D-01           5.470490D-01
P    1   1.00
      1.108810D-01           1.000000D+00
P    1   1.00
      3.380000D-02           1.0000000
D    6   1.00
      4.547650D+01           4.266000D-03
      1.319280D+01          -1.362500D-02
      4.227410D+00           3.097560D-01
      1.942800D+00           5.097720D-01
      8.397710D-01           2.974610D-01
      3.000000D-01           4.016400D-02
D    1   1.00
      3.000000D-01           1.000000D+00
D    1   1.00
      1.191000D-01           1.0000000
****

I     0
I-ECP     4     28
g potential
  1
2      1.00000000             0.00000000
s-g potential
  3
2     40.03337600            49.98964900
2     17.30057600           281.00655600
2      8.85172000            61.41673900
p-g potential
  4
2     15.72014100            67.41623900
2     15.20822200           134.80769600
2      8.29418600            14.56654800
2      7.75394900            28.96842200
d-g potential
  4
2     13.81775100            35.53875600
2     13.58780500            53.33975900
2      6.94763000             9.71646600
2      6.96009900            14.97750000
f-g potential
  4
2     18.52295000           -20.17661800
2     18.25103500           -26.08807700
2      7.55790100            -0.22043400
2      7.59740400            -0.22164600


*************** g00093-io.com ***************
%mem=32GB
%nprocshared=16
#p wb97xd/genECP       counterpoise=2

00093 wb97xd/genECP       counterpoise=2

 0  1  0  1  0  1
  C         -1.274553       -0.000000       -2.036158  1
  C          0.000000        0.000000       -1.227123  1
  N          1.157822        0.000000       -1.938251  1
  O          0.000000        0.000000        0.000000  1
  C          2.437727        0.000000       -1.257939  1
  H         -1.102647       -0.000000       -3.110616  1
  H         -1.855539       -0.878858       -1.764608  1
  H         -1.855539        0.878858       -1.764608  1
  H          1.121252        0.000000       -2.941046  1
  H          3.229791        0.000000       -2.001550  1
  H          2.534158        0.880930       -0.625711  1
  H          2.534158       -0.880930       -0.625711  1
  C         -2.010461       -0.354499        3.535940  2
  C         -2.559128        0.781439        4.130169  2
  C         -3.244036        0.652012        5.337369  2
  C         -3.379037       -0.595815        5.942950  2
  C         -2.825396       -1.722216        5.337369  2
  C         -2.137526       -1.609586        4.130169  2
  I         -0.984808       -0.173648        1.732051  2
  H         -2.453172        1.748756        3.658498  2
  H         -3.671417        1.530990        5.802000  2
  H         -3.911653       -0.689730        6.879700  2
  H         -2.926374       -2.694359        5.802000  2
  H         -1.707118       -2.482327        3.658498  2

H C N O 0
aug-cc-pVDZ
****
I     0
S    8   1.00
      2.449790D+03           4.190000D-04
      3.598080D+02           2.240000D-03
      1.440580D+01           3.972230D-01
      9.076320D+00          -9.322490D-01
      2.088100D+00           9.371380D-01
      1.034980D+00           3.920860D-01
      3.162840D-01           1.248500D-02
      1.217190D-01          -1.329000D-03
S    1   1.00
      3.162840D-01           1.000000D+00
S    8   1.00
      2.449790D+03           1.750000D-04
      3.598080D+02           1.057000D-03
      1.440580D+01           1.690000D-01
      9.076320D+00          -4.217930D-01
      2.088100D+00           6.388640D-01
      1.034980D+00           3.201150D-01
      3.162840D-01          -8.144280D-01
      1.217190D-01          -4.897980D-01
S    1   1.00
      1.217190D-01           1.000000D+00
S    1   1.00
      4.200000D-02           1.0000000
P    6   1.00
      1.953010D+01           5.893400D-02
      1.108820D+01          -2.309300D-01
      2.715630D+00           6.648010D-01
      1.204300D+00           4.506730D-01
      3.399450D-01           2.898000D-02
      1.108810D-01          -2.889000D-03
P    6   1.00
      1.953010D+01          -1.883600D-02
      1.108820D+01           8.000600D-02
      2.715630D+00          -3.066520D-01
      1.204300D+00          -1.475940D-01
      3.399450D-01           6.075060D-01
      1.108810D-01           5.470490D-01
P    1   1.00
      1.108810D-01           1.000000D+00
P    1   1.00
      3.380000D-02           1.0000000
D    6   1.00
      4.547650D+01           4.266000D-03
      1.319280D+01          -1.362500D-02
      4.227410D+00           3.097560D-01
      1.942800D+00           5.097720D-01
      8.397710D-01           2.974610D-01
      3.000000D-01           4.016400D-02
D    1   1.00
      3.000000D-01           1.000000D+00
D    1   1.00
      1.191000D-01           1.0000000
****

I     0
I-ECP     4     28
g potential
  1
2      1.00000000             0.00000000
s-g potential
  3
2     40.03337600            49.98964900
2     17.30057600           281.00655600
2      8.85172000            61.41673900
p-g potential
  4
2     15.72014100            67.41623900
2     15.20822200           134.80769600
2      8.29418600            14.56654800
2      7.75394900            28.96842200
d-g potential
  4
2     13.81775100            35.53875600
2     13.58780500            53.33975900
2      6.94763000             9.71646600
2      6.96009900            14.97750000
f-g potential
  4
2     18.52295000           -20.17661800
2     18.25103500           -26.08807700
2      7.55790100            -0.22043400
2      7.59740400            -0.22164600


*************** g00094-io.com ***************
%mem=32GB
%nprocshared=16
#p wb97xd/genECP       counterpoise=2

00094 wb97xd/genECP       counterpoise=2

 0  1  0  1  0  1
  C         -1.274553       -0.000000       -2.036158  1
  C          0.000000        0.000000       -1.227123  1
  N          1.157822        0.000000       -1.938251  1
  O          0.000000        0.000000        0.000000  1
  C          2.437727        0.000000       -1.257939  1
  H         -1.102647       -0.000000       -3.110616  1
  H         -1.855539       -0.878858       -1.764608  1
  H         -1.855539        0.878858       -1.764608  1
  H          1.121252        0.000000       -2.941046  1
  H          3.229791        0.000000       -2.001550  1
  H          2.534158        0.880930       -0.625711  1
  H          2.534158       -0.880930       -0.625711  1
  C         -1.918360       -0.698226        3.535940  2
  C         -2.655945        0.325179        4.130169  2
  C         -3.307973        0.078785        5.337369  2
  C         -3.224239       -1.173527        5.942950  2
  C         -2.483412       -2.186677        5.337369  2
  C         -1.825551       -1.956310        4.130169  2
  I         -0.939693       -0.342020        1.732051  2
  H         -2.719571        1.296199        3.658498  2
  H         -3.881493        0.870196        5.802000  2
  H         -3.732456       -1.358503        6.879700  2
  H         -2.414045       -3.161585        5.802000  2
  H         -1.250132       -2.741053        3.658498  2

H C N O 0
aug-cc-pVDZ
****
I     0
S    8   1.00
      2.449790D+03           4.190000D-04
      3.598080D+02           2.240000D-03
      1.440580D+01           3.972230D-01
      9.076320D+00          -9.322490D-01
      2.088100D+00           9.371380D-01
      1.034980D+00           3.920860D-01
      3.162840D-01           1.248500D-02
      1.217190D-01          -1.329000D-03
S    1   1.00
      3.162840D-01           1.000000D+00
S    8   1.00
      2.449790D+03           1.750000D-04
      3.598080D+02           1.057000D-03
      1.440580D+01           1.690000D-01
      9.076320D+00          -4.217930D-01
      2.088100D+00           6.388640D-01
      1.034980D+00           3.201150D-01
      3.162840D-01          -8.144280D-01
      1.217190D-01          -4.897980D-01
S    1   1.00
      1.217190D-01           1.000000D+00
S    1   1.00
      4.200000D-02           1.0000000
P    6   1.00
      1.953010D+01           5.893400D-02
      1.108820D+01          -2.309300D-01
      2.715630D+00           6.648010D-01
      1.204300D+00           4.506730D-01
      3.399450D-01           2.898000D-02
      1.108810D-01          -2.889000D-03
P    6   1.00
      1.953010D+01          -1.883600D-02
      1.108820D+01           8.000600D-02
      2.715630D+00          -3.066520D-01
      1.204300D+00          -1.475940D-01
      3.399450D-01           6.075060D-01
      1.108810D-01           5.470490D-01
P    1   1.00
      1.108810D-01           1.000000D+00
P    1   1.00
      3.380000D-02           1.0000000
D    6   1.00
      4.547650D+01           4.266000D-03
      1.319280D+01          -1.362500D-02
      4.227410D+00           3.097560D-01
      1.942800D+00           5.097720D-01
      8.397710D-01           2.974610D-01
      3.000000D-01           4.016400D-02
D    1   1.00
      3.000000D-01           1.000000D+00
D    1   1.00
      1.191000D-01           1.0000000
****

I     0
I-ECP     4     28
g potential
  1
2      1.00000000             0.00000000
s-g potential
  3
2     40.03337600            49.98964900
2     17.30057600           281.00655600
2      8.85172000            61.41673900
p-g potential
  4
2     15.72014100            67.41623900
2     15.20822200           134.80769600
2      8.29418600            14.56654800
2      7.75394900            28.96842200
d-g potential
  4
2     13.81775100            35.53875600
2     13.58780500            53.33975900
2      6.94763000             9.71646600
2      6.96009900            14.97750000
f-g potential
  4
2     18.52295000           -20.17661800
2     18.25103500           -26.08807700
2      7.55790100            -0.22043400
2      7.59740400            -0.22164600


*************** g00095-io.com ***************
%mem=32GB
%nprocshared=16
#p wb97xd/genECP       counterpoise=2

00095 wb97xd/genECP       counterpoise=2

 0  1  0  1  0  1
  C         -1.274553       -0.000000       -2.036158  1
  C          0.000000        0.000000       -1.227123  1
  N          1.157822        0.000000       -1.938251  1
  O          0.000000        0.000000        0.000000  1
  C          2.437727        0.000000       -1.257939  1
  H         -1.102647       -0.000000       -3.110616  1
  H         -1.855539       -0.878858       -1.764608  1
  H         -1.855539        0.878858       -1.764608  1
  H          1.121252        0.000000       -2.941046  1
  H          3.229791        0.000000       -2.001550  1
  H          2.534158        0.880930       -0.625711  1
  H          2.534158       -0.880930       -0.625711  1
  C         -1.767970       -1.020738        3.535940  2
  C         -2.672062       -0.140961        4.130169  2
  C         -3.271398       -0.496835        5.337369  2
  C         -2.971475       -1.715582        5.942950  2
  C         -2.065971       -2.584696        5.337369  2
  C         -1.458107       -2.243593        4.130169  2
  I         -0.866025       -0.500000        1.732051  2
  H         -2.903338        0.804258        3.658498  2
  H         -3.973633        0.182962        5.802000  2
  H         -3.439850       -1.985998        6.879700  2
  H         -1.828367       -3.532748        5.802000  2
  H         -0.755161       -2.916493        3.658498  2

H C N O 0
aug-cc-pVDZ
****
I     0
S    8   1.00
      2.449790D+03           4.190000D-04
      3.598080D+02           2.240000D-03
      1.440580D+01           3.972230D-01
      9.076320D+00          -9.322490D-01
      2.088100D+00           9.371380D-01
      1.034980D+00           3.920860D-01
      3.162840D-01           1.248500D-02
[truncated: 28,203,218 more chars]
