# Supplementary material for: Molecular Interaction Fields Describing Halogen Bond Formable Areas on Protein Surfaces
Source: J Chem Inf Model. 2024 Jul 16;64(15):6003–13. doi: 10.1021/acs.jcim.4c00896 (PMC11323840; doi:10.1021/acs.jcim.4c00896)
Supplement: Supplementary file 5 — ci4c00896_si_005.xlsx [file ci4c00896_si_005.xlsx]

## Sheet: MIF(QM,Cl)
Grid point index	x	y	z	complextion energy (corrected) [kcal/mol]	normalized energy [-]
1	0	0	2	31.79	-16.8201
2	0.347296	0	1.96962	31.64	-16.7407
3	0.34202	0.060307	1.96962	31.64	-16.7407
4	0.326352	0.118782	1.96962	31.65	-16.746
5	0.300767	0.173648	1.96962	31.66	-16.7513
6	0.266044	0.223238	1.96962	31.68	-16.7619
7	0.223238	0.266044	1.96962	31.7	-16.7725
8	0.173648	0.300767	1.96962	31.72	-16.7831
9	0.118782	0.326352	1.96962	31.74	-16.7937
10	0.060307	0.34202	1.96962	31.77	-16.8095
11	0	0.347296	1.96962	31.79	-16.8201
12	-0.060307	0.34202	1.96962	31.81	-16.8307
13	-0.118782	0.326352	1.96962	31.83	-16.8413
14	-0.173648	0.300767	1.96962	31.85	-16.8519
15	-0.223238	0.266044	1.96962	31.86	-16.8571
16	-0.266044	0.223238	1.96962	31.87	-16.8624
17	-0.300767	0.173648	1.96962	31.87	-16.8624
18	-0.326352	0.118782	1.96962	31.87	-16.8624
19	-0.34202	0.060307	1.96962	31.88	-16.8677
20	-0.347296	0	1.96962	31.88	-16.8677
21	-0.34202	-0.060307	1.96962	31.88	-16.8677
22	-0.326352	-0.118782	1.96962	31.87	-16.8624
23	-0.300767	-0.173648	1.96962	31.87	-16.8624
24	-0.266044	-0.223238	1.96962	31.87	-16.8624
25	-0.223238	-0.266044	1.96962	31.86	-16.8571
26	-0.173648	-0.300767	1.96962	31.85	-16.8519
27	-0.118782	-0.326352	1.96962	31.83	-16.8413
28	-0.060307	-0.34202	1.96962	31.81	-16.8307
29	0	-0.347296	1.96962	31.79	-16.8201
30	0.060307	-0.34202	1.96962	31.77	-16.8095
31	0.118782	-0.326352	1.96962	31.74	-16.7937
32	0.173648	-0.300767	1.96962	31.72	-16.7831
33	0.223238	-0.266044	1.96962	31.7	-16.7725
34	0.266044	-0.223238	1.96962	31.68	-16.7619
35	0.300767	-0.173648	1.96962	31.66	-16.7513
36	0.326352	-0.118782	1.96962	31.65	-16.746
37	0.34202	-0.060307	1.96962	31.64	-16.7407
38	0.68404	0	1.87939	31.55	-16.6931
39	0.673648	0.118782	1.87939	31.55	-16.6931
40	0.642788	0.233956	1.87939	31.53	-16.6825
41	0.592396	0.34202	1.87939	31.5	-16.6667
42	0.524005	0.439693	1.87939	31.48	-16.6561
43	0.439693	0.524005	1.87939	31.47	-16.6508
44	0.34202	0.592396	1.87939	31.47	-16.6508
45	0.233956	0.642788	1.87939	31.48	-16.6561
46	0.118782	0.673648	1.87939	31.51	-16.672
47	0	0.68404	1.87939	31.55	-16.6931
48	-0.118782	0.673648	1.87939	31.59	-16.7143
49	-0.233956	0.642788	1.87939	31.64	-16.7407
50	-0.34202	0.592396	1.87939	31.68	-16.7619
51	-0.439693	0.524005	1.87939	31.73	-16.7884
52	-0.524005	0.439693	1.87939	31.77	-16.8095
53	-0.592396	0.34202	1.87939	31.81	-16.8307
54	-0.642788	0.233956	1.87939	31.83	-16.8413
55	-0.673648	0.118782	1.87939	31.85	-16.8519
56	-0.68404	0	1.87939	31.86	-16.8571
57	-0.673648	-0.118782	1.87939	31.85	-16.8519
58	-0.642788	-0.233956	1.87939	31.83	-16.8413
59	-0.592396	-0.34202	1.87939	31.81	-16.8307
60	-0.524005	-0.439693	1.87939	31.77	-16.8095
61	-0.439693	-0.524005	1.87939	31.73	-16.7884
62	-0.34202	-0.592396	1.87939	31.68	-16.7619
63	-0.233956	-0.642788	1.87939	31.64	-16.7407
64	-0.118782	-0.673648	1.87939	31.59	-16.7143
65	0	-0.68404	1.87939	31.55	-16.6931
66	0.118782	-0.673648	1.87939	31.51	-16.672
67	0.233956	-0.642788	1.87939	31.48	-16.6561
68	0.34202	-0.592396	1.87939	31.47	-16.6508
69	0.439693	-0.524005	1.87939	31.47	-16.6508
70	0.524005	-0.439693	1.87939	31.48	-16.6561
71	0.592396	-0.34202	1.87939	31.5	-16.6667
72	0.642788	-0.233956	1.87939	31.53	-16.6825
73	0.673648	-0.118782	1.87939	31.55	-16.6931
74	1	0	1.73205	32.02	-16.9418
75	0.984808	0.173648	1.73205	31.97	-16.9153
76	0.939693	0.34202	1.73205	31.83	-16.8413
77	0.866025	0.5	1.73205	31.64	-16.7407
78	0.766044	0.642788	1.73205	31.46	-16.6455
79	0.642788	0.766044	1.73205	31.31	-16.5661
80	0.5	0.866025	1.73205	31.21	-16.5132
81	0.34202	0.939693	1.73205	31.18	-16.4974
82	0.173648	0.984808	1.73205	31.18	-16.4974
83	0	1	1.73205	31.22	-16.5185
84	-0.173648	0.984808	1.73205	31.27	-16.545
85	-0.34202	0.939693	1.73205	31.33	-16.5767
86	-0.5	0.866025	1.73205	31.41	-16.619
87	-0.642788	0.766044	1.73205	31.48	-16.6561
88	-0.766044	0.642788	1.73205	31.56	-16.6984
89	-0.866025	0.5	1.73205	31.62	-16.7302
90	-0.939693	0.34202	1.73205	31.68	-16.7619
91	-0.984808	0.173648	1.73205	31.72	-16.7831
92	-1	0	1.73205	31.73	-16.7884
93	-0.984808	-0.173648	1.73205	31.72	-16.7831
94	-0.939693	-0.34202	1.73205	31.68	-16.7619
95	-0.866025	-0.5	1.73205	31.62	-16.7302
96	-0.766044	-0.642788	1.73205	31.56	-16.6984
97	-0.642788	-0.766044	1.73205	31.48	-16.6561
98	-0.5	-0.866025	1.73205	31.41	-16.619
99	-0.34202	-0.939693	1.73205	31.33	-16.5767
100	-0.173648	-0.984808	1.73205	31.27	-16.545
101	0	-1	1.73205	31.22	-16.5185
102	0.173648	-0.984808	1.73205	31.18	-16.4974
103	0.34202	-0.939693	1.73205	31.18	-16.4974
104	0.5	-0.866025	1.73205	31.21	-16.5132
105	0.642788	-0.766044	1.73205	31.31	-16.5661
106	0.766044	-0.642788	1.73205	31.46	-16.6455
107	0.866025	-0.5	1.73205	31.64	-16.7407
108	0.939693	-0.34202	1.73205	31.83	-16.8413
109	0.984808	-0.173648	1.73205	31.97	-16.9153
110	1.28557	0	1.53209	34.68	-18.3492
111	1.26604	0.223238	1.53209	34.46	-18.2328
112	1.20805	0.439693	1.53209	33.84	-17.9048
113	1.11334	0.642788	1.53209	33.02	-17.4709
114	0.984808	0.826352	1.53209	32.2	-17.037
115	0.826352	0.984808	1.53209	31.57	-16.7037
116	0.642788	1.11334	1.53209	31.16	-16.4868
117	0.439693	1.20805	1.53209	30.96	-16.381
118	0.223238	1.26604	1.53209	30.9	-16.3492
119	0	1.28557	1.53209	30.91	-16.3545
120	-0.223238	1.26604	1.53209	30.96	-16.381
121	-0.439693	1.20805	1.53209	31.03	-16.418
122	-0.642788	1.11334	1.53209	31.1	-16.455
123	-0.826352	0.984808	1.53209	31.19	-16.5026
124	-0.984808	0.826352	1.53209	31.28	-16.5503
125	-1.11334	0.642788	1.53209	31.37	-16.5979
126	-1.20805	0.439693	1.53209	31.45	-16.6402
127	-1.26604	0.223238	1.53209	31.5	-16.6667
128	-1.28557	0	1.53209	31.52	-16.6772
129	-1.26604	-0.223238	1.53209	31.5	-16.6667
130	-1.20805	-0.439693	1.53209	31.45	-16.6402
131	-1.11334	-0.642788	1.53209	31.37	-16.5979
132	-0.984808	-0.826352	1.53209	31.28	-16.5503
133	-0.826352	-0.984808	1.53209	31.19	-16.5026
134	-0.642788	-1.11334	1.53209	31.1	-16.455
135	-0.439693	-1.20805	1.53209	31.03	-16.418
136	-0.223238	-1.26604	1.53209	30.96	-16.381
137	0	-1.28557	1.53209	30.91	-16.3545
138	0.223238	-1.26604	1.53209	30.9	-16.3492
139	0.439693	-1.20805	1.53209	30.96	-16.381
140	0.642788	-1.11334	1.53209	31.16	-16.4868
141	0.826352	-0.984808	1.53209	31.57	-16.7037
142	0.984808	-0.826352	1.53209	32.2	-17.037
143	1.11334	-0.642788	1.53209	33.02	-17.4709
144	1.20805	-0.439693	1.53209	33.84	-17.9048
145	1.26604	-0.223238	1.53209	34.46	-18.2328
146	1.53209	0	1.28557	44.41	-23.4974
147	1.50881	0.266044	1.28557	43.56	-23.0476
148	1.43969	0.524005	1.28557	41.27	-21.836
149	1.32683	0.766044	1.28557	38.21	-20.2169
150	1.17365	0.984808	1.28557	35.27	-18.6614
151	0.984808	1.17365	1.28557	33.06	-17.4921
152	0.766044	1.32683	1.28557	31.73	-16.7884
153	0.524005	1.43969	1.28557	31.08	-16.4444
154	0.266044	1.50881	1.28557	30.84	-16.3175
155	0	1.53209	1.28557	30.8	-16.2963
156	-0.266044	1.50881	1.28557	30.82	-16.3069
157	-0.524005	1.43969	1.28557	30.87	-16.3333
158	-0.766044	1.32683	1.28557	30.94	-16.3704
159	-0.984808	1.17365	1.28557	31.03	-16.418
160	-1.17365	0.984808	1.28557	31.14	-16.4762
161	-1.32683	0.766044	1.28557	31.25	-16.5344
162	-1.43969	0.524005	1.28557	31.35	-16.5873
163	-1.50881	0.266044	1.28557	31.41	-16.619
164	-1.53209	0	1.28557	31.43	-16.6296
165	-1.50881	-0.266044	1.28557	31.41	-16.619
166	-1.43969	-0.524005	1.28557	31.35	-16.5873
167	-1.32683	-0.766044	1.28557	31.25	-16.5344
168	-1.17365	-0.984808	1.28557	31.14	-16.4762
169	-0.984808	-1.17365	1.28557	31.03	-16.418
170	-0.766044	-1.32683	1.28557	30.94	-16.3704
171	-0.524005	-1.43969	1.28557	30.87	-16.3333
172	-0.266044	-1.50881	1.28557	30.82	-16.3069
173	0	-1.53209	1.28557	30.8	-16.2963
174	0.266044	-1.50881	1.28557	30.84	-16.3175
175	0.524005	-1.43969	1.28557	31.08	-16.4444
176	0.766044	-1.32683	1.28557	31.73	-16.7884
177	0.984808	-1.17365	1.28557	33.06	-17.4921
178	1.17365	-0.984808	1.28557	35.27	-18.6614
179	1.32683	-0.766044	1.28557	38.21	-20.2169
180	1.43969	-0.524005	1.28557	41.27	-21.836
181	1.50881	-0.266044	1.28557	43.56	-23.0476
182	1.73205	0	1	74.37	-39.3492
183	1.70574	0.300767	1	71.64	-37.9048
184	1.62759	0.592396	1	64.05	-33.8889
185	1.5	0.866025	1	53.87	-28.5026
186	1.32683	1.11334	1	44.33	-23.455
187	1.11334	1.32683	1	37.55	-19.8677
188	0.866025	1.5	1	33.7	-17.8307
189	0.592396	1.62759	1	31.93	-16.8942
190	0.300767	1.70574	1	31.29	-16.5556
191	0	1.73205	1	31.12	-16.4656
192	-0.300767	1.70574	1	31.12	-16.4656
193	-0.592396	1.62759	1	31.18	-16.4974
194	-0.866025	1.5	1	31.29	-16.5556
195	-1.11334	1.32683	1	31.46	-16.6455
196	-1.32683	1.11334	1	31.69	-16.7672
197	-1.5	0.866025	1	31.92	-16.8889
198	-1.62759	0.592396	1	32.1	-16.9841
199	-1.70574	0.300767	1	32.21	-17.0423
200	-1.73205	0	1	32.24	-17.0582
201	-1.70574	-0.300767	1	32.21	-17.0423
202	-1.62759	-0.592396	1	32.1	-16.9841
203	-1.5	-0.866025	1	31.92	-16.8889
204	-1.32683	-1.11334	1	31.69	-16.7672
205	-1.11334	-1.32683	1	31.46	-16.6455
206	-0.866025	-1.5	1	31.29	-16.5556
207	-0.592396	-1.62759	1	31.18	-16.4974
208	-0.300767	-1.70574	1	31.12	-16.4656
209	0	-1.73205	1	31.12	-16.4656
210	0.300767	-1.70574	1	31.29	-16.5556
211	0.592396	-1.62759	1	31.93	-16.8942
212	0.866025	-1.5	1	33.7	-17.8307
213	1.11334	-1.32683	1	37.55	-19.8677
214	1.32683	-1.11334	1	44.33	-23.455
215	1.5	-0.866025	1	53.87	-28.5026
216	1.62759	-0.592396	1	64.05	-33.8889
217	1.70574	-0.300767	1	71.64	-37.9048
218	1.87939	0	0.68404	156.93	-83.0317
219	1.85083	0.326352	0.68404	149.3	-78.9947
220	1.76604	0.642788	0.68404	126.91	-67.1481
221	1.62759	0.939693	0.68404	95.79	-50.6825
222	1.43969	1.20805	0.68404	67.34	-35.6296
223	1.20805	1.43969	0.68404	48.45	-25.6349
224	0.939693	1.62759	0.68404	38.54	-20.3915
225	0.642788	1.76604	0.68404	34.24	-18.1164
226	0.326352	1.85083	0.68404	32.71	-17.3069
227	0	1.87939	0.68404	32.32	-17.1005
228	-0.326352	1.85083	0.68404	32.34	-17.1111
229	-0.642788	1.76604	0.68404	32.56	-17.2275
230	-0.939693	1.62759	0.68404	33	-17.4603
231	-1.20805	1.43969	0.68404	33.7	-17.8307
232	-1.43969	1.20805	0.68404	34.57	-18.291
233	-1.62759	0.939693	0.68404	35.4	-18.7302
234	-1.76604	0.642788	0.68404	35.99	-19.0423
235	-1.85083	0.326352	0.68404	36.29	-19.2011
236	-1.87939	0	0.68404	36.37	-19.2434
237	-1.85083	-0.326352	0.68404	36.29	-19.2011
238	-1.76604	-0.642788	0.68404	35.99	-19.0423
239	-1.62759	-0.939693	0.68404	35.4	-18.7302
240	-1.43969	-1.20805	0.68404	34.57	-18.291
241	-1.20805	-1.43969	0.68404	33.7	-17.8307
242	-0.939693	-1.62759	0.68404	33	-17.4603
243	-0.642788	-1.76604	0.68404	32.56	-17.2275
244	-0.326352	-1.85083	0.68404	32.34	-17.1111
245	0	-1.87939	0.68404	32.32	-17.1005
246	0.326352	-1.85083	0.68404	32.71	-17.3069
247	0.642788	-1.76604	0.68404	34.24	-18.1164
248	0.939693	-1.62759	0.68404	38.54	-20.3915
249	1.20805	-1.43969	0.68404	48.45	-25.6349
250	1.43969	-1.20805	0.68404	67.34	-35.6296
251	1.62759	-0.939693	0.68404	95.79	-50.6825
252	1.76604	-0.642788	0.68404	126.91	-67.1481
253	1.85083	-0.326352	0.68404	149.3	-78.9947
254	1.96962	0	0.347296	350	-185.185
255	1.93969	0.34202	0.347296	336.05	-177.804
256	1.85083	0.673648	0.347296	283.01	-149.741
257	1.70574	0.984808	0.347296	197.08	-104.275
258	1.50881	1.26604	0.347296	119.1	-63.0159
259	1.26604	1.50881	0.347296	71.67	-37.9206
260	0.984808	1.70574	0.347296	48.76	-25.7989
261	0.673648	1.85083	0.347296	39.34	-20.8148
262	0.34202	1.93969	0.347296	36.05	-19.0741
263	0	1.96962	0.347296	35.22	-18.6349
264	-0.34202	1.93969	0.347296	35.42	-18.7407
265	-0.673648	1.85083	0.347296	36.35	-19.2328
266	-0.984808	1.70574	0.347296	38.13	-20.1746
267	-1.26604	1.50881	0.347296	40.85	-21.6138
268	-1.50881	1.26604	0.347296	44.19	-23.381
269	-1.70574	0.984808	0.347296	47.34	-25.0476
270	-1.85083	0.673648	0.347296	49.5	-26.1905
271	-1.93969	0.34202	0.347296	50.52	-26.7302
272	-1.96962	0	0.347296	50.77	-26.8624
273	-1.93969	-0.34202	0.347296	50.52	-26.7302
274	-1.85083	-0.673648	0.347296	49.5	-26.1905
275	-1.70574	-0.984808	0.347296	47.34	-25.0476
276	-1.50881	-1.26604	0.347296	44.19	-23.381
277	-1.26604	-1.50881	0.347296	40.85	-21.6138
278	-0.984808	-1.70574	0.347296	38.13	-20.1746
279	-0.673648	-1.85083	0.347296	36.35	-19.2328
280	-0.34202	-1.93969	0.347296	35.42	-18.7407
281	0	-1.96962	0.347296	35.22	-18.6349
282	0.34202	-1.93969	0.347296	36.05	-19.0741
283	0.673648	-1.85083	0.347296	39.34	-20.8148
284	0.984808	-1.70574	0.347296	48.76	-25.7989
285	1.26604	-1.50881	0.347296	71.67	-37.9206
286	1.50881	-1.26604	0.347296	119.1	-63.0159
287	1.70574	-0.984808	0.347296	197.08	-104.275
288	1.85083	-0.673648	0.347296	283.01	-149.741
289	1.93969	-0.34202	0.347296	336.05	-177.804
290	2	0	0	676.97	-358.185
291	1.96962	0.347296	0	673.09	-356.132
292	1.87939	0.68404	0	600.29	-317.614
293	1.73205	1	0	406.27	-214.958
294	1.53209	1.28557	0	218.11	-115.402
295	1.28557	1.53209	0	114.91	-60.7989
296	1	1.73205	0	68.47	-36.2275
297	0.68404	1.87939	0	49.82	-26.3598
298	0.347296	1.96962	0	43.18	-22.8466
299	0	2	0	41.5	-21.9577
300	-0.347296	1.96962	0	42.34	-22.4021
301	-0.68404	1.87939	0	45.41	-24.0265
302	-1	1.73205	0	51.31	-27.1481
303	-1.28557	1.53209	0	60.4	-31.9577
304	-1.53209	1.28557	0	71.73	-37.9524
305	-1.73205	1	0	82.5	-43.6508
306	-1.87939	0.68404	0	89.73	-47.4762
307	-1.96962	0.347296	0	92.84	-49.1217
308	-2	0	0	93.51	-49.4762
309	-1.96962	-0.347296	0	92.84	-49.1217
310	-1.87939	-0.68404	0	89.73	-47.4762
311	-1.73205	-1	0	82.5	-43.6508
312	-1.53209	-1.28557	0	71.73	-37.9524
313	-1.28557	-1.53209	0	60.4	-31.9577
314	-1	-1.73205	0	51.31	-27.1481
315	-0.68404	-1.87939	0	45.41	-24.0265
316	-0.347296	-1.96962	0	42.34	-22.4021
317	0	-2	0	41.5	-21.9577
318	0.347296	-1.96962	0	43.18	-22.8466
319	0.68404	-1.87939	0	49.82	-26.3598
320	1	-1.73205	0	68.47	-36.2275
321	1.28557	-1.53209	0	114.91	-60.7989
322	1.53209	-1.28557	0	218.11	-115.402
323	1.73205	-1	0	406.27	-214.958
324	1.87939	-0.68404	0	600.29	-317.614
325	1.96962	-0.347296	0	673.09	-356.132
326	1.96962	0	-0.347296	1479.13	-782.608
327	1.93969	0.34202	-0.347296	1374.96	-727.492
328	1.85083	0.673648	-0.347296	1144.95	-605.794
329	1.70574	0.984808	-0.347296	703.6	-372.275
330	1.50881	1.26604	-0.347296	363.67	-192.418
331	1.26604	1.50881	-0.347296	185	-97.8836
332	0.984808	1.70574	-0.347296	104.34	-55.2063
333	0.673648	1.85083	-0.347296	70.83	-37.4762
334	0.34202	1.93969	-0.347296	58.1	-30.7407
335	0	1.96962	-0.347296	54.72	-28.9524
336	-0.34202	1.93969	-0.347296	57.14	-30.2328
337	-0.673648	1.85083	-0.347296	65.63	-34.7249
338	-0.984808	1.70574	-0.347296	82.26	-43.5238
339	-1.26604	1.50881	-0.347296	108.83	-57.582
340	-1.50881	1.26604	-0.347296	143.29	-75.8148
341	-1.70574	0.984808	-0.347296	176.7	-93.4921
342	-1.85083	0.673648	-0.347296	198.09	-104.81
343	-1.93969	0.34202	-0.347296	205.71	-108.841
344	-1.96962	0	-0.347296	206.75	-109.392
345	-1.93969	-0.34202	-0.347296	205.71	-108.841
346	-1.85083	-0.673648	-0.347296	198.09	-104.81
347	-1.70574	-0.984808	-0.347296	176.7	-93.4921
348	-1.50881	-1.26604	-0.347296	143.29	-75.8148
349	-1.26604	-1.50881	-0.347296	108.83	-57.582
350	-0.984808	-1.70574	-0.347296	82.26	-43.5238
351	-0.673648	-1.85083	-0.347296	65.63	-34.7249
352	-0.34202	-1.93969	-0.347296	57.14	-30.2328
353	0	-1.96962	-0.347296	54.72	-28.9524
354	0.34202	-1.93969	-0.347296	58.1	-30.7407
355	0.673648	-1.85083	-0.347296	70.83	-37.4762
356	0.984808	-1.70574	-0.347296	104.34	-55.2063
357	1.26604	-1.50881	-0.347296	185	-97.8836
358	1.50881	-1.26604	-0.347296	363.67	-192.418
359	1.70574	-0.984808	-0.347296	703.6	-372.275
360	1.85083	-0.673648	-0.347296	1144.95	-605.794
361	1.93969	-0.34202	-0.347296	1374.96	-727.492
362	1.87939	0	-0.68404	3192.81	-1689.32
363	1.85083	0.326352	-0.68404	2459.71	-1301.43
364	1.76604	0.642788	-0.68404	1576.85	-834.312
365	1.62759	0.939693	-0.68404	926.27	-490.09
366	1.43969	1.20805	-0.68404	526.43	-278.534
367	1.20805	1.43969	-0.68404	290.74	-153.831
368	0.939693	1.62759	-0.68404	168.41	-89.1058
369	0.642788	1.76604	-0.68404	112.4	-59.4709
370	0.326352	1.85083	-0.68404	88.85	-47.0106
371	0	1.87939	-0.68404	82.1	-43.4392
372	-0.326352	1.85083	-0.68404	87.75	-46.4286
373	-0.642788	1.76604	-0.68404	107.8	-57.037
374	-0.939693	1.62759	-0.68404	148.31	-78.4709
375	-1.20805	1.43969	-0.68404	215.87	-114.217
376	-1.43969	1.20805	-0.68404	308.58	-163.27
377	-1.62759	0.939693	-0.68404	401.02	-212.18
378	-1.76604	0.642788	-0.68404	451.94	-239.122
379	-1.85083	0.326352	-0.68404	457.31	-241.963
380	-1.87939	0	-0.68404	453.55	-239.974
381	-1.85083	-0.326352	-0.68404	457.31	-241.963
382	-1.76604	-0.642788	-0.68404	451.94	-239.122
383	-1.62759	-0.939693	-0.68404	401.02	-212.18
384	-1.43969	-1.20805	-0.68404	308.58	-163.27
385	-1.20805	-1.43969	-0.68404	215.87	-114.217
386	-0.939693	-1.62759	-0.68404	148.31	-78.4709
387	-0.642788	-1.76604	-0.68404	107.8	-57.037
388	-0.326352	-1.85083	-0.68404	87.75	-46.4286
389	0	-1.87939	-0.68404	82.1	-43.4392
390	0.326352	-1.85083	-0.68404	88.85	-47.0106
391	0.642788	-1.76604	-0.68404	112.4	-59.4709
392	0.939693	-1.62759	-0.68404	168.41	-89.1058
393	1.20805	-1.43969	-0.68404	290.74	-153.831
394	1.43969	-1.20805	-0.68404	526.43	-278.534
395	1.62759	-0.939693	-0.68404	926.27	-490.09
396	1.76604	-0.642788	-0.68404	1576.85	-834.312
397	1.85083	-0.326352	-0.68404	2459.71	-1301.43
398	1.73205	0	-1	0	0
399	1.70574	0.300767	-1	3412.26	-1805.43
400	1.62759	0.592396	-1	1897.07	-1003.74
401	1.5	0.866025	-1	1153.37	-610.249
402	1.32683	1.11334	-1	721.49	-381.741
403	1.11334	1.32683	-1	448.55	-237.328
404	0.866025	1.5	-1	279.16	-147.704
405	0.592396	1.62759	-1	191.08	-101.101
406	0.300767	1.70574	-1	149.95	-79.3386
407	0	1.73205	-1	137.23	-72.6085
408	-0.300767	1.70574	-1	148.31	-78.4709
409	-0.592396	1.62759	-1	188.52	-99.746
410	-0.866025	1.5	-1	270.32	-143.026
411	-1.11334	1.32683	-1	405.92	-214.772
412	-1.32683	1.11334	-1	593.18	-313.852
413	-1.5	0.866025	-1	805.44	-426.159
414	-1.62759	0.592396	-1	940.57	-497.656
415	-1.70574	0.300767	-1	978.33	-517.635
416	-1.73205	0	-1	1059.61	-560.64
417	-1.70574	-0.300767	-1	978.33	-517.635
418	-1.62759	-0.592396	-1	940.57	-497.656
419	-1.5	-0.866025	-1	805.44	-426.159
420	-1.32683	-1.11334	-1	593.18	-313.852
421	-1.11334	-1.32683	-1	405.92	-214.772
422	-0.866025	-1.5	-1	270.32	-143.026
423	-0.592396	-1.62759	-1	188.52	-99.746
424	-0.300767	-1.70574	-1	148.31	-78.4709
425	0	-1.73205	-1	137.23	-72.6085
426	0.300767	-1.70574	-1	149.95	-79.3386
427	0.592396	-1.62759	-1	191.08	-101.101
428	0.866025	-1.5	-1	279.16	-147.704
429	1.11334	-1.32683	-1	448.55	-237.328
430	1.32683	-1.11334	-1	721.49	-381.741
431	1.5	-0.866025	-1	1153.37	-610.249
432	1.62759	-0.592396	-1	1897.07	-1003.74
433	1.70574	-0.300767	-1	3412.26	-1805.43
434	1.53209	0	-1.28557	4998.37	-2644.64
435	1.50881	0.266044	-1.28557	3940.8	-2085.08
436	1.43969	0.524005	-1.28557	2550.65	-1349.55
437	1.32683	0.766044	-1.28557	1579.45	-835.688
438	1.17365	0.984808	-1.28557	963.41	-509.741
439	0.984808	1.17365	-1.28557	591.78	-313.111
440	0.766044	1.32683	-1.28557	420.34	-222.402
441	0.524005	1.43969	-1.28557	321.97	-170.354
442	0.266044	1.50881	-1.28557	264.93	-140.175
443	0	1.53209	-1.28557	245.56	-129.926
444	-0.266044	1.50881	-1.28557	264.39	-139.889
445	-0.524005	1.43969	-1.28557	330.12	-174.667
446	-0.766044	1.32683	-1.28557	453.92	-240.169
447	-0.984808	1.17365	-1.28557	635.56	-336.275
448	-1.17365	0.984808	-1.28557	966.64	-511.45
449	-1.32683	0.766044	-1.28557	1526.33	-807.582
450	-1.43969	0.524005	-1.28557	2105.71	-1114.13
451	-1.50881	0.266044	-1.28557	2639.92	-1396.78
452	-1.53209	0	-1.28557	2915.9	-1542.8
453	-1.50881	-0.266044	-1.28557	2639.92	-1396.78
454	-1.43969	-0.524005	-1.28557	2105.71	-1114.13
455	-1.32683	-0.766044	-1.28557	1526.33	-807.582
456	-1.17365	-0.984808	-1.28557	966.64	-511.45
457	-0.984808	-1.17365	-1.28557	635.56	-336.275
458	-0.766044	-1.32683	-1.28557	453.92	-240.169
459	-0.524005	-1.43969	-1.28557	330.12	-174.667
460	-0.266044	-1.50881	-1.28557	264.39	-139.889
461	0	-1.53209	-1.28557	245.56	-129.926
462	0.266044	-1.50881	-1.28557	264.93	-140.175
463	0.524005	-1.43969	-1.28557	321.97	-170.354
464	0.766044	-1.32683	-1.28557	420.34	-222.402
465	0.984808	-1.17365	-1.28557	591.78	-313.111
466	1.17365	-0.984808	-1.28557	963.41	-509.741
467	1.32683	-0.766044	-1.28557	1579.45	-835.688
468	1.43969	-0.524005	-1.28557	2550.65	-1349.55
469	1.50881	-0.266044	-1.28557	3940.8	-2085.08
470	1.28557	0	-1.53209	0	0
471	1.26604	0.223238	-1.53209	0	0
472	1.20805	0.439693	-1.53209	6392.14	-3382.08
473	1.11334	0.642788	-1.53209	3341.63	-1768.06
474	0.984808	0.826352	-1.53209	1690.44	-894.413
475	0.826352	0.984808	-1.53209	952.07	-503.741
476	0.642788	1.11334	-1.53209	645.37	-341.466
477	0.439693	1.20805	-1.53209	525.49	-278.037
478	0.223238	1.26604	-1.53209	474.73	-251.18
479	0	1.28557	-1.53209	460.68	-243.746
480	-0.223238	1.26604	-1.53209	488.87	-258.661
481	-0.439693	1.20805	-1.53209	568.74	-300.921
482	-0.642788	1.11334	-1.53209	703.66	-372.307
483	-0.826352	0.984808	-1.53209	942	-498.413
484	-0.984808	0.826352	-1.53209	1505.61	-796.619
485	-1.11334	0.642788	-1.53209	2663.99	-1409.52
486	-1.20805	0.439693	-1.53209	4589.64	-2428.38
487	-1.26604	0.223238	-1.53209	7019.59	-3714.07
488	-1.28557	0	-1.53209	8483.77	-4488.77
489	-1.26604	-0.223238	-1.53209	7019.59	-3714.07
490	-1.20805	-0.439693	-1.53209	4589.64	-2428.38
491	-1.11334	-0.642788	-1.53209	2663.99	-1409.52
492	-0.984808	-0.826352	-1.53209	1505.61	-796.619
493	-0.826352	-0.984808	-1.53209	942	-498.413
494	-0.642788	-1.11334	-1.53209	703.66	-372.307
495	-0.439693	-1.20805	-1.53209	568.74	-300.921
496	-0.223238	-1.26604	-1.53209	488.87	-258.661
497	0	-1.28557	-1.53209	460.68	-243.746
498	0.223238	-1.26604	-1.53209	474.73	-251.18
499	0.439693	-1.20805	-1.53209	525.49	-278.037
500	0.642788	-1.11334	-1.53209	645.37	-341.466
501	0.826352	-0.984808	-1.53209	952.07	-503.741
502	0.984808	-0.826352	-1.53209	1690.44	-894.413
503	1.11334	-0.642788	-1.53209	3341.63	-1768.06
504	1.20805	-0.439693	-1.53209	6392.14	-3382.08
505	1.26604	-0.223238	-1.53209	0	0
506	1	0	-1.73205	0	0
507	0.984808	0.173648	-1.73205	0	0
508	0.939693	0.34202	-1.73205	0	0
509	0.866025	0.5	-1.73205	6101.76	-3228.44
510	0.766044	0.642788	-1.73205	3145.87	-1664.48
511	0.642788	0.766044	-1.73205	1780.8	-942.222
512	0.5	0.866025	-1.73205	1206.57	-638.397
513	0.34202	0.939693	-1.73205	980.54	-518.804
514	0.173648	0.984808	-1.73205	907.45	-480.132
515	0	1	-1.73205	902.7	-477.619
516	-0.173648	0.984808	-1.73205	939.62	-497.153
517	-0.34202	0.939693	-1.73205	1026.08	-542.899
518	-0.5	0.866025	-1.73205	1196.07	-632.841
519	-0.642788	0.766044	-1.73205	1576.52	-834.138
520	-0.766044	0.642788	-1.73205	2427.61	-1284.45
521	-0.866025	0.5	-1.73205	4078.92	-2158.16
522	-0.939693	0.34202	-1.73205	6790.3	-3592.75
523	-0.984808	0.173648	-1.73205	0	0
524	-1	0	-1.73205	0	0
525	-0.984808	-0.173648	-1.73205	0	0
526	-0.939693	-0.34202	-1.73205	6790.3	-3592.75
527	-0.866025	-0.5	-1.73205	4078.92	-2158.16
528	-0.766044	-0.642788	-1.73205	2427.61	-1284.45
529	-0.642788	-0.766044	-1.73205	1576.52	-834.138
530	-0.5	-0.866025	-1.73205	1196.07	-632.841
531	-0.34202	-0.939693	-1.73205	1026.08	-542.899
532	-0.173648	-0.984808	-1.73205	939.62	-497.153
533	0	-1	-1.73205	902.7	-477.619
534	0.173648	-0.984808	-1.73205	907.45	-480.132
535	0.34202	-0.939693	-1.73205	980.54	-518.804
536	0.5	-0.866025	-1.73205	1206.57	-638.397
537	0.642788	-0.766044	-1.73205	1780.8	-942.222
538	0.766044	-0.642788	-1.73205	3145.87	-1664.48
539	0.866025	-0.5	-1.73205	6101.76	-3228.44
540	0.939693	-0.34202	-1.73205	0	0
541	0.984808	-0.173648	-1.73205	0	0
542	0.68404	0	-1.87939	0	0
543	0.673648	0.118782	-1.87939	10167.8	-5379.8
544	0.642788	0.233956	-1.87939	7803.2	-4128.68
545	0.592396	0.34202	-1.87939	5550.99	-2937.03
546	0.524005	0.439693	-1.87939	3852.51	-2038.37
547	0.439693	0.524005	-1.87939	2758.63	-1459.59
548	0.34202	0.592396	-1.87939	2171.37	-1148.87
549	0.233956	0.642788	-1.87939	1880.88	-995.175
550	0.118782	0.673648	-1.87939	1753.71	-927.889
551	0	0.68404	-1.87939	1711.83	-905.73
552	-0.118782	0.673648	-1.87939	1728.92	-914.772
553	-0.233956	0.642788	-1.87939	1814.27	-959.931
554	-0.34202	0.592396	-1.87939	2004.21	-1060.43
555	-0.439693	0.524005	-1.87939	2357.08	-1247.13
556	-0.524005	0.439693	-1.87939	2961.58	-1566.97
557	-0.592396	0.34202	-1.87939	3907.8	-2067.62
558	-0.642788	0.233956	-1.87939	5162.86	-2731.67
559	-0.673648	0.118782	-1.87939	0	0
560	-0.68404	0	-1.87939	0	0
561	-0.673648	-0.118782	-1.87939	0	0
562	-0.642788	-0.233956	-1.87939	5162.86	-2731.67
563	-0.592396	-0.34202	-1.87939	3907.8	-2067.62
564	-0.524005	-0.439693	-1.87939	2961.58	-1566.97
565	-0.439693	-0.524005	-1.87939	2357.08	-1247.13
566	-0.34202	-0.592396	-1.87939	2004.21	-1060.43
567	-0.233956	-0.642788	-1.87939	1814.27	-959.931
568	-0.118782	-0.673648	-1.87939	1728.92	-914.772
569	0	-0.68404	-1.87939	1711.83	-905.73
570	0.118782	-0.673648	-1.87939	1753.71	-927.889
571	0.233956	-0.642788	-1.87939	1880.88	-995.175
572	0.34202	-0.592396	-1.87939	2171.37	-1148.87
573	0.439693	-0.524005	-1.87939	2758.63	-1459.59
574	0.524005	-0.439693	-1.87939	3852.51	-2038.37
575	0.592396	-0.34202	-1.87939	5550.99	-2937.03
576	0.642788	-0.233956	-1.87939	7803.2	-4128.68
577	0.673648	-0.118782	-1.87939	10167.8	-5379.8
578	0.347296	0	-1.96962	4210.2	-2227.62
579	0.34202	0.060307	-1.96962	4141.83	-2191.44
580	0.326352	0.118782	-1.96962	3957.75	-2094.05
581	0.300767	0.173648	-1.96962	3708.91	-1962.39
582	0.266044	0.223238	-1.96962	3448.44	-1824.57
583	0.223238	0.266044	-1.96962	3215.16	-1701.14
584	0.173648	0.300767	-1.96962	3031.86	-1604.16
585	0.118782	0.326352	-1.96962	2903.79	-1536.4
586	0.060307	0.34202	-1.96962	2825.58	-1495.02
587	0	0.347296	-1.96962	2789.72	-1476.04
588	-0.060307	0.34202	-1.96962	2790.62	-1476.52
589	-0.118782	0.326352	-1.96962	2825.84	-1495.15
590	-0.173648	0.300767	-1.96962	2895.32	-1531.92
591	-0.223238	0.266044	-1.96962	2997.77	-1586.12
592	-0.266044	0.223238	-1.96962	3127.05	-1654.52
593	-0.300767	0.173648	-1.96962	3275.29	-1732.96
594	-0.326352	0.118782	-1.96962	3423.87	-1811.57
595	-0.34202	0.060307	-1.96962	3538.04	-1871.98
596	-0.347296	0	-1.96962	3583.39	-1895.97
597	-0.34202	-0.060307	-1.96962	3538.04	-1871.98
598	-0.326352	-0.118782	-1.96962	3423.87	-1811.57
599	-0.300767	-0.173648	-1.96962	3275.29	-1732.96
600	-0.266044	-0.223238	-1.96962	3127.05	-1654.52
601	-0.223238	-0.266044	-1.96962	2997.77	-1586.12
602	-0.173648	-0.300767	-1.96962	2895.32	-1531.92
603	-0.118782	-0.326352	-1.96962	2825.84	-1495.15
604	-0.060307	-0.34202	-1.96962	2790.62	-1476.52
605	0	-0.347296	-1.96962	2789.72	-1476.04
606	0.060307	-0.34202	-1.96962	2825.58	-1495.02
607	0.118782	-0.326352	-1.96962	2903.79	-1536.4
608	0.173648	-0.300767	-1.96962	3031.86	-1604.16
609	0.223238	-0.266044	-1.96962	3215.16	-1701.14
610	0.266044	-0.223238	-1.96962	3448.44	-1824.57
611	0.300767	-0.173648	-1.96962	3708.91	-1962.39
612	0.326352	-0.118782	-1.96962	3957.75	-2094.05
613	0.34202	-0.060307	-1.96962	4141.83	-2191.44
614	0	0	-2	3319.26	-1756.22
615	0	0	2.5	2.65	-1.40212
616	0.43412	0	2.46202	2.53	-1.33862
617	0.427525	0.075384	2.46202	2.53	-1.33862
618	0.40794	0.148478	2.46202	2.54	-1.34392
619	0.375959	0.21706	2.46202	2.55	-1.34921
620	0.332556	0.279047	2.46202	2.57	-1.35979
621	0.279047	0.332556	2.46202	2.59	-1.37037
622	0.21706	0.375959	2.46202	2.61	-1.38095
623	0.148478	0.40794	2.46202	2.63	-1.39153
624	0.075384	0.427525	2.46202	2.65	-1.40212
625	0	0.43412	2.46202	2.67	-1.4127
626	-0.075384	0.427525	2.46202	2.68	-1.41799
627	-0.148478	0.40794	2.46202	2.7	-1.42857
628	-0.21706	0.375959	2.46202	2.71	-1.43386
629	-0.279047	0.332556	2.46202	2.71	-1.43386
630	-0.332556	0.279047	2.46202	2.72	-1.43915
631	-0.375959	0.21706	2.46202	2.72	-1.43915
632	-0.40794	0.148478	2.46202	2.72	-1.43915
633	-0.427525	0.075384	2.46202	2.72	-1.43915
634	-0.43412	0	2.46202	2.72	-1.43915
635	-0.427525	-0.075384	2.46202	2.72	-1.43915
636	-0.40794	-0.148478	2.46202	2.72	-1.43915
637	-0.375959	-0.21706	2.46202	2.72	-1.43915
638	-0.332556	-0.279047	2.46202	2.72	-1.43915
639	-0.279047	-0.332556	2.46202	2.71	-1.43386
640	-0.21706	-0.375959	2.46202	2.71	-1.43386
641	-0.148478	-0.40794	2.46202	2.7	-1.42857
642	-0.075384	-0.427525	2.46202	2.68	-1.41799
643	0	-0.43412	2.46202	2.67	-1.4127
644	0.075384	-0.427525	2.46202	2.65	-1.40212
645	0.148478	-0.40794	2.46202	2.63	-1.39153
646	0.21706	-0.375959	2.46202	2.61	-1.38095
647	0.279047	-0.332556	2.46202	2.59	-1.37037
648	0.332556	-0.279047	2.46202	2.57	-1.35979
649	0.375959	-0.21706	2.46202	2.55	-1.34921
650	0.40794	-0.148478	2.46202	2.54	-1.34392
651	0.427525	-0.075384	2.46202	2.53	-1.33862
652	0.85505	0	2.34923	2.38	-1.25926
653	0.84206	0.148478	2.34923	2.39	-1.26455
654	0.803485	0.292444	2.34923	2.4	-1.26984
655	0.740495	0.427525	2.34923	2.42	-1.28042
656	0.655007	0.549616	2.34923	2.45	-1.2963
657	0.549616	0.655007	2.34923	2.48	-1.31217
658	0.427525	0.740495	2.34923	2.52	-1.33333
659	0.292444	0.803485	2.34923	2.56	-1.3545
660	0.148478	0.84206	2.34923	2.59	-1.37037
661	0	0.85505	2.34923	2.63	-1.39153
662	-0.148478	0.84206	2.34923	2.66	-1.40741
663	-0.292444	0.803485	2.34923	2.68	-1.41799
664	-0.427525	0.740495	2.34923	2.7	-1.42857
665	-0.549616	0.655007	2.34923	2.72	-1.43915
666	-0.655007	0.549616	2.34923	2.74	-1.44974
667	-0.740495	0.427525	2.34923	2.75	-1.45503
668	-0.803485	0.292444	2.34923	2.76	-1.46032
669	-0.84206	0.148478	2.34923	2.76	-1.46032
670	-0.85505	0	2.34923	2.76	-1.46032
671	-0.84206	-0.148478	2.34923	2.76	-1.46032
672	-0.803485	-0.292444	2.34923	2.76	-1.46032
673	-0.740495	-0.427525	2.34923	2.75	-1.45503
674	-0.655007	-0.549616	2.34923	2.74	-1.44974
675	-0.549616	-0.655007	2.34923	2.72	-1.43915
676	-0.427525	-0.740495	2.34923	2.7	-1.42857
677	-0.292444	-0.803485	2.34923	2.68	-1.41799
678	-0.148478	-0.84206	2.34923	2.66	-1.40741
679	0	-0.85505	2.34923	2.63	-1.39153
680	0.148478	-0.84206	2.34923	2.59	-1.37037
681	0.292444	-0.803485	2.34923	2.56	-1.3545
682	0.427525	-0.740495	2.34923	2.52	-1.33333
683	0.549616	-0.655007	2.34923	2.48	-1.31217
684	0.655007	-0.549616	2.34923	2.45	-1.2963
685	0.740495	-0.427525	2.34923	2.42	-1.28042
686	0.803485	-0.292444	2.34923	2.4	-1.26984
687	0.84206	-0.148478	2.34923	2.39	-1.26455
688	1.25	0	2.16506	2.38	-1.25926
689	1.23101	0.21706	2.16506	2.38	-1.25926
690	1.17462	0.427525	2.16506	2.36	-1.24868
691	1.08253	0.625	2.16506	2.35	-1.24339
692	0.957556	0.803485	2.16506	2.36	-1.24868
693	0.803485	0.957556	2.16506	2.38	-1.25926
694	0.625	1.08253	2.16506	2.41	-1.27513
695	0.427525	1.17462	2.16506	2.46	-1.30159
696	0.21706	1.23101	2.16506	2.51	-1.32804
697	0	1.25	2.16506	2.56	-1.3545
698	-0.21706	1.23101	2.16506	2.6	-1.37566
699	-0.427525	1.17462	2.16506	2.64	-1.39683
700	-0.625	1.08253	2.16506	2.66	-1.40741
701	-0.803485	0.957556	2.16506	2.69	-1.42328
702	-0.957556	0.803485	2.16506	2.71	-1.43386
703	-1.08253	0.625	2.16506	2.73	-1.44444
704	-1.17462	0.427525	2.16506	2.74	-1.44974
705	-1.23101	0.21706	2.16506	2.75	-1.45503
706	-1.25	0	2.16506	2.75	-1.45503
707	-1.23101	-0.21706	2.16506	2.75	-1.45503
708	-1.17462	-0.427525	2.16506	2.74	-1.44974
709	-1.08253	-0.625	2.16506	2.73	-1.44444
710	-0.957556	-0.803485	2.16506	2.71	-1.43386
711	-0.803485	-0.957556	2.16506	2.69	-1.42328
712	-0.625	-1.08253	2.16506	2.66	-1.40741
713	-0.427525	-1.17462	2.16506	2.64	-1.39683
714	-0.21706	-1.23101	2.16506	2.6	-1.37566
715	0	-1.25	2.16506	2.56	-1.3545
716	0.21706	-1.23101	2.16506	2.51	-1.32804
717	0.427525	-1.17462	2.16506	2.46	-1.30159
718	0.625	-1.08253	2.16506	2.41	-1.27513
719	0.803485	-0.957556	2.16506	2.38	-1.25926
720	0.957556	-0.803485	2.16506	2.36	-1.24868
721	1.08253	-0.625	2.16506	2.35	-1.24339
722	1.17462	-0.427525	2.16506	2.36	-1.24868
723	1.23101	-0.21706	2.16506	2.38	-1.25926
724	1.60697	0	1.91511	3.35	-1.77249
725	1.58256	0.279047	1.91511	3.27	-1.73016
726	1.51006	0.549616	1.91511	3.07	-1.62434
727	1.39168	0.803485	1.91511	2.81	-1.48677
728	1.23101	1.03294	1.91511	2.57	-1.35979
729	1.03294	1.23101	1.91511	2.42	-1.28042
730	0.803485	1.39168	1.91511	2.36	-1.24868
731	0.549616	1.51006	1.91511	2.38	-1.25926
732	0.279047	1.58256	1.91511	2.43	-1.28571
733	0	1.60697	1.91511	2.48	-1.31217
734	-0.279047	1.58256	1.91511	2.52	-1.33333
735	-0.549616	1.51006	1.91511	2.56	-1.3545
736	-0.803485	1.39168	1.91511	2.58	-1.36508
737	-1.03294	1.23101	1.91511	2.61	-1.38095
738	-1.23101	1.03294	1.91511	2.63	-1.39153
739	-1.39168	0.803485	1.91511	2.65	-1.40212
740	-1.51006	0.549616	1.91511	2.67	-1.4127
741	-1.58256	0.279047	1.91511	2.68	-1.41799
742	-1.60697	0	1.91511	2.69	-1.42328
743	-1.58256	-0.279047	1.91511	2.68	-1.41799
744	-1.51006	-0.549616	1.91511	2.67	-1.4127
745	-1.39168	-0.803485	1.91511	2.65	-1.40212
746	-1.23101	-1.03294	1.91511	2.63	-1.39153
747	-1.03294	-1.23101	1.91511	2.61	-1.38095
748	-0.803485	-1.39168	1.91511	2.58	-1.36508
749	-0.549616	-1.51006	1.91511	2.56	-1.3545
750	-0.279047	-1.58256	1.91511	2.52	-1.33333
751	0	-1.60697	1.91511	2.48	-1.31217
752	0.279047	-1.58256	1.91511	2.43	-1.28571
753	0.549616	-1.51006	1.91511	2.38	-1.25926
754	0.803485	-1.39168	1.91511	2.36	-1.24868
755	1.03294	-1.23101	1.91511	2.42	-1.28042
756	1.23101	-1.03294	1.91511	2.57	-1.35979
757	1.39168	-0.803485	1.91511	2.81	-1.48677
758	1.51006	-0.549616	1.91511	3.07	-1.62434
759	1.58256	-0.279047	1.91511	3.27	-1.73016
760	1.91511	0	1.60697	8.6	-4.55026
761	1.88602	0.332556	1.60697	8.2	-4.33862
762	1.79962	0.655007	1.60697	7.07	-3.74074
763	1.65854	0.957556	1.60697	5.54	-2.93122
764	1.46706	1.23101	1.60697	4.07	-2.15344
765	1.23101	1.46706	1.60697	3.05	-1.61376
766	0.957556	1.65854	1.60697	2.52	-1.33333
767	0.655007	1.79962	1.60697	2.35	-1.24339
768	0.332556	1.88602	1.60697	2.35	-1.24339
769	0	1.91511	1.60697	2.39	-1.26455
770	-0.332556	1.88602	1.60697	2.43	-1.28571
771	-0.655007	1.79962	1.60697	2.46	-1.30159
772	-0.957556	1.65854	1.60697	2.48	-1.31217
773	-1.23101	1.46706	1.60697	2.49	-1.31746
774	-1.46706	1.23101	1.60697	2.51	-1.32804
775	-1.65854	0.957556	1.60697	2.54	-1.34392
776	-1.79962	0.655007	1.60697	2.57	-1.35979
777	-1.88602	0.332556	1.60697	2.59	-1.37037
778	-1.91511	0	1.60697	2.6	-1.37566
779	-1.88602	-0.332556	1.60697	2.59	-1.37037
780	-1.79962	-0.655007	1.60697	2.57	-1.35979
781	-1.65854	-0.957556	1.60697	2.54	-1.34392
782	-1.46706	-1.23101	1.60697	2.51	-1.32804
783	-1.23101	-1.46706	1.60697	2.49	-1.31746
784	-0.957556	-1.65854	1.60697	2.48	-1.31217
785	-0.655007	-1.79962	1.60697	2.46	-1.30159
786	-0.332556	-1.88602	1.60697	2.43	-1.28571
787	0	-1.91511	1.60697	2.39	-1.26455
788	0.332556	-1.88602	1.60697	2.35	-1.24339
789	0.655007	-1.79962	1.60697	2.35	-1.24339
790	0.957556	-1.65854	1.60697	2.52	-1.33333
791	1.23101	-1.46706	1.60697	3.05	-1.61376
792	1.46706	-1.23101	1.60697	4.07	-2.15344
793	1.65854	-0.957556	1.60697	5.54	-2.93122
794	1.79962	-0.655007	1.60697	7.07	-3.74074
795	1.88602	-0.332556	1.60697	8.2	-4.33862
796	2.16506	0	1.25	30.16	-15.9577
797	2.13217	0.375959	1.25	28.44	-15.0476
798	2.03449	0.740495	1.25	23.44	-12.4021
799	1.875	1.08253	1.25	16.44	-8.69841
800	1.65854	1.39168	1.25	9.89	-5.2328
801	1.39168	1.65854	1.25	5.51	-2.91534
802	1.08253	1.875	1.25	3.32	-1.75661
803	0.740495	2.03449	1.25	2.51	-1.32804
804	0.375959	2.13217	1.25	2.32	-1.22751
805	0	2.16506	1.25	2.33	-1.2328
806	-0.375959	2.13217	1.25	2.36	-1.24868
807	-0.740495	2.03449	1.25	2.38	-1.25926
808	-1.08253	1.875	1.25	2.4	-1.26984
809	-1.39168	1.65854	1.25	2.44	-1.29101
810	-1.65854	1.39168	1.25	2.51	-1.32804
811	-1.875	1.08253	1.25	2.6	-1.37566
812	-2.03449	0.740495	1.25	2.68	-1.41799
813	-2.13217	0.375959	1.25	2.73	-1.44444
814	-2.16506	0	1.25	2.75	-1.45503
815	-2.13217	-0.375959	1.25	2.73	-1.44444
816	-2.03449	-0.740495	1.25	2.68	-1.41799
817	-1.875	-1.08253	1.25	2.6	-1.37566
818	-1.65854	-1.39168	1.25	2.51	-1.32804
819	-1.39168	-1.65854	1.25	2.44	-1.29101
820	-1.08253	-1.875	1.25	2.4	-1.26984
821	-0.740495	-2.03449	1.25	2.38	-1.25926
822	-0.375959	-2.13217	1.25	2.36	-1.24868
823	0	-2.16506	1.25	2.33	-1.2328
824	0.375959	-2.13217	1.25	2.32	-1.22751
825	0.740495	-2.03449	1.25	2.51	-1.32804
826	1.08253	-1.875	1.25	3.32	-1.75661
827	1.39168	-1.65854	1.25	5.51	-2.91534
828	1.65854	-1.39168	1.25	9.89	-5.2328
829	1.875	-1.08253	1.25	16.44	-8.69841
830	2.03449	-0.740495	1.25	23.44	-12.4021
831	2.13217	-0.375959	1.25	28.44	-15.0476
832	2.34923	0	0.85505	107.1	-56.6667
833	2.31354	0.40794	0.85505	101.06	-53.4709
834	2.20756	0.803485	0.85505	81.99	-43.381
835	2.03449	1.17462	0.85505	53.72	-28.4233
836	1.79962	1.51006	0.85505	28.18	-14.9101
837	1.51006	1.79962	0.85505	12.64	-6.68783
838	1.17462	2.03449	0.85505	5.59	-2.95767
839	0.803485	2.20756	0.85505	3.09	-1.63492
840	0.40794	2.31354	0.85505	2.45	-1.2963
841	0	2.34923	0.85505	2.37	-1.25397
842	-0.40794	2.31354	0.85505	2.41	-1.27513
843	-0.803485	2.20756	0.85505	2.47	-1.30688
844	-1.17462	2.03449	0.85505	2.61	-1.38095
845	-1.51006	1.79962	0.85505	2.87	-1.51852
846	-1.79962	1.51006	0.85505	3.27	-1.73016
847	-2.03449	1.17462	0.85505	3.7	-1.95767
848	-2.20756	0.803485	0.85505	4.03	-2.13228
849	-2.31354	0.40794	0.85505	4.21	-2.22751
850	-2.34923	0	0.85505	4.26	-2.25397
851	-2.31354	-0.40794	0.85505	4.21	-2.22751
852	-2.20756	-0.803485	0.85505	4.03	-2.13228
853	-2.03449	-1.17462	0.85505	3.7	-1.95767
854	-1.79962	-1.51006	0.85505	3.27	-1.73016
855	-1.51006	-1.79962	0.85505	2.87	-1.51852
856	-1.17462	-2.03449	0.85505	2.61	-1.38095
857	-0.803485	-2.20756	0.85505	2.47	-1.30688
858	-0.40794	-2.31354	0.85505	2.41	-1.27513
859	0	-2.34923	0.85505	2.37	-1.25397
860	0.40794	-2.31354	0.85505	2.45	-1.2963
861	0.803485	-2.20756	0.85505	3.09	-1.63492
862	1.17462	-2.03449	0.85505	5.59	-2.95767
863	1.51006	-1.79962	0.85505	12.64	-6.68783
864	1.79962	-1.51006	0.85505	28.18	-14.9101
865	2.03449	-1.17462	0.85505	53.72	-28.4233
866	2.20756	-0.803485	0.85505	81.99	-43.381
867	2.31354	-0.40794	0.85505	101.06	-53.4709
868	2.46202	0	0.43412	334.05	-176.746
869	2.42462	0.427525	0.43412	325.33	-172.132
870	2.31354	0.84206	0.43412	276.76	-146.434
871	2.13217	1.23101	0.43412	170.63	-90.2804
872	1.88602	1.58256	0.43412	77.57	-41.0423
873	1.58256	1.88602	0.43412	29.65	-15.6878
874	1.23101	2.13217	0.43412	10.73	-5.67725
875	0.84206	2.31354	0.43412	4.56	-2.4127
876	0.427525	2.42462	0.43412	2.96	-1.56614
877	0	2.46202	0.43412	2.72	-1.43915
878	-0.427525	2.42462	0.43412	2.83	-1.49735
879	-0.84206	2.31354	0.43412	3.19	-1.68783
880	-1.23101	2.13217	0.43412	3.96	-2.09524
881	-1.58256	1.88602	0.43412	5.33	-2.82011
882	-1.88602	1.58256	0.43412	7.23	-3.8254
883	-2.13217	1.23101	0.43412	9.2	-4.86772
884	-2.31354	0.84206	0.43412	10.62	-5.61905
885	-2.42462	0.427525	0.43412	11.26	-5.95767
886	-2.46202	0	0.43412	11.41	-6.03704
887	-2.42462	-0.427525	0.43412	11.26	-5.95767
888	-2.31354	-0.84206	0.43412	10.62	-5.61905
889	-2.13217	-1.23101	0.43412	9.2	-4.86772
890	-1.88602	-1.58256	0.43412	7.23	-3.8254
891	-1.58256	-1.88602	0.43412	5.33	-2.82011
892	-1.23101	-2.13217	0.43412	3.96	-2.09524
893	-0.84206	-2.31354	0.43412	3.19	-1.68783
894	-0.427525	-2.42462	0.43412	2.83	-1.49735
895	0	-2.46202	0.43412	2.72	-1.43915
896	0.427525	-2.42462	0.43412	2.96	-1.56614
897	0.84206	-2.31354	0.43412	4.56	-2.4127
898	1.23101	-2.13217	0.43412	10.73	-5.67725
899	1.58256	-1.88602	0.43412	29.65	-15.6878
900	1.88602	-1.58256	0.43412	77.57	-41.0423
901	2.13217	-1.23101	0.43412	170.63	-90.2804
902	2.31354	-0.84206	0.43412	276.76	-146.434
903	2.42462	-0.427525	0.43412	325.33	-172.132
904	2.5	0	0	722.37	-382.206
905	2.46202	0.43412	0	862.15	-456.164
906	2.34923	0.85505	0	1096.44	-580.127
907	2.16506	1.25	0	554.85	-293.571
908	1.91511	1.60697	0	188.83	-99.9101
909	1.60697	1.91511	0	62.55	-33.0952
910	1.25	2.16506	0	20.6	-10.8995
911	0.85505	2.34923	0	7.83	-4.14286
912	0.43412	2.46202	0	4.48	-2.37037
913	0	2.5	0	3.93	-2.07937
914	-0.43412	2.46202	0	4.38	-2.31746
915	-0.85505	2.34923	0	5.84	-3.08995
916	-1.25	2.16506	0	9.01	-4.7672
917	-1.60697	1.91511	0	14.6	-7.72487
918	-1.91511	1.60697	0	22.44	-11.873
919	-2.16506	1.25	0	30.52	-16.1481
920	-2.34923	0.85505	0	36.07	-19.0847
921	-2.46202	0.43412	0	38.25	-20.2381
922	-2.5	0	0	38.61	-20.4286
923	-2.46202	-0.43412	0	38.25	-20.2381
924	-2.34923	-0.85505	0	36.07	-19.0847
925	-2.16506	-1.25	0	30.52	-16.1481
926	-1.91511	-1.60697	0	22.44	-11.873
927	-1.60697	-1.91511	0	14.6	-7.72487
928	-1.25	-2.16506	0	9.01	-4.7672
929	-0.85505	-2.34923	0	5.84	-3.08995
930	-0.43412	-2.46202	0	4.38	-2.31746
931	0	-2.5	0	3.93	-2.07937
932	0.43412	-2.46202	0	4.48	-2.37037
933	0.85505	-2.34923	0	7.83	-4.14286
934	1.25	-2.16506	0	20.6	-10.8995
935	1.60697	-1.91511	0	62.55	-33.0952
936	1.91511	-1.60697	0	188.83	-99.9101
937	2.16506	-1.25	0	554.85	-293.571
938	2.34923	-0.85505	0	1096.44	-580.127
939	2.46202	-0.43412	0	862.15	-456.164
940	2.46202	0	-0.43412	2572.02	-1360.86
941	2.42462	0.427525	-0.43412	3022.63	-1599.28
942	2.31354	0.84206	-0.43412	0	0
943	2.13217	1.23101	-0.43412	1491.88	-789.354
944	1.88602	1.58256	-0.43412	357.23	-189.011
945	1.58256	1.88602	-0.43412	111.33	-58.9048
946	1.23101	2.13217	-0.43412	37.49	-19.836
947	0.84206	2.31354	-0.43412	14.97	-7.92063
948	0.427525	2.42462	-0.43412	8.63	-4.56614
949	0	2.46202	-0.43412	7.49	-3.96296
950	-0.427525	2.42462	-0.43412	8.99	-4.75661
951	-0.84206	2.31354	-0.43412	13.83	-7.31746
952	-1.23101	2.13217	-0.43412	24.53	-12.9788
953	-1.58256	1.88602	-0.43412	44.23	-23.4021
954	-1.88602	1.58256	-0.43412	73.32	-38.7937
955	-2.13217	1.23101	-0.43412	104.07	-55.0635
956	-2.31354	0.84206	-0.43412	123.46	-65.3228
957	-2.42462	0.427525	-0.43412	129.22	-68.3704
958	-2.46202	0	-0.43412	129.62	-68.582
959	-2.42462	-0.427525	-0.43412	129.22	-68.3704
960	-2.31354	-0.84206	-0.43412	123.46	-65.3228
961	-2.13217	-1.23101	-0.43412	104.07	-55.0635
962	-1.88602	-1.58256	-0.43412	73.32	-38.7937
963	-1.58256	-1.88602	-0.43412	44.23	-23.4021
964	-1.23101	-2.13217	-0.43412	24.53	-12.9788
965	-0.84206	-2.31354	-0.43412	13.83	-7.31746
966	-0.427525	-2.42462	-0.43412	8.99	-4.75661
967	0	-2.46202	-0.43412	7.49	-3.96296
968	0.427525	-2.42462	-0.43412	8.63	-4.56614
969	0.84206	-2.31354	-0.43412	14.97	-7.92063
970	1.23101	-2.13217	-0.43412	37.49	-19.836
971	1.58256	-1.88602	-0.43412	111.33	-58.9048
972	1.88602	-1.58256	-0.43412	357.23	-189.011
973	2.13217	-1.23101	-0.43412	1491.88	-789.354
974	2.31354	-0.84206	-0.43412	0	0
975	2.42462	-0.427525	-0.43412	3022.63	-1599.28
976	2.34923	0	-0.85505	0	0
977	2.31354	0.40794	-0.85505	6918.4	-3660.53
978	2.20756	0.803485	-0.85505	0	0
979	2.03449	1.17462	-0.85505	1354.36	-716.593
980	1.79962	1.51006	-0.85505	458.45	-242.566
981	1.51006	1.79962	-0.85505	170.48	-90.2011
982	1.17462	2.03449	-0.85505	66.62	-35.2487
983	0.803485	2.20756	-0.85505	31.1	-16.455
984	0.40794	2.31354	-0.85505	19.45	-10.291
985	0	2.34923	-0.85505	17.1	-9.04762
986	-0.40794	2.31354	-0.85505	21.21	-11.2222
987	-0.803485	2.20756	-0.85505	34.73	-18.3757
988	-1.17462	2.03449	-0.85505	65.71	-34.7672
989	-1.51006	1.79962	-0.85505	126.84	-67.1111
990	-1.79962	1.51006	-0.85505	230.1	-121.746
991	-2.03449	1.17462	-0.85505	351.75	-186.111
992	-2.20756	0.803485	-0.85505	399.23	-211.233
993	-2.31354	0.40794	-0.85505	382.55	-202.407
994	-2.34923	0	-0.85505	372.06	-196.857
995	-2.31354	-0.40794	-0.85505	382.55	-202.407
996	-2.20756	-0.803485	-0.85505	399.23	-211.233
997	-2.03449	-1.17462	-0.85505	351.75	-186.111
998	-1.79962	-1.51006	-0.85505	230.1	-121.746
999	-1.51006	-1.79962	-0.85505	126.84	-67.1111
1000	-1.17462	-2.03449	-0.85505	65.71	-34.7672
1001	-0.803485	-2.20756	-0.85505	34.73	-18.3757
1002	-0.40794	-2.31354	-0.85505	21.21	-11.2222
1003	0	-2.34923	-0.85505	17.1	-9.04762
1004	0.40794	-2.31354	-0.85505	19.45	-10.291
1005	0.803485	-2.20756	-0.85505	31.1	-16.455
1006	1.17462	-2.03449	-0.85505	66.62	-35.2487
1007	1.51006	-1.79962	-0.85505	170.48	-90.2011
1008	1.79962	-1.51006	-0.85505	458.45	-242.566
1009	2.03449	-1.17462	-0.85505	1354.36	-716.593
1010	2.20756	-0.803485	-0.85505	0	0
1011	2.31354	-0.40794	-0.85505	6918.4	-3660.53
1012	2.16506	0	-1.25	0	0
1013	2.13217	0.375959	-1.25	0	0
1014	2.03449	0.740495	-1.25	2614.3	-1383.23
1015	1.875	1.08253	-1.25	958.14	-506.952
1016	1.65854	1.39168	-1.25	520.23	-275.254
1017	1.39168	1.65854	-1.25	253.56	-134.159
1018	1.08253	1.875	-1.25	122.99	-65.0741
1019	0.740495	2.03449	-1.25	68.08	-36.0212
1020	0.375959	2.13217	-1.25	46.2	-24.4444
1021	0	2.16506	-1.25	41.04	-21.7143
1022	-0.375959	2.13217	-1.25	50.43	-26.6825
1023	-0.740495	2.03449	-1.25	82.32	-43.5556
1024	-1.08253	1.875	-1.25	157.07	-83.1058
1025	-1.39168	1.65854	-1.25	319.12	-168.847
1026	-1.65854	1.39168	-1.25	719.04	-380.444
1027	-1.875	1.08253	-1.25	1562.82	-826.889
1028	-2.03449	0.740495	-1.25	1612.67	-853.265
1029	-2.13217	0.375959	-1.25	974.75	-515.741
1030	-2.16506	0	-1.25	804.82	-425.831
1031	-2.13217	-0.375959	-1.25	974.75	-515.741
1032	-2.03449	-0.740495	-1.25	1612.67	-853.265
1033	-1.875	-1.08253	-1.25	1562.82	-826.889
1034	-1.65854	-1.39168	-1.25	719.04	-380.444
1035	-1.39168	-1.65854	-1.25	319.12	-168.847
1036	-1.08253	-1.875	-1.25	157.07	-83.1058
1037	-0.740495	-2.03449	-1.25	82.32	-43.5556
1038	-0.375959	-2.13217	-1.25	50.43	-26.6825
1039	0	-2.16506	-1.25	41.04	-21.7143
1040	0.375959	-2.13217	-1.25	46.2	-24.4444
1041	0.740495	-2.03449	-1.25	68.08	-36.0212
1042	1.08253	-1.875	-1.25	122.99	-65.0741
1043	1.39168	-1.65854	-1.25	253.56	-134.159
1044	1.65854	-1.39168	-1.25	520.23	-275.254
1045	1.875	-1.08253	-1.25	958.14	-506.952
1046	2.03449	-0.740495	-1.25	2614.3	-1383.23
1047	2.13217	-0.375959	-1.25	0	0
1048	1.91511	0	-1.60697	6672.41	-3530.38
1049	1.88602	0.332556	-1.60697	4724.85	-2499.92
1050	1.79962	0.655007	-1.60697	2174.79	-1150.68
1051	1.65854	0.957556	-1.60697	1112.37	-588.556
1052	1.46706	1.23101	-1.60697	640.31	-338.788
1053	1.23101	1.46706	-1.60697	380.34	-201.238
1054	0.957556	1.65854	-1.60697	233.18	-123.376
1055	0.655007	1.79962	-1.60697	148.43	-78.5344
1056	0.332556	1.88602	-1.60697	107.21	-56.7249
1057	0	1.91511	-1.60697	95.65	-50.6085
1058	-0.332556	1.88602	-1.60697	113.11	-59.8466
1059	-0.655007	1.79962	-1.60697	174.18	-92.1587
1060	-0.957556	1.65854	-1.60697	312.55	-165.37
1061	-1.23101	1.46706	-1.60697	596.76	-315.746
1062	-1.46706	1.23101	-1.60697	1702.33	-900.704
1063	-1.65854	0.957556	-1.60697	0	0
1064	-1.79962	0.655007	-1.60697	0	0
1065	-1.88602	0.332556	-1.60697	3307.79	-1750.15
1066	-1.91511	0	-1.60697	3044.63	-1610.92
1067	-1.88602	-0.332556	-1.60697	3307.79	-1750.15
1068	-1.79962	-0.655007	-1.60697	0	0
1069	-1.65854	-0.957556	-1.60697	0	0
1070	-1.46706	-1.23101	-1.60697	1702.33	-900.704
1071	-1.23101	-1.46706	-1.60697	596.76	-315.746
1072	-0.957556	-1.65854	-1.60697	312.55	-165.37
1073	-0.655007	-1.79962	-1.60697	174.18	-92.1587
1074	-0.332556	-1.88602	-1.60697	113.11	-59.8466
1075	0	-1.91511	-1.60697	95.65	-50.6085
1076	0.332556	-1.88602	-1.60697	107.21	-56.7249
1077	0.655007	-1.79962	-1.60697	148.43	-78.5344
1078	0.957556	-1.65854	-1.60697	233.18	-123.376
1079	1.23101	-1.46706	-1.60697	380.34	-201.238
1080	1.46706	-1.23101	-1.60697	640.31	-338.788
1081	1.65854	-0.957556	-1.60697	1112.37	-588.556
1082	1.79962	-0.655007	-1.60697	2174.79	-1150.68
1083	1.88602	-0.332556	-1.60697	4724.85	-2499.92
1084	1.60697	0	-1.91511	0	0
1085	1.58256	0.279047	-1.91511	9237.98	-4887.82
1086	1.51006	0.549616	-1.91511	4961.7	-2625.24
1087	1.39168	0.803485	-1.91511	2313.09	-1223.86
1088	1.23101	1.03294	-1.91511	1060.85	-561.296
1089	1.03294	1.23101	-1.91511	565.2	-299.048
1090	0.803485	1.39168	-1.91511	387.43	-204.989
1091	0.549616	1.51006	-1.91511	299.15	-158.28
1092	0.279047	1.58256	-1.91511	232.08	-122.794
1093	0	1.60697	-1.91511	208.64	-110.392
1094	-0.279047	1.58256	-1.91511	233.65	-123.624
1095	-0.549616	1.51006	-1.91511	323.23	-171.021
1096	-0.803485	1.39168	-1.91511	494.2	-261.481
1097	-1.03294	1.23101	-1.91511	776.75	-410.979
1098	-1.23101	1.03294	-1.91511	1670.06	-883.63
1099	-1.39168	0.803485	-1.91511	0	0
1100	-1.51006	0.549616	-1.91511	6716.52	-3553.71
1101	-1.58256	0.279047	-1.91511	0	0
1102	-1.60697	0	-1.91511	0	0
1103	-1.58256	-0.279047	-1.91511	0	0
1104	-1.51006	-0.549616	-1.91511	6716.52	-3553.71
1105	-1.39168	-0.803485	-1.91511	0	0
1106	-1.23101	-1.03294	-1.91511	1670.06	-883.63
1107	-1.03294	-1.23101	-1.91511	776.75	-410.979
1108	-0.803485	-1.39168	-1.91511	494.2	-261.481
1109	-0.549616	-1.51006	-1.91511	323.23	-171.021
1110	-0.279047	-1.58256	-1.91511	233.65	-123.624
1111	0	-1.60697	-1.91511	208.64	-110.392
1112	0.279047	-1.58256	-1.91511	232.08	-122.794
1113	0.549616	-1.51006	-1.91511	299.15	-158.28
1114	0.803485	-1.39168	-1.91511	387.43	-204.989
1115	1.03294	-1.23101	-1.91511	565.2	-299.048
1116	1.23101	-1.03294	-1.91511	1060.85	-561.296
1117	1.39168	-0.803485	-1.91511	2313.09	-1223.86
1118	1.51006	-0.549616	-1.91511	4961.7	-2625.24
1119	1.58256	-0.279047	-1.91511	9237.98	-4887.82
1120	1.25	0	-2.16506	0	0
1121	1.23101	0.21706	-2.16506	0	0
1122	1.17462	0.427525	-2.16506	0	0
1123	1.08253	0.625	-2.16506	4614.27	-2441.41
1124	0.957556	0.803485	-2.16506	2033.87	-1076.12
1125	0.803485	0.957556	-2.16506	1004.16	-531.302
1126	0.625	1.08253	-2.16506	612.74	-324.201
1127	0.427525	1.17462	-2.16506	475.62	-251.651
1128	0.21706	1.23101	-2.16506	443.14	-234.466
1129	0	1.25	-2.16506	419.56	-221.989
1130	-0.21706	1.23101	-2.16506	444.45	-235.159
1131	-0.427525	1.17462	-2.16506	536.61	-283.921
1132	-0.625	1.08253	-2.16506	712.27	-376.862
1133	-0.803485	0.957556	-2.16506	1108.06	-586.275
1134	-0.957556	0.803485	-2.16506	2110.55	-1116.69
1135	-1.08253	0.625	-2.16506	4393.24	-2324.47
1136	-1.17462	0.427525	-2.16506	0	0
1137	-1.23101	0.21706	-2.16506	0	0
1138	-1.25	0	-2.16506	0	0
1139	-1.23101	-0.21706	-2.16506	0	0
1140	-1.17462	-0.427525	-2.16506	0	0
1141	-1.08253	-0.625	-2.16506	4393.24	-2324.47
1142	-0.957556	-0.803485	-2.16506	2110.55	-1116.69
1143	-0.803485	-0.957556	-2.16506	1108.06	-586.275
1144	-0.625	-1.08253	-2.16506	712.27	-376.862
1145	-0.427525	-1.17462	-2.16506	536.61	-283.921
1146	-0.21706	-1.23101	-2.16506	444.45	-235.159
1147	0	-1.25	-2.16506	419.56	-221.989
1148	0.21706	-1.23101	-2.16506	443.14	-234.466
1149	0.427525	-1.17462	-2.16506	475.62	-251.651
1150	0.625	-1.08253	-2.16506	612.74	-324.201
1151	0.803485	-0.957556	-2.16506	1004.16	-531.302
1152	0.957556	-0.803485	-2.16506	2033.87	-1076.12
1153	1.08253	-0.625	-2.16506	4614.27	-2441.41
1154	1.17462	-0.427525	-2.16506	0	0
1155	1.23101	-0.21706	-2.16506	0	0
1156	0.85505	0	-2.34923	9545.02	-5050.28
1157	0.84206	0.148478	-2.34923	8358.28	-4422.37
1158	0.803485	0.292444	-2.34923	6020.28	-3185.33
1159	0.740495	0.427525	-2.34923	3799.33	-2010.23
1160	0.655007	0.549616	-2.34923	2267.56	-1199.77
1161	0.549616	0.655007	-2.34923	1407.31	-744.608
1162	0.427525	0.740495	-2.34923	974.4	-515.556
1163	0.292444	0.803485	-2.34923	778.25	-411.772
1164	0.148478	0.84206	-2.34923	711.39	-376.397
1165	0	0.85505	-2.34923	719.46	-380.667
1166	-0.148478	0.84206	-2.34923	770.69	-407.772
1167	-0.292444	0.803485	-2.34923	800.2	-423.386
1168	-0.427525	0.740495	-2.34923	964.85	-510.503
1169	-0.549616	0.655007	-2.34923	1333.23	-705.413
1170	-0.655007	0.549616	-2.34923	2050.04	-1084.68
1171	-0.740495	0.427525	-2.34923	3288.8	-1740.11
1172	-0.803485	0.292444	-2.34923	5063.55	-2679.13
1173	-0.84206	0.148478	-2.34923	6975.92	-3690.96
1174	-0.85505	0	-2.34923	7913.17	-4186.86
1175	-0.84206	-0.148478	-2.34923	6975.92	-3690.96
1176	-0.803485	-0.292444	-2.34923	5063.55	-2679.13
1177	-0.740495	-0.427525	-2.34923	3288.8	-1740.11
1178	-0.655007	-0.549616	-2.34923	2050.04	-1084.68
1179	-0.549616	-0.655007	-2.34923	1333.23	-705.413
1180	-0.427525	-0.740495	-2.34923	964.85	-510.503
1181	-0.292444	-0.803485	-2.34923	800.2	-423.386
1182	-0.148478	-0.84206	-2.34923	770.69	-407.772
1183	0	-0.85505	-2.34923	719.46	-380.667
1184	0.148478	-0.84206	-2.34923	711.39	-376.397
1185	0.292444	-0.803485	-2.34923	778.25	-411.772
1186	0.427525	-0.740495	-2.34923	974.4	-515.556
1187	0.549616	-0.655007	-2.34923	1407.31	-744.608
1188	0.655007	-0.549616	-2.34923	2267.56	-1199.77
1189	0.740495	-0.427525	-2.34923	3799.33	-2010.23
1190	0.803485	-0.292444	-2.34923	6020.28	-3185.33
1191	0.84206	-0.148478	-2.34923	8358.28	-4422.37
1192	0.43412	0	-2.46202	2276.31	-1204.4
1193	0.427525	0.075384	-2.46202	2215.56	-1172.25
1194	0.40794	0.148478	-2.46202	2020.12	-1068.85
1195	0.375959	0.21706	-2.46202	1786.2	-945.079
1196	0.332556	0.279047	-2.46202	1553.15	-821.772
1197	0.279047	0.332556	-2.46202	1357.38	-718.19
1198	0.21706	0.375959	-2.46202	1213.4	-642.011
1199	0.148478	0.40794	-2.46202	1120.22	-592.709
1200	0.075384	0.427525	-2.46202	1068.83	-565.519
1201	0	0.43412	-2.46202	1045.18	-553.005
1202	-0.075384	0.427525	-2.46202	1038.47	-549.455
1203	-0.148478	0.40794	-2.46202	1059.09	-560.365
1204	-0.21706	0.375959	-2.46202	1117.46	-591.249
1205	-0.279047	0.332556	-2.46202	1219.13	-645.042
1206	-0.332556	0.279047	-2.46202	1362.7	-721.005
1207	-0.375959	0.21706	-2.46202	1534.37	-811.836
1208	-0.40794	0.148478	-2.46202	1704.39	-901.794
1209	-0.427525	0.075384	-2.46202	1831.55	-969.074
1210	-0.43412	0	-2.46202	1878.73	-994.037
1211	-0.427525	-0.075384	-2.46202	1831.55	-969.074
1212	-0.40794	-0.148478	-2.46202	1704.39	-901.794
1213	-0.375959	-0.21706	-2.46202	1534.37	-811.836
1214	-0.332556	-0.279047	-2.46202	1362.7	-721.005
1215	-0.279047	-0.332556	-2.46202	1219.13	-645.042
1216	-0.21706	-0.375959	-2.46202	1117.46	-591.249
1217	-0.148478	-0.40794	-2.46202	1059.09	-560.365
1218	-0.075384	-0.427525	-2.46202	1038.47	-549.455
1219	0	-0.43412	-2.46202	1045.18	-553.005
1220	0.075384	-0.427525	-2.46202	1068.83	-565.519
1221	0.148478	-0.40794	-2.46202	1120.22	-592.709
1222	0.21706	-0.375959	-2.46202	1213.4	-642.011
1223	0.279047	-0.332556	-2.46202	1357.38	-718.19
1224	0.332556	-0.279047	-2.46202	1553.15	-821.772
1225	0.375959	-0.21706	-2.46202	1786.2	-945.079
1226	0.40794	-0.148478	-2.46202	2020.12	-1068.85
1227	0.427525	-0.075384	-2.46202	2215.56	-1172.25
1228	0	0	-2.5	1211.4	-640.952
1229	0	0	3	-0.89	0.470899
1230	0.520945	0	2.95442	-0.99	0.52381
1231	0.51303	0.090461	2.95442	-0.99	0.52381
1232	0.489528	0.178174	2.95442	-0.98	0.518519
1233	0.451151	0.260472	2.95442	-0.97	0.513228
1234	0.399067	0.334857	2.95442	-0.96	0.507937
1235	0.334857	0.399067	2.95442	-0.94	0.497354
1236	0.260472	0.451151	2.95442	-0.92	0.486772
1237	0.178174	0.489528	2.95442	-0.91	0.481481
1238	0.090461	0.51303	2.95442	-0.89	0.470899
1239	0	0.520945	2.95442	-0.88	0.465608
1240	-0.090461	0.51303	2.95442	-0.87	0.460317
1241	-0.178174	0.489528	2.95442	-0.86	0.455026
1242	-0.260472	0.451151	2.95442	-0.86	0.455026
1243	-0.334857	0.399067	2.95442	-0.85	0.449735
1244	-0.399067	0.334857	2.95442	-0.85	0.449735
1245	-0.451151	0.260472	2.95442	-0.85	0.449735
1246	-0.489528	0.178174	2.95442	-0.85	0.449735
1247	-0.51303	0.090461	2.95442	-0.85	0.449735
1248	-0.520945	0	2.95442	-0.85	0.449735
1249	-0.51303	-0.090461	2.95442	-0.85	0.449735
1250	-0.489528	-0.178174	2.95442	-0.85	0.449735
1251	-0.451151	-0.260472	2.95442	-0.85	0.449735
1252	-0.399067	-0.334857	2.95442	-0.85	0.449735
1253	-0.334857	-0.399067	2.95442	-0.85	0.449735
1254	-0.260472	-0.451151	2.95442	-0.86	0.455026
1255	-0.178174	-0.489528	2.95442	-0.86	0.455026
1256	-0.090461	-0.51303	2.95442	-0.87	0.460317
1257	0	-0.520945	2.95442	-0.88	0.465608
1258	0.090461	-0.51303	2.95442	-0.89	0.470899
1259	0.178174	-0.489528	2.95442	-0.91	0.481481
1260	0.260472	-0.451151	2.95442	-0.92	0.486772
1261	0.334857	-0.399067	2.95442	-0.94	0.497354
1262	0.399067	-0.334857	2.95442	-0.96	0.507937
1263	0.451151	-0.260472	2.95442	-0.97	0.513228
1264	0.489528	-0.178174	2.95442	-0.98	0.518519
1265	0.51303	-0.090461	2.95442	-0.99	0.52381
1266	1.02606	0	2.81908	-1.16	0.613757
1267	1.01047	0.178174	2.81908	-1.15	0.608466
1268	0.964181	0.350933	2.81908	-1.14	0.603175
1269	0.888594	0.51303	2.81908	-1.11	0.587302
1270	0.786008	0.659539	2.81908	-1.08	0.571429
1271	0.659539	0.786008	2.81908	-1.04	0.550265
1272	0.51303	0.888594	2.81908	-1	0.529101
1273	0.350933	0.964181	2.81908	-0.97	0.513228
1274	0.178174	1.01047	2.81908	-0.93	0.492063
1275	0	1.02606	2.81908	-0.91	0.481481
1276	-0.178174	1.01047	2.81908	-0.89	0.470899
1277	-0.350933	0.964181	2.81908	-0.87	0.460317
1278	-0.51303	0.888594	2.81908	-0.86	0.455026
1279	-0.659539	0.786008	2.81908	-0.86	0.455026
1280	-0.786008	0.659539	2.81908	-0.85	0.449735
1281	-0.888594	0.51303	2.81908	-0.85	0.449735
1282	-0.964181	0.350933	2.81908	-0.85	0.449735
1283	-1.01047	0.178174	2.81908	-0.85	0.449735
1284	-1.02606	0	2.81908	-0.85	0.449735
1285	-1.01047	-0.178174	2.81908	-0.85	0.449735
1286	-0.964181	-0.350933	2.81908	-0.85	0.449735
1287	-0.888594	-0.51303	2.81908	-0.85	0.449735
1288	-0.786008	-0.659539	2.81908	-0.85	0.449735
1289	-0.659539	-0.786008	2.81908	-0.86	0.455026
1290	-0.51303	-0.888594	2.81908	-0.86	0.455026
1291	-0.350933	-0.964181	2.81908	-0.87	0.460317
1292	-0.178174	-1.01047	2.81908	-0.89	0.470899
1293	0	-1.02606	2.81908	-0.91	0.481481
1294	0.178174	-1.01047	2.81908	-0.93	0.492063
1295	0.350933	-0.964181	2.81908	-0.97	0.513228
1296	0.51303	-0.888594	2.81908	-1	0.529101
1297	0.659539	-0.786008	2.81908	-1.04	0.550265
1298	0.786008	-0.659539	2.81908	-1.08	0.571429
1299	0.888594	-0.51303	2.81908	-1.11	0.587302
1300	0.964181	-0.350933	2.81908	-1.14	0.603175
1301	1.01047	-0.178174	2.81908	-1.15	0.608466
1302	1.5	0	2.59808	-1.37	0.724868
1303	1.47721	0.260472	2.59808	-1.36	0.719577
1304	1.40954	0.51303	2.59808	-1.33	0.703704
1305	1.29904	0.75	2.59808	-1.29	0.68254
1306	1.14907	0.964181	2.59808	-1.24	0.656085
1307	0.964181	1.14907	2.59808	-1.18	0.624339
1308	0.75	1.29904	2.59808	-1.11	0.587302
1309	0.51303	1.40954	2.59808	-1.05	0.555556
1310	0.260472	1.47721	2.59808	-1	0.529101
1311	0	1.5	2.59808	-0.96	0.507937
1312	-0.260472	1.47721	2.59808	-0.93	0.492063
1313	-0.51303	1.40954	2.59808	-0.91	0.481481
1314	-0.75	1.29904	2.59808	-0.9	0.47619
1315	-0.964181	1.14907	2.59808	-0.9	0.47619
1316	-1.14907	0.964181	2.59808	-0.9	0.47619
1317	-1.29904	0.75	2.59808	-0.9	0.47619
1318	-1.40954	0.51303	2.59808	-0.9	0.47619
1319	-1.47721	0.260472	2.59808	-0.9	0.47619
1320	-1.5	0	2.59808	-0.9	0.47619
1321	-1.47721	-0.260472	2.59808	-0.9	0.47619
1322	-1.40954	-0.51303	2.59808	-0.9	0.47619
1323	-1.29904	-0.75	2.59808	-0.9	0.47619
1324	-1.14907	-0.964181	2.59808	-0.9	0.47619
1325	-0.964181	-1.14907	2.59808	-0.9	0.47619
1326	-0.75	-1.29904	2.59808	-0.9	0.47619
1327	-0.51303	-1.40954	2.59808	-0.91	0.481481
1328	-0.260472	-1.47721	2.59808	-0.93	0.492063
1329	0	-1.5	2.59808	-0.96	0.507937
1330	0.260472	-1.47721	2.59808	-1	0.529101
1331	0.51303	-1.40954	2.59808	-1.05	0.555556
1332	0.75	-1.29904	2.59808	-1.11	0.587302
1333	0.964181	-1.14907	2.59808	-1.18	0.624339
1334	1.14907	-0.964181	2.59808	-1.24	0.656085
1335	1.29904	-0.75	2.59808	-1.29	0.68254
1336	1.40954	-0.51303	2.59808	-1.33	0.703704
1337	1.47721	-0.260472	2.59808	-1.36	0.719577
1338	1.92836	0	2.29813	-1.34	0.708995
1339	1.89907	0.334857	2.29813	-1.35	0.714286
1340	1.81207	0.659539	2.29813	-1.37	0.724868
1341	1.67001	0.964181	2.29813	-1.38	0.730159
1342	1.47721	1.23953	2.29813	-1.37	0.724868
1343	1.23953	1.47721	2.29813	-1.32	0.698413
1344	0.964181	1.67001	2.29813	-1.25	0.661376
1345	0.659539	1.81207	2.29813	-1.16	0.613757
1346	0.334857	1.89907	2.29813	-1.08	0.571429
1347	0	1.92836	2.29813	-1.03	0.544974
1348	-0.334857	1.89907	2.29813	-0.99	0.52381
1349	-0.659539	1.81207	2.29813	-0.97	0.513228
1350	-0.964181	1.67001	2.29813	-0.97	0.513228
1351	-1.23953	1.47721	2.29813	-0.97	0.513228
1352	-1.47721	1.23953	2.29813	-0.98	0.518519
1353	-1.67001	0.964181	2.29813	-0.99	0.52381
1354	-1.81207	0.659539	2.29813	-0.99	0.52381
1355	-1.89907	0.334857	2.29813	-0.99	0.52381
1356	-1.92836	0	2.29813	-1	0.529101
1357	-1.89907	-0.334857	2.29813	-0.99	0.52381
1358	-1.81207	-0.659539	2.29813	-0.99	0.52381
1359	-1.67001	-0.964181	2.29813	-0.99	0.52381
1360	-1.47721	-1.23953	2.29813	-0.98	0.518519
1361	-1.23953	-1.47721	2.29813	-0.97	0.513228
1362	-0.964181	-1.67001	2.29813	-0.97	0.513228
1363	-0.659539	-1.81207	2.29813	-0.97	0.513228
1364	-0.334857	-1.89907	2.29813	-0.99	0.52381
1365	0	-1.92836	2.29813	-1.03	0.544974
1366	0.334857	-1.89907	2.29813	-1.08	0.571429
1367	0.659539	-1.81207	2.29813	-1.16	0.613757
1368	0.964181	-1.67001	2.29813	-1.25	0.661376
1369	1.23953	-1.47721	2.29813	-1.32	0.698413
1370	1.47721	-1.23953	2.29813	-1.37	0.724868
1371	1.67001	-0.964181	2.29813	-1.38	0.730159
1372	1.81207	-0.659539	2.29813	-1.37	0.724868
1373	1.89907	-0.334857	2.29813	-1.35	0.714286
1374	2.29813	0	1.92836	0.39	-0.206349
1375	2.26322	0.399067	1.92836	0.27	-0.142857
1376	2.15954	0.786008	1.92836	-0.08	0.042328
1377	1.99024	1.14907	1.92836	-0.57	0.301587
1378	1.76047	1.47721	1.92836	-1.03	0.544974
1379	1.47721	1.76047	1.92836	-1.29	0.68254
1380	1.14907	1.99024	1.92836	-1.35	0.714286
1381	0.786008	2.15954	1.92836	-1.29	0.68254
1382	0.399067	2.26322	1.92836	-1.2	0.634921
1383	0	2.29813	1.92836	-1.12	0.592593
1384	-0.399067	2.26322	1.92836	-1.08	0.571429
1385	-0.786008	2.15954	1.92836	-1.07	0.566138
1386	-1.14907	1.99024	1.92836	-1.08	0.571429
1387	-1.47721	1.76047	1.92836	-1.1	0.582011
1388	-1.76047	1.47721	1.92836	-1.12	0.592593
1389	-1.99024	1.14907	1.92836	-1.13	0.597884
1390	-2.15954	0.786008	1.92836	-1.14	0.603175
1391	-2.26322	0.399067	1.92836	-1.15	0.608466
1392	-2.29813	0	1.92836	-1.15	0.608466
1393	-2.26322	-0.399067	1.92836	-1.15	0.608466
1394	-2.15954	-0.786008	1.92836	-1.14	0.603175
1395	-1.99024	-1.14907	1.92836	-1.13	0.597884
1396	-1.76047	-1.47721	1.92836	-1.12	0.592593
1397	-1.47721	-1.76047	1.92836	-1.1	0.582011
1398	-1.14907	-1.99024	1.92836	-1.08	0.571429
1399	-0.786008	-2.15954	1.92836	-1.07	0.566138
1400	-0.399067	-2.26322	1.92836	-1.08	0.571429
1401	0	-2.29813	1.92836	-1.12	0.592593
1402	0.399067	-2.26322	1.92836	-1.2	0.634921
1403	0.786008	-2.15954	1.92836	-1.29	0.68254
1404	1.14907	-1.99024	1.92836	-1.35	0.714286
1405	1.47721	-1.76047	1.92836	-1.29	0.68254
1406	1.76047	-1.47721	1.92836	-1.03	0.544974
1407	1.99024	-1.14907	1.92836	-0.57	0.301587
1408	2.15954	-0.786008	1.92836	-0.08	0.042328
1409	2.26322	-0.399067	1.92836	0.27	-0.142857
1410	2.59808	0	1.5	10.34	-5.4709
1411	2.55861	0.451151	1.5	9.71	-5.13757
1412	2.44139	0.888594	1.5	7.63	-4.03704
1413	2.25	1.29904	1.5	4.44	-2.34921
1414	1.99024	1.67001	1.5	1.42	-0.751323
1415	1.67001	1.99024	1.5	-0.47	0.248677
1416	1.29904	2.25	1.5	-1.25	0.661376
1417	0.888594	2.44139	1.5	-1.4	0.740741
1418	0.451151	2.55861	1.5	-1.34	0.708995
1419	0	2.59808	1.5	-1.26	0.666667
1420	-0.451151	2.55861	1.5	-1.22	0.645503
1421	-0.888594	2.44139	1.5	-1.22	0.645503
1422	-1.29904	2.25	1.5	-1.24	0.656085
1423	-1.67001	1.99024	1.5	-1.27	0.671958
1424	-1.99024	1.67001	1.5	-1.29	0.68254
1425	-2.25	1.29904	1.5	-1.3	0.687831
1426	-2.44139	0.888594	1.5	-1.3	0.687831
1427	-2.55861	0.451151	1.5	-1.29	0.68254
1428	-2.59808	0	1.5	-1.29	0.68254
1429	-2.55861	-0.451151	1.5	-1.29	0.68254
1430	-2.44139	-0.888594	1.5	-1.3	0.687831
1431	-2.25	-1.29904	1.5	-1.3	0.687831
1432	-1.99024	-1.67001	1.5	-1.29	0.68254
1433	-1.67001	-1.99024	1.5	-1.27	0.671958
1434	-1.29904	-2.25	1.5	-1.24	0.656085
1435	-0.888594	-2.44139	1.5	-1.22	0.645503
1436	-0.451151	-2.55861	1.5	-1.22	0.645503
1437	0	-2.59808	1.5	-1.26	0.666667
1438	0.451151	-2.55861	1.5	-1.34	0.708995
1439	0.888594	-2.44139	1.5	-1.4	0.740741
1440	1.29904	-2.25	1.5	-1.25	0.661376
1441	1.67001	-1.99024	1.5	-0.47	0.248677
1442	1.99024	-1.67001	1.5	1.42	-0.751323
1443	2.25	-1.29904	1.5	4.44	-2.34921
1444	2.44139	-0.888594	1.5	7.63	-4.03704
1445	2.55861	-0.451151	1.5	9.71	-5.13757
1446	2.81908	0	1.02606	53.59	-28.3545
1447	2.77625	0.489528	1.02606	51.18	-27.0794
1448	2.64907	0.964181	1.02606	41.72	-22.0741
1449	2.44139	1.40954	1.02606	25.79	-13.6455
1450	2.15954	1.81207	1.02606	11.18	-5.91534
1451	1.81207	2.15954	1.02606	2.82	-1.49206
1452	1.40954	2.44139	1.02606	-0.52	0.275132
1453	0.964181	2.64907	1.02606	-1.41	0.746032
1454	0.489528	2.77625	1.02606	-1.5	0.793651
1455	0	2.81908	1.02606	-1.43	0.756614
1456	-0.489528	2.77625	1.02606	-1.39	0.73545
1457	-0.964181	2.64907	1.02606	-1.39	0.73545
1458	-1.40954	2.44139	1.02606	-1.41	0.746032
1459	-1.81207	2.15954	1.02606	-1.39	0.73545
1460	-2.15954	1.81207	1.02606	-1.31	0.693122
1461	-2.44139	1.40954	1.02606	-1.2	0.634921
1462	-2.64907	0.964181	1.02606	-1.1	0.582011
1463	-2.77625	0.489528	1.02606	-1.05	0.555556
1464	-2.81908	0	1.02606	-1.04	0.550265
1465	-2.77625	-0.489528	1.02606	-1.05	0.555556
1466	-2.64907	-0.964181	1.02606	-1.1	0.582011
1467	-2.44139	-1.40954	1.02606	-1.2	0.634921
1468	-2.15954	-1.81207	1.02606	-1.31	0.693122
1469	-1.81207	-2.15954	1.02606	-1.39	0.73545
1470	-1.40954	-2.44139	1.02606	-1.41	0.746032
1471	-0.964181	-2.64907	1.02606	-1.39	0.73545
1472	-0.489528	-2.77625	1.02606	-1.39	0.73545
1473	0	-2.81908	1.02606	-1.43	0.756614
1474	0.489528	-2.77625	1.02606	-1.5	0.793651
1475	0.964181	-2.64907	1.02606	-1.41	0.746032
1476	1.40954	-2.44139	1.02606	-0.52	0.275132
1477	1.81207	-2.15954	1.02606	2.82	-1.49206
1478	2.15954	-1.81207	1.02606	11.18	-5.91534
1479	2.44139	-1.40954	1.02606	25.79	-13.6455
1480	2.64907	-0.964181	1.02606	41.72	-22.0741
1481	2.77625	-0.489528	1.02606	51.18	-27.0794
1482	2.95442	0	0.520945	208.42	-110.275
1483	2.90954	0.51303	0.520945	204.15	-108.016
1484	2.77625	1.01047	0.520945	175.83	-93.0317
1485	2.55861	1.47721	0.520945	104.34	-55.2063
1486	2.26322	1.89907	0.520945	41.85	-22.1429
1487	1.89907	2.26322	0.520945	11.93	-6.31217
1488	1.47721	2.55861	0.520945	1.55	-0.820106
1489	1.01047	2.77625	0.520945	-1.19	0.62963
1490	0.51303	2.90954	0.520945	-1.64	0.867725
1491	0	2.95442	0.520945	-1.61	0.851852
1492	-0.51303	2.90954	0.520945	-1.55	0.820106
1493	-1.01047	2.77625	0.520945	-1.48	0.783069
1494	-1.47721	2.55861	0.520945	-1.3	0.687831
1495	-1.89907	2.26322	0.520945	-0.87	0.460317
1496	-2.26322	1.89907	0.520945	-0.17	0.0899471
1497	-2.55861	1.47721	0.520945	0.62	-0.328042
1498	-2.77625	1.01047	0.520945	1.18	-0.624339
1499	-2.90954	0.51303	0.520945	1.4	-0.740741
1500	-2.95442	0	0.520945	1.43	-0.756614
1501	-2.90954	-0.51303	0.520945	1.4	-0.740741
1502	-2.77625	-1.01047	0.520945	1.18	-0.624339
1503	-2.55861	-1.47721	0.520945	0.62	-0.328042
1504	-2.26322	-1.89907	0.520945	-0.17	0.0899471
1505	-1.89907	-2.26322	0.520945	-0.87	0.460317
1506	-1.47721	-2.55861	0.520945	-1.3	0.687831
1507	-1.01047	-2.77625	0.520945	-1.48	0.783069
1508	-0.51303	-2.90954	0.520945	-1.55	0.820106
1509	0	-2.95442	0.520945	-1.61	0.851852
1510	0.51303	-2.90954	0.520945	-1.64	0.867725
1511	1.01047	-2.77625	0.520945	-1.19	0.62963
1512	1.47721	-2.55861	0.520945	1.55	-0.820106
1513	1.89907	-2.26322	0.520945	11.93	-6.31217
1514	2.26322	-1.89907	0.520945	41.85	-22.1429
1515	2.55861	-1.47721	0.520945	104.34	-55.2063
1516	2.77625	-1.01047	0.520945	175.83	-93.0317
1517	2.90954	-0.51303	0.520945	204.15	-108.016
1518	3	0	0	581.74	-307.799
1519	2.95442	0.520945	0	661.51	-350.005
1520	2.81908	1.02606	0	828.36	-438.286
1521	2.59808	1.5	0	395.19	-209.095
1522	2.29813	1.92836	0	118.02	-62.4444
1523	1.92836	2.29813	0	30.82	-16.3069
1524	1.5	2.59808	0	5.75	-3.04233
1525	1.02606	2.81908	0	-0.46	0.243386
1526	0.520945	2.95442	0	-1.62	0.857143
1527	0	3	0	-1.68	0.888889
1528	-0.520945	2.95442	0	-1.51	0.798942
1529	-1.02606	2.81908	0	-1.05	0.555556
1530	-1.5	2.59808	0	0.13	-0.0687831
1531	-1.92836	2.29813	0	2.52	-1.33333
1532	-2.29813	1.92836	0	6.18	-3.26984
1533	-2.59808	1.5	0	10.12	-5.3545
1534	-2.81908	1.02606	0	12.71	-6.72487
1535	-2.95442	0.520945	0	13.47	-7.12698
1536	-3	0	0	13.48	-7.13228
1537	-2.95442	-0.520945	0	13.47	-7.12698
1538	-2.81908	-1.02606	0	12.71	-6.72487
1539	-2.59808	-1.5	0	10.12	-5.3545
1540	-2.29813	-1.92836	0	6.18	-3.26984
1541	-1.92836	-2.29813	0	2.52	-1.33333
1542	-1.5	-2.59808	0	0.13	-0.0687831
1543	-1.02606	-2.81908	0	-1.05	0.555556
1544	-0.520945	-2.95442	0	-1.51	0.798942
1545	0	-3	0	-1.68	0.888889
1546	0.520945	-2.95442	0	-1.62	0.857143
1547	1.02606	-2.81908	0	-0.46	0.243386
1548	1.5	-2.59808	0	5.75	-3.04233
1549	1.92836	-2.29813	0	30.82	-16.3069
1550	2.29813	-1.92836	0	118.02	-62.4444
1551	2.59808	-1.5	0	395.19	-209.095
1552	2.81908	-1.02606	0	828.36	-438.286
1553	2.95442	-0.520945	0	661.51	-350.005
1554	2.95442	0	-0.520945	1934.56	-1023.58
1555	2.90954	0.51303	-0.520945	2351.85	-1244.37
1556	2.77625	1.01047	-0.520945	0	0
1557	2.55861	1.47721	-0.520945	1212.13	-641.339
1558	2.26322	1.89907	-0.520945	237.04	-125.418
1559	1.89907	2.26322	-0.520945	57.88	-30.6243
1560	1.47721	2.55861	-0.520945	12.44	-6.58201
1561	1.01047	2.77625	-0.520945	1.31	-0.693122
1562	0.51303	2.90954	-0.520945	-1.02	0.539683
1563	0	2.95442	-0.520945	-1.24	0.656085
1564	-0.51303	2.90954	-0.520945	-0.64	0.338624
1565	-1.01047	2.77625	-0.520945	1.31	-0.693122
1566	-1.47721	2.55861	-0.520945	6.16	-3.25926
1567	-1.89907	2.26322	-0.520945	16.1	-8.51852
1568	-2.26322	1.89907	-0.520945	31.95	-16.9048
1569	-2.55861	1.47721	-0.520945	49.31	-26.0899
1570	-2.77625	1.01047	-0.520945	59.7	-31.5873
1571	-2.90954	0.51303	-0.520945	61.46	-32.5185
1572	-2.95442	0	-0.520945	60.83	-32.1852
1573	-2.90954	-0.51303	-0.520945	61.46	-32.5185
1574	-2.77625	-1.01047	-0.520945	59.7	-31.5873
1575	-2.55861	-1.47721	-0.520945	49.31	-26.0899
1576	-2.26322	-1.89907	-0.520945	31.95	-16.9048
1577	-1.89907	-2.26322	-0.520945	16.1	-8.51852
1578	-1.47721	-2.55861	-0.520945	6.16	-3.25926
1579	-1.01047	-2.77625	-0.520945	1.31	-0.693122
1580	-0.51303	-2.90954	-0.520945	-0.64	0.338624
1581	0	-2.95442	-0.520945	-1.24	0.656085
1582	0.51303	-2.90954	-0.520945	-1.02	0.539683
1583	1.01047	-2.77625	-0.520945	1.31	-0.693122
1584	1.47721	-2.55861	-0.520945	12.44	-6.58201
1585	1.89907	-2.26322	-0.520945	57.88	-30.6243
1586	2.26322	-1.89907	-0.520945	237.04	-125.418
1587	2.55861	-1.47721	-0.520945	1212.13	-641.339
1588	2.77625	-1.01047	-0.520945	0	0
1589	2.90954	-0.51303	-0.520945	2351.85	-1244.37
1590	2.81908	0	-1.02606	0	0
1591	2.77625	0.489528	-1.02606	5428.57	-2872.26
1592	2.64907	0.964181	-1.02606	0	0
1593	2.44139	1.40954	-1.02606	1052.64	-556.952
1594	2.15954	1.81207	-1.02606	295.61	-156.407
1595	1.81207	2.15954	-1.02606	83.72	-44.2963
1596	1.40954	2.44139	-1.02606	22.45	-11.8783
1597	0.964181	2.64907	-1.02606	5.73	-3.03175
1598	0.489528	2.77625	-1.02606	1.46	-0.772487
1599	0	2.81908	-1.02606	0.92	-0.486772
1600	-0.489528	2.77625	-1.02606	2.8	-1.48148
1601	-0.964181	2.64907	-1.02606	9.1	-4.81481
1602	-1.40954	2.44139	-1.02606	25.07	-13.2646
1603	-1.81207	2.15954	-1.02606	59.96	-31.7249
1604	-2.15954	1.81207	-1.02606	123.74	-65.4709
1605	-2.44139	1.40954	-1.02606	202.46	-107.122
1606	-2.64907	0.964181	-1.02606	232.49	-123.011
1607	-2.77625	0.489528	-1.02606	219.8	-116.296
1608	-2.81908	0	-1.02606	214.78	-113.64
1609	-2.77625	-0.489528	-1.02606	219.8	-116.296
1610	-2.64907	-0.964181	-1.02606	232.49	-123.011
1611	-2.44139	-1.40954	-1.02606	202.46	-107.122
1612	-2.15954	-1.81207	-1.02606	123.74	-65.4709
1613	-1.81207	-2.15954	-1.02606	59.96	-31.7249
1614	-1.40954	-2.44139	-1.02606	25.07	-13.2646
1615	-0.964181	-2.64907	-1.02606	9.1	-4.81481
1616	-0.489528	-2.77625	-1.02606	2.8	-1.48148
1617	0	-2.81908	-1.02606	0.92	-0.486772
1618	0.489528	-2.77625	-1.02606	1.46	-0.772487
1619	0.964181	-2.64907	-1.02606	5.73	-3.03175
1620	1.40954	-2.44139	-1.02606	22.45	-11.8783
1621	1.81207	-2.15954	-1.02606	83.72	-44.2963
1622	2.15954	-1.81207	-1.02606	295.61	-156.407
1623	2.44139	-1.40954	-1.02606	1052.64	-556.952
1624	2.64907	-0.964181	-1.02606	0	0
1625	2.77625	-0.489528	-1.02606	5428.57	-2872.26
1626	2.59808	0	-1.5	0	0
1627	2.55861	0.451151	-1.5	7602.66	-4022.57
1628	2.44139	0.888594	-1.5	1842.99	-975.127
1629	2.25	1.29904	-1.5	681.52	-360.593
1630	1.99024	1.67001	-1.5	299.34	-158.381
1631	1.67001	1.99024	-1.5	110.95	-58.7037
1632	1.29904	2.25	-1.5	41.36	-21.8836
1633	0.888594	2.44139	-1.5	17.32	-9.16402
1634	0.451151	2.55861	-1.5	9.2	-4.86772
1635	0	2.59808	-1.5	7.87	-4.16402
1636	-0.451151	2.55861	-1.5	12.75	-6.74603
1637	-0.888594	2.44139	-1.5	29.22	-15.4603
1638	-1.29904	2.25	-1.5	71.54	-37.8519
1639	-1.67001	1.99024	-1.5	173.41	-91.7513
1640	-1.99024	1.67001	-1.5	447.42	-236.73
1641	-2.25	1.29904	-1.5	1035.19	-547.72
1642	-2.44139	0.888594	-1.5	1061.79	-561.794
1643	-2.55861	0.451151	-1.5	621.6	-328.889
1644	-2.59808	0	-1.5	515.19	-272.587
1645	-2.55861	-0.451151	-1.5	621.6	-328.889
1646	-2.44139	-0.888594	-1.5	1061.79	-561.794
1647	-2.25	-1.29904	-1.5	1035.19	-547.72
1648	-1.99024	-1.67001	-1.5	447.42	-236.73
1649	-1.67001	-1.99024	-1.5	173.41	-91.7513
1650	-1.29904	-2.25	-1.5	71.54	-37.8519
1651	-0.888594	-2.44139	-1.5	29.22	-15.4603
1652	-0.451151	-2.55861	-1.5	12.75	-6.74603
1653	0	-2.59808	-1.5	7.87	-4.16402
1654	0.451151	-2.55861	-1.5	9.2	-4.86772
1655	0.888594	-2.44139	-1.5	17.32	-9.16402
1656	1.29904	-2.25	-1.5	41.36	-21.8836
1657	1.67001	-1.99024	-1.5	110.95	-58.7037
1658	1.99024	-1.67001	-1.5	299.34	-158.381
1659	2.25	-1.29904	-1.5	681.52	-360.593
1660	2.44139	-0.888594	-1.5	1842.99	-975.127
1661	2.55861	-0.451151	-1.5	7602.66	-4022.57
1662	2.29813	0	-1.92836	4315.35	-2283.25
1663	2.26322	0.399067	-1.92836	2868.49	-1517.72
1664	2.15954	0.786008	-1.92836	1274.53	-674.354
1665	1.99024	1.14907	-1.92836	646.54	-342.085
1666	1.76047	1.47721	-1.92836	337.45	-178.545
1667	1.47721	1.76047	-1.92836	166.52	-88.1058
1668	1.14907	1.99024	-1.92836	84.06	-44.4762
1669	0.786008	2.15954	-1.92836	46.23	-24.4603
1670	0.399067	2.26322	-1.92836	29.91	-15.8254
1671	0	2.29813	-1.92836	26.54	-14.0423
1672	-0.399067	2.26322	-1.92836	36.83	-19.4868
1673	-0.786008	2.15954	-1.92836	71.25	-37.6984
1674	-1.14907	1.99024	-1.92836	155.75	-82.4074
1675	-1.47721	1.76047	-1.92836	357.68	-189.249
1676	-1.76047	1.47721	-1.92836	1122.97	-594.164
1677	-1.99024	1.14907	-1.92836	0	0
1678	-2.15954	0.786008	-1.92836	0	0
1679	-2.26322	0.399067	-1.92836	1610.59	-852.164
1680	-2.29813	0	-1.92836	1270.11	-672.016
1681	-2.26322	-0.399067	-1.92836	1610.59	-852.164
1682	-2.15954	-0.786008	-1.92836	0	0
1683	-1.99024	-1.14907	-1.92836	0	0
1684	-1.76047	-1.47721	-1.92836	1122.97	-594.164
1685	-1.47721	-1.76047	-1.92836	357.68	-189.249
1686	-1.14907	-1.99024	-1.92836	155.75	-82.4074
1687	-0.786008	-2.15954	-1.92836	71.25	-37.6984
1688	-0.399067	-2.26322	-1.92836	36.83	-19.4868
1689	0	-2.29813	-1.92836	26.54	-14.0423
1690	0.399067	-2.26322	-1.92836	29.91	-15.8254
1691	0.786008	-2.15954	-1.92836	46.23	-24.4603
1692	1.14907	-1.99024	-1.92836	84.06	-44.4762
1693	1.47721	-1.76047	-1.92836	166.52	-88.1058
1694	1.76047	-1.47721	-1.92836	337.45	-178.545
1695	1.99024	-1.14907	-1.92836	646.54	-342.085
1696	2.15954	-0.786008	-1.92836	1274.53	-674.354
1697	2.26322	-0.399067	-1.92836	2868.49	-1517.72
1698	1.92836	0	-2.29813	2496.81	-1321.06
1699	1.89907	0.334857	-2.29813	2123.9	-1123.76
1700	1.81207	0.659539	-2.29813	1389.3	-735.079
1701	1.67001	0.964181	-2.29813	829.24	-438.751
1702	1.47721	1.23953	-2.29813	486.95	-257.646
1703	1.23953	1.47721	-2.29813	284.42	-150.487
1704	0.964181	1.67001	-2.29813	173.5	-91.7989
1705	0.659539	1.81207	-2.29813	110.79	-58.619
1706	0.334857	1.89907	-2.29813	79.1	-41.8519
1707	0	1.92836	-2.29813	71.21	-37.6772
1708	-0.334857	1.89907	-2.29813	89.05	-47.1164
1709	-0.659539	1.81207	-2.29813	146.43	-77.4762
1710	-0.964181	1.67001	-2.29813	271.16	-143.471
1711	-1.23953	1.47721	-2.29813	488.69	-258.566
1712	-1.47721	1.23953	-2.29813	966.54	-511.397
1713	-1.67001	0.964181	-2.29813	1938.41	-1025.61
1714	-1.81207	0.659539	-2.29813	2704.94	-1431.19
1715	-1.89907	0.334857	-2.29813	3365.03	-1780.44
1716	-1.92836	0	-2.29813	3872.7	-2049.05
1717	-1.89907	-0.334857	-2.29813	3365.03	-1780.44
1718	-1.81207	-0.659539	-2.29813	2704.94	-1431.19
1719	-1.67001	-0.964181	-2.29813	1938.41	-1025.61
1720	-1.47721	-1.23953	-2.29813	966.54	-511.397
1721	-1.23953	-1.47721	-2.29813	488.69	-258.566
1722	-0.964181	-1.67001	-2.29813	271.16	-143.471
1723	-0.659539	-1.81207	-2.29813	146.43	-77.4762
1724	-0.334857	-1.89907	-2.29813	89.05	-47.1164
1725	0	-1.92836	-2.29813	71.21	-37.6772
1726	0.334857	-1.89907	-2.29813	79.1	-41.8519
1727	0.659539	-1.81207	-2.29813	110.79	-58.619
1728	0.964181	-1.67001	-2.29813	173.5	-91.7989
1729	1.23953	-1.47721	-2.29813	284.42	-150.487
1730	1.47721	-1.23953	-2.29813	486.95	-257.646
1731	1.67001	-0.964181	-2.29813	829.24	-438.751
1732	1.81207	-0.659539	-2.29813	1389.3	-735.079
1733	1.89907	-0.334857	-2.29813	2123.9	-1123.76
1734	1.5	0	-2.59808	4629.34	-2449.39
1735	1.47721	0.260472	-2.59808	3853.38	-2038.83
1736	1.40954	0.51303	-2.59808	2404.34	-1272.14
1737	1.29904	0.75	-2.59808	1318.83	-697.794
1738	1.14907	0.964181	-2.59808	746.14	-394.783
1739	0.964181	1.14907	-2.59808	474.73	-251.18
1740	0.75	1.29904	-2.59808	326.34	-172.667
1741	0.51303	1.40954	-2.59808	235.88	-124.804
1742	0.260472	1.47721	-2.59808	184.25	-97.4868
1743	0	1.5	-2.59808	169.55	-89.709
1744	-0.260472	1.47721	-2.59808	195.48	-103.429
1745	-0.51303	1.40954	-2.59808	274.13	-145.042
1746	-0.75	1.29904	-2.59808	422.19	-223.381
1747	-0.964181	1.14907	-2.59808	600.61	-317.783
1748	-1.14907	0.964181	-2.59808	939.14	-496.899
1749	-1.29904	0.75	-2.59808	1681.34	-889.598
1750	-1.40954	0.51303	-2.59808	3100.9	-1640.69
1751	-1.47721	0.260472	-2.59808	4996.5	-2643.65
1752	-1.5	0	-2.59808	6010.32	-3180.06
1753	-1.47721	-0.260472	-2.59808	4996.5	-2643.65
1754	-1.40954	-0.51303	-2.59808	3100.9	-1640.69
1755	-1.29904	-0.75	-2.59808	1681.34	-889.598
1756	-1.14907	-0.964181	-2.59808	939.14	-496.899
1757	-0.964181	-1.14907	-2.59808	600.61	-317.783
1758	-0.75	-1.29904	-2.59808	422.19	-223.381
1759	-0.51303	-1.40954	-2.59808	274.13	-145.042
1760	-0.260472	-1.47721	-2.59808	195.48	-103.429
1761	0	-1.5	-2.59808	169.55	-89.709
1762	0.260472	-1.47721	-2.59808	184.25	-97.4868
1763	0.51303	-1.40954	-2.59808	235.88	-124.804
1764	0.75	-1.29904	-2.59808	326.34	-172.667
1765	0.964181	-1.14907	-2.59808	474.73	-251.18
1766	1.14907	-0.964181	-2.59808	746.14	-394.783
1767	1.29904	-0.75	-2.59808	1318.83	-697.794
1768	1.40954	-0.51303	-2.59808	2404.34	-1272.14
1769	1.47721	-0.260472	-2.59808	3853.38	-2038.83
1770	1.02606	0	-2.81908	0	0
1771	1.01047	0.178174	-2.81908	0	0
1772	0.964181	0.350933	-2.81908	0	0
1773	0.888594	0.51303	-2.81908	1922.19	-1017.03
1774	0.786008	0.659539	-2.81908	1077.14	-569.915
1775	0.659539	0.786008	-2.81908	704.48	-372.741
1776	0.51303	0.888594	-2.81908	530.37	-280.619
1777	0.350933	0.964181	-2.81908	432.12	-228.635
1778	0.178174	1.01047	-2.81908	374.89	-198.354
1779	0	1.02606	-2.81908	358.07	-189.455
1780	-0.178174	1.01047	-2.81908	387.34	-204.942
1781	-0.350933	0.964181	-2.81908	468.26	-247.757
1782	-0.51303	0.888594	-2.81908	587.54	-310.868
1783	-0.659539	0.786008	-2.81908	764.66	-404.582
1784	-0.786008	0.659539	-2.81908	1143.56	-605.058
1785	-0.888594	0.51303	-2.81908	1918.71	-1015.19
1786	-0.964181	0.350933	-2.81908	0	0
1787	-1.01047	0.178174	-2.81908	0	0
1788	-1.02606	0	-2.81908	0	0
1789	-1.01047	-0.178174	-2.81908	0	0
1790	-0.964181	-0.350933	-2.81908	0	0
1791	-0.888594	-0.51303	-2.81908	1918.71	-1015.19
1792	-0.786008	-0.659539	-2.81908	1143.56	-605.058
1793	-0.659539	-0.786008	-2.81908	764.66	-404.582
1794	-0.51303	-0.888594	-2.81908	587.54	-310.868
1795	-0.350933	-0.964181	-2.81908	468.26	-247.757
1796	-0.178174	-1.01047	-2.81908	387.34	-204.942
1797	0	-1.02606	-2.81908	358.07	-189.455
1798	0.178174	-1.01047	-2.81908	374.89	-198.354
1799	0.350933	-0.964181	-2.81908	432.12	-228.635
1800	0.51303	-0.888594	-2.81908	530.37	-280.619
1801	0.659539	-0.786008	-2.81908	704.48	-372.741
1802	0.786008	-0.659539	-2.81908	1077.14	-569.915
1803	0.888594	-0.51303	-2.81908	1922.19	-1017.03
1804	0.964181	-0.350933	-2.81908	0	0
1805	1.01047	-0.178174	-2.81908	0	0
1806	0.520945	0	-2.95442	1620.84	-857.587
1807	0.51303	0.090461	-2.95442	1542.96	-816.381
1808	0.489528	0.178174	-2.95442	1351.52	-715.09
1809	0.451151	0.260472	-2.95442	1130.44	-598.116
1810	0.399067	0.334857	-2.95442	940.82	-497.788
1811	0.334857	0.399067	-2.95442	803.18	-424.963
1812	0.260472	0.451151	-2.95442	711.98	-376.709
1813	0.178174	0.489528	-2.95442	654.06	-346.063
1814	0.090461	0.51303	-2.95442	621.37	-328.767
1815	0	0.520945	-2.95442	612.54	-324.095
1816	-0.090461	0.51303	-2.95442	627.57	-332.048
1817	-0.178174	0.489528	-2.95442	665.76	-352.254
1818	-0.260472	0.451151	-2.95442	732.66	-387.651
1819	-0.334857	0.399067	-2.95442	817.63	-432.608
1820	-0.399067	0.334857	-2.95442	954.37	-504.958
1821	-0.451151	0.260472	-2.95442	1144.65	-605.635
1822	-0.489528	0.178174	-2.95442	1365.81	-722.651
1823	-0.51303	0.090461	-2.95442	1556.32	-823.45
1824	-0.520945	0	-2.95442	1633.55	-864.312
1825	-0.51303	-0.090461	-2.95442	1556.32	-823.45
1826	-0.489528	-0.178174	-2.95442	1365.81	-722.651
1827	-0.451151	-0.260472	-2.95442	1144.65	-605.635
1828	-0.399067	-0.334857	-2.95442	954.37	-504.958
1829	-0.334857	-0.399067	-2.95442	817.63	-432.608
1830	-0.260472	-0.451151	-2.95442	732.66	-387.651
1831	-0.178174	-0.489528	-2.95442	665.76	-352.254
1832	-0.090461	-0.51303	-2.95442	627.57	-332.048
1833	0	-0.520945	-2.95442	612.54	-324.095
1834	0.090461	-0.51303	-2.95442	621.37	-328.767
1835	0.178174	-0.489528	-2.95442	654.06	-346.063
1836	0.260472	-0.451151	-2.95442	711.98	-376.709
1837	0.334857	-0.399067	-2.95442	803.18	-424.963
1838	0.399067	-0.334857	-2.95442	940.82	-497.788
1839	0.451151	-0.260472	-2.95442	1130.44	-598.116
1840	0.489528	-0.178174	-2.95442	1351.52	-715.09
1841	0.51303	-0.090461	-2.95442	1542.96	-816.381
1842	0	0	-3	713.35	-377.434
1843	0	0	3.5	-0.64	0.338624
1844	0.607769	0	3.44683	-0.71	0.375661
1845	0.598535	0.105538	3.44683	-0.71	0.375661
1846	0.571116	0.207869	3.44683	-0.7	0.37037
1847	0.526343	0.303884	3.44683	-0.69	0.365079
1848	0.465578	0.390666	3.44683	-0.68	0.359788
1849	0.390666	0.465578	3.44683	-0.67	0.354497
1850	0.303884	0.526343	3.44683	-0.66	0.349206
1851	0.207869	0.571116	3.44683	-0.65	0.343915
1852	0.105538	0.598535	3.44683	-0.64	0.338624
1853	0	0.607769	3.44683	-0.63	0.333333
1854	-0.105538	0.598535	3.44683	-0.62	0.328042
1855	-0.207869	0.571116	3.44683	-0.62	0.328042
1856	-0.303884	0.526343	3.44683	-0.61	0.322751
1857	-0.390666	0.465578	3.44683	-0.61	0.322751
1858	-0.465578	0.390666	3.44683	-0.61	0.322751
1859	-0.526343	0.303884	3.44683	-0.61	0.322751
1860	-0.571116	0.207869	3.44683	-0.61	0.322751
1861	-0.598535	0.105538	3.44683	-0.61	0.322751
1862	-0.607769	0	3.44683	-0.61	0.322751
1863	-0.598535	-0.105538	3.44683	-0.61	0.322751
1864	-0.571116	-0.207869	3.44683	-0.61	0.322751
1865	-0.526343	-0.303884	3.44683	-0.61	0.322751
1866	-0.465578	-0.390666	3.44683	-0.61	0.322751
1867	-0.390666	-0.465578	3.44683	-0.61	0.322751
1868	-0.303884	-0.526343	3.44683	-0.61	0.322751
1869	-0.207869	-0.571116	3.44683	-0.62	0.328042
1870	-0.105538	-0.598535	3.44683	-0.62	0.328042
1871	0	-0.607769	3.44683	-0.63	0.333333
1872	0.105538	-0.598535	3.44683	-0.64	0.338624
1873	0.207869	-0.571116	3.44683	-0.65	0.343915
1874	0.303884	-0.526343	3.44683	-0.66	0.349206
1875	0.390666	-0.465578	3.44683	-0.67	0.354497
1876	0.465578	-0.390666	3.44683	-0.68	0.359788
1877	0.526343	-0.303884	3.44683	-0.69	0.365079
1878	0.571116	-0.207869	3.44683	-0.7	0.37037
1879	0.598535	-0.105538	3.44683	-0.71	0.375661
1880	1.19707	0	3.28892	-0.83	0.439153
1881	1.17888	0.207869	3.28892	-0.83	0.439153
1882	1.12488	0.409422	3.28892	-0.82	0.433862
1883	1.03669	0.598535	3.28892	-0.8	0.42328
1884	0.917009	0.769462	3.28892	-0.77	0.407407
1885	0.769462	0.917009	3.28892	-0.74	0.391534
1886	0.598535	1.03669	3.28892	-0.72	0.380952
1887	0.409422	1.12488	3.28892	-0.69	0.365079
1888	0.207869	1.17888	3.28892	-0.67	0.354497
1889	0	1.19707	3.28892	-0.65	0.343915
1890	-0.207869	1.17888	3.28892	-0.64	0.338624
1891	-0.409422	1.12488	3.28892	-0.63	0.333333
1892	-0.598535	1.03669	3.28892	-0.62	0.328042
1893	-0.769462	0.917009	3.28892	-0.62	0.328042
1894	-0.917009	0.769462	3.28892	-0.62	0.328042
1895	-1.03669	0.598535	3.28892	-0.62	0.328042
1896	-1.12488	0.409422	3.28892	-0.62	0.328042
1897	-1.17888	0.207869	3.28892	-0.62	0.328042
1898	-1.19707	0	3.28892	-0.62	0.328042
1899	-1.17888	-0.207869	3.28892	-0.62	0.328042
1900	-1.12488	-0.409422	3.28892	-0.62	0.328042
1901	-1.03669	-0.598535	3.28892	-0.62	0.328042
1902	-0.917009	-0.769462	3.28892	-0.62	0.328042
1903	-0.769462	-0.917009	3.28892	-0.62	0.328042
1904	-0.598535	-1.03669	3.28892	-0.62	0.328042
1905	-0.409422	-1.12488	3.28892	-0.63	0.333333
1906	-0.207869	-1.17888	3.28892	-0.64	0.338624
1907	0	-1.19707	3.28892	-0.65	0.343915
1908	0.207869	-1.17888	3.28892	-0.67	0.354497
1909	0.409422	-1.12488	3.28892	-0.69	0.365079
1910	0.598535	-1.03669	3.28892	-0.72	0.380952
1911	0.769462	-0.917009	3.28892	-0.74	0.391534
1912	0.917009	-0.769462	3.28892	-0.77	0.407407
1913	1.03669	-0.598535	3.28892	-0.8	0.42328
1914	1.12488	-0.409422	3.28892	-0.82	0.433862
1915	1.17888	-0.207869	3.28892	-0.83	0.439153
1916	1.75	0	3.03109	-1.03	0.544974
1917	1.72341	0.303884	3.03109	-1.02	0.539683
1918	1.64446	0.598535	3.03109	-1	0.529101
1919	1.51554	0.875	3.03109	-0.96	0.507937
1920	1.34058	1.12488	3.03109	-0.91	0.481481
1921	1.12488	1.34058	3.03109	-0.86	0.455026
1922	0.875	1.51554	3.03109	-0.81	0.428571
1923	0.598535	1.64446	3.03109	-0.76	0.402116
1924	0.303884	1.72341	3.03109	-0.72	0.380952
1925	0	1.75	3.03109	-0.69	0.365079
1926	-0.303884	1.72341	3.03109	-0.67	0.354497
1927	-0.598535	1.64446	3.03109	-0.66	0.349206
1928	-0.875	1.51554	3.03109	-0.65	0.343915
1929	-1.12488	1.34058	3.03109	-0.65	0.343915
1930	-1.34058	1.12488	3.03109	-0.65	0.343915
1931	-1.51554	0.875	3.03109	-0.66	0.349206
1932	-1.64446	0.598535	3.03109	-0.66	0.349206
1933	-1.72341	0.303884	3.03109	-0.66	0.349206
1934	-1.75	0	3.03109	-0.66	0.349206
1935	-1.72341	-0.303884	3.03109	-0.66	0.349206
1936	-1.64446	-0.598535	3.03109	-0.66	0.349206
1937	-1.51554	-0.875	3.03109	-0.66	0.349206
1938	-1.34058	-1.12488	3.03109	-0.65	0.343915
1939	-1.12488	-1.34058	3.03109	-0.65	0.343915
1940	-0.875	-1.51554	3.03109	-0.65	0.343915
1941	-0.598535	-1.64446	3.03109	-0.66	0.349206
1942	-0.303884	-1.72341	3.03109	-0.67	0.354497
1943	0	-1.75	3.03109	-0.69	0.365079
1944	0.303884	-1.72341	3.03109	-0.72	0.380952
1945	0.598535	-1.64446	3.03109	-0.76	0.402116
1946	0.875	-1.51554	3.03109	-0.81	0.428571
1947	1.12488	-1.34058	3.03109	-0.86	0.455026
1948	1.34058	-1.12488	3.03109	-0.91	0.481481
1949	1.51554	-0.875	3.03109	-0.96	0.507937
1950	1.64446	-0.598535	3.03109	-1	0.529101
1951	1.72341	-0.303884	3.03109	-1.02	0.539683
1952	2.24976	0	2.68116	-1.26	0.666667
1953	2.21558	0.390666	2.68116	-1.25	0.661376
1954	2.11408	0.769462	2.68116	-1.22	0.645503
1955	1.94835	1.12488	2.68116	-1.17	0.619048
1956	1.72341	1.44612	2.68116	-1.1	0.582011
1957	1.44612	1.72341	2.68116	-1.02	0.539683
1958	1.12488	1.94835	2.68116	-0.93	0.492063
1959	0.769462	2.11408	2.68116	-0.85	0.449735
1960	0.390666	2.21558	2.68116	-0.79	0.417989
1961	0	2.24976	2.68116	-0.75	0.396825
1962	-0.390666	2.21558	2.68116	-0.72	0.380952
1963	-0.769462	2.11408	2.68116	-0.71	0.375661
1964	-1.12488	1.94835	2.68116	-0.71	0.375661
1965	-1.44612	1.72341	2.68116	-0.71	0.375661
1966	-1.72341	1.44612	2.68116	-0.72	0.380952
1967	-1.94835	1.12488	2.68116	-0.73	0.386243
1968	-2.11408	0.769462	2.68116	-0.74	0.391534
1969	-2.21558	0.390666	2.68116	-0.74	0.391534
1970	-2.24976	0	2.68116	-0.74	0.391534
1971	-2.21558	-0.390666	2.68116	-0.74	0.391534
1972	-2.11408	-0.769462	2.68116	-0.74	0.391534
1973	-1.94835	-1.12488	2.68116	-0.73	0.386243
1974	-1.72341	-1.44612	2.68116	-0.72	0.380952
1975	-1.44612	-1.72341	2.68116	-0.71	0.375661
1976	-1.12488	-1.94835	2.68116	-0.71	0.375661
1977	-0.769462	-2.11408	2.68116	-0.71	0.375661
1978	-0.390666	-2.21558	2.68116	-0.72	0.380952
1979	0	-2.24976	2.68116	-0.75	0.396825
1980	0.390666	-2.21558	2.68116	-0.79	0.417989
1981	0.769462	-2.11408	2.68116	-0.85	0.449735
1982	1.12488	-1.94835	2.68116	-0.93	0.492063
1983	1.44612	-1.72341	2.68116	-1.02	0.539683
1984	1.72341	-1.44612	2.68116	-1.1	0.582011
1985	1.94835	-1.12488	2.68116	-1.17	0.619048
1986	2.11408	-0.769462	2.68116	-1.22	0.645503
1987	2.21558	-0.390666	2.68116	-1.25	0.661376
1988	2.68116	0	2.24976	-1.09	0.57672
1989	2.64042	0.465578	2.24976	-1.09	0.57672
1990	2.51946	0.917009	2.24976	-1.12	0.592593
1991	2.32195	1.34058	2.24976	-1.18	0.624339
1992	2.05388	1.72341	2.24976	-1.21	0.640212
1993	1.72341	2.05388	2.24976	-1.18	0.624339
1994	1.34058	2.32195	2.24976	-1.09	0.57672
1995	0.917009	2.51946	2.24976	-0.98	0.518519
1996	0.465578	2.64042	2.24976	-0.89	0.470899
1997	0	2.68116	2.24976	-0.83	0.439153
1998	-0.465578	2.64042	2.24976	-0.8	0.42328
1999	-0.917009	2.51946	2.24976	-0.79	0.417989
[truncated: 4,755 more rows]

## Sheet: MIF(QM,Br)
Grid point index	x	y	z	complextion energy (corrected) [kcal/mol]	normalized energy [-]
1	0	0	2	33.96	-14.4511
2	0.347296	0	1.96962	33.71	-14.3447
3	0.34202	0.060307	1.96962	33.72	-14.3489
4	0.326352	0.118782	1.96962	33.73	-14.3532
5	0.300767	0.173648	1.96962	33.75	-14.3617
6	0.266044	0.223238	1.96962	33.78	-14.3745
7	0.223238	0.266044	1.96962	33.82	-14.3915
8	0.173648	0.300767	1.96962	33.86	-14.4085
9	0.118782	0.326352	1.96962	33.89	-14.4213
10	0.060307	0.34202	1.96962	33.93	-14.4383
11	0	0.347296	1.96962	33.96	-14.4511
12	-0.060307	0.34202	1.96962	33.98	-14.4596
13	-0.118782	0.326352	1.96962	33.99	-14.4638
14	-0.173648	0.300767	1.96962	34	-14.4681
15	-0.223238	0.266044	1.96962	33.99	-14.4638
16	-0.266044	0.223238	1.96962	33.99	-14.4638
17	-0.300767	0.173648	1.96962	33.98	-14.4596
18	-0.326352	0.118782	1.96962	33.97	-14.4553
19	-0.34202	0.060307	1.96962	33.96	-14.4511
20	-0.347296	0	1.96962	33.96	-14.4511
21	-0.34202	-0.060307	1.96962	33.96	-14.4511
22	-0.326352	-0.118782	1.96962	33.97	-14.4553
23	-0.300767	-0.173648	1.96962	33.98	-14.4596
24	-0.266044	-0.223238	1.96962	33.99	-14.4638
25	-0.223238	-0.266044	1.96962	33.99	-14.4638
26	-0.173648	-0.300767	1.96962	34	-14.4681
27	-0.118782	-0.326352	1.96962	33.99	-14.4638
28	-0.060307	-0.34202	1.96962	33.98	-14.4596
29	0	-0.347296	1.96962	33.96	-14.4511
30	0.060307	-0.34202	1.96962	33.93	-14.4383
31	0.118782	-0.326352	1.96962	33.89	-14.4213
32	0.173648	-0.300767	1.96962	33.86	-14.4085
33	0.223238	-0.266044	1.96962	33.82	-14.3915
34	0.266044	-0.223238	1.96962	33.78	-14.3745
35	0.300767	-0.173648	1.96962	33.75	-14.3617
36	0.326352	-0.118782	1.96962	33.73	-14.3532
37	0.34202	-0.060307	1.96962	33.72	-14.3489
38	0.68404	0	1.87939	33.52	-14.2638
39	0.673648	0.118782	1.87939	33.52	-14.2638
40	0.642788	0.233956	1.87939	33.51	-14.2596
41	0.592396	0.34202	1.87939	33.5	-14.2553
42	0.524005	0.439693	1.87939	33.51	-14.2596
43	0.439693	0.524005	1.87939	33.53	-14.2681
44	0.34202	0.592396	1.87939	33.57	-14.2851
45	0.233956	0.642788	1.87939	33.62	-14.3064
46	0.118782	0.673648	1.87939	33.67	-14.3277
47	0	0.68404	1.87939	33.72	-14.3489
48	-0.118782	0.673648	1.87939	33.76	-14.366
49	-0.233956	0.642788	1.87939	33.77	-14.3702
50	-0.34202	0.592396	1.87939	33.77	-14.3702
51	-0.439693	0.524005	1.87939	33.75	-14.3617
52	-0.524005	0.439693	1.87939	33.73	-14.3532
53	-0.592396	0.34202	1.87939	33.7	-14.3404
54	-0.642788	0.233956	1.87939	33.67	-14.3277
55	-0.673648	0.118782	1.87939	33.65	-14.3191
56	-0.68404	0	1.87939	33.65	-14.3191
57	-0.673648	-0.118782	1.87939	33.65	-14.3191
58	-0.642788	-0.233956	1.87939	33.67	-14.3277
59	-0.592396	-0.34202	1.87939	33.7	-14.3404
60	-0.524005	-0.439693	1.87939	33.73	-14.3532
61	-0.439693	-0.524005	1.87939	33.75	-14.3617
62	-0.34202	-0.592396	1.87939	33.77	-14.3702
63	-0.233956	-0.642788	1.87939	33.77	-14.3702
64	-0.118782	-0.673648	1.87939	33.76	-14.366
65	0	-0.68404	1.87939	33.72	-14.3489
66	0.118782	-0.673648	1.87939	33.67	-14.3277
67	0.233956	-0.642788	1.87939	33.62	-14.3064
68	0.34202	-0.592396	1.87939	33.57	-14.2851
69	0.439693	-0.524005	1.87939	33.53	-14.2681
70	0.524005	-0.439693	1.87939	33.51	-14.2596
71	0.592396	-0.34202	1.87939	33.5	-14.2553
72	0.642788	-0.233956	1.87939	33.51	-14.2596
73	0.673648	-0.118782	1.87939	33.52	-14.2638
74	1	0	1.73205	34.26	-14.5787
75	0.984808	0.173648	1.73205	34.19	-14.5489
76	0.939693	0.34202	1.73205	34	-14.4681
77	0.866025	0.5	1.73205	33.77	-14.3702
78	0.766044	0.642788	1.73205	33.55	-14.2766
79	0.642788	0.766044	1.73205	33.4	-14.2128
80	0.5	0.866025	1.73205	33.34	-14.1872
81	0.34202	0.939693	1.73205	33.34	-14.1872
82	0.173648	0.984808	1.73205	33.39	-14.2085
83	0	1	1.73205	33.44	-14.2298
84	-0.173648	0.984808	1.73205	33.46	-14.2383
85	-0.34202	0.939693	1.73205	33.45	-14.234
86	-0.5	0.866025	1.73205	33.41	-14.217
87	-0.642788	0.766044	1.73205	33.35	-14.1915
88	-0.766044	0.642788	1.73205	33.27	-14.1574
89	-0.866025	0.5	1.73205	33.19	-14.1234
90	-0.939693	0.34202	1.73205	33.13	-14.0979
91	-0.984808	0.173648	1.73205	33.09	-14.0809
92	-1	0	1.73205	33.07	-14.0723
93	-0.984808	-0.173648	1.73205	33.09	-14.0809
94	-0.939693	-0.34202	1.73205	33.13	-14.0979
95	-0.866025	-0.5	1.73205	33.19	-14.1234
96	-0.766044	-0.642788	1.73205	33.27	-14.1574
97	-0.642788	-0.766044	1.73205	33.35	-14.1915
98	-0.5	-0.866025	1.73205	33.41	-14.217
99	-0.34202	-0.939693	1.73205	33.45	-14.234
100	-0.173648	-0.984808	1.73205	33.46	-14.2383
101	0	-1	1.73205	33.44	-14.2298
102	0.173648	-0.984808	1.73205	33.39	-14.2085
103	0.34202	-0.939693	1.73205	33.34	-14.1872
104	0.5	-0.866025	1.73205	33.34	-14.1872
105	0.642788	-0.766044	1.73205	33.4	-14.2128
106	0.766044	-0.642788	1.73205	33.55	-14.2766
107	0.866025	-0.5	1.73205	33.77	-14.3702
108	0.939693	-0.34202	1.73205	34	-14.4681
109	0.984808	-0.173648	1.73205	34.19	-14.5489
110	1.28557	0	1.53209	38.41	-16.3447
111	1.26604	0.223238	1.53209	38.07	-16.2
112	1.20805	0.439693	1.53209	37.17	-15.817
113	1.11334	0.642788	1.53209	35.99	-15.3149
114	0.984808	0.826352	1.53209	34.85	-14.8298
115	0.826352	0.984808	1.53209	34	-14.4681
116	0.642788	1.11334	1.53209	33.49	-14.2511
117	0.439693	1.20805	1.53209	33.28	-14.1617
118	0.223238	1.26604	1.53209	33.23	-14.1404
119	0	1.28557	1.53209	33.25	-14.1489
120	-0.223238	1.26604	1.53209	33.24	-14.1447
121	-0.439693	1.20805	1.53209	33.18	-14.1191
122	-0.642788	1.11334	1.53209	33.08	-14.0766
123	-0.826352	0.984808	1.53209	32.94	-14.017
124	-0.984808	0.826352	1.53209	32.79	-13.9532
125	-1.11334	0.642788	1.53209	32.66	-13.8979
126	-1.20805	0.439693	1.53209	32.55	-13.8511
127	-1.26604	0.223238	1.53209	32.48	-13.8213
128	-1.28557	0	1.53209	32.45	-13.8085
129	-1.26604	-0.223238	1.53209	32.48	-13.8213
130	-1.20805	-0.439693	1.53209	32.55	-13.8511
131	-1.11334	-0.642788	1.53209	32.66	-13.8979
132	-0.984808	-0.826352	1.53209	32.79	-13.9532
133	-0.826352	-0.984808	1.53209	32.94	-14.017
134	-0.642788	-1.11334	1.53209	33.08	-14.0766
135	-0.439693	-1.20805	1.53209	33.18	-14.1191
136	-0.223238	-1.26604	1.53209	33.24	-14.1447
137	0	-1.28557	1.53209	33.25	-14.1489
138	0.223238	-1.26604	1.53209	33.23	-14.1404
139	0.439693	-1.20805	1.53209	33.28	-14.1617
140	0.642788	-1.11334	1.53209	33.49	-14.2511
141	0.826352	-0.984808	1.53209	34	-14.4681
142	0.984808	-0.826352	1.53209	34.85	-14.8298
143	1.11334	-0.642788	1.53209	35.99	-15.3149
144	1.20805	-0.439693	1.53209	37.17	-15.817
145	1.26604	-0.223238	1.53209	38.07	-16.2
146	1.53209	0	1.28557	52.53	-22.3532
147	1.50881	0.266044	1.28557	51.32	-21.8383
148	1.43969	0.524005	1.28557	48.04	-20.4426
149	1.32683	0.766044	1.28557	43.71	-18.6
150	1.17365	0.984808	1.28557	39.57	-16.8383
151	0.984808	1.17365	1.28557	36.47	-15.5191
152	0.766044	1.32683	1.28557	34.63	-14.7362
153	0.524005	1.43969	1.28557	33.76	-14.366
154	0.266044	1.50881	1.28557	33.45	-14.234
155	0	1.53209	1.28557	33.36	-14.1957
156	-0.266044	1.50881	1.28557	33.3	-14.1702
157	-0.524005	1.43969	1.28557	33.2	-14.1277
158	-0.766044	1.32683	1.28557	33.05	-14.0638
159	-0.984808	1.17365	1.28557	32.87	-13.9872
160	-1.17365	0.984808	1.28557	32.69	-13.9106
161	-1.32683	0.766044	1.28557	32.53	-13.8426
162	-1.43969	0.524005	1.28557	32.41	-13.7915
163	-1.50881	0.266044	1.28557	32.33	-13.7574
164	-1.53209	0	1.28557	32.3	-13.7447
165	-1.50881	-0.266044	1.28557	32.33	-13.7574
166	-1.43969	-0.524005	1.28557	32.41	-13.7915
167	-1.32683	-0.766044	1.28557	32.53	-13.8426
168	-1.17365	-0.984808	1.28557	32.69	-13.9106
169	-0.984808	-1.17365	1.28557	32.87	-13.9872
170	-0.766044	-1.32683	1.28557	33.05	-14.0638
171	-0.524005	-1.43969	1.28557	33.2	-14.1277
172	-0.266044	-1.50881	1.28557	33.3	-14.1702
173	0	-1.53209	1.28557	33.36	-14.1957
174	0.266044	-1.50881	1.28557	33.45	-14.234
175	0.524005	-1.43969	1.28557	33.76	-14.366
176	0.766044	-1.32683	1.28557	34.63	-14.7362
177	0.984808	-1.17365	1.28557	36.47	-15.5191
178	1.17365	-0.984808	1.28557	39.57	-16.8383
179	1.32683	-0.766044	1.28557	43.71	-18.6
180	1.43969	-0.524005	1.28557	48.04	-20.4426
181	1.50881	-0.266044	1.28557	51.32	-21.8383
182	1.73205	0	1	92.95	-39.5532
183	1.70574	0.300767	1	89.21	-37.9617
184	1.62759	0.592396	1	78.97	-33.6043
185	1.5	0.866025	1	65.36	-27.8128
186	1.32683	1.11334	1	52.49	-22.3362
187	1.11334	1.32683	1	43.19	-18.3787
188	0.866025	1.5	1	37.85	-16.1064
189	0.592396	1.62759	1	35.36	-15.0468
190	0.300767	1.70574	1	34.41	-14.6426
191	0	1.73205	1	34.11	-14.5149
192	-0.300767	1.70574	1	34.02	-14.4766
193	-0.592396	1.62759	1	33.96	-14.4511
194	-0.866025	1.5	1	33.91	-14.4298
195	-1.11334	1.32683	1	33.89	-14.4213
196	-1.32683	1.11334	1	33.91	-14.4298
197	-1.5	0.866025	1	33.95	-14.4468
198	-1.62759	0.592396	1	33.98	-14.4596
199	-1.70574	0.300767	1	33.97	-14.4553
200	-1.73205	0	1	33.97	-14.4553
201	-1.70574	-0.300767	1	33.97	-14.4553
202	-1.62759	-0.592396	1	33.98	-14.4596
203	-1.5	-0.866025	1	33.95	-14.4468
204	-1.32683	-1.11334	1	33.91	-14.4298
205	-1.11334	-1.32683	1	33.89	-14.4213
206	-0.866025	-1.5	1	33.91	-14.4298
207	-0.592396	-1.62759	1	33.96	-14.4511
208	-0.300767	-1.70574	1	34.02	-14.4766
209	0	-1.73205	1	34.11	-14.5149
210	0.300767	-1.70574	1	34.41	-14.6426
211	0.592396	-1.62759	1	35.36	-15.0468
212	0.866025	-1.5	1	37.85	-16.1064
213	1.11334	-1.32683	1	43.19	-18.3787
214	1.32683	-1.11334	1	52.49	-22.3362
215	1.5	-0.866025	1	65.36	-27.8128
216	1.62759	-0.592396	1	78.97	-33.6043
217	1.70574	-0.300767	1	89.21	-37.9617
218	1.87939	0	0.68404	195.64	-83.2511
219	1.85083	0.326352	0.68404	185.89	-79.1021
220	1.76604	0.642788	0.68404	157.93	-67.2043
221	1.62759	0.939693	0.68404	119.32	-50.7745
222	1.43969	1.20805	0.68404	83.29	-35.4426
223	1.20805	1.43969	0.68404	58.55	-24.9149
224	0.939693	1.62759	0.68404	45.12	-19.2
225	0.642788	1.76604	0.68404	39.07	-16.6255
226	0.326352	1.85083	0.68404	36.78	-15.6511
227	0	1.87939	0.68404	36.09	-15.3574
228	-0.326352	1.85083	0.68404	36.03	-15.3319
229	-0.642788	1.76604	0.68404	36.3	-15.4468
230	-0.939693	1.62759	0.68404	36.86	-15.6851
231	-1.20805	1.43969	0.68404	37.72	-16.0511
232	-1.43969	1.20805	0.68404	38.78	-16.5021
233	-1.62759	0.939693	0.68404	39.8	-16.9362
234	-1.76604	0.642788	0.68404	40.53	-17.2468
235	-1.85083	0.326352	0.68404	40.91	-17.4085
236	-1.87939	0	0.68404	41.01	-17.4511
237	-1.85083	-0.326352	0.68404	40.91	-17.4085
238	-1.76604	-0.642788	0.68404	40.53	-17.2468
239	-1.62759	-0.939693	0.68404	39.8	-16.9362
240	-1.43969	-1.20805	0.68404	38.78	-16.5021
241	-1.20805	-1.43969	0.68404	37.72	-16.0511
242	-0.939693	-1.62759	0.68404	36.86	-15.6851
243	-0.642788	-1.76604	0.68404	36.3	-15.4468
244	-0.326352	-1.85083	0.68404	36.03	-15.3319
245	0	-1.87939	0.68404	36.09	-15.3574
246	0.326352	-1.85083	0.68404	36.78	-15.6511
247	0.642788	-1.76604	0.68404	39.07	-16.6255
248	0.939693	-1.62759	0.68404	45.12	-19.2
249	1.20805	-1.43969	0.68404	58.55	-24.9149
250	1.43969	-1.20805	0.68404	83.29	-35.4426
251	1.62759	-0.939693	0.68404	119.32	-50.7745
252	1.76604	-0.642788	0.68404	157.93	-67.2043
253	1.85083	-0.326352	0.68404	185.89	-79.1021
254	1.96962	0	0.347296	413.77	-176.072
255	1.93969	0.34202	0.347296	399.89	-170.166
256	1.85083	0.673648	0.347296	342.31	-145.664
257	1.70574	0.984808	0.347296	243.01	-103.409
258	1.50881	1.26604	0.347296	148.81	-63.3234
259	1.26604	1.50881	0.347296	89.52	-38.0936
260	0.984808	1.70574	0.347296	59.65	-25.383
261	0.673648	1.85083	0.347296	46.69	-19.8681
262	0.34202	1.93969	0.347296	41.82	-17.7957
263	0	1.96962	0.347296	40.4	-17.1915
264	-0.34202	1.93969	0.347296	40.6	-17.2766
265	-0.673648	1.85083	0.347296	41.97	-17.8596
266	-0.984808	1.70574	0.347296	44.58	-18.9702
267	-1.26604	1.50881	0.347296	48.43	-20.6085
268	-1.50881	1.26604	0.347296	53.03	-22.566
269	-1.70574	0.984808	0.347296	57.35	-24.4043
270	-1.85083	0.673648	0.347296	60.39	-25.6979
271	-1.93969	0.34202	0.347296	61.91	-26.3447
272	-1.96962	0	0.347296	62.33	-26.5234
273	-1.93969	-0.34202	0.347296	61.91	-26.3447
274	-1.85083	-0.673648	0.347296	60.39	-25.6979
275	-1.70574	-0.984808	0.347296	57.35	-24.4043
276	-1.50881	-1.26604	0.347296	53.03	-22.566
277	-1.26604	-1.50881	0.347296	48.43	-20.6085
278	-0.984808	-1.70574	0.347296	44.58	-18.9702
279	-0.673648	-1.85083	0.347296	41.97	-17.8596
280	-0.34202	-1.93969	0.347296	40.6	-17.2766
281	0	-1.96962	0.347296	40.4	-17.1915
282	0.34202	-1.93969	0.347296	41.82	-17.7957
283	0.673648	-1.85083	0.347296	46.69	-19.8681
284	0.984808	-1.70574	0.347296	59.65	-25.383
285	1.26604	-1.50881	0.347296	89.52	-38.0936
286	1.50881	-1.26604	0.347296	148.81	-63.3234
287	1.70574	-0.984808	0.347296	243.01	-103.409
288	1.85083	-0.673648	0.347296	342.31	-145.664
289	1.93969	-0.34202	0.347296	399.89	-170.166
290	2	0	0	811.41	-345.281
291	1.96962	0.347296	0	812.1	-345.574
292	1.87939	0.68404	0	730.76	-310.962
293	1.73205	1	0	494.97	-210.626
294	1.53209	1.28557	0	269.87	-114.838
295	1.28557	1.53209	0	144.66	-61.5574
296	1	1.73205	0	86.4	-36.766
297	0.68404	1.87939	0	61.47	-26.1574
298	0.347296	1.96962	0	51.89	-22.0809
299	0	2	0	49.16	-20.9191
300	-0.347296	1.96962	0	50.19	-21.3574
301	-0.68404	1.87939	0	54.54	-23.2085
302	-1	1.73205	0	62.79	-26.7191
303	-1.28557	1.53209	0	75.16	-31.983
304	-1.53209	1.28557	0	90.21	-38.3872
305	-1.73205	1	0	104.33	-44.3957
306	-1.87939	0.68404	0	113.92	-48.4766
307	-1.96962	0.347296	0	118.31	-50.3447
308	-2	0	0	119.37	-50.7957
309	-1.96962	-0.347296	0	118.31	-50.3447
310	-1.87939	-0.68404	0	113.92	-48.4766
311	-1.73205	-1	0	104.33	-44.3957
312	-1.53209	-1.28557	0	90.21	-38.3872
313	-1.28557	-1.53209	0	75.16	-31.983
314	-1	-1.73205	0	62.79	-26.7191
315	-0.68404	-1.87939	0	54.54	-23.2085
316	-0.347296	-1.96962	0	50.19	-21.3574
317	0	-2	0	49.16	-20.9191
318	0.347296	-1.96962	0	51.89	-22.0809
319	0.68404	-1.87939	0	61.47	-26.1574
320	1	-1.73205	0	86.4	-36.766
321	1.28557	-1.53209	0	144.66	-61.5574
322	1.53209	-1.28557	0	269.87	-114.838
323	1.73205	-1	0	494.97	-210.626
324	1.87939	-0.68404	0	730.76	-310.962
325	1.96962	-0.347296	0	812.1	-345.574
326	1.96962	0	-0.347296	1863.91	-793.153
327	1.93969	0.34202	-0.347296	1740.79	-740.762
328	1.85083	0.673648	-0.347296	1421.76	-605.004
329	1.70574	0.984808	-0.347296	852.13	-362.609
330	1.50881	1.26604	-0.347296	441.85	-188.021
331	1.26604	1.50881	-0.347296	231.35	-98.4468
332	0.984808	1.70574	-0.347296	133.05	-56.617
333	0.673648	1.85083	-0.347296	89.51	-38.0894
334	0.34202	1.93969	-0.347296	71.77	-30.5404
335	0	1.96962	-0.347296	66.62	-28.3489
336	-0.34202	1.93969	-0.347296	69.6	-29.617
337	-0.673648	1.85083	-0.347296	80.88	-34.417
338	-0.984808	1.70574	-0.347296	102.67	-43.6894
339	-1.26604	1.50881	-0.347296	136.6	-58.1277
340	-1.50881	1.26604	-0.347296	179.73	-76.4809
341	-1.70574	0.984808	-0.347296	221.09	-94.0809
342	-1.85083	0.673648	-0.347296	247.45	-105.298
343	-1.93969	0.34202	-0.347296	257.37	-109.519
344	-1.96962	0	-0.347296	259.15	-110.277
345	-1.93969	-0.34202	-0.347296	257.37	-109.519
346	-1.85083	-0.673648	-0.347296	247.45	-105.298
347	-1.70574	-0.984808	-0.347296	221.09	-94.0809
348	-1.50881	-1.26604	-0.347296	179.73	-76.4809
349	-1.26604	-1.50881	-0.347296	136.6	-58.1277
350	-0.984808	-1.70574	-0.347296	102.67	-43.6894
351	-0.673648	-1.85083	-0.347296	80.88	-34.417
352	-0.34202	-1.93969	-0.347296	69.6	-29.617
353	0	-1.96962	-0.347296	66.62	-28.3489
354	0.34202	-1.93969	-0.347296	71.77	-30.5404
355	0.673648	-1.85083	-0.347296	89.51	-38.0894
356	0.984808	-1.70574	-0.347296	133.05	-56.617
357	1.26604	-1.50881	-0.347296	231.35	-98.4468
358	1.50881	-1.26604	-0.347296	441.85	-188.021
359	1.70574	-0.984808	-0.347296	852.13	-362.609
360	1.85083	-0.673648	-0.347296	1421.76	-605.004
361	1.93969	-0.34202	-0.347296	1740.79	-740.762
362	1.87939	0	-0.68404	3950.41	-1681.03
363	1.85083	0.326352	-0.68404	3142.09	-1337.06
364	1.76604	0.642788	-0.68404	1990.84	-847.166
365	1.62759	0.939693	-0.68404	1099.08	-467.694
366	1.43969	1.20805	-0.68404	616.34	-262.272
367	1.20805	1.43969	-0.68404	357.71	-152.217
368	0.939693	1.62759	-0.68404	212.36	-90.366
369	0.642788	1.76604	-0.68404	141.87	-60.3702
370	0.326352	1.85083	-0.68404	110.82	-47.1574
371	0	1.87939	-0.68404	101.43	-43.1617
372	-0.326352	1.85083	-0.68404	108.18	-46.034
373	-0.642788	1.76604	-0.68404	133.03	-56.6085
374	-0.939693	1.62759	-0.68404	182.3	-77.5745
375	-1.20805	1.43969	-0.68404	263.18	-111.991
376	-1.43969	1.20805	-0.68404	374.19	-159.23
377	-1.62759	0.939693	-0.68404	485.07	-206.413
378	-1.76604	0.642788	-0.68404	549.5	-233.83
379	-1.85083	0.326352	-0.68404	553.87	-235.689
380	-1.87939	0	-0.68404	548.17	-233.264
381	-1.85083	-0.326352	-0.68404	553.87	-235.689
382	-1.76604	-0.642788	-0.68404	549.5	-233.83
383	-1.62759	-0.939693	-0.68404	485.07	-206.413
384	-1.43969	-1.20805	-0.68404	374.19	-159.23
385	-1.20805	-1.43969	-0.68404	263.18	-111.991
386	-0.939693	-1.62759	-0.68404	182.3	-77.5745
387	-0.642788	-1.76604	-0.68404	133.03	-56.6085
388	-0.326352	-1.85083	-0.68404	108.18	-46.034
389	0	-1.87939	-0.68404	101.43	-43.1617
390	0.326352	-1.85083	-0.68404	110.82	-47.1574
391	0.642788	-1.76604	-0.68404	141.87	-60.3702
392	0.939693	-1.62759	-0.68404	212.36	-90.366
393	1.20805	-1.43969	-0.68404	357.71	-152.217
394	1.43969	-1.20805	-0.68404	616.34	-262.272
395	1.62759	-0.939693	-0.68404	1099.08	-467.694
396	1.76604	-0.642788	-0.68404	1990.84	-847.166
397	1.85083	-0.326352	-0.68404	3142.09	-1337.06
398	1.73205	0	-1	0	0
399	1.70574	0.300767	-1	4277.25	-1820.11
400	1.62759	0.592396	-1	2377.59	-1011.74
401	1.5	0.866025	-1	1323.47	-563.179
402	1.32683	1.11334	-1	0	0
403	1.11334	1.32683	-1	508.08	-216.204
404	0.866025	1.5	-1	335.89	-142.932
405	0.592396	1.62759	-1	235.82	-100.349
406	0.300767	1.70574	-1	186.9	-79.5319
407	0	1.73205	-1	171.36	-72.9191
408	-0.300767	1.70574	-1	184.26	-78.4085
409	-0.592396	1.62759	-1	230.71	-98.1745
410	-0.866025	1.5	-1	322.76	-137.345
411	-1.11334	1.32683	-1	473.83	-201.63
412	-1.32683	1.11334	-1	702.51	-298.94
413	-1.5	0.866025	-1	997.12	-424.306
414	-1.62759	0.592396	-1	1185.87	-504.626
415	-1.70574	0.300767	-1	1248.22	-531.157
416	-1.73205	0	-1	1270.7	-540.723
417	-1.70574	-0.300767	-1	1248.22	-531.157
418	-1.62759	-0.592396	-1	1185.87	-504.626
419	-1.5	-0.866025	-1	997.12	-424.306
420	-1.32683	-1.11334	-1	702.51	-298.94
421	-1.11334	-1.32683	-1	473.83	-201.63
422	-0.866025	-1.5	-1	322.76	-137.345
423	-0.592396	-1.62759	-1	230.71	-98.1745
424	-0.300767	-1.70574	-1	184.26	-78.4085
425	0	-1.73205	-1	171.36	-72.9191
426	0.300767	-1.70574	-1	186.9	-79.5319
427	0.592396	-1.62759	-1	235.82	-100.349
428	0.866025	-1.5	-1	335.89	-142.932
429	1.11334	-1.32683	-1	508.08	-216.204
430	1.32683	-1.11334	-1	0	0
431	1.5	-0.866025	-1	1323.47	-563.179
432	1.62759	-0.592396	-1	2377.59	-1011.74
433	1.70574	-0.300767	-1	4277.25	-1820.11
434	1.53209	0	-1.28557	6636.03	-2823.84
435	1.50881	0.266044	-1.28557	5387.04	-2292.36
436	1.43969	0.524005	-1.28557	3440.26	-1463.94
437	1.32683	0.766044	-1.28557	1988.46	-846.153
438	1.17365	0.984808	-1.28557	1157.55	-492.574
439	0.984808	1.17365	-1.28557	699.03	-297.46
440	0.766044	1.32683	-1.28557	487.73	-207.545
441	0.524005	1.43969	-1.28557	383.93	-163.374
442	0.266044	1.50881	-1.28557	327.81	-139.494
443	0	1.53209	-1.28557	309.31	-131.621
444	-0.266044	1.50881	-1.28557	331.39	-141.017
445	-0.524005	1.43969	-1.28557	402.69	-171.357
446	-0.766044	1.32683	-1.28557	532.91	-226.77
447	-0.984808	1.17365	-1.28557	764.15	-325.17
448	-1.17365	0.984808	-1.28557	1242.46	-528.706
449	-1.32683	0.766044	-1.28557	2013.92	-856.987
450	-1.43969	0.524005	-1.28557	2793.54	-1188.74
451	-1.50881	0.266044	-1.28557	3447.02	-1466.82
452	-1.53209	0	-1.28557	3768.97	-1603.82
453	-1.50881	-0.266044	-1.28557	3447.02	-1466.82
454	-1.43969	-0.524005	-1.28557	2793.54	-1188.74
455	-1.32683	-0.766044	-1.28557	2013.92	-856.987
456	-1.17365	-0.984808	-1.28557	1242.46	-528.706
457	-0.984808	-1.17365	-1.28557	764.15	-325.17
458	-0.766044	-1.32683	-1.28557	532.91	-226.77
459	-0.524005	-1.43969	-1.28557	402.69	-171.357
460	-0.266044	-1.50881	-1.28557	331.39	-141.017
461	0	-1.53209	-1.28557	309.31	-131.621
462	0.266044	-1.50881	-1.28557	327.81	-139.494
463	0.524005	-1.43969	-1.28557	383.93	-163.374
464	0.766044	-1.32683	-1.28557	487.73	-207.545
465	0.984808	-1.17365	-1.28557	699.03	-297.46
466	1.17365	-0.984808	-1.28557	1157.55	-492.574
467	1.32683	-0.766044	-1.28557	1988.46	-846.153
468	1.43969	-0.524005	-1.28557	3440.26	-1463.94
469	1.50881	-0.266044	-1.28557	5387.04	-2292.36
470	1.28557	0	-1.53209	0	0
471	1.26604	0.223238	-1.53209	0	0
472	1.20805	0.439693	-1.53209	8626.11	-3670.69
473	1.11334	0.642788	-1.53209	4482.23	-1907.33
474	0.984808	0.826352	-1.53209	2358.08	-1003.44
475	0.826352	0.984808	-1.53209	1287.58	-547.906
476	0.642788	1.11334	-1.53209	847.07	-360.455
477	0.439693	1.20805	-1.53209	670.42	-285.285
478	0.223238	1.26604	-1.53209	604.9	-257.404
479	0	1.28557	-1.53209	592.78	-252.247
480	-0.223238	1.26604	-1.53209	626.88	-266.757
481	-0.439693	1.20805	-1.53209	715.06	-304.281
482	-0.642788	1.11334	-1.53209	882.65	-375.596
483	-0.826352	0.984808	-1.53209	1244.35	-529.511
484	-0.984808	0.826352	-1.53209	2041.76	-868.834
485	-1.11334	0.642788	-1.53209	3559.16	-1514.54
486	-1.20805	0.439693	-1.53209	6052.33	-2575.46
487	-1.26604	0.223238	-1.53209	9774.13	-4159.2
488	-1.28557	0	-1.53209	12267.2	-5220.09
489	-1.26604	-0.223238	-1.53209	9774.13	-4159.2
490	-1.20805	-0.439693	-1.53209	6052.33	-2575.46
491	-1.11334	-0.642788	-1.53209	3559.16	-1514.54
492	-0.984808	-0.826352	-1.53209	2041.76	-868.834
493	-0.826352	-0.984808	-1.53209	1244.35	-529.511
494	-0.642788	-1.11334	-1.53209	882.65	-375.596
495	-0.439693	-1.20805	-1.53209	715.06	-304.281
496	-0.223238	-1.26604	-1.53209	626.88	-266.757
497	0	-1.28557	-1.53209	592.78	-252.247
498	0.223238	-1.26604	-1.53209	604.9	-257.404
499	0.439693	-1.20805	-1.53209	670.42	-285.285
500	0.642788	-1.11334	-1.53209	847.07	-360.455
501	0.826352	-0.984808	-1.53209	1287.58	-547.906
502	0.984808	-0.826352	-1.53209	2358.08	-1003.44
503	1.11334	-0.642788	-1.53209	4482.23	-1907.33
504	1.20805	-0.439693	-1.53209	8626.11	-3670.69
505	1.26604	-0.223238	-1.53209	0	0
506	1	0	-1.73205	0	0
507	0.984808	0.173648	-1.73205	0	0
508	0.939693	0.34202	-1.73205	0	0
509	0.866025	0.5	-1.73205	8322.83	-3541.63
510	0.766044	0.642788	-1.73205	4378.63	-1863.25
511	0.642788	0.766044	-1.73205	2528.85	-1076.11
512	0.5	0.866025	-1.73205	1695.9	-721.66
513	0.34202	0.939693	-1.73205	1343.39	-571.655
514	0.173648	0.984808	-1.73205	1215.54	-517.251
515	0	1	-1.73205	1199.29	-510.336
516	-0.173648	0.984808	-1.73205	1249.35	-531.638
517	-0.34202	0.939693	-1.73205	1358.48	-578.077
518	-0.5	0.866025	-1.73205	1601.88	-681.651
519	-0.642788	0.766044	-1.73205	2146.09	-913.23
520	-0.766044	0.642788	-1.73205	3261.55	-1387.89
521	-0.866025	0.5	-1.73205	5351.22	-2277.11
522	-0.939693	0.34202	-1.73205	9375.87	-3989.73
523	-0.984808	0.173648	-1.73205	0	0
524	-1	0	-1.73205	0	0
525	-0.984808	-0.173648	-1.73205	0	0
526	-0.939693	-0.34202	-1.73205	9375.87	-3989.73
527	-0.866025	-0.5	-1.73205	5351.22	-2277.11
528	-0.766044	-0.642788	-1.73205	3261.55	-1387.89
529	-0.642788	-0.766044	-1.73205	2146.09	-913.23
530	-0.5	-0.866025	-1.73205	1601.88	-681.651
531	-0.34202	-0.939693	-1.73205	1358.48	-578.077
532	-0.173648	-0.984808	-1.73205	1249.35	-531.638
533	0	-1	-1.73205	1199.29	-510.336
534	0.173648	-0.984808	-1.73205	1215.54	-517.251
535	0.34202	-0.939693	-1.73205	1343.39	-571.655
536	0.5	-0.866025	-1.73205	1695.9	-721.66
537	0.642788	-0.766044	-1.73205	2528.85	-1076.11
538	0.766044	-0.642788	-1.73205	4378.63	-1863.25
539	0.866025	-0.5	-1.73205	8322.83	-3541.63
540	0.939693	-0.34202	-1.73205	0	0
541	0.984808	-0.173648	-1.73205	0	0
542	0.68404	0	-1.87939	0	0
543	0.673648	0.118782	-1.87939	14849.5	-6318.91
544	0.642788	0.233956	-1.87939	10875.8	-4627.99
545	0.592396	0.34202	-1.87939	7556.76	-3215.64
546	0.524005	0.439693	-1.87939	5336.09	-2270.68
547	0.439693	0.524005	-1.87939	3880.35	-1651.21
548	0.34202	0.592396	-1.87939	3037.02	-1292.35
549	0.233956	0.642788	-1.87939	2589.09	-1101.74
550	0.118782	0.673648	-1.87939	2375.98	-1011.06
551	0	0.68404	-1.87939	2300.12	-978.774
552	-0.118782	0.673648	-1.87939	2320.76	-987.557
553	-0.233956	0.642788	-1.87939	2444.5	-1040.21
554	-0.34202	0.592396	-1.87939	2712.13	-1154.1
555	-0.439693	0.524005	-1.87939	3192.8	-1358.64
556	-0.524005	0.439693	-1.87939	3976.59	-1692.17
557	-0.592396	0.34202	-1.87939	5128.52	-2182.35
558	-0.642788	0.233956	-1.87939	6606.96	-2811.47
559	-0.673648	0.118782	-1.87939	8093.27	-3443.94
560	-0.68404	0	-1.87939	8777.46	-3735.09
561	-0.673648	-0.118782	-1.87939	8093.27	-3443.94
562	-0.642788	-0.233956	-1.87939	6606.96	-2811.47
563	-0.592396	-0.34202	-1.87939	5128.52	-2182.35
564	-0.524005	-0.439693	-1.87939	3976.59	-1692.17
565	-0.439693	-0.524005	-1.87939	3192.8	-1358.64
566	-0.34202	-0.592396	-1.87939	2712.13	-1154.1
567	-0.233956	-0.642788	-1.87939	2444.5	-1040.21
568	-0.118782	-0.673648	-1.87939	2320.76	-987.557
569	0	-0.68404	-1.87939	2300.12	-978.774
570	0.118782	-0.673648	-1.87939	2375.98	-1011.06
571	0.233956	-0.642788	-1.87939	2589.09	-1101.74
572	0.34202	-0.592396	-1.87939	3037.02	-1292.35
573	0.439693	-0.524005	-1.87939	3880.35	-1651.21
574	0.524005	-0.439693	-1.87939	5336.09	-2270.68
575	0.592396	-0.34202	-1.87939	7556.76	-3215.64
576	0.642788	-0.233956	-1.87939	10875.8	-4627.99
577	0.673648	-0.118782	-1.87939	14849.5	-6318.91
578	0.347296	0	-1.96962	5857.76	-2492.66
579	0.34202	0.060307	-1.96962	5763.86	-2452.71
580	0.326352	0.118782	-1.96962	5507.97	-2343.82
581	0.300767	0.173648	-1.96962	5154.19	-2193.27
582	0.266044	0.223238	-1.96962	4774.96	-2031.9
583	0.223238	0.266044	-1.96962	4427.37	-1883.99
584	0.173648	0.300767	-1.96962	4144.18	-1763.48
585	0.118782	0.326352	-1.96962	3936.6	-1675.15
586	0.060307	0.34202	-1.96962	3802.37	-1618.03
587	0	0.347296	-1.96962	3734.29	-1589.06
588	-0.060307	0.34202	-1.96962	3725.94	-1585.51
589	-0.118782	0.326352	-1.96962	3773	-1605.53
590	-0.173648	0.300767	-1.96962	3871.79	-1647.57
591	-0.223238	0.266044	-1.96962	4015.87	-1708.88
592	-0.266044	0.223238	-1.96962	4193.34	-1784.4
593	-0.300767	0.173648	-1.96962	4386.53	-1866.61
594	-0.326352	0.118782	-1.96962	4567.62	-1943.67
595	-0.34202	0.060307	-1.96962	4699.69	-1999.87
596	-0.347296	0	-1.96962	4748.49	-2020.63
597	-0.34202	-0.060307	-1.96962	4699.69	-1999.87
598	-0.326352	-0.118782	-1.96962	4567.62	-1943.67
599	-0.300767	-0.173648	-1.96962	4386.53	-1866.61
600	-0.266044	-0.223238	-1.96962	4193.34	-1784.4
601	-0.223238	-0.266044	-1.96962	4015.87	-1708.88
602	-0.173648	-0.300767	-1.96962	3871.79	-1647.57
603	-0.118782	-0.326352	-1.96962	3773	-1605.53
604	-0.060307	-0.34202	-1.96962	3725.94	-1585.51
605	0	-0.347296	-1.96962	3734.29	-1589.06
606	0.060307	-0.34202	-1.96962	3802.37	-1618.03
607	0.118782	-0.326352	-1.96962	3936.6	-1675.15
608	0.173648	-0.300767	-1.96962	4144.18	-1763.48
609	0.223238	-0.266044	-1.96962	4427.37	-1883.99
610	0.266044	-0.223238	-1.96962	4774.96	-2031.9
611	0.300767	-0.173648	-1.96962	5154.19	-2193.27
612	0.326352	-0.118782	-1.96962	5507.97	-2343.82
613	0.34202	-0.060307	-1.96962	5763.86	-2452.71
614	0	0	-2	4472.78	-1903.31
615	0	0	2.5	2.23	-0.948936
616	0.43412	0	2.46202	2.01	-0.855319
617	0.427525	0.075384	2.46202	2.02	-0.859574
618	0.40794	0.148478	2.46202	2.03	-0.86383
619	0.375959	0.21706	2.46202	2.05	-0.87234
620	0.332556	0.279047	2.46202	2.08	-0.885106
621	0.279047	0.332556	2.46202	2.11	-0.897872
622	0.21706	0.375959	2.46202	2.15	-0.914894
623	0.148478	0.40794	2.46202	2.18	-0.92766
624	0.075384	0.427525	2.46202	2.22	-0.944681
625	0	0.43412	2.46202	2.24	-0.953191
626	-0.075384	0.427525	2.46202	2.27	-0.965957
627	-0.148478	0.40794	2.46202	2.28	-0.970213
628	-0.21706	0.375959	2.46202	2.29	-0.974468
629	-0.279047	0.332556	2.46202	2.3	-0.978723
630	-0.332556	0.279047	2.46202	2.3	-0.978723
631	-0.375959	0.21706	2.46202	2.3	-0.978723
632	-0.40794	0.148478	2.46202	2.29	-0.974468
633	-0.427525	0.075384	2.46202	2.29	-0.974468
634	-0.43412	0	2.46202	2.29	-0.974468
635	-0.427525	-0.075384	2.46202	2.29	-0.974468
636	-0.40794	-0.148478	2.46202	2.29	-0.974468
637	-0.375959	-0.21706	2.46202	2.3	-0.978723
638	-0.332556	-0.279047	2.46202	2.3	-0.978723
639	-0.279047	-0.332556	2.46202	2.3	-0.978723
640	-0.21706	-0.375959	2.46202	2.29	-0.974468
641	-0.148478	-0.40794	2.46202	2.28	-0.970213
642	-0.075384	-0.427525	2.46202	2.27	-0.965957
643	0	-0.43412	2.46202	2.24	-0.953191
644	0.075384	-0.427525	2.46202	2.22	-0.944681
645	0.148478	-0.40794	2.46202	2.18	-0.92766
646	0.21706	-0.375959	2.46202	2.15	-0.914894
647	0.279047	-0.332556	2.46202	2.11	-0.897872
648	0.332556	-0.279047	2.46202	2.08	-0.885106
649	0.375959	-0.21706	2.46202	2.05	-0.87234
650	0.40794	-0.148478	2.46202	2.03	-0.86383
651	0.427525	-0.075384	2.46202	2.02	-0.859574
652	0.85505	0	2.34923	1.74	-0.740426
653	0.84206	0.148478	2.34923	1.75	-0.744681
654	0.803485	0.292444	2.34923	1.77	-0.753191
655	0.740495	0.427525	2.34923	1.8	-0.765957
656	0.655007	0.549616	2.34923	1.85	-0.787234
657	0.549616	0.655007	2.34923	1.92	-0.817021
658	0.427525	0.740495	2.34923	1.98	-0.842553
659	0.292444	0.803485	2.34923	2.05	-0.87234
660	0.148478	0.84206	2.34923	2.12	-0.902128
661	0	0.85505	2.34923	2.17	-0.923404
662	-0.148478	0.84206	2.34923	2.21	-0.940426
663	-0.292444	0.803485	2.34923	2.24	-0.953191
664	-0.427525	0.740495	2.34923	2.25	-0.957447
665	-0.549616	0.655007	2.34923	2.25	-0.957447
666	-0.655007	0.549616	2.34923	2.24	-0.953191
667	-0.740495	0.427525	2.34923	2.23	-0.948936
668	-0.803485	0.292444	2.34923	2.22	-0.944681
669	-0.84206	0.148478	2.34923	2.21	-0.940426
670	-0.85505	0	2.34923	2.2	-0.93617
671	-0.84206	-0.148478	2.34923	2.21	-0.940426
672	-0.803485	-0.292444	2.34923	2.22	-0.944681
673	-0.740495	-0.427525	2.34923	2.23	-0.948936
674	-0.655007	-0.549616	2.34923	2.24	-0.953191
675	-0.549616	-0.655007	2.34923	2.25	-0.957447
676	-0.427525	-0.740495	2.34923	2.25	-0.957447
677	-0.292444	-0.803485	2.34923	2.24	-0.953191
678	-0.148478	-0.84206	2.34923	2.21	-0.940426
679	0	-0.85505	2.34923	2.17	-0.923404
680	0.148478	-0.84206	2.34923	2.12	-0.902128
681	0.292444	-0.803485	2.34923	2.05	-0.87234
682	0.427525	-0.740495	2.34923	1.98	-0.842553
683	0.549616	-0.655007	2.34923	1.92	-0.817021
684	0.655007	-0.549616	2.34923	1.85	-0.787234
685	0.740495	-0.427525	2.34923	1.8	-0.765957
686	0.803485	-0.292444	2.34923	1.77	-0.753191
687	0.84206	-0.148478	2.34923	1.75	-0.744681
688	1.25	0	2.16506	1.77	-0.753191
689	1.23101	0.21706	2.16506	1.76	-0.748936
690	1.17462	0.427525	2.16506	1.74	-0.740426
691	1.08253	0.625	2.16506	1.71	-0.72766
692	0.957556	0.803485	2.16506	1.72	-0.731915
693	0.803485	0.957556	2.16506	1.75	-0.744681
694	0.625	1.08253	2.16506	1.82	-0.774468
695	0.427525	1.17462	2.16506	1.91	-0.812766
696	0.21706	1.23101	2.16506	2	-0.851064
697	0	1.25	2.16506	2.07	-0.880851
698	-0.21706	1.23101	2.16506	2.12	-0.902128
699	-0.427525	1.17462	2.16506	2.14	-0.910638
700	-0.625	1.08253	2.16506	2.14	-0.910638
701	-0.803485	0.957556	2.16506	2.11	-0.897872
702	-0.957556	0.803485	2.16506	2.08	-0.885106
703	-1.08253	0.625	2.16506	2.05	-0.87234
704	-1.17462	0.427525	2.16506	2.02	-0.859574
705	-1.23101	0.21706	2.16506	2	-0.851064
706	-1.25	0	2.16506	1.99	-0.846809
707	-1.23101	-0.21706	2.16506	2	-0.851064
708	-1.17462	-0.427525	2.16506	2.02	-0.859574
709	-1.08253	-0.625	2.16506	2.05	-0.87234
710	-0.957556	-0.803485	2.16506	2.08	-0.885106
711	-0.803485	-0.957556	2.16506	2.11	-0.897872
712	-0.625	-1.08253	2.16506	2.14	-0.910638
713	-0.427525	-1.17462	2.16506	2.14	-0.910638
714	-0.21706	-1.23101	2.16506	2.12	-0.902128
715	0	-1.25	2.16506	2.07	-0.880851
716	0.21706	-1.23101	2.16506	2	-0.851064
717	0.427525	-1.17462	2.16506	1.91	-0.812766
718	0.625	-1.08253	2.16506	1.82	-0.774468
719	0.803485	-0.957556	2.16506	1.75	-0.744681
720	0.957556	-0.803485	2.16506	1.72	-0.731915
721	1.08253	-0.625	2.16506	1.71	-0.72766
722	1.17462	-0.427525	2.16506	1.74	-0.740426
723	1.23101	-0.21706	2.16506	1.76	-0.748936
724	1.60697	0	1.91511	3.44	-1.46383
725	1.58256	0.279047	1.91511	3.31	-1.40851
726	1.51006	0.549616	1.91511	2.97	-1.26383
727	1.39168	0.803485	1.91511	2.53	-1.0766
728	1.23101	1.03294	1.91511	2.13	-0.906383
729	1.03294	1.23101	1.91511	1.87	-0.795745
730	0.803485	1.39168	1.91511	1.78	-0.757447
731	0.549616	1.51006	1.91511	1.81	-0.770213
732	0.279047	1.58256	1.91511	1.89	-0.804255
733	0	1.60697	1.91511	1.97	-0.838298
734	-0.279047	1.58256	1.91511	2.01	-0.855319
735	-0.549616	1.51006	1.91511	2.02	-0.859574
736	-0.803485	1.39168	1.91511	1.98	-0.842553
737	-1.03294	1.23101	1.91511	1.92	-0.817021
738	-1.23101	1.03294	1.91511	1.85	-0.787234
739	-1.39168	0.803485	1.91511	1.79	-0.761702
740	-1.51006	0.549616	1.91511	1.74	-0.740426
741	-1.58256	0.279047	1.91511	1.71	-0.72766
742	-1.60697	0	1.91511	1.7	-0.723404
743	-1.58256	-0.279047	1.91511	1.71	-0.72766
744	-1.51006	-0.549616	1.91511	1.74	-0.740426
745	-1.39168	-0.803485	1.91511	1.79	-0.761702
746	-1.23101	-1.03294	1.91511	1.85	-0.787234
747	-1.03294	-1.23101	1.91511	1.92	-0.817021
748	-0.803485	-1.39168	1.91511	1.98	-0.842553
749	-0.549616	-1.51006	1.91511	2.02	-0.859574
750	-0.279047	-1.58256	1.91511	2.01	-0.855319
751	0	-1.60697	1.91511	1.97	-0.838298
752	0.279047	-1.58256	1.91511	1.89	-0.804255
753	0.549616	-1.51006	1.91511	1.81	-0.770213
754	0.803485	-1.39168	1.91511	1.78	-0.757447
755	1.03294	-1.23101	1.91511	1.87	-0.795745
756	1.23101	-1.03294	1.91511	2.13	-0.906383
757	1.39168	-0.803485	1.91511	2.53	-1.0766
758	1.51006	-0.549616	1.91511	2.97	-1.26383
759	1.58256	-0.279047	1.91511	3.31	-1.40851
760	1.91511	0	1.60697	11.39	-4.84681
761	1.88602	0.332556	1.60697	10.75	-4.57447
762	1.79962	0.655007	1.60697	9.01	-3.83404
763	1.65854	0.957556	1.60697	6.69	-2.84681
764	1.46706	1.23101	1.60697	4.49	-1.91064
765	1.23101	1.46706	1.60697	2.95	-1.25532
766	0.957556	1.65854	1.60697	2.15	-0.914894
767	0.655007	1.79962	1.60697	1.87	-0.795745
768	0.332556	1.88602	1.60697	1.85	-0.787234
769	0	1.91511	1.60697	1.9	-0.808511
770	-0.332556	1.88602	1.60697	1.92	-0.817021
771	-0.655007	1.79962	1.60697	1.9	-0.808511
772	-0.957556	1.65854	1.60697	1.84	-0.782979
773	-1.23101	1.46706	1.60697	1.75	-0.744681
774	-1.46706	1.23101	1.60697	1.66	-0.706383
775	-1.65854	0.957556	1.60697	1.59	-0.676596
776	-1.79962	0.655007	1.60697	1.54	-0.655319
777	-1.88602	0.332556	1.60697	1.5	-0.638298
778	-1.91511	0	1.60697	1.49	-0.634043
779	-1.88602	-0.332556	1.60697	1.5	-0.638298
780	-1.79962	-0.655007	1.60697	1.54	-0.655319
781	-1.65854	-0.957556	1.60697	1.59	-0.676596
782	-1.46706	-1.23101	1.60697	1.66	-0.706383
783	-1.23101	-1.46706	1.60697	1.75	-0.744681
784	-0.957556	-1.65854	1.60697	1.84	-0.782979
785	-0.655007	-1.79962	1.60697	1.9	-0.808511
786	-0.332556	-1.88602	1.60697	1.92	-0.817021
787	0	-1.91511	1.60697	1.9	-0.808511
788	0.332556	-1.88602	1.60697	1.85	-0.787234
789	0.655007	-1.79962	1.60697	1.87	-0.795745
790	0.957556	-1.65854	1.60697	2.15	-0.914894
791	1.23101	-1.46706	1.60697	2.95	-1.25532
792	1.46706	-1.23101	1.60697	4.49	-1.91064
793	1.65854	-0.957556	1.60697	6.69	-2.84681
794	1.79962	-0.655007	1.60697	9.01	-3.83404
795	1.88602	-0.332556	1.60697	10.75	-4.57447
796	2.16506	0	1.25	40.78	-17.3532
797	2.13217	0.375959	1.25	38.33	-16.3106
798	2.03449	0.740495	1.25	31.37	-13.3489
799	1.875	1.08253	1.25	21.77	-9.26383
800	1.65854	1.39168	1.25	12.76	-5.42979
801	1.39168	1.65854	1.25	6.65	-2.82979
802	1.08253	1.875	1.25	3.52	-1.49787
803	0.740495	2.03449	1.25	2.29	-0.974468
804	0.375959	2.13217	1.25	1.96	-0.834043
805	0	2.16506	1.25	1.92	-0.817021
806	-0.375959	2.13217	1.25	1.93	-0.821277
807	-0.740495	2.03449	1.25	1.91	-0.812766
808	-1.08253	1.875	1.25	1.87	-0.795745
809	-1.39168	1.65854	1.25	1.83	-0.778723
810	-1.65854	1.39168	1.25	1.82	-0.774468
811	-1.875	1.08253	1.25	1.84	-0.782979
812	-2.03449	0.740495	1.25	1.87	-0.795745
813	-2.13217	0.375959	1.25	1.89	-0.804255
814	-2.16506	0	1.25	1.89	-0.804255
815	-2.13217	-0.375959	1.25	1.89	-0.804255
816	-2.03449	-0.740495	1.25	1.87	-0.795745
817	-1.875	-1.08253	1.25	1.84	-0.782979
818	-1.65854	-1.39168	1.25	1.82	-0.774468
819	-1.39168	-1.65854	1.25	1.83	-0.778723
820	-1.08253	-1.875	1.25	1.87	-0.795745
821	-0.740495	-2.03449	1.25	1.91	-0.812766
822	-0.375959	-2.13217	1.25	1.93	-0.821277
823	0	-2.16506	1.25	1.92	-0.817021
824	0.375959	-2.13217	1.25	1.96	-0.834043
825	0.740495	-2.03449	1.25	2.29	-0.974468
826	1.08253	-1.875	1.25	3.52	-1.49787
827	1.39168	-1.65854	1.25	6.65	-2.82979
828	1.65854	-1.39168	1.25	12.76	-5.42979
829	1.875	-1.08253	1.25	21.77	-9.26383
830	2.03449	-0.740495	1.25	31.37	-13.3489
831	2.13217	-0.375959	1.25	38.33	-16.3106
832	2.34923	0	0.85505	137.45	-58.4894
833	2.31354	0.40794	0.85505	129.59	-55.1447
834	2.20756	0.803485	0.85505	105.63	-44.9489
835	2.03449	1.17462	0.85505	69.97	-29.7745
836	1.79962	1.51006	0.85505	37.14	-15.8043
837	1.51006	1.79962	0.85505	16.66	-7.08936
838	1.17462	2.03449	0.85505	7.05	-3
839	0.803485	2.20756	0.85505	3.47	-1.4766
840	0.40794	2.31354	0.85505	2.41	-1.02553
841	0	2.34923	0.85505	2.2	-0.93617
842	-0.40794	2.31354	0.85505	2.22	-0.944681
843	-0.803485	2.20756	0.85505	2.31	-0.982979
844	-1.17462	2.03449	0.85505	2.5	-1.06383
845	-1.51006	1.79962	0.85505	2.85	-1.21277
846	-1.79962	1.51006	0.85505	3.35	-1.42553
847	-2.03449	1.17462	0.85505	3.9	-1.65957
848	-2.20756	0.803485	0.85505	4.35	-1.85106
849	-2.31354	0.40794	0.85505	4.6	-1.95745
850	-2.34923	0	0.85505	4.67	-1.98723
851	-2.31354	-0.40794	0.85505	4.6	-1.95745
852	-2.20756	-0.803485	0.85505	4.35	-1.85106
853	-2.03449	-1.17462	0.85505	3.9	-1.65957
854	-1.79962	-1.51006	0.85505	3.35	-1.42553
855	-1.51006	-1.79962	0.85505	2.85	-1.21277
856	-1.17462	-2.03449	0.85505	2.5	-1.06383
857	-0.803485	-2.20756	0.85505	2.31	-0.982979
858	-0.40794	-2.31354	0.85505	2.22	-0.944681
859	0	-2.34923	0.85505	2.2	-0.93617
860	0.40794	-2.31354	0.85505	2.41	-1.02553
861	0.803485	-2.20756	0.85505	3.47	-1.4766
862	1.17462	-2.03449	0.85505	7.05	-3
863	1.51006	-1.79962	0.85505	16.66	-7.08936
864	1.79962	-1.51006	0.85505	37.14	-15.8043
865	2.03449	-1.17462	0.85505	69.97	-29.7745
866	2.20756	-0.803485	0.85505	105.63	-44.9489
867	2.31354	-0.40794	0.85505	129.59	-55.1447
868	2.46202	0	0.43412	404.92	-172.306
869	2.42462	0.427525	0.43412	400.95	-170.617
870	2.31354	0.84206	0.43412	349.8	-148.851
871	2.13217	1.23101	0.43412	219.44	-93.3787
872	1.88602	1.58256	0.43412	100.78	-42.8851
873	1.58256	1.88602	0.43412	39.5	-16.8085
874	1.23101	2.13217	0.43412	14.66	-6.2383
875	0.84206	2.31354	0.43412	6.11	-2.6
876	0.427525	2.42462	0.43412	3.6	-1.53191
877	0	2.46202	0.43412	3.08	-1.31064
878	-0.427525	2.42462	0.43412	3.22	-1.37021
879	-0.84206	2.31354	0.43412	3.8	-1.61702
880	-1.23101	2.13217	0.43412	4.97	-2.11489
881	-1.58256	1.88602	0.43412	6.9	-2.93617
882	-1.88602	1.58256	0.43412	9.52	-4.05106
883	-2.13217	1.23101	0.43412	12.23	-5.20426
884	-2.31354	0.84206	0.43412	14.28	-6.0766
885	-2.42462	0.427525	0.43412	15.31	-6.51489
886	-2.46202	0	0.43412	15.59	-6.63404
887	-2.42462	-0.427525	0.43412	15.31	-6.51489
888	-2.31354	-0.84206	0.43412	14.28	-6.0766
889	-2.13217	-1.23101	0.43412	12.23	-5.20426
890	-1.88602	-1.58256	0.43412	9.52	-4.05106
891	-1.58256	-1.88602	0.43412	6.9	-2.93617
892	-1.23101	-2.13217	0.43412	4.97	-2.11489
893	-0.84206	-2.31354	0.43412	3.8	-1.61702
894	-0.427525	-2.42462	0.43412	3.22	-1.37021
895	0	-2.46202	0.43412	3.08	-1.31064
896	0.427525	-2.42462	0.43412	3.6	-1.53191
897	0.84206	-2.31354	0.43412	6.11	-2.6
898	1.23101	-2.13217	0.43412	14.66	-6.2383
899	1.58256	-1.88602	0.43412	39.5	-16.8085
900	1.88602	-1.58256	0.43412	100.78	-42.8851
901	2.13217	-1.23101	0.43412	219.44	-93.3787
902	2.31354	-0.84206	0.43412	349.8	-148.851
903	2.42462	-0.427525	0.43412	400.95	-170.617
904	2.5	0	0	928.09	-394.932
905	2.46202	0.43412	0	1119.98	-476.587
906	2.34923	0.85505	0	1369.3	-582.681
907	2.16506	1.25	0	724.5	-308.298
908	1.91511	1.60697	0	245.1	-104.298
909	1.60697	1.91511	0	82.54	-35.1234
910	1.25	2.16506	0	28.81	-12.2596
911	0.85505	2.34923	0	11.51	-4.89787
912	0.43412	2.46202	0	6.48	-2.75745
913	0	2.5	0	5.43	-2.31064
914	-0.43412	2.46202	0	6.04	-2.57021
915	-0.85505	2.34923	0	8.19	-3.48511
916	-1.25	2.16506	0	12.64	-5.37872
917	-1.60697	1.91511	0	20.17	-8.58298
918	-1.91511	1.60697	0	30.46	-12.9617
919	-2.16506	1.25	0	41.03	-17.4596
920	-2.34923	0.85505	0	48.46	-20.6213
921	-2.46202	0.43412	0	51.72	-22.0085
922	-2.5	0	0	52.44	-22.3149
923	-2.46202	-0.43412	0	51.72	-22.0085
924	-2.34923	-0.85505	0	48.46	-20.6213
925	-2.16506	-1.25	0	41.03	-17.4596
926	-1.91511	-1.60697	0	30.46	-12.9617
927	-1.60697	-1.91511	0	20.17	-8.58298
928	-1.25	-2.16506	0	12.64	-5.37872
929	-0.85505	-2.34923	0	8.19	-3.48511
930	-0.43412	-2.46202	0	6.04	-2.57021
931	0	-2.5	0	5.43	-2.31064
932	0.43412	-2.46202	0	6.48	-2.75745
933	0.85505	-2.34923	0	11.51	-4.89787
934	1.25	-2.16506	0	28.81	-12.2596
935	1.60697	-1.91511	0	82.54	-35.1234
936	1.91511	-1.60697	0	245.1	-104.298
937	2.16506	-1.25	0	724.5	-308.298
938	2.34923	-0.85505	0	1369.3	-582.681
939	2.46202	-0.43412	0	1119.98	-476.587
940	2.46202	0	-0.43412	3438.19	-1463.06
941	2.42462	0.427525	-0.43412	4035.69	-1717.31
942	2.31354	0.84206	-0.43412	0	0
943	2.13217	1.23101	-0.43412	1910.7	-813.064
944	1.88602	1.58256	-0.43412	461.74	-196.485
945	1.58256	1.88602	-0.43412	145.46	-61.8979
946	1.23101	2.13217	-0.43412	52.44	-22.3149
947	0.84206	2.31354	-0.43412	22.48	-9.56596
948	0.427525	2.42462	-0.43412	13.25	-5.6383
949	0	2.46202	-0.43412	11.32	-4.81702
950	-0.427525	2.42462	-0.43412	13.3	-5.65957
951	-0.84206	2.31354	-0.43412	19.89	-8.46383
952	-1.23101	2.13217	-0.43412	33.96	-14.4511
953	-1.58256	1.88602	-0.43412	59.02	-25.1149
954	-1.88602	1.58256	-0.43412	95.49	-40.634
955	-2.13217	1.23101	-0.43412	133.78	-56.9277
956	-2.31354	0.84206	-0.43412	157.36	-66.9617
957	-2.42462	0.427525	-0.43412	164.57	-70.0298
958	-2.46202	0	-0.43412	165.59	-70.4638
959	-2.42462	-0.427525	-0.43412	164.57	-70.0298
960	-2.31354	-0.84206	-0.43412	157.36	-66.9617
961	-2.13217	-1.23101	-0.43412	133.78	-56.9277
962	-1.88602	-1.58256	-0.43412	95.49	-40.634
963	-1.58256	-1.88602	-0.43412	59.02	-25.1149
964	-1.23101	-2.13217	-0.43412	33.96	-14.4511
965	-0.84206	-2.31354	-0.43412	19.89	-8.46383
966	-0.427525	-2.42462	-0.43412	13.3	-5.65957
967	0	-2.46202	-0.43412	11.32	-4.81702
968	0.427525	-2.42462	-0.43412	13.25	-5.6383
969	0.84206	-2.31354	-0.43412	22.48	-9.56596
970	1.23101	-2.13217	-0.43412	52.44	-22.3149
971	1.58256	-1.88602	-0.43412	145.46	-61.8979
972	1.88602	-1.58256	-0.43412	461.74	-196.485
973	2.13217	-1.23101	-0.43412	1910.7	-813.064
974	2.31354	-0.84206	-0.43412	0	0
975	2.42462	-0.427525	-0.43412	4035.69	-1717.31
976	2.34923	0	-0.85505	0	0
977	2.31354	0.40794	-0.85505	9395.7	-3998.17
978	2.20756	0.803485	-0.85505	0	0
979	2.03449	1.17462	-0.85505	1770.13	-753.247
980	1.79962	1.51006	-0.85505	575.51	-244.898
981	1.51006	1.79962	-0.85505	219.4	-93.3617
982	1.17462	2.03449	-0.85505	91.39	-38.8894
983	0.803485	2.20756	-0.85505	45.15	-19.2128
984	0.40794	2.31354	-0.85505	29.01	-12.3447
985	0	2.34923	-0.85505	25.46	-10.834
986	-0.40794	2.31354	-0.85505	30.72	-13.0723
987	-0.803485	2.20756	-0.85505	48.06	-20.4511
988	-1.17462	2.03449	-0.85505	86.6	-36.8511
989	-1.51006	1.79962	-0.85505	162.37	-69.0936
990	-1.79962	1.51006	-0.85505	293.58	-124.928
991	-2.03449	1.17462	-0.85505	449.38	-191.226
992	-2.20756	0.803485	-0.85505	504.03	-214.481
993	-2.31354	0.40794	-0.85505	473.89	-201.655
994	-2.34923	0	-0.85505	443.1	-188.553
995	-2.31354	-0.40794	-0.85505	473.89	-201.655
996	-2.20756	-0.803485	-0.85505	504.03	-214.481
997	-2.03449	-1.17462	-0.85505	449.38	-191.226
998	-1.79962	-1.51006	-0.85505	293.58	-124.928
999	-1.51006	-1.79962	-0.85505	162.37	-69.0936
1000	-1.17462	-2.03449	-0.85505	86.6	-36.8511
1001	-0.803485	-2.20756	-0.85505	48.06	-20.4511
1002	-0.40794	-2.31354	-0.85505	30.72	-13.0723
1003	0	-2.34923	-0.85505	25.46	-10.834
1004	0.40794	-2.31354	-0.85505	29.01	-12.3447
1005	0.803485	-2.20756	-0.85505	45.15	-19.2128
1006	1.17462	-2.03449	-0.85505	91.39	-38.8894
1007	1.51006	-1.79962	-0.85505	219.4	-93.3617
1008	1.79962	-1.51006	-0.85505	575.51	-244.898
1009	2.03449	-1.17462	-0.85505	1770.13	-753.247
1010	2.20756	-0.803485	-0.85505	0	0
1011	2.31354	-0.40794	-0.85505	9395.7	-3998.17
1012	2.16506	0	-1.25	0	0
1013	2.13217	0.375959	-1.25	0	0
1014	2.03449	0.740495	-1.25	3484.57	-1482.8
1015	1.875	1.08253	-1.25	1227.63	-522.396
1016	1.65854	1.39168	-1.25	622.52	-264.902
1017	1.39168	1.65854	-1.25	315.33	-134.183
1018	1.08253	1.875	-1.25	160.97	-68.4979
1019	0.740495	2.03449	-1.25	92.68	-39.4383
1020	0.375959	2.13217	-1.25	64.51	-27.4511
1021	0	2.16506	-1.25	57.69	-24.5489
1022	-0.375959	2.13217	-1.25	69.33	-29.5021
1023	-0.740495	2.03449	-1.25	108.14	-46.017
1024	-1.08253	1.875	-1.25	198.13	-84.3106
1025	-1.39168	1.65854	-1.25	399.77	-170.115
1026	-1.65854	1.39168	-1.25	925.99	-394.038
1027	-1.875	1.08253	-1.25	2026.49	-862.336
1028	-2.03449	0.740495	-1.25	2111.25	-898.404
1029	-2.13217	0.375959	-1.25	1302.71	-554.345
1030	-2.16506	0	-1.25	1068.93	-454.864
1031	-2.13217	-0.375959	-1.25	1302.71	-554.345
1032	-2.03449	-0.740495	-1.25	2111.25	-898.404
1033	-1.875	-1.08253	-1.25	2026.49	-862.336
1034	-1.65854	-1.39168	-1.25	925.99	-394.038
1035	-1.39168	-1.65854	-1.25	399.77	-170.115
1036	-1.08253	-1.875	-1.25	198.13	-84.3106
1037	-0.740495	-2.03449	-1.25	108.14	-46.017
1038	-0.375959	-2.13217	-1.25	69.33	-29.5021
1039	0	-2.16506	-1.25	57.69	-24.5489
1040	0.375959	-2.13217	-1.25	64.51	-27.4511
1041	0.740495	-2.03449	-1.25	92.68	-39.4383
1042	1.08253	-1.875	-1.25	160.97	-68.4979
1043	1.39168	-1.65854	-1.25	315.33	-134.183
1044	1.65854	-1.39168	-1.25	622.52	-264.902
1045	1.875	-1.08253	-1.25	1227.63	-522.396
1046	2.03449	-0.740495	-1.25	3484.57	-1482.8
1047	2.13217	-0.375959	-1.25	0	0
1048	1.91511	0	-1.60697	9150.46	-3893.81
1049	1.88602	0.332556	-1.60697	6434.8	-2738.21
1050	1.79962	0.655007	-1.60697	3062.64	-1303.25
1051	1.65854	0.957556	-1.60697	1470.98	-625.949
1052	1.46706	1.23101	-1.60697	783.67	-333.477
1053	1.23101	1.46706	-1.60697	453.84	-193.123
1054	0.957556	1.65854	-1.60697	285.5	-121.489
1055	0.655007	1.79962	-1.60697	188.37	-80.1574
1056	0.332556	1.88602	-1.60697	140.14	-59.634
1057	0	1.91511	-1.60697	126.81	-53.9617
1058	-0.332556	1.88602	-1.60697	147.85	-62.9149
1059	-0.655007	1.79962	-1.60697	219.59	-93.4426
1060	-0.957556	1.65854	-1.60697	383.35	-163.128
1061	-1.23101	1.46706	-1.60697	740.6	-315.149
1062	-1.46706	1.23101	-1.60697	2229.39	-948.677
1063	-1.65854	0.957556	-1.60697	0	0
1064	-1.79962	0.655007	-1.60697	0	0
1065	-1.88602	0.332556	-1.60697	4464.22	-1899.67
1066	-1.91511	0	-1.60697	4084.99	-1738.29
1067	-1.88602	-0.332556	-1.60697	4464.22	-1899.67
1068	-1.79962	-0.655007	-1.60697	0	0
1069	-1.65854	-0.957556	-1.60697	0	0
1070	-1.46706	-1.23101	-1.60697	2229.39	-948.677
1071	-1.23101	-1.46706	-1.60697	740.6	-315.149
1072	-0.957556	-1.65854	-1.60697	383.35	-163.128
1073	-0.655007	-1.79962	-1.60697	219.59	-93.4426
1074	-0.332556	-1.88602	-1.60697	147.85	-62.9149
1075	0	-1.91511	-1.60697	126.81	-53.9617
1076	0.332556	-1.88602	-1.60697	140.14	-59.634
1077	0.655007	-1.79962	-1.60697	188.37	-80.1574
1078	0.957556	-1.65854	-1.60697	285.5	-121.489
1079	1.23101	-1.46706	-1.60697	453.84	-193.123
1080	1.46706	-1.23101	-1.60697	783.67	-333.477
1081	1.65854	-0.957556	-1.60697	1470.98	-625.949
1082	1.79962	-0.655007	-1.60697	3062.64	-1303.25
1083	1.88602	-0.332556	-1.60697	6434.8	-2738.21
1084	1.60697	0	-1.91511	0	0
1085	1.58256	0.279047	-1.91511	13608.1	-5790.66
1086	1.51006	0.549616	-1.91511	6756.74	-2875.21
1087	1.39168	0.803485	-1.91511	3189.68	-1357.31
1088	1.23101	1.03294	-1.91511	0	0
1089	1.03294	1.23101	-1.91511	729	-310.213
1090	0.803485	1.39168	-1.91511	452.62	-192.604
1091	0.549616	1.51006	-1.91511	354.73	-150.949
1092	0.279047	1.58256	-1.91511	288.99	-122.974
1093	0	1.60697	-1.91511	264.84	-112.698
1094	-0.279047	1.58256	-1.91511	295.17	-125.604
1095	-0.549616	1.51006	-1.91511	398.51	-169.579
1096	-0.803485	1.39168	-1.91511	571.98	-243.396
1097	-1.03294	1.23101	-1.91511	1001.63	-426.226
1098	-1.23101	1.03294	-1.91511	2261.1	-962.17
1099	-1.39168	0.803485	-1.91511	0	0
1100	-1.51006	0.549616	-1.91511	9084.59	-3865.78
1101	-1.58256	0.279047	-1.91511	0	0
1102	-1.60697	0	-1.91511	0	0
1103	-1.58256	-0.279047	-1.91511	0	0
1104	-1.51006	-0.549616	-1.91511	9084.59	-3865.78
1105	-1.39168	-0.803485	-1.91511	0	0
1106	-1.23101	-1.03294	-1.91511	2261.1	-962.17
1107	-1.03294	-1.23101	-1.91511	1001.63	-426.226
1108	-0.803485	-1.39168	-1.91511	571.98	-243.396
1109	-0.549616	-1.51006	-1.91511	398.51	-169.579
1110	-0.279047	-1.58256	-1.91511	295.17	-125.604
1111	0	-1.60697	-1.91511	264.84	-112.698
1112	0.279047	-1.58256	-1.91511	288.99	-122.974
1113	0.549616	-1.51006	-1.91511	354.73	-150.949
1114	0.803485	-1.39168	-1.91511	452.62	-192.604
1115	1.03294	-1.23101	-1.91511	729	-310.213
1116	1.23101	-1.03294	-1.91511	0	0
1117	1.39168	-0.803485	-1.91511	3189.68	-1357.31
1118	1.51006	-0.549616	-1.91511	6756.74	-2875.21
1119	1.58256	-0.279047	-1.91511	13608.1	-5790.66
1120	1.25	0	-2.16506	0	0
1121	1.23101	0.21706	-2.16506	0	0
1122	1.17462	0.427525	-2.16506	0	0
1123	1.08253	0.625	-2.16506	6230.38	-2651.23
1124	0.957556	0.803485	-2.16506	2844.08	-1210.25
1125	0.803485	0.957556	-2.16506	1388.59	-590.889
1126	0.625	1.08253	-2.16506	799.11	-340.047
1127	0.427525	1.17462	-2.16506	573.84	-244.187
1128	0.21706	1.23101	-2.16506	508.1	-216.213
1129	0	1.25	-2.16506	514.67	-219.009
1130	-0.21706	1.23101	-2.16506	546.65	-232.617
1131	-0.427525	1.17462	-2.16506	644.84	-274.4
1132	-0.625	1.08253	-2.16506	876.89	-373.145
1133	-0.803485	0.957556	-2.16506	1439.93	-612.736
1134	-0.957556	0.803485	-2.16506	2763.93	-1176.14
1135	-1.08253	0.625	-2.16506	5801.44	-2468.7
1136	-1.17462	0.427525	-2.16506	0	0
1137	-1.23101	0.21706	-2.16506	0	0
1138	-1.25	0	-2.16506	0	0
1139	-1.23101	-0.21706	-2.16506	0	0
1140	-1.17462	-0.427525	-2.16506	0	0
1141	-1.08253	-0.625	-2.16506	5801.44	-2468.7
1142	-0.957556	-0.803485	-2.16506	2763.93	-1176.14
1143	-0.803485	-0.957556	-2.16506	1439.93	-612.736
1144	-0.625	-1.08253	-2.16506	876.89	-373.145
1145	-0.427525	-1.17462	-2.16506	644.84	-274.4
1146	-0.21706	-1.23101	-2.16506	546.65	-232.617
1147	0	-1.25	-2.16506	514.67	-219.009
1148	0.21706	-1.23101	-2.16506	508.1	-216.213
1149	0.427525	-1.17462	-2.16506	573.84	-244.187
1150	0.625	-1.08253	-2.16506	799.11	-340.047
1151	0.803485	-0.957556	-2.16506	1388.59	-590.889
1152	0.957556	-0.803485	-2.16506	2844.08	-1210.25
1153	1.08253	-0.625	-2.16506	6230.38	-2651.23
1154	1.17462	-0.427525	-2.16506	0	0
1155	1.23101	-0.21706	-2.16506	0	0
1156	0.85505	0	-2.34923	13949	-5935.75
1157	0.84206	0.148478	-2.34923	11957.7	-5088.37
1158	0.803485	0.292444	-2.34923	8258.91	-3514.43
1159	0.740495	0.427525	-2.34923	5198	-2211.91
1160	0.655007	0.549616	-2.34923	3166.32	-1347.37
1161	0.549616	0.655007	-2.34923	1962.93	-835.289
1162	0.427525	0.740495	-2.34923	1318.51	-561.068
1163	0.292444	0.803485	-2.34923	1005.4	-427.83
1164	0.148478	0.84206	-2.34923	879.92	-374.434
1165	0	0.85505	-2.34923	866.28	-368.63
1166	-0.148478	0.84206	-2.34923	900.05	-383
1167	-0.292444	0.803485	-2.34923	1000.22	-425.626
1168	-0.427525	0.740495	-2.34923	1257.05	-534.915
1169	-0.549616	0.655007	-2.34923	1779.46	-757.217
1170	-0.655007	0.549616	-2.34923	2732.06	-1162.58
1171	-0.740495	0.427525	-2.34923	4313.57	-1835.56
1172	-0.803485	0.292444	-2.34923	6717.49	-2858.51
1173	-0.84206	0.148478	-2.34923	9696.18	-4126.03
1174	-0.85505	0	-2.34923	11263.5	-4792.98
1175	-0.84206	-0.148478	-2.34923	9696.18	-4126.03
1176	-0.803485	-0.292444	-2.34923	6717.49	-2858.51
1177	-0.740495	-0.427525	-2.34923	4313.57	-1835.56
1178	-0.655007	-0.549616	-2.34923	2732.06	-1162.58
1179	-0.549616	-0.655007	-2.34923	1779.46	-757.217
1180	-0.427525	-0.740495	-2.34923	1257.05	-534.915
1181	-0.292444	-0.803485	-2.34923	1000.22	-425.626
1182	-0.148478	-0.84206	-2.34923	900.05	-383
1183	0	-0.85505	-2.34923	866.28	-368.63
1184	0.148478	-0.84206	-2.34923	879.92	-374.434
1185	0.292444	-0.803485	-2.34923	1005.4	-427.83
1186	0.427525	-0.740495	-2.34923	1318.51	-561.068
1187	0.549616	-0.655007	-2.34923	1962.93	-835.289
1188	0.655007	-0.549616	-2.34923	3166.32	-1347.37
1189	0.740495	-0.427525	-2.34923	5198	-2211.91
1190	0.803485	-0.292444	-2.34923	8258.91	-3514.43
1191	0.84206	-0.148478	-2.34923	11957.7	-5088.37
1192	0.43412	0	-2.46202	3124.15	-1329.43
1193	0.427525	0.075384	-2.46202	3033.26	-1290.75
1194	0.40794	0.148478	-2.46202	2789.42	-1186.99
1195	0.375959	0.21706	-2.46202	2461.9	-1047.62
1196	0.332556	0.279047	-2.46202	2124.97	-904.243
1197	0.279047	0.332556	-2.46202	1831.46	-779.345
1198	0.21706	0.375959	-2.46202	1606.06	-683.43
1199	0.148478	0.40794	-2.46202	1451.85	-617.809
1200	0.075384	0.427525	-2.46202	1360.3	-578.851
1201	0	0.43412	-2.46202	1317.9	-560.809
1202	-0.075384	0.427525	-2.46202	1317.84	-560.783
1203	-0.148478	0.40794	-2.46202	1365.87	-581.221
1204	-0.21706	0.375959	-2.46202	1468.74	-624.996
1205	-0.279047	0.332556	-2.46202	1630.11	-693.664
1206	-0.332556	0.279047	-2.46202	1845.14	-785.166
1207	-0.375959	0.21706	-2.46202	2093.21	-890.728
1208	-0.40794	0.148478	-2.46202	2334.08	-993.226
1209	-0.427525	0.075384	-2.46202	2514.17	-1069.86
1210	-0.43412	0	-2.46202	2589.57	-1101.94
1211	-0.427525	-0.075384	-2.46202	2514.17	-1069.86
1212	-0.40794	-0.148478	-2.46202	2334.08	-993.226
1213	-0.375959	-0.21706	-2.46202	2093.21	-890.728
1214	-0.332556	-0.279047	-2.46202	1845.14	-785.166
1215	-0.279047	-0.332556	-2.46202	1630.11	-693.664
1216	-0.21706	-0.375959	-2.46202	1468.74	-624.996
1217	-0.148478	-0.40794	-2.46202	1365.87	-581.221
1218	-0.075384	-0.427525	-2.46202	1317.84	-560.783
1219	0	-0.43412	-2.46202	1317.9	-560.809
1220	0.075384	-0.427525	-2.46202	1360.3	-578.851
1221	0.148478	-0.40794	-2.46202	1451.85	-617.809
1222	0.21706	-0.375959	-2.46202	1606.06	-683.43
1223	0.279047	-0.332556	-2.46202	1831.46	-779.345
1224	0.332556	-0.279047	-2.46202	2124.97	-904.243
1225	0.375959	-0.21706	-2.46202	2461.9	-1047.62
1226	0.40794	-0.148478	-2.46202	2789.42	-1186.99
1227	0.427525	-0.075384	-2.46202	3033.26	-1290.75
1228	0	0	-2.5	1554.75	-661.596
1229	0	0	3	-1.47	0.625532
1230	0.520945	0	2.95442	-1.63	0.693617
1231	0.51303	0.090461	2.95442	-1.63	0.693617
1232	0.489528	0.178174	2.95442	-1.62	0.689362
1233	0.451151	0.260472	2.95442	-1.6	0.680851
1234	0.399067	0.334857	2.95442	-1.58	0.67234
1235	0.334857	0.399067	2.95442	-1.55	0.659574
1236	0.260472	0.451151	2.95442	-1.53	0.651064
1237	0.178174	0.489528	2.95442	-1.5	0.638298
1238	0.090461	0.51303	2.95442	-1.48	0.629787
1239	0	0.520945	2.95442	-1.46	0.621277
1240	-0.090461	0.51303	2.95442	-1.45	0.617021
1241	-0.178174	0.489528	2.95442	-1.44	0.612766
1242	-0.260472	0.451151	2.95442	-1.43	0.608511
1243	-0.334857	0.399067	2.95442	-1.43	0.608511
1244	-0.399067	0.334857	2.95442	-1.43	0.608511
1245	-0.451151	0.260472	2.95442	-1.43	0.608511
1246	-0.489528	0.178174	2.95442	-1.43	0.608511
1247	-0.51303	0.090461	2.95442	-1.43	0.608511
1248	-0.520945	0	2.95442	-1.43	0.608511
1249	-0.51303	-0.090461	2.95442	-1.43	0.608511
1250	-0.489528	-0.178174	2.95442	-1.43	0.608511
1251	-0.451151	-0.260472	2.95442	-1.43	0.608511
1252	-0.399067	-0.334857	2.95442	-1.43	0.608511
1253	-0.334857	-0.399067	2.95442	-1.43	0.608511
1254	-0.260472	-0.451151	2.95442	-1.43	0.608511
1255	-0.178174	-0.489528	2.95442	-1.44	0.612766
1256	-0.090461	-0.51303	2.95442	-1.45	0.617021
1257	0	-0.520945	2.95442	-1.46	0.621277
1258	0.090461	-0.51303	2.95442	-1.48	0.629787
1259	0.178174	-0.489528	2.95442	-1.5	0.638298
1260	0.260472	-0.451151	2.95442	-1.53	0.651064
1261	0.334857	-0.399067	2.95442	-1.55	0.659574
1262	0.399067	-0.334857	2.95442	-1.58	0.67234
1263	0.451151	-0.260472	2.95442	-1.6	0.680851
1264	0.489528	-0.178174	2.95442	-1.62	0.689362
1265	0.51303	-0.090461	2.95442	-1.63	0.693617
1266	1.02606	0	2.81908	-1.92	0.817021
1267	1.01047	0.178174	2.81908	-1.91	0.812766
1268	0.964181	0.350933	2.81908	-1.89	0.804255
1269	0.888594	0.51303	2.81908	-1.84	0.782979
1270	0.786008	0.659539	2.81908	-1.79	0.761702
1271	0.659539	0.786008	2.81908	-1.73	0.73617
1272	0.51303	0.888594	2.81908	-1.67	0.710638
1273	0.350933	0.964181	2.81908	-1.61	0.685106
1274	0.178174	1.01047	2.81908	-1.55	0.659574
1275	0	1.02606	2.81908	-1.51	0.642553
1276	-0.178174	1.01047	2.81908	-1.49	0.634043
1277	-0.350933	0.964181	2.81908	-1.47	0.625532
1278	-0.51303	0.888594	2.81908	-1.47	0.625532
1279	-0.659539	0.786008	2.81908	-1.47	0.625532
1280	-0.786008	0.659539	2.81908	-1.48	0.629787
1281	-0.888594	0.51303	2.81908	-1.49	0.634043
1282	-0.964181	0.350933	2.81908	-1.5	0.638298
1283	-1.01047	0.178174	2.81908	-1.5	0.638298
1284	-1.02606	0	2.81908	-1.5	0.638298
1285	-1.01047	-0.178174	2.81908	-1.5	0.638298
1286	-0.964181	-0.350933	2.81908	-1.5	0.638298
1287	-0.888594	-0.51303	2.81908	-1.49	0.634043
1288	-0.786008	-0.659539	2.81908	-1.48	0.629787
1289	-0.659539	-0.786008	2.81908	-1.47	0.625532
1290	-0.51303	-0.888594	2.81908	-1.47	0.625532
1291	-0.350933	-0.964181	2.81908	-1.47	0.625532
1292	-0.178174	-1.01047	2.81908	-1.49	0.634043
1293	0	-1.02606	2.81908	-1.51	0.642553
1294	0.178174	-1.01047	2.81908	-1.55	0.659574
1295	0.350933	-0.964181	2.81908	-1.61	0.685106
1296	0.51303	-0.888594	2.81908	-1.67	0.710638
1297	0.659539	-0.786008	2.81908	-1.73	0.73617
1298	0.786008	-0.659539	2.81908	-1.79	0.761702
1299	0.888594	-0.51303	2.81908	-1.84	0.782979
1300	0.964181	-0.350933	2.81908	-1.89	0.804255
1301	1.01047	-0.178174	2.81908	-1.91	0.812766
1302	1.5	0	2.59808	-2.23	0.948936
1303	1.47721	0.260472	2.59808	-2.22	0.944681
1304	1.40954	0.51303	2.59808	-2.18	0.92766
1305	1.29904	0.75	2.59808	-2.13	0.906383
1306	1.14907	0.964181	2.59808	-2.05	0.87234
1307	0.964181	1.14907	2.59808	-1.95	0.829787
1308	0.75	1.29904	2.59808	-1.85	0.787234
1309	0.51303	1.40954	2.59808	-1.75	0.744681
1310	0.260472	1.47721	2.59808	-1.66	0.706383
1311	0	1.5	2.59808	-1.6	0.680851
1312	-0.260472	1.47721	2.59808	-1.56	0.66383
1313	-0.51303	1.40954	2.59808	-1.55	0.659574
1314	-0.75	1.29904	2.59808	-1.55	0.659574
1315	-0.964181	1.14907	2.59808	-1.57	0.668085
1316	-1.14907	0.964181	2.59808	-1.6	0.680851
1317	-1.29904	0.75	2.59808	-1.62	0.689362
1318	-1.40954	0.51303	2.59808	-1.65	0.702128
1319	-1.47721	0.260472	2.59808	-1.66	0.706383
1320	-1.5	0	2.59808	-1.67	0.710638
1321	-1.47721	-0.260472	2.59808	-1.66	0.706383
1322	-1.40954	-0.51303	2.59808	-1.65	0.702128
1323	-1.29904	-0.75	2.59808	-1.62	0.689362
1324	-1.14907	-0.964181	2.59808	-1.6	0.680851
1325	-0.964181	-1.14907	2.59808	-1.57	0.668085
1326	-0.75	-1.29904	2.59808	-1.55	0.659574
1327	-0.51303	-1.40954	2.59808	-1.55	0.659574
1328	-0.260472	-1.47721	2.59808	-1.56	0.66383
1329	0	-1.5	2.59808	-1.6	0.680851
1330	0.260472	-1.47721	2.59808	-1.66	0.706383
1331	0.51303	-1.40954	2.59808	-1.75	0.744681
1332	0.75	-1.29904	2.59808	-1.85	0.787234
1333	0.964181	-1.14907	2.59808	-1.95	0.829787
1334	1.14907	-0.964181	2.59808	-2.05	0.87234
1335	1.29904	-0.75	2.59808	-2.13	0.906383
1336	1.40954	-0.51303	2.59808	-2.18	0.92766
1337	1.47721	-0.260472	2.59808	-2.22	0.944681
1338	1.92836	0	2.29813	-2.04	0.868085
1339	1.89907	0.334857	2.29813	-2.06	0.876596
1340	1.81207	0.659539	2.29813	-2.11	0.897872
1341	1.67001	0.964181	2.29813	-2.17	0.923404
1342	1.47721	1.23953	2.29813	-2.19	0.931915
1343	1.23953	1.47721	2.29813	-2.14	0.910638
1344	0.964181	1.67001	2.29813	-2.04	0.868085
1345	0.659539	1.81207	2.29813	-1.91	0.812766
1346	0.334857	1.89907	2.29813	-1.8	0.765957
1347	0	1.92836	2.29813	-1.71	0.72766
1348	-0.334857	1.89907	2.29813	-1.67	0.710638
1349	-0.659539	1.81207	2.29813	-1.66	0.706383
1350	-0.964181	1.67001	2.29813	-1.69	0.719149
1351	-1.23953	1.47721	2.29813	-1.73	0.73617
1352	-1.47721	1.23953	2.29813	-1.79	0.761702
1353	-1.67001	0.964181	2.29813	-1.84	0.782979
1354	-1.81207	0.659539	2.29813	-1.88	0.8
1355	-1.89907	0.334857	2.29813	-1.91	0.812766
1356	-1.92836	0	2.29813	-1.92	0.817021
1357	-1.89907	-0.334857	2.29813	-1.91	0.812766
1358	-1.81207	-0.659539	2.29813	-1.88	0.8
1359	-1.67001	-0.964181	2.29813	-1.84	0.782979
1360	-1.47721	-1.23953	2.29813	-1.79	0.761702
1361	-1.23953	-1.47721	2.29813	-1.73	0.73617
1362	-0.964181	-1.67001	2.29813	-1.69	0.719149
1363	-0.659539	-1.81207	2.29813	-1.66	0.706383
1364	-0.334857	-1.89907	2.29813	-1.67	0.710638
1365	0	-1.92836	2.29813	-1.71	0.72766
1366	0.334857	-1.89907	2.29813	-1.8	0.765957
1367	0.659539	-1.81207	2.29813	-1.91	0.812766
1368	0.964181	-1.67001	2.29813	-2.04	0.868085
1369	1.23953	-1.47721	2.29813	-2.14	0.910638
1370	1.47721	-1.23953	2.29813	-2.19	0.931915
1371	1.67001	-0.964181	2.29813	-2.17	0.923404
1372	1.81207	-0.659539	2.29813	-2.11	0.897872
1373	1.89907	-0.334857	2.29813	-2.06	0.876596
1374	2.29813	0	1.92836	0.86	-0.365957
1375	2.26322	0.399067	1.92836	0.65	-0.276596
1376	2.15954	0.786008	1.92836	0.04	-0.0170213
1377	1.99024	1.14907	1.92836	-0.8	0.340426
1378	1.76047	1.47721	1.92836	-1.55	0.659574
1379	1.47721	1.76047	1.92836	-2	0.851064
1380	1.14907	1.99024	1.92836	-2.13	0.906383
1381	0.786008	2.15954	1.92836	-2.07	0.880851
1382	0.399067	2.26322	1.92836	-1.95	0.829787
1383	0	2.29813	1.92836	-1.85	0.787234
1384	-0.399067	2.26322	1.92836	-1.8	0.765957
1385	-0.786008	2.15954	1.92836	-1.81	0.770213
1386	-1.14907	1.99024	1.92836	-1.86	0.791489
1387	-1.47721	1.76047	1.92836	-1.94	0.825532
1388	-1.76047	1.47721	1.92836	-2.02	0.859574
1389	-1.99024	1.14907	1.92836	-2.1	0.893617
1390	-2.15954	0.786008	1.92836	-2.16	0.919149
1391	-2.26322	0.399067	1.92836	-2.19	0.931915
1392	-2.29813	0	1.92836	-2.2	0.93617
1393	-2.26322	-0.399067	1.92836	-2.19	0.931915
1394	-2.15954	-0.786008	1.92836	-2.16	0.919149
1395	-1.99024	-1.14907	1.92836	-2.1	0.893617
1396	-1.76047	-1.47721	1.92836	-2.02	0.859574
1397	-1.47721	-1.76047	1.92836	-1.94	0.825532
1398	-1.14907	-1.99024	1.92836	-1.86	0.791489
1399	-0.786008	-2.15954	1.92836	-1.81	0.770213
1400	-0.399067	-2.26322	1.92836	-1.8	0.765957
1401	0	-2.29813	1.92836	-1.85	0.787234
1402	0.399067	-2.26322	1.92836	-1.95	0.829787
1403	0.786008	-2.15954	1.92836	-2.07	0.880851
1404	1.14907	-1.99024	1.92836	-2.13	0.906383
1405	1.47721	-1.76047	1.92836	-2	0.851064
1406	1.76047	-1.47721	1.92836	-1.55	0.659574
1407	1.99024	-1.14907	1.92836	-0.8	0.340426
1408	2.15954	-0.786008	1.92836	0.04	-0.0170213
1409	2.26322	-0.399067	1.92836	0.65	-0.276596
1410	2.59808	0	1.5	14.97	-6.37021
1411	2.55861	0.451151	1.5	13.98	-5.94894
1412	2.44139	0.888594	1.5	10.9	-4.6383
1413	2.25	1.29904	1.5	6.33	-2.69362
1414	1.99024	1.67001	1.5	2.04	-0.868085
1415	1.67001	1.99024	1.5	-0.66	0.280851
1416	1.29904	2.25	1.5	-1.83	0.778723
1417	0.888594	2.44139	1.5	-2.13	0.906383
1418	0.451151	2.55861	1.5	-2.09	0.889362
1419	0	2.59808	1.5	-2	0.851064
1420	-0.451151	2.55861	1.5	-1.96	0.834043
1421	-0.888594	2.44139	1.5	-1.98	0.842553
1422	-1.29904	2.25	1.5	-2.05	0.87234
1423	-1.67001	1.99024	1.5	-2.14	0.910638
1424	-1.99024	1.67001	1.5	-2.22	0.944681
1425	-2.25	1.29904	1.5	-2.28	0.970213
1426	-2.44139	0.888594	1.5	-2.32	0.987234
1427	-2.55861	0.451151	1.5	-2.34	0.995745
1428	-2.59808	0	1.5	-2.35	1
1429	-2.55861	-0.451151	1.5	-2.34	0.995745
1430	-2.44139	-0.888594	1.5	-2.32	0.987234
1431	-2.25	-1.29904	1.5	-2.28	0.970213
1432	-1.99024	-1.67001	1.5	-2.22	0.944681
1433	-1.67001	-1.99024	1.5	-2.14	0.910638
1434	-1.29904	-2.25	1.5	-2.05	0.87234
1435	-0.888594	-2.44139	1.5	-1.98	0.842553
1436	-0.451151	-2.55861	1.5	-1.96	0.834043
1437	0	-2.59808	1.5	-2	0.851064
1438	0.451151	-2.55861	1.5	-2.09	0.889362
1439	0.888594	-2.44139	1.5	-2.13	0.906383
1440	1.29904	-2.25	1.5	-1.83	0.778723
1441	1.67001	-1.99024	1.5	-0.66	0.280851
1442	1.99024	-1.67001	1.5	2.04	-0.868085
1443	2.25	-1.29904	1.5	6.33	-2.69362
1444	2.44139	-0.888594	1.5	10.9	-4.6383
1445	2.55861	-0.451151	1.5	13.98	-5.94894
1446	2.81908	0	1.02606	70.24	-29.8894
1447	2.77625	0.489528	1.02606	66.9	-28.4681
1448	2.64907	0.964181	1.02606	54.73	-23.2894
1449	2.44139	1.40954	1.02606	34.3	-14.5957
1450	2.15954	1.81207	1.02606	15.25	-6.48936
1451	1.81207	2.15954	1.02606	4.05	-1.7234
1452	1.40954	2.44139	1.02606	-0.58	0.246809
1453	0.964181	2.64907	1.02606	-1.96	0.834043
1454	0.489528	2.77625	1.02606	-2.19	0.931915
1455	0	2.81908	1.02606	-2.14	0.910638
1456	-0.489528	2.77625	1.02606	-2.1	0.893617
1457	-0.964181	2.64907	1.02606	-2.11	0.897872
1458	-1.40954	2.44139	1.02606	-2.13	0.906383
1459	-1.81207	2.15954	1.02606	-2.11	0.897872
1460	-2.15954	1.81207	1.02606	-2.02	0.859574
1461	-2.44139	1.40954	1.02606	-1.88	0.8
1462	-2.64907	0.964181	1.02606	-1.76	0.748936
1463	-2.77625	0.489528	1.02606	-1.7	0.723404
1464	-2.81908	0	1.02606	-1.69	0.719149
1465	-2.77625	-0.489528	1.02606	-1.7	0.723404
1466	-2.64907	-0.964181	1.02606	-1.76	0.748936
1467	-2.44139	-1.40954	1.02606	-1.88	0.8
1468	-2.15954	-1.81207	1.02606	-2.02	0.859574
1469	-1.81207	-2.15954	1.02606	-2.11	0.897872
1470	-1.40954	-2.44139	1.02606	-2.13	0.906383
1471	-0.964181	-2.64907	1.02606	-2.11	0.897872
1472	-0.489528	-2.77625	1.02606	-2.1	0.893617
1473	0	-2.81908	1.02606	-2.14	0.910638
1474	0.489528	-2.77625	1.02606	-2.19	0.931915
1475	0.964181	-2.64907	1.02606	-1.96	0.834043
1476	1.40954	-2.44139	1.02606	-0.58	0.246809
1477	1.81207	-2.15954	1.02606	4.05	-1.7234
1478	2.15954	-1.81207	1.02606	15.25	-6.48936
1479	2.44139	-1.40954	1.02606	34.3	-14.5957
1480	2.64907	-0.964181	1.02606	54.73	-23.2894
1481	2.77625	-0.489528	1.02606	66.9	-28.4681
1482	2.95442	0	0.520945	251.48	-107.013
1483	2.90954	0.51303	0.520945	249.5	-106.17
1484	2.77625	1.01047	0.520945	222.33	-94.6085
1485	2.55861	1.47721	0.520945	134.46	-57.217
1486	2.26322	1.89907	0.520945	54.87	-23.3489
1487	1.89907	2.26322	0.520945	16.46	-7.00426
1488	1.47721	2.55861	0.520945	2.63	-1.11915
1489	1.01047	2.77625	0.520945	-1.31	0.557447
1490	0.51303	2.90954	0.520945	-2.15	0.914894
1491	0	2.95442	0.520945	-2.2	0.93617
1492	-0.51303	2.90954	0.520945	-2.12	0.902128
1493	-1.01047	2.77625	0.520945	-1.97	0.838298
1494	-1.47721	2.55861	0.520945	-1.64	0.697872
1495	-1.89907	2.26322	0.520945	-0.98	0.417021
1496	-2.26322	1.89907	0.520945	0.01	-0.00425532
1497	-2.55861	1.47721	0.520945	1.12	-0.476596
1498	-2.77625	1.01047	0.520945	1.96	-0.834043
1499	-2.90954	0.51303	0.520945	2.35	-1
1500	-2.95442	0	0.520945	2.44	-1.0383
1501	-2.90954	-0.51303	0.520945	2.35	-1
1502	-2.77625	-1.01047	0.520945	1.96	-0.834043
1503	-2.55861	-1.47721	0.520945	1.12	-0.476596
1504	-2.26322	-1.89907	0.520945	0.01	-0.00425532
1505	-1.89907	-2.26322	0.520945	-0.98	0.417021
1506	-1.47721	-2.55861	0.520945	-1.64	0.697872
1507	-1.01047	-2.77625	0.520945	-1.97	0.838298
1508	-0.51303	-2.90954	0.520945	-2.12	0.902128
1509	0	-2.95442	0.520945	-2.2	0.93617
1510	0.51303	-2.90954	0.520945	-2.15	0.914894
1511	1.01047	-2.77625	0.520945	-1.31	0.557447
1512	1.47721	-2.55861	0.520945	2.63	-1.11915
1513	1.89907	-2.26322	0.520945	16.46	-7.00426
1514	2.26322	-1.89907	0.520945	54.87	-23.3489
1515	2.55861	-1.47721	0.520945	134.46	-57.217
1516	2.77625	-1.01047	0.520945	222.33	-94.6085
1517	2.90954	-0.51303	0.520945	249.5	-106.17
1518	3	0	0	704.38	-299.736
1519	2.95442	0.520945	0	837.04	-356.187
1520	2.81908	1.02606	0	1068.16	-454.536
1521	2.59808	1.5	0	516.03	-219.587
1522	2.29813	1.92836	0	152.98	-65.0979
1523	1.92836	2.29813	0	41.32	-17.583
1524	1.5	2.59808	0	8.89	-3.78298
1525	1.02606	2.81908	0	0.22	-0.093617
1526	0.520945	2.95442	0	-1.72	0.731915
1527	0	3	0	-1.95	0.829787
1528	-0.520945	2.95442	0	-1.67	0.710638
1529	-1.02606	2.81908	0	-0.88	0.374468
1530	-1.5	2.59808	0	0.86	-0.365957
1531	-1.92836	2.29813	0	4.15	-1.76596
1532	-2.29813	1.92836	0	9.05	-3.85106
1533	-2.59808	1.5	0	14.28	-6.0766
1534	-2.81908	1.02606	0	17.88	-7.60851
1535	-2.95442	0.520945	0	19.19	-8.16596
1536	-3	0	0	19.35	-8.23404
1537	-2.95442	-0.520945	0	19.19	-8.16596
1538	-2.81908	-1.02606	0	17.88	-7.60851
1539	-2.59808	-1.5	0	14.28	-6.0766
1540	-2.29813	-1.92836	0	9.05	-3.85106
1541	-1.92836	-2.29813	0	4.15	-1.76596
1542	-1.5	-2.59808	0	0.86	-0.365957
1543	-1.02606	-2.81908	0	-0.88	0.374468
1544	-0.520945	-2.95442	0	-1.67	0.710638
1545	0	-3	0	-1.95	0.829787
1546	0.520945	-2.95442	0	-1.72	0.731915
1547	1.02606	-2.81908	0	0.22	-0.093617
1548	1.5	-2.59808	0	8.89	-3.78298
1549	1.92836	-2.29813	0	41.32	-17.583
1550	2.29813	-1.92836	0	152.98	-65.0979
1551	2.59808	-1.5	0	516.03	-219.587
1552	2.81908	-1.02606	0	1068.16	-454.536
1553	2.95442	-0.520945	0	837.04	-356.187
1554	2.95442	0	-0.520945	2582.41	-1098.9
1555	2.90954	0.51303	-0.520945	3154.1	-1342.17
1556	2.77625	1.01047	-0.520945	0	0
1557	2.55861	1.47721	-0.520945	1553.52	-661.072
1558	2.26322	1.89907	-0.520945	304.76	-129.685
1559	1.89907	2.26322	-0.520945	76.45	-32.5319
1560	1.47721	2.55861	-0.520945	18.73	-7.97021
1561	1.01047	2.77625	-0.520945	3.46	-1.47234
1562	0.51303	2.90954	-0.520945	-0.22	0.093617
1563	0	2.95442	-0.520945	-0.73	0.310638
1564	-0.51303	2.90954	-0.520945	0.19	-0.0808511
1565	-1.01047	2.77625	-0.520945	3.01	-1.28085
1566	-1.47721	2.55861	-0.520945	9.57	-4.07234
1567	-1.89907	2.26322	-0.520945	22.43	-9.54468
1568	-2.26322	1.89907	-0.520945	42.5	-18.0851
1569	-2.55861	1.47721	-0.520945	64.23	-27.3319
1570	-2.77625	1.01047	-0.520945	76.97	-32.7532
1571	-2.90954	0.51303	-0.520945	79.29	-33.7404
1572	-2.95442	0	-0.520945	78.9	-33.5745
1573	-2.90954	-0.51303	-0.520945	79.29	-33.7404
1574	-2.77625	-1.01047	-0.520945	76.97	-32.7532
1575	-2.55861	-1.47721	-0.520945	64.23	-27.3319
1576	-2.26322	-1.89907	-0.520945	42.5	-18.0851
1577	-1.89907	-2.26322	-0.520945	22.43	-9.54468
1578	-1.47721	-2.55861	-0.520945	9.57	-4.07234
1579	-1.01047	-2.77625	-0.520945	3.01	-1.28085
1580	-0.51303	-2.90954	-0.520945	0.19	-0.0808511
1581	0	-2.95442	-0.520945	-0.73	0.310638
1582	0.51303	-2.90954	-0.520945	-0.22	0.093617
1583	1.01047	-2.77625	-0.520945	3.46	-1.47234
1584	1.47721	-2.55861	-0.520945	18.73	-7.97021
1585	1.89907	-2.26322	-0.520945	76.45	-32.5319
1586	2.26322	-1.89907	-0.520945	304.76	-129.685
1587	2.55861	-1.47721	-0.520945	1553.52	-661.072
1588	2.77625	-1.01047	-0.520945	0	0
1589	2.90954	-0.51303	-0.520945	3154.1	-1342.17
1590	2.81908	0	-1.02606	0	0
1591	2.77625	0.489528	-1.02606	7337.8	-3122.47
1592	2.64907	0.964181	-1.02606	0	0
1593	2.44139	1.40954	-1.02606	1360.68	-579.013
1594	2.15954	1.81207	-1.02606	369.29	-157.145
1595	1.81207	2.15954	-1.02606	109.85	-46.7447
1596	1.40954	2.44139	-1.02606	33.19	-14.1234
1597	0.964181	2.64907	-1.02606	10.52	-4.4766
1598	0.489528	2.77625	-1.02606	4.14	-1.7617
1599	0	2.81908	-1.02606	3.2	-1.3617
1600	-0.489528	2.77625	-1.02606	5.82	-2.4766
1601	-0.964181	2.64907	-1.02606	14.21	-6.04681
1602	-1.40954	2.44139	-1.02606	34.48	-14.6723
1603	-1.81207	2.15954	-1.02606	77.95	-33.1702
1604	-2.15954	1.81207	-1.02606	159.46	-67.8553
1605	-2.44139	1.40954	-1.02606	260.86	-111.004
1606	-2.64907	0.964181	-1.02606	292.62	-124.519
1607	-2.77625	0.489528	-1.02606	265.02	-112.774
1608	-2.81908	0	-1.02606	255.39	-108.677
1609	-2.77625	-0.489528	-1.02606	265.02	-112.774
1610	-2.64907	-0.964181	-1.02606	292.62	-124.519
1611	-2.44139	-1.40954	-1.02606	260.86	-111.004
1612	-2.15954	-1.81207	-1.02606	159.46	-67.8553
1613	-1.81207	-2.15954	-1.02606	77.95	-33.1702
1614	-1.40954	-2.44139	-1.02606	34.48	-14.6723
1615	-0.964181	-2.64907	-1.02606	14.21	-6.04681
1616	-0.489528	-2.77625	-1.02606	5.82	-2.4766
1617	0	-2.81908	-1.02606	3.2	-1.3617
1618	0.489528	-2.77625	-1.02606	4.14	-1.7617
1619	0.964181	-2.64907	-1.02606	10.52	-4.4766
1620	1.40954	-2.44139	-1.02606	33.19	-14.1234
1621	1.81207	-2.15954	-1.02606	109.85	-46.7447
1622	2.15954	-1.81207	-1.02606	369.29	-157.145
1623	2.44139	-1.40954	-1.02606	1360.68	-579.013
1624	2.64907	-0.964181	-1.02606	0	0
1625	2.77625	-0.489528	-1.02606	7337.8	-3122.47
1626	2.59808	0	-1.5	0	0
1627	2.55861	0.451151	-1.5	10901.2	-4638.83
1628	2.44139	0.888594	-1.5	2475.7	-1053.49
1629	2.25	1.29904	-1.5	843.65	-359
1630	1.99024	1.67001	-1.5	366.42	-155.923
1631	1.67001	1.99024	-1.5	143.9	-61.234
1632	1.29904	2.25	-1.5	58.16	-24.7489
1633	0.888594	2.44139	-1.5	26.68	-11.3532
1634	0.451151	2.55861	-1.5	15.63	-6.65106
1635	0	2.59808	-1.5	13.84	-5.88936
1636	-0.451151	2.55861	-1.5	20.28	-8.62979
1637	-0.888594	2.44139	-1.5	40.98	-17.4383
1638	-1.29904	2.25	-1.5	92.29	-39.2723
1639	-1.67001	1.99024	-1.5	219.94	-93.5915
1640	-1.99024	1.67001	-1.5	584.2	-248.596
1641	-2.25	1.29904	-1.5	1343.4	-571.66
1642	-2.44139	0.888594	-1.5	1367.44	-581.889
1643	-2.55861	0.451151	-1.5	778.87	-331.434
1644	-2.59808	0	-1.5	618.6	-263.234
1645	-2.55861	-0.451151	-1.5	778.87	-331.434
1646	-2.44139	-0.888594	-1.5	1367.44	-581.889
1647	-2.25	-1.29904	-1.5	1343.4	-571.66
1648	-1.99024	-1.67001	-1.5	584.2	-248.596
1649	-1.67001	-1.99024	-1.5	219.94	-93.5915
1650	-1.29904	-2.25	-1.5	92.29	-39.2723
1651	-0.888594	-2.44139	-1.5	40.98	-17.4383
1652	-0.451151	-2.55861	-1.5	20.28	-8.62979
1653	0	-2.59808	-1.5	13.84	-5.88936
1654	0.451151	-2.55861	-1.5	15.63	-6.65106
1655	0.888594	-2.44139	-1.5	26.68	-11.3532
1656	1.29904	-2.25	-1.5	58.16	-24.7489
1657	1.67001	-1.99024	-1.5	143.9	-61.234
1658	1.99024	-1.67001	-1.5	366.42	-155.923
1659	2.25	-1.29904	-1.5	843.65	-359
1660	2.44139	-0.888594	-1.5	2475.7	-1053.49
1661	2.55861	-0.451151	-1.5	10901.2	-4638.83
1662	2.29813	0	-1.92836	5819.83	-2476.52
1663	2.26322	0.399067	-1.92836	3879.61	-1650.9
1664	2.15954	0.786008	-1.92836	1709.12	-727.285
1665	1.99024	1.14907	-1.92836	799.66	-340.281
1666	1.76047	1.47721	-1.92836	409.71	-174.345
1667	1.47721	1.76047	-1.92836	206.62	-87.9234
1668	1.14907	1.99024	-1.92836	108.66	-46.2383
1669	0.786008	2.15954	-1.92836	62.97	-26.7957
1670	0.399067	2.26322	-1.92836	43.3	-18.4255
1671	0	2.29813	-1.92836	39.7	-16.8936
1672	-0.399067	2.26322	-1.92836	52.83	-22.4809
1673	-0.786008	2.15954	-1.92836	94.05	-40.0213
1674	-1.14907	1.99024	-1.92836	192.74	-82.017
1675	-1.47721	1.76047	-1.92836	447.15	-190.277
1676	-1.76047	1.47721	-1.92836	1449.84	-616.953
1677	-1.99024	1.14907	-1.92836	0	0
1678	-2.15954	0.786008	-1.92836	0	0
1679	-2.26322	0.399067	-1.92836	2179.78	-927.566
1680	-2.29813	0	-1.92836	1732.79	-737.357
1681	-2.26322	-0.399067	-1.92836	2179.78	-927.566
1682	-2.15954	-0.786008	-1.92836	0	0
1683	-1.99024	-1.14907	-1.92836	0	0
1684	-1.76047	-1.47721	-1.92836	1449.84	-616.953
1685	-1.47721	-1.76047	-1.92836	447.15	-190.277
1686	-1.14907	-1.99024	-1.92836	192.74	-82.017
1687	-0.786008	-2.15954	-1.92836	94.05	-40.0213
1688	-0.399067	-2.26322	-1.92836	52.83	-22.4809
1689	0	-2.29813	-1.92836	39.7	-16.8936
1690	0.399067	-2.26322	-1.92836	43.3	-18.4255
1691	0.786008	-2.15954	-1.92836	62.97	-26.7957
1692	1.14907	-1.99024	-1.92836	108.66	-46.2383
1693	1.47721	-1.76047	-1.92836	206.62	-87.9234
1694	1.76047	-1.47721	-1.92836	409.71	-174.345
1695	1.99024	-1.14907	-1.92836	799.66	-340.281
1696	2.15954	-0.786008	-1.92836	1709.12	-727.285
1697	2.26322	-0.399067	-1.92836	3879.61	-1650.9
1698	1.92836	0	-2.29813	3542.99	-1507.66
1699	1.89907	0.334857	-2.29813	2987.09	-1271.1
1700	1.81207	0.659539	-2.29813	1921.16	-817.515
1701	1.67001	0.964181	-2.29813	1093.57	-465.349
1702	1.47721	1.23953	-2.29813	600.83	-255.672
1703	1.23953	1.47721	-2.29813	340.74	-144.996
1704	0.964181	1.67001	-2.29813	208.44	-88.6979
1705	0.659539	1.81207	-2.29813	138.39	-58.8894
1706	0.334857	1.89907	-2.29813	104.22	-44.3489
1707	0	1.92836	-2.29813	97.07	-41.3064
1708	-0.334857	1.89907	-2.29813	119.44	-50.8255
1709	-0.659539	1.81207	-2.29813	186.52	-79.3702
1710	-0.964181	1.67001	-2.29813	327.89	-139.528
1711	-1.23953	1.47721	-2.29813	592.84	-252.272
1712	-1.47721	1.23953	-2.29813	0	0
1713	-1.67001	0.964181	-2.29813	2625.72	-1117.33
1714	-1.81207	0.659539	-2.29813	3682.65	-1567.09
1715	-1.89907	0.334857	-2.29813	4458.14	-1897.08
1716	-1.92836	0	-2.29813	5047.88	-2148.03
1717	-1.89907	-0.334857	-2.29813	4458.14	-1897.08
1718	-1.81207	-0.659539	-2.29813	3682.65	-1567.09
1719	-1.67001	-0.964181	-2.29813	2625.72	-1117.33
1720	-1.47721	-1.23953	-2.29813	0	0
1721	-1.23953	-1.47721	-2.29813	592.84	-252.272
1722	-0.964181	-1.67001	-2.29813	327.89	-139.528
1723	-0.659539	-1.81207	-2.29813	186.52	-79.3702
1724	-0.334857	-1.89907	-2.29813	119.44	-50.8255
1725	0	-1.92836	-2.29813	97.07	-41.3064
1726	0.334857	-1.89907	-2.29813	104.22	-44.3489
1727	0.659539	-1.81207	-2.29813	138.39	-58.8894
1728	0.964181	-1.67001	-2.29813	208.44	-88.6979
1729	1.23953	-1.47721	-2.29813	340.74	-144.996
1730	1.47721	-1.23953	-2.29813	600.83	-255.672
1731	1.67001	-0.964181	-2.29813	1093.57	-465.349
1732	1.81207	-0.659539	-2.29813	1921.16	-817.515
1733	1.89907	-0.334857	-2.29813	2987.09	-1271.1
1734	1.5	0	-2.59808	6391.85	-2719.94
1735	1.47721	0.260472	-2.59808	5344.83	-2274.4
1736	1.40954	0.51303	-2.59808	3380.49	-1438.51
1737	1.29904	0.75	-2.59808	1849.3	-786.936
1738	1.14907	0.964181	-2.59808	995.08	-423.438
1739	0.964181	1.14907	-2.59808	581.97	-247.647
1740	0.75	1.29904	-2.59808	381.86	-162.494
1741	0.51303	1.40954	-2.59808	279.64	-118.996
1742	0.260472	1.47721	-2.59808	228.03	-97.034
1743	0	1.5	-2.59808	216.51	-92.1319
1744	-0.260472	1.47721	-2.59808	249.99	-106.379
1745	-0.51303	1.40954	-2.59808	344.95	-146.787
1746	-0.75	1.29904	-2.59808	515.49	-219.357
1747	-0.964181	1.14907	-2.59808	743.71	-316.472
1748	-1.14907	0.964181	-2.59808	1256.84	-534.826
1749	-1.29904	0.75	-2.59808	2307.22	-981.796
1750	-1.40954	0.51303	-2.59808	4165.62	-1772.6
1751	-1.47721	0.260472	-2.59808	6686.09	-2845.14
1752	-1.5	0	-2.59808	8169.12	-3476.22
1753	-1.47721	-0.260472	-2.59808	6686.09	-2845.14
1754	-1.40954	-0.51303	-2.59808	4165.62	-1772.6
1755	-1.29904	-0.75	-2.59808	2307.22	-981.796
1756	-1.14907	-0.964181	-2.59808	1256.84	-534.826
1757	-0.964181	-1.14907	-2.59808	743.71	-316.472
1758	-0.75	-1.29904	-2.59808	515.49	-219.357
1759	-0.51303	-1.40954	-2.59808	344.95	-146.787
1760	-0.260472	-1.47721	-2.59808	249.99	-106.379
1761	0	-1.5	-2.59808	216.51	-92.1319
1762	0.260472	-1.47721	-2.59808	228.03	-97.034
1763	0.51303	-1.40954	-2.59808	279.64	-118.996
1764	0.75	-1.29904	-2.59808	381.86	-162.494
1765	0.964181	-1.14907	-2.59808	581.97	-247.647
1766	1.14907	-0.964181	-2.59808	995.08	-423.438
1767	1.29904	-0.75	-2.59808	1849.3	-786.936
1768	1.40954	-0.51303	-2.59808	3380.49	-1438.51
1769	1.47721	-0.260472	-2.59808	5344.83	-2274.4
1770	1.02606	0	-2.81908	0	0
1771	1.01047	0.178174	-2.81908	0	0
1772	0.964181	0.350933	-2.81908	0	0
1773	0.888594	0.51303	-2.81908	2651.66	-1128.37
1774	0.786008	0.659539	-2.81908	1474.36	-627.387
1775	0.659539	0.786008	-2.81908	913.81	-388.855
1776	0.51303	0.888594	-2.81908	644.48	-274.247
1777	0.350933	0.964181	-2.81908	511.8	-217.787
1778	0.178174	1.01047	-2.81908	450.01	-191.494
1779	0	1.02606	-2.81908	438.18	-186.46
1780	-0.178174	1.01047	-2.81908	478.21	-203.494
1781	-0.350933	0.964181	-2.81908	575.86	-245.047
1782	-0.51303	0.888594	-2.81908	712.58	-303.226
1783	-0.659539	0.786008	-2.81908	989.04	-420.868
1784	-0.786008	0.659539	-2.81908	1547.79	-658.634
1785	-0.888594	0.51303	-2.81908	2611.43	-1111.25
1786	-0.964181	0.350933	-2.81908	0	0
1787	-1.01047	0.178174	-2.81908	0	0
1788	-1.02606	0	-2.81908	0	0
1789	-1.01047	-0.178174	-2.81908	0	0
1790	-0.964181	-0.350933	-2.81908	0	0
1791	-0.888594	-0.51303	-2.81908	2611.43	-1111.25
1792	-0.786008	-0.659539	-2.81908	1547.79	-658.634
1793	-0.659539	-0.786008	-2.81908	989.04	-420.868
1794	-0.51303	-0.888594	-2.81908	712.58	-303.226
1795	-0.350933	-0.964181	-2.81908	575.86	-245.047
1796	-0.178174	-1.01047	-2.81908	478.21	-203.494
1797	0	-1.02606	-2.81908	438.18	-186.46
1798	0.178174	-1.01047	-2.81908	450.01	-191.494
1799	0.350933	-0.964181	-2.81908	511.8	-217.787
1800	0.51303	-0.888594	-2.81908	644.48	-274.247
1801	0.659539	-0.786008	-2.81908	913.81	-388.855
1802	0.786008	-0.659539	-2.81908	1474.36	-627.387
1803	0.888594	-0.51303	-2.81908	2651.66	-1128.37
1804	0.964181	-0.350933	-2.81908	0	0
1805	1.01047	-0.178174	-2.81908	0	0
1806	0.520945	0	-2.95442	2159.32	-918.86
1807	0.51303	0.090461	-2.95442	2055.76	-874.791
1808	0.489528	0.178174	-2.95442	1798.04	-765.123
1809	0.451151	0.260472	-2.95442	1492.69	-635.187
1810	0.399067	0.334857	-2.95442	1221.3	-519.702
1811	0.334857	0.399067	-2.95442	1016.91	-432.728
1812	0.260472	0.451151	-2.95442	878.99	-374.038
1813	0.178174	0.489528	-2.95442	794.67	-338.157
1814	0.090461	0.51303	-2.95442	751.42	-319.753
1815	0	0.520945	-2.95442	741.46	-315.515
1816	-0.090461	0.51303	-2.95442	761.99	-324.251
1817	-0.178174	0.489528	-2.95442	813.86	-346.323
1818	-0.260472	0.451151	-2.95442	902.37	-383.987
1819	-0.334857	0.399067	-2.95442	0	0
1820	-0.399067	0.334857	-2.95442	1248.09	-531.102
1821	-0.451151	0.260472	-2.95442	1523.99	-648.506
1822	-0.489528	0.178174	-2.95442	1832.44	-779.762
1823	-0.51303	0.090461	-2.95442	2091.05	-889.809
1824	-0.520945	0	-2.95442	2194.49	-933.826
1825	-0.51303	-0.090461	-2.95442	2091.05	-889.809
1826	-0.489528	-0.178174	-2.95442	1832.44	-779.762
1827	-0.451151	-0.260472	-2.95442	1523.99	-648.506
1828	-0.399067	-0.334857	-2.95442	1248.09	-531.102
1829	-0.334857	-0.399067	-2.95442	0	0
1830	-0.260472	-0.451151	-2.95442	902.37	-383.987
1831	-0.178174	-0.489528	-2.95442	813.86	-346.323
1832	-0.090461	-0.51303	-2.95442	761.99	-324.251
1833	0	-0.520945	-2.95442	741.46	-315.515
1834	0.090461	-0.51303	-2.95442	751.42	-319.753
1835	0.178174	-0.489528	-2.95442	794.67	-338.157
1836	0.260472	-0.451151	-2.95442	878.99	-374.038
1837	0.334857	-0.399067	-2.95442	1016.91	-432.728
1838	0.399067	-0.334857	-2.95442	1221.3	-519.702
1839	0.451151	-0.260472	-2.95442	1492.69	-635.187
1840	0.489528	-0.178174	-2.95442	1798.04	-765.123
1841	0.51303	-0.090461	-2.95442	2055.76	-874.791
1842	0	0	-3	896.72	-381.583
1843	0	0	3.5	-1.07	0.455319
1844	0.607769	0	3.44683	-1.16	0.493617
1845	0.598535	0.105538	3.44683	-1.16	0.493617
1846	0.571116	0.207869	3.44683	-1.15	0.489362
1847	0.526343	0.303884	3.44683	-1.14	0.485106
1848	0.465578	0.390666	3.44683	-1.13	0.480851
1849	0.390666	0.465578	3.44683	-1.11	0.47234
1850	0.303884	0.526343	3.44683	-1.1	0.468085
1851	0.207869	0.571116	3.44683	-1.08	0.459574
1852	0.105538	0.598535	3.44683	-1.07	0.455319
1853	0	0.607769	3.44683	-1.06	0.451064
1854	-0.105538	0.598535	3.44683	-1.05	0.446809
1855	-0.207869	0.571116	3.44683	-1.04	0.442553
1856	-0.303884	0.526343	3.44683	-1.04	0.442553
1857	-0.390666	0.465578	3.44683	-1.04	0.442553
1858	-0.465578	0.390666	3.44683	-1.04	0.442553
1859	-0.526343	0.303884	3.44683	-1.04	0.442553
1860	-0.571116	0.207869	3.44683	-1.04	0.442553
1861	-0.598535	0.105538	3.44683	-1.04	0.442553
1862	-0.607769	0	3.44683	-1.04	0.442553
1863	-0.598535	-0.105538	3.44683	-1.04	0.442553
1864	-0.571116	-0.207869	3.44683	-1.04	0.442553
1865	-0.526343	-0.303884	3.44683	-1.04	0.442553
1866	-0.465578	-0.390666	3.44683	-1.04	0.442553
1867	-0.390666	-0.465578	3.44683	-1.04	0.442553
1868	-0.303884	-0.526343	3.44683	-1.04	0.442553
1869	-0.207869	-0.571116	3.44683	-1.04	0.442553
1870	-0.105538	-0.598535	3.44683	-1.05	0.446809
1871	0	-0.607769	3.44683	-1.06	0.451064
1872	0.105538	-0.598535	3.44683	-1.07	0.455319
1873	0.207869	-0.571116	3.44683	-1.08	0.459574
1874	0.303884	-0.526343	3.44683	-1.1	0.468085
1875	0.390666	-0.465578	3.44683	-1.11	0.47234
1876	0.465578	-0.390666	3.44683	-1.13	0.480851
1877	0.526343	-0.303884	3.44683	-1.14	0.485106
1878	0.571116	-0.207869	3.44683	-1.15	0.489362
1879	0.598535	-0.105538	3.44683	-1.16	0.493617
1880	1.19707	0	3.28892	-1.36	0.578723
1881	1.17888	0.207869	3.28892	-1.35	0.574468
1882	1.12488	0.409422	3.28892	-1.33	0.565957
1883	1.03669	0.598535	3.28892	-1.3	0.553191
1884	0.917009	0.769462	3.28892	-1.26	0.53617
1885	0.769462	0.917009	3.28892	-1.22	0.519149
1886	0.598535	1.03669	3.28892	-1.18	0.502128
1887	0.409422	1.12488	3.28892	-1.15	0.489362
1888	0.207869	1.17888	3.28892	-1.11	0.47234
1889	0	1.19707	3.28892	-1.09	0.46383
1890	-0.207869	1.17888	3.28892	-1.07	0.455319
1891	-0.409422	1.12488	3.28892	-1.07	0.455319
1892	-0.598535	1.03669	3.28892	-1.06	0.451064
1893	-0.769462	0.917009	3.28892	-1.06	0.451064
1894	-0.917009	0.769462	3.28892	-1.07	0.455319
1895	-1.03669	0.598535	3.28892	-1.07	0.455319
1896	-1.12488	0.409422	3.28892	-1.08	0.459574
1897	-1.17888	0.207869	3.28892	-1.08	0.459574
1898	-1.19707	0	3.28892	-1.08	0.459574
1899	-1.17888	-0.207869	3.28892	-1.08	0.459574
1900	-1.12488	-0.409422	3.28892	-1.08	0.459574
1901	-1.03669	-0.598535	3.28892	-1.07	0.455319
1902	-0.917009	-0.769462	3.28892	-1.07	0.455319
1903	-0.769462	-0.917009	3.28892	-1.06	0.451064
1904	-0.598535	-1.03669	3.28892	-1.06	0.451064
1905	-0.409422	-1.12488	3.28892	-1.07	0.455319
1906	-0.207869	-1.17888	3.28892	-1.07	0.455319
1907	0	-1.19707	3.28892	-1.09	0.46383
1908	0.207869	-1.17888	3.28892	-1.11	0.47234
1909	0.409422	-1.12488	3.28892	-1.15	0.489362
1910	0.598535	-1.03669	3.28892	-1.18	0.502128
1911	0.769462	-0.917009	3.28892	-1.22	0.519149
1912	0.917009	-0.769462	3.28892	-1.26	0.53617
1913	1.03669	-0.598535	3.28892	-1.3	0.553191
1914	1.12488	-0.409422	3.28892	-1.33	0.565957
1915	1.17888	-0.207869	3.28892	-1.35	0.574468
1916	1.75	0	3.03109	-1.64	0.697872
1917	1.72341	0.303884	3.03109	-1.63	0.693617
1918	1.64446	0.598535	3.03109	-1.59	0.676596
1919	1.51554	0.875	3.03109	-1.53	0.651064
1920	1.34058	1.12488	3.03109	-1.47	0.625532
1921	1.12488	1.34058	3.03109	-1.39	0.591489
1922	0.875	1.51554	3.03109	-1.31	0.557447
1923	0.598535	1.64446	3.03109	-1.24	0.52766
1924	0.303884	1.72341	3.03109	-1.19	0.506383
1925	0	1.75	3.03109	-1.15	0.489362
1926	-0.303884	1.72341	3.03109	-1.12	0.476596
1927	-0.598535	1.64446	3.03109	-1.11	0.47234
1928	-0.875	1.51554	3.03109	-1.11	0.47234
1929	-1.12488	1.34058	3.03109	-1.12	0.476596
1930	-1.34058	1.12488	3.03109	-1.14	0.485106
1931	-1.51554	0.875	3.03109	-1.15	0.489362
1932	-1.64446	0.598535	3.03109	-1.17	0.497872
1933	-1.72341	0.303884	3.03109	-1.17	0.497872
1934	-1.75	0	3.03109	-1.18	0.502128
1935	-1.72341	-0.303884	3.03109	-1.17	0.497872
1936	-1.64446	-0.598535	3.03109	-1.17	0.497872
1937	-1.51554	-0.875	3.03109	-1.15	0.489362
1938	-1.34058	-1.12488	3.03109	-1.14	0.485106
1939	-1.12488	-1.34058	3.03109	-1.12	0.476596
1940	-0.875	-1.51554	3.03109	-1.11	0.47234
1941	-0.598535	-1.64446	3.03109	-1.11	0.47234
1942	-0.303884	-1.72341	3.03109	-1.12	0.476596
1943	0	-1.75	3.03109	-1.15	0.489362
1944	0.303884	-1.72341	3.03109	-1.19	0.506383
1945	0.598535	-1.64446	3.03109	-1.24	0.52766
1946	0.875	-1.51554	3.03109	-1.31	0.557447
1947	1.12488	-1.34058	3.03109	-1.39	0.591489
1948	1.34058	-1.12488	3.03109	-1.47	0.625532
1949	1.51554	-0.875	3.03109	-1.53	0.651064
1950	1.64446	-0.598535	3.03109	-1.59	0.676596
1951	1.72341	-0.303884	3.03109	-1.63	0.693617
1952	2.24976	0	2.68116	-1.89	0.804255
1953	2.21558	0.390666	2.68116	-1.88	0.8
1954	2.11408	0.769462	2.68116	-1.84	0.782979
1955	1.94835	1.12488	2.68116	-1.78	0.757447
1956	1.72341	1.44612	2.68116	-1.7	0.723404
1957	1.44612	1.72341	2.68116	-1.59	0.676596
1958	1.12488	1.94835	2.68116	-1.48	0.629787
1959	0.769462	2.11408	2.68116	-1.37	0.582979
1960	0.390666	2.21558	2.68116	-1.28	0.544681
1961	0	2.24976	2.68116	-1.22	0.519149
1962	-0.390666	2.21558	2.68116	-1.19	0.506383
1963	-0.769462	2.11408	2.68116	-1.19	0.506383
1964	-1.12488	1.94835	2.68116	-1.2	0.510638
1965	-1.44612	1.72341	2.68116	-1.22	0.519149
1966	-1.72341	1.44612	2.68116	-1.25	0.531915
1967	-1.94835	1.12488	2.68116	-1.28	0.544681
1968	-2.11408	0.769462	2.68116	-1.31	0.557447
1969	-2.21558	0.390666	2.68116	-1.32	0.561702
1970	-2.24976	0	2.68116	-1.33	0.565957
1971	-2.21558	-0.390666	2.68116	-1.32	0.561702
1972	-2.11408	-0.769462	2.68116	-1.31	0.557447
1973	-1.94835	-1.12488	2.68116	-1.28	0.544681
1974	-1.72341	-1.44612	2.68116	-1.25	0.531915
1975	-1.44612	-1.72341	2.68116	-1.22	0.519149
1976	-1.12488	-1.94835	2.68116	-1.2	0.510638
1977	-0.769462	-2.11408	2.68116	-1.19	0.506383
1978	-0.390666	-2.21558	2.68116	-1.19	0.506383
1979	0	-2.24976	2.68116	-1.22	0.519149
1980	0.390666	-2.21558	2.68116	-1.28	0.544681
1981	0.769462	-2.11408	2.68116	-1.37	0.582979
1982	1.12488	-1.94835	2.68116	-1.48	0.629787
1983	1.44612	-1.72341	2.68116	-1.59	0.676596
1984	1.72341	-1.44612	2.68116	-1.7	0.723404
1985	1.94835	-1.12488	2.68116	-1.78	0.757447
1986	2.11408	-0.769462	2.68116	-1.84	0.782979
1987	2.21558	-0.390666	2.68116	-1.88	0.8
1988	2.68116	0	2.24976	-1.37	0.582979
1989	2.64042	0.465578	2.24976	-1.4	0.595745
1990	2.51946	0.917009	2.24976	-1.5	0.638298
1991	2.32195	1.34058	2.24976	-1.65	0.702128
1992	2.05388	1.72341	2.24976	-1.75	0.744681
1993	1.72341	2.05388	2.24976	-1.74	0.740426
1994	1.34058	2.32195	2.24976	-1.65	0.702128
1995	0.917009	2.51946	2.24976	-1.52	0.646809
1996	0.465578	2.64042	2.24976	-1.41	0.6
1997	0	2.68116	2.24976	-1.33	0.565957
1998	-0.465578	2.64042	2.24976	-1.29	0.548936
1999	-0.917009	2.51946	2.24976	-1.29	0.548936
[truncated: 4,755 more rows]

## Sheet: MIF(QM, I)
Grid point index	x	y	z	complextion energy (corrected) [kcal/mol]	normalized energy [-]
1	0	0	2	44.81	-11.4311
2	0.347296	0	1.96962	44.63	-11.3852
3	0.34202	0.060307	1.96962	44.63	-11.3852
4	0.326352	0.118782	1.96962	44.63	-11.3852
5	0.300767	0.173648	1.96962	44.64	-11.3878
6	0.266044	0.223238	1.96962	44.65	-11.3903
7	0.223238	0.266044	1.96962	44.66	-11.3929
8	0.173648	0.300767	1.96962	44.68	-11.398
9	0.118782	0.326352	1.96962	44.7	-11.4031
10	0.060307	0.34202	1.96962	44.72	-11.4082
11	0	0.347296	1.96962	44.74	-11.4133
12	-0.060307	0.34202	1.96962	44.75	-11.4158
13	-0.118782	0.326352	1.96962	44.76	-11.4184
14	-0.173648	0.300767	1.96962	44.76	-11.4184
15	-0.223238	0.266044	1.96962	44.75	-11.4158
16	-0.266044	0.223238	1.96962	44.75	-11.4158
17	-0.300767	0.173648	1.96962	44.74	-11.4133
18	-0.326352	0.118782	1.96962	44.73	-11.4107
19	-0.34202	0.060307	1.96962	44.72	-11.4082
20	-0.347296	0	1.96962	44.72	-11.4082
21	-0.34202	-0.060307	1.96962	44.72	-11.4082
22	-0.326352	-0.118782	1.96962	44.73	-11.4107
23	-0.300767	-0.173648	1.96962	44.74	-11.4133
24	-0.266044	-0.223238	1.96962	44.75	-11.4158
25	-0.223238	-0.266044	1.96962	44.75	-11.4158
26	-0.173648	-0.300767	1.96962	44.76	-11.4184
27	-0.118782	-0.326352	1.96962	44.76	-11.4184
28	-0.060307	-0.34202	1.96962	44.75	-11.4158
29	0	-0.347296	1.96962	44.74	-11.4133
30	0.060307	-0.34202	1.96962	44.72	-11.4082
31	0.118782	-0.326352	1.96962	44.7	-11.4031
32	0.173648	-0.300767	1.96962	44.68	-11.398
33	0.223238	-0.266044	1.96962	44.66	-11.3929
34	0.266044	-0.223238	1.96962	44.65	-11.3903
35	0.300767	-0.173648	1.96962	44.64	-11.3878
36	0.326352	-0.118782	1.96962	44.63	-11.3852
37	0.34202	-0.060307	1.96962	44.63	-11.3852
38	0.68404	0	1.87939	44.75	-11.4158
39	0.673648	0.118782	1.87939	44.73	-11.4107
40	0.642788	0.233956	1.87939	44.68	-11.398
41	0.592396	0.34202	1.87939	44.61	-11.3801
42	0.524005	0.439693	1.87939	44.55	-11.3648
43	0.439693	0.524005	1.87939	44.51	-11.3546
44	0.34202	0.592396	1.87939	44.5	-11.352
45	0.233956	0.642788	1.87939	44.51	-11.3546
46	0.118782	0.673648	1.87939	44.54	-11.3622
47	0	0.68404	1.87939	44.56	-11.3673
48	-0.118782	0.673648	1.87939	44.56	-11.3673
49	-0.233956	0.642788	1.87939	44.55	-11.3648
50	-0.34202	0.592396	1.87939	44.51	-11.3546
51	-0.439693	0.524005	1.87939	44.45	-11.3393
52	-0.524005	0.439693	1.87939	44.38	-11.3214
53	-0.592396	0.34202	1.87939	44.31	-11.3036
54	-0.642788	0.233956	1.87939	44.25	-11.2883
55	-0.673648	0.118782	1.87939	44.21	-11.2781
56	-0.68404	0	1.87939	44.19	-11.273
57	-0.673648	-0.118782	1.87939	44.21	-11.2781
58	-0.642788	-0.233956	1.87939	44.25	-11.2883
59	-0.592396	-0.34202	1.87939	44.31	-11.3036
60	-0.524005	-0.439693	1.87939	44.38	-11.3214
61	-0.439693	-0.524005	1.87939	44.45	-11.3393
62	-0.34202	-0.592396	1.87939	44.51	-11.3546
63	-0.233956	-0.642788	1.87939	44.55	-11.3648
64	-0.118782	-0.673648	1.87939	44.56	-11.3673
65	0	-0.68404	1.87939	44.56	-11.3673
66	0.118782	-0.673648	1.87939	44.54	-11.3622
67	0.233956	-0.642788	1.87939	44.51	-11.3546
68	0.34202	-0.592396	1.87939	44.5	-11.352
69	0.439693	-0.524005	1.87939	44.51	-11.3546
70	0.524005	-0.439693	1.87939	44.55	-11.3648
71	0.592396	-0.34202	1.87939	44.61	-11.3801
72	0.642788	-0.233956	1.87939	44.68	-11.398
73	0.673648	-0.118782	1.87939	44.73	-11.4107
74	1	0	1.73205	46.85	-11.9515
75	0.984808	0.173648	1.73205	46.71	-11.9158
76	0.939693	0.34202	1.73205	46.32	-11.8163
77	0.866025	0.5	1.73205	45.79	-11.6811
78	0.766044	0.642788	1.73205	45.26	-11.5459
79	0.642788	0.766044	1.73205	44.84	-11.4388
80	0.5	0.866025	1.73205	44.56	-11.3673
81	0.34202	0.939693	1.73205	44.44	-11.3367
82	0.173648	0.984808	1.73205	44.4	-11.3265
83	0	1	1.73205	44.39	-11.324
84	-0.173648	0.984808	1.73205	44.36	-11.3163
85	-0.34202	0.939693	1.73205	44.28	-11.2959
86	-0.5	0.866025	1.73205	44.15	-11.2628
87	-0.642788	0.766044	1.73205	43.99	-11.2219
88	-0.766044	0.642788	1.73205	43.81	-11.176
89	-0.866025	0.5	1.73205	43.63	-11.1301
90	-0.939693	0.34202	1.73205	43.49	-11.0944
91	-0.984808	0.173648	1.73205	43.39	-11.0689
92	-1	0	1.73205	43.36	-11.0612
93	-0.984808	-0.173648	1.73205	43.39	-11.0689
94	-0.939693	-0.34202	1.73205	43.49	-11.0944
95	-0.866025	-0.5	1.73205	43.63	-11.1301
96	-0.766044	-0.642788	1.73205	43.81	-11.176
97	-0.642788	-0.766044	1.73205	43.99	-11.2219
98	-0.5	-0.866025	1.73205	44.15	-11.2628
99	-0.34202	-0.939693	1.73205	44.28	-11.2959
100	-0.173648	-0.984808	1.73205	44.36	-11.3163
101	0	-1	1.73205	44.39	-11.324
102	0.173648	-0.984808	1.73205	44.4	-11.3265
103	0.34202	-0.939693	1.73205	44.44	-11.3367
104	0.5	-0.866025	1.73205	44.56	-11.3673
105	0.642788	-0.766044	1.73205	44.84	-11.4388
106	0.766044	-0.642788	1.73205	45.26	-11.5459
107	0.866025	-0.5	1.73205	45.79	-11.6811
108	0.939693	-0.34202	1.73205	46.32	-11.8163
109	0.984808	-0.173648	1.73205	46.71	-11.9158
110	1.28557	0	1.53209	55.01	-14.0332
111	1.26604	0.223238	1.53209	54.4	-13.8776
112	1.20805	0.439693	1.53209	52.75	-13.4566
113	1.11334	0.642788	1.53209	50.55	-12.8954
114	0.984808	0.826352	1.53209	48.35	-12.3342
115	0.826352	0.984808	1.53209	46.58	-11.8827
116	0.642788	1.11334	1.53209	45.43	-11.5893
117	0.439693	1.20805	1.53209	44.81	-11.4311
118	0.223238	1.26604	1.53209	44.54	-11.3622
119	0	1.28557	1.53209	44.43	-11.3342
120	-0.223238	1.26604	1.53209	44.33	-11.3087
121	-0.439693	1.20805	1.53209	44.18	-11.2704
122	-0.642788	1.11334	1.53209	43.96	-11.2143
123	-0.826352	0.984808	1.53209	43.68	-11.1429
124	-0.984808	0.826352	1.53209	43.39	-11.0689
125	-1.11334	0.642788	1.53209	43.11	-10.9974
126	-1.20805	0.439693	1.53209	42.88	-10.9388
127	-1.26604	0.223238	1.53209	42.73	-10.9005
128	-1.28557	0	1.53209	42.68	-10.8878
129	-1.26604	-0.223238	1.53209	42.73	-10.9005
130	-1.20805	-0.439693	1.53209	42.88	-10.9388
131	-1.11334	-0.642788	1.53209	43.11	-10.9974
132	-0.984808	-0.826352	1.53209	43.39	-11.0689
133	-0.826352	-0.984808	1.53209	43.68	-11.1429
134	-0.642788	-1.11334	1.53209	43.96	-11.2143
135	-0.439693	-1.20805	1.53209	44.18	-11.2704
136	-0.223238	-1.26604	1.53209	44.33	-11.3087
137	0	-1.28557	1.53209	44.43	-11.3342
138	0.223238	-1.26604	1.53209	44.54	-11.3622
139	0.439693	-1.20805	1.53209	44.81	-11.4311
140	0.642788	-1.11334	1.53209	45.43	-11.5893
141	0.826352	-0.984808	1.53209	46.58	-11.8827
142	0.984808	-0.826352	1.53209	48.35	-12.3342
143	1.11334	-0.642788	1.53209	50.55	-12.8954
144	1.20805	-0.439693	1.53209	52.75	-13.4566
145	1.26604	-0.223238	1.53209	54.4	-13.8776
146	1.53209	0	1.28557	79.02	-20.1582
147	1.50881	0.266044	1.28557	76.99	-19.6403
148	1.43969	0.524005	1.28557	71.52	-18.2449
149	1.32683	0.766044	1.28557	64.28	-16.398
150	1.17365	0.984808	1.28557	57.18	-14.5867
151	0.984808	1.17365	1.28557	51.62	-13.1684
152	0.766044	1.32683	1.28557	48.05	-12.2577
153	0.524005	1.43969	1.28557	46.16	-11.7755
154	0.266044	1.50881	1.28557	45.31	-11.5587
155	0	1.53209	1.28557	44.98	-11.4745
156	-0.266044	1.50881	1.28557	44.81	-11.4311
157	-0.524005	1.43969	1.28557	44.63	-11.3852
158	-0.766044	1.32683	1.28557	44.4	-11.3265
159	-0.984808	1.17365	1.28557	44.14	-11.2602
160	-1.17365	0.984808	1.28557	43.86	-11.1888
161	-1.32683	0.766044	1.28557	43.6	-11.1224
162	-1.43969	0.524005	1.28557	43.39	-11.0689
163	-1.50881	0.266044	1.28557	43.24	-11.0306
164	-1.53209	0	1.28557	43.19	-11.0179
165	-1.50881	-0.266044	1.28557	43.24	-11.0306
166	-1.43969	-0.524005	1.28557	43.39	-11.0689
167	-1.32683	-0.766044	1.28557	43.6	-11.1224
168	-1.17365	-0.984808	1.28557	43.86	-11.1888
169	-0.984808	-1.17365	1.28557	44.14	-11.2602
170	-0.766044	-1.32683	1.28557	44.4	-11.3265
171	-0.524005	-1.43969	1.28557	44.63	-11.3852
172	-0.266044	-1.50881	1.28557	44.81	-11.4311
173	0	-1.53209	1.28557	44.98	-11.4745
174	0.266044	-1.50881	1.28557	45.31	-11.5587
175	0.524005	-1.43969	1.28557	46.16	-11.7755
176	0.766044	-1.32683	1.28557	48.05	-12.2577
177	0.984808	-1.17365	1.28557	51.62	-13.1684
178	1.17365	-0.984808	1.28557	57.18	-14.5867
179	1.32683	-0.766044	1.28557	64.28	-16.398
180	1.43969	-0.524005	1.28557	71.52	-18.2449
181	1.50881	-0.266044	1.28557	76.99	-19.6403
182	1.73205	0	1	140.88	-35.9388
183	1.70574	0.300767	1	135.1	-34.4643
184	1.62759	0.592396	1	119.43	-30.4668
185	1.5	0.866025	1	98.61	-25.1556
186	1.32683	1.11334	1	78.55	-20.0383
187	1.11334	1.32683	1	63.43	-16.1811
188	0.866025	1.5	1	54.16	-13.8163
189	0.592396	1.62759	1	49.4	-12.602
190	0.300767	1.70574	1	47.33	-12.074
191	0	1.73205	1	46.57	-11.8801
192	-0.300767	1.70574	1	46.36	-11.8265
193	-0.592396	1.62759	1	46.35	-11.824
194	-0.866025	1.5	1	46.46	-11.852
195	-1.11334	1.32683	1	46.65	-11.9005
196	-1.32683	1.11334	1	46.88	-11.9592
197	-1.5	0.866025	1	47.09	-12.0128
198	-1.62759	0.592396	1	47.22	-12.0459
199	-1.70574	0.300767	1	47.27	-12.0587
200	-1.73205	0	1	47.27	-12.0587
201	-1.70574	-0.300767	1	47.27	-12.0587
202	-1.62759	-0.592396	1	47.22	-12.0459
203	-1.5	-0.866025	1	47.09	-12.0128
204	-1.32683	-1.11334	1	46.88	-11.9592
205	-1.11334	-1.32683	1	46.65	-11.9005
206	-0.866025	-1.5	1	46.46	-11.852
207	-0.592396	-1.62759	1	46.35	-11.824
208	-0.300767	-1.70574	1	46.36	-11.8265
209	0	-1.73205	1	46.57	-11.8801
210	0.300767	-1.70574	1	47.33	-12.074
211	0.592396	-1.62759	1	49.4	-12.602
212	0.866025	-1.5	1	54.16	-13.8163
213	1.11334	-1.32683	1	63.43	-16.1811
214	1.32683	-1.11334	1	78.55	-20.0383
215	1.5	-0.866025	1	98.61	-25.1556
216	1.62759	-0.592396	1	119.43	-30.4668
217	1.70574	-0.300767	1	135.1	-34.4643
218	1.87939	0	0.68404	283.24	-72.2551
219	1.85083	0.326352	0.68404	269.5	-68.75
220	1.76604	0.642788	0.68404	231.12	-58.9592
221	1.62759	0.939693	0.68404	177.44	-45.2653
222	1.43969	1.20805	0.68404	125.46	-32.0051
223	1.20805	1.43969	0.68404	88.11	-22.477
224	0.939693	1.62759	0.68404	66.61	-16.9923
225	0.642788	1.76604	0.68404	56.09	-14.3087
226	0.326352	1.85083	0.68404	51.64	-13.1735
227	0	1.87939	0.68404	50.12	-12.7857
228	-0.326352	1.85083	0.68404	50	-12.7551
229	-0.642788	1.76604	0.68404	50.7	-12.9337
230	-0.939693	1.62759	0.68404	52.06	-13.2806
231	-1.20805	1.43969	0.68404	53.97	-13.7679
232	-1.43969	1.20805	0.68404	56.14	-14.3214
233	-1.62759	0.939693	0.68404	58.11	-14.824
234	-1.76604	0.642788	0.68404	59.5	-15.1786
235	-1.85083	0.326352	0.68404	60.24	-15.3673
236	-1.87939	0	0.68404	60.45	-15.4209
237	-1.85083	-0.326352	0.68404	60.24	-15.3673
238	-1.76604	-0.642788	0.68404	59.5	-15.1786
239	-1.62759	-0.939693	0.68404	58.11	-14.824
240	-1.43969	-1.20805	0.68404	56.14	-14.3214
241	-1.20805	-1.43969	0.68404	53.97	-13.7679
242	-0.939693	-1.62759	0.68404	52.06	-13.2806
243	-0.642788	-1.76604	0.68404	50.7	-12.9337
244	-0.326352	-1.85083	0.68404	50	-12.7551
245	0	-1.87939	0.68404	50.12	-12.7857
246	0.326352	-1.85083	0.68404	51.64	-13.1735
247	0.642788	-1.76604	0.68404	56.09	-14.3087
248	0.939693	-1.62759	0.68404	66.61	-16.9923
249	1.20805	-1.43969	0.68404	88.11	-22.477
250	1.43969	-1.20805	0.68404	125.46	-32.0051
251	1.62759	-0.939693	0.68404	177.44	-45.2653
252	1.76604	-0.642788	0.68404	231.12	-58.9592
253	1.85083	-0.326352	0.68404	269.5	-68.75
254	1.96962	0	0.347296	611.96	-156.112
255	1.93969	0.34202	0.347296	540.09	-137.778
256	1.85083	0.673648	0.347296	474.76	-121.112
257	1.70574	0.984808	0.347296	348.05	-88.7883
258	1.50881	1.26604	0.347296	219.79	-56.0689
259	1.26604	1.50881	0.347296	134.93	-34.4209
260	0.984808	1.70574	0.347296	89.86	-22.9235
261	0.673648	1.85083	0.347296	68.82	-17.5561
262	0.34202	1.93969	0.347296	60.07	-15.324
263	0	1.96962	0.347296	57.25	-14.6046
264	-0.34202	1.93969	0.347296	57.6	-14.6939
265	-0.673648	1.85083	0.347296	60.27	-15.375
266	-0.984808	1.70574	0.347296	65.18	-16.6276
267	-1.26604	1.50881	0.347296	72.05	-18.3801
268	-1.50881	1.26604	0.347296	79.91	-20.3852
269	-1.70574	0.984808	0.347296	87.07	-22.2117
270	-1.85083	0.673648	0.347296	92.1	-23.4949
271	-1.93969	0.34202	0.347296	94.73	-24.1658
272	-1.96962	0	0.347296	95.49	-24.3597
273	-1.93969	-0.34202	0.347296	94.73	-24.1658
274	-1.85083	-0.673648	0.347296	92.1	-23.4949
275	-1.70574	-0.984808	0.347296	87.07	-22.2117
276	-1.50881	-1.26604	0.347296	79.91	-20.3852
277	-1.26604	-1.50881	0.347296	72.05	-18.3801
278	-0.984808	-1.70574	0.347296	65.18	-16.6276
279	-0.673648	-1.85083	0.347296	60.27	-15.375
280	-0.34202	-1.93969	0.347296	57.6	-14.6939
281	0	-1.96962	0.347296	57.25	-14.6046
282	0.34202	-1.93969	0.347296	60.07	-15.324
283	0.673648	-1.85083	0.347296	68.82	-17.5561
284	0.984808	-1.70574	0.347296	89.86	-22.9235
285	1.26604	-1.50881	0.347296	134.93	-34.4209
286	1.50881	-1.26604	0.347296	219.79	-56.0689
287	1.70574	-0.984808	0.347296	348.05	-88.7883
288	1.85083	-0.673648	0.347296	474.76	-121.112
289	1.93969	-0.34202	0.347296	540.09	-137.778
290	2	0	0	1155.24	-294.704
291	1.96962	0.347296	0	1155.15	-294.681
292	1.87939	0.68404	0	1054.49	-269.003
293	1.73205	1	0	695.07	-177.314
294	1.53209	1.28557	0	386.78	-98.6684
295	1.28557	1.53209	0	214.57	-54.7372
296	1	1.73205	0	130.64	-33.3265
297	0.68404	1.87939	0	92.21	-23.523
298	0.347296	1.96962	0	76.09	-19.4107
299	0	2	0	71.08	-18.1327
300	-0.347296	1.96962	0	72.73	-18.5536
301	-0.68404	1.87939	0	80.12	-20.4388
302	-1	1.73205	0	93.66	-23.8929
303	-1.28557	1.53209	0	113.2	-28.8776
304	-1.53209	1.28557	0	136.24	-34.7551
305	-1.73205	1	0	157.5	-40.1786
306	-1.87939	0.68404	0	172.08	-43.898
307	-1.96962	0.347296	0	179.23	-45.7219
308	-2	0	0	181.17	-46.2168
309	-1.96962	-0.347296	0	179.23	-45.7219
310	-1.87939	-0.68404	0	172.08	-43.898
311	-1.73205	-1	0	157.5	-40.1786
312	-1.53209	-1.28557	0	136.24	-34.7551
313	-1.28557	-1.53209	0	113.2	-28.8776
314	-1	-1.73205	0	93.66	-23.8929
315	-0.68404	-1.87939	0	80.12	-20.4388
316	-0.347296	-1.96962	0	72.73	-18.5536
317	0	-2	0	71.08	-18.1327
318	0.347296	-1.96962	0	76.09	-19.4107
319	0.68404	-1.87939	0	92.21	-23.523
320	1	-1.73205	0	130.64	-33.3265
321	1.28557	-1.53209	0	214.57	-54.7372
322	1.53209	-1.28557	0	386.78	-98.6684
323	1.73205	-1	0	695.07	-177.314
324	1.87939	-0.68404	0	1054.49	-269.003
325	1.96962	-0.347296	0	1155.15	-294.681
326	1.96962	0	-0.347296	2717.13	-693.145
327	1.93969	0.34202	-0.347296	2559.86	-653.026
328	1.85083	0.673648	-0.347296	2036.85	-519.605
329	1.70574	0.984808	-0.347296	1192.81	-304.288
330	1.50881	1.26604	-0.347296	608.17	-155.145
331	1.26604	1.50881	-0.347296	333.35	-85.0383
332	0.984808	1.70574	-0.347296	198.58	-50.6582
333	0.673648	1.85083	-0.347296	134.44	-34.2959
334	0.34202	1.93969	-0.347296	106.58	-27.1888
335	0	1.96962	-0.347296	98.01	-25.0026
336	-0.34202	1.93969	-0.347296	102.45	-26.1352
337	-0.673648	1.85083	-0.347296	119.5	-30.4847
338	-0.984808	1.70574	-0.347296	151.49	-38.6454
339	-1.26604	1.50881	-0.347296	200.13	-51.0536
340	-1.50881	1.26604	-0.347296	261.12	-66.6122
341	-1.70574	0.984808	-0.347296	319.57	-81.523
342	-1.85083	0.673648	-0.347296	358.1	-91.352
343	-1.93969	0.34202	-0.347296	374.06	-95.4235
344	-1.96962	0	-0.347296	377.91	-96.4056
345	-1.93969	-0.34202	-0.347296	374.06	-95.4235
346	-1.85083	-0.673648	-0.347296	358.1	-91.352
347	-1.70574	-0.984808	-0.347296	319.57	-81.523
348	-1.50881	-1.26604	-0.347296	261.12	-66.6122
349	-1.26604	-1.50881	-0.347296	200.13	-51.0536
350	-0.984808	-1.70574	-0.347296	151.49	-38.6454
351	-0.673648	-1.85083	-0.347296	119.5	-30.4847
352	-0.34202	-1.93969	-0.347296	102.45	-26.1352
353	0	-1.96962	-0.347296	98.01	-25.0026
354	0.34202	-1.93969	-0.347296	106.58	-27.1888
355	0.673648	-1.85083	-0.347296	134.44	-34.2959
356	0.984808	-1.70574	-0.347296	198.58	-50.6582
357	1.26604	-1.50881	-0.347296	333.35	-85.0383
358	1.50881	-1.26604	-0.347296	608.17	-155.145
359	1.70574	-0.984808	-0.347296	1192.81	-304.288
360	1.85083	-0.673648	-0.347296	2036.85	-519.605
361	1.93969	-0.34202	-0.347296	2559.86	-653.026
362	1.87939	0	-0.68404	5525.8	-1409.64
363	1.85083	0.326352	-0.68404	4503.24	-1148.79
364	1.76604	0.642788	-0.68404	2895.63	-738.681
365	1.62759	0.939693	-0.68404	1515.52	-386.612
366	1.43969	1.20805	-0.68404	0	0
367	1.20805	1.43969	-0.68404	479.19	-122.242
368	0.939693	1.62759	-0.68404	304.51	-77.6811
369	0.642788	1.76604	-0.68404	208.74	-53.25
370	0.326352	1.85083	-0.68404	164.81	-42.0434
371	0	1.87939	-0.68404	151.28	-38.5918
372	-0.326352	1.85083	-0.68404	160.66	-40.9847
373	-0.642788	1.76604	-0.68404	194.43	-49.5995
374	-0.939693	1.62759	-0.68404	259.25	-66.1352
375	-1.20805	1.43969	-0.68404	362.15	-92.3852
376	-1.43969	1.20805	-0.68404	500.21	-127.605
377	-1.62759	0.939693	-0.68404	641.22	-163.577
378	-1.76604	0.642788	-0.68404	726.54	-185.342
379	-1.85083	0.326352	-0.68404	750.95	-191.569
380	-1.87939	0	-0.68404	765.9	-195.383
381	-1.85083	-0.326352	-0.68404	750.95	-191.569
382	-1.76604	-0.642788	-0.68404	726.54	-185.342
383	-1.62759	-0.939693	-0.68404	641.22	-163.577
384	-1.43969	-1.20805	-0.68404	500.21	-127.605
385	-1.20805	-1.43969	-0.68404	362.15	-92.3852
386	-0.939693	-1.62759	-0.68404	259.25	-66.1352
387	-0.642788	-1.76604	-0.68404	194.43	-49.5995
388	-0.326352	-1.85083	-0.68404	160.66	-40.9847
389	0	-1.87939	-0.68404	151.28	-38.5918
390	0.326352	-1.85083	-0.68404	164.81	-42.0434
391	0.642788	-1.76604	-0.68404	208.74	-53.25
392	0.939693	-1.62759	-0.68404	304.51	-77.6811
393	1.20805	-1.43969	-0.68404	479.19	-122.242
394	1.43969	-1.20805	-0.68404	0	0
395	1.62759	-0.939693	-0.68404	1515.52	-386.612
396	1.76604	-0.642788	-0.68404	2895.63	-738.681
397	1.85083	-0.326352	-0.68404	4503.24	-1148.79
398	1.73205	0	-1	0	0
399	1.70574	0.300767	-1	5969.01	-1522.71
400	1.62759	0.592396	-1	3428.2	-874.541
401	1.5	0.866025	-1	1827.41	-466.176
402	1.32683	1.11334	-1	1016.51	-259.314
403	1.11334	1.32683	-1	630.05	-160.727
404	0.866025	1.5	-1	438.87	-111.957
405	0.592396	1.62759	-1	329.29	-84.0026
406	0.300767	1.70574	-1	272.74	-69.5765
407	0	1.73205	-1	255.28	-65.1224
408	-0.300767	1.70574	-1	272.79	-69.5893
409	-0.592396	1.62759	-1	330.28	-84.2551
410	-0.866025	1.5	-1	440.02	-112.25
411	-1.11334	1.32683	-1	635.85	-162.207
412	-1.32683	1.11334	-1	992.09	-253.084
413	-1.5	0.866025	-1	1462.72	-373.143
414	-1.62759	0.592396	-1	1761.44	-449.347
415	-1.70574	0.300767	-1	1841.74	-469.832
416	-1.73205	0	-1	1867.19	-476.324
417	-1.70574	-0.300767	-1	1841.74	-469.832
418	-1.62759	-0.592396	-1	1761.44	-449.347
419	-1.5	-0.866025	-1	1462.72	-373.143
420	-1.32683	-1.11334	-1	992.09	-253.084
421	-1.11334	-1.32683	-1	635.85	-162.207
422	-0.866025	-1.5	-1	440.02	-112.25
423	-0.592396	-1.62759	-1	330.28	-84.2551
424	-0.300767	-1.70574	-1	272.79	-69.5893
425	0	-1.73205	-1	255.28	-65.1224
426	0.300767	-1.70574	-1	272.74	-69.5765
427	0.592396	-1.62759	-1	329.29	-84.0026
428	0.866025	-1.5	-1	438.87	-111.957
429	1.11334	-1.32683	-1	630.05	-160.727
430	1.32683	-1.11334	-1	1016.51	-259.314
431	1.5	-0.866025	-1	1827.41	-466.176
432	1.62759	-0.592396	-1	3428.2	-874.541
433	1.70574	-0.300767	-1	5969.01	-1522.71
434	1.53209	0	-1.28557	9546.86	-2435.42
435	1.50881	0.266044	-1.28557	7919.61	-2020.31
436	1.43969	0.524005	-1.28557	5113.71	-1304.52
437	1.32683	0.766044	-1.28557	2951.92	-753.041
438	1.17365	0.984808	-1.28557	1708.54	-435.852
439	0.984808	1.17365	-1.28557	1020.7	-260.383
440	0.766044	1.32683	-1.28557	691.93	-176.513
441	0.524005	1.43969	-1.28557	541.58	-138.158
442	0.266044	1.50881	-1.28557	475.44	-121.286
443	0	1.53209	-1.28557	459.52	-117.224
444	-0.266044	1.50881	-1.28557	489.94	-124.985
445	-0.524005	1.43969	-1.28557	575.14	-146.719
446	-0.766044	1.32683	-1.28557	746.7	-190.485
447	-0.984808	1.17365	-1.28557	1121.36	-286.061
448	-1.17365	0.984808	-1.28557	1885.8	-481.071
449	-1.32683	0.766044	-1.28557	3050.65	-778.227
450	-1.43969	0.524005	-1.28557	4183.83	-1067.3
451	-1.50881	0.266044	-1.28557	5042.99	-1286.48
452	-1.53209	0	-1.28557	5470.3	-1395.48
453	-1.50881	-0.266044	-1.28557	5042.99	-1286.48
454	-1.43969	-0.524005	-1.28557	4183.83	-1067.3
455	-1.32683	-0.766044	-1.28557	3050.65	-778.227
456	-1.17365	-0.984808	-1.28557	1885.8	-481.071
457	-0.984808	-1.17365	-1.28557	1121.36	-286.061
458	-0.766044	-1.32683	-1.28557	746.7	-190.485
459	-0.524005	-1.43969	-1.28557	575.14	-146.719
460	-0.266044	-1.50881	-1.28557	489.94	-124.985
461	0	-1.53209	-1.28557	459.52	-117.224
462	0.266044	-1.50881	-1.28557	475.44	-121.286
463	0.524005	-1.43969	-1.28557	541.58	-138.158
464	0.766044	-1.32683	-1.28557	691.93	-176.513
465	0.984808	-1.17365	-1.28557	1020.7	-260.383
466	1.17365	-0.984808	-1.28557	1708.54	-435.852
467	1.32683	-0.766044	-1.28557	2951.92	-753.041
468	1.43969	-0.524005	-1.28557	5113.71	-1304.52
469	1.50881	-0.266044	-1.28557	7919.61	-2020.31
470	1.28557	0	-1.53209	0	0
471	1.26604	0.223238	-1.53209	0	0
472	1.20805	0.439693	-1.53209	13374.5	-3411.87
473	1.11334	0.642788	-1.53209	6645.01	-1695.16
474	0.984808	0.826352	-1.53209	0	0
475	0.826352	0.984808	-1.53209	2126.02	-542.352
476	0.642788	1.11334	-1.53209	1362.93	-347.686
477	0.439693	1.20805	-1.53209	1049.62	-267.76
478	0.223238	1.26604	-1.53209	928.12	-236.765
479	0	1.28557	-1.53209	905.05	-230.88
480	-0.223238	1.26604	-1.53209	950.26	-242.413
481	-0.439693	1.20805	-1.53209	1073.35	-273.814
482	-0.642788	1.11334	-1.53209	1348.59	-344.028
483	-0.826352	0.984808	-1.53209	1993.34	-508.505
484	-0.984808	0.826352	-1.53209	3143.52	-801.918
485	-1.11334	0.642788	-1.53209	5297.68	-1351.45
486	-1.20805	0.439693	-1.53209	9166.17	-2338.31
487	-1.26604	0.223238	-1.53209	15404.9	-3929.83
488	-1.28557	0	-1.53209	19499.7	-4974.4
489	-1.26604	-0.223238	-1.53209	15404.9	-3929.83
490	-1.20805	-0.439693	-1.53209	9166.17	-2338.31
491	-1.11334	-0.642788	-1.53209	5297.68	-1351.45
492	-0.984808	-0.826352	-1.53209	3143.52	-801.918
493	-0.826352	-0.984808	-1.53209	1993.34	-508.505
494	-0.642788	-1.11334	-1.53209	1348.59	-344.028
495	-0.439693	-1.20805	-1.53209	1073.35	-273.814
496	-0.223238	-1.26604	-1.53209	950.26	-242.413
497	0	-1.28557	-1.53209	905.05	-230.88
498	0.223238	-1.26604	-1.53209	928.12	-236.765
499	0.439693	-1.20805	-1.53209	1049.62	-267.76
500	0.642788	-1.11334	-1.53209	1362.93	-347.686
501	0.826352	-0.984808	-1.53209	2126.02	-542.352
502	0.984808	-0.826352	-1.53209	0	0
503	1.11334	-0.642788	-1.53209	6645.01	-1695.16
504	1.20805	-0.439693	-1.53209	13374.5	-3411.87
505	1.26604	-0.223238	-1.53209	0	0
506	1	0	-1.73205	0	0
507	0.984808	0.173648	-1.73205	0	0
508	0.939693	0.34202	-1.73205	0	0
509	0.866025	0.5	-1.73205	12850.6	-3278.22
510	0.766044	0.642788	-1.73205	6708.59	-1711.38
511	0.642788	0.766044	-1.73205	4044.82	-1031.84
512	0.5	0.866025	-1.73205	2762.98	-704.842
513	0.34202	0.939693	-1.73205	2163.54	-551.923
514	0.173648	0.984808	-1.73205	1914.37	-488.36
515	0	1	-1.73205	1854.1	-472.985
516	-0.173648	0.984808	-1.73205	1916.09	-488.798
517	-0.34202	0.939693	-1.73205	2082.56	-531.265
518	-0.5	0.866025	-1.73205	2477.36	-631.98
519	-0.642788	0.766044	-1.73205	3286.34	-838.352
520	-0.766044	0.642788	-1.73205	4846.03	-1236.23
521	-0.866025	0.5	-1.73205	7973.56	-2034.07
522	-0.939693	0.34202	-1.73205	14603.2	-3725.31
523	-0.984808	0.173648	-1.73205	0	0
524	-1	0	-1.73205	0	0
525	-0.984808	-0.173648	-1.73205	0	0
526	-0.939693	-0.34202	-1.73205	14603.2	-3725.31
527	-0.866025	-0.5	-1.73205	7973.56	-2034.07
528	-0.766044	-0.642788	-1.73205	4846.03	-1236.23
529	-0.642788	-0.766044	-1.73205	3286.34	-838.352
530	-0.5	-0.866025	-1.73205	2477.36	-631.98
531	-0.34202	-0.939693	-1.73205	2082.56	-531.265
532	-0.173648	-0.984808	-1.73205	1916.09	-488.798
533	0	-1	-1.73205	1854.1	-472.985
534	0.173648	-0.984808	-1.73205	1914.37	-488.36
535	0.34202	-0.939693	-1.73205	2163.54	-551.923
536	0.5	-0.866025	-1.73205	2762.98	-704.842
537	0.642788	-0.766044	-1.73205	4044.82	-1031.84
538	0.766044	-0.642788	-1.73205	6708.59	-1711.38
539	0.866025	-0.5	-1.73205	12850.6	-3278.22
540	0.939693	-0.34202	-1.73205	0	0
541	0.984808	-0.173648	-1.73205	0	0
542	0.68404	0	-1.87939	0	0
543	0.673648	0.118782	-1.87939	23613.5	-6023.86
544	0.642788	0.233956	-1.87939	17077.8	-4356.57
545	0.592396	0.34202	-1.87939	11529.5	-2941.2
546	0.524005	0.439693	-1.87939	8012.87	-2044.1
547	0.439693	0.524005	-1.87939	5933.81	-1513.73
548	0.34202	0.592396	-1.87939	4693.24	-1197.26
549	0.233956	0.642788	-1.87939	3999.94	-1020.39
550	0.118782	0.673648	-1.87939	3624.77	-924.686
551	0	0.68404	-1.87939	3477.35	-887.079
552	-0.118782	0.673648	-1.87939	3477.76	-887.184
553	-0.233956	0.642788	-1.87939	3680.48	-938.898
554	-0.34202	0.592396	-1.87939	4105.47	-1047.31
555	-0.439693	0.524005	-1.87939	0	0
556	-0.524005	0.439693	-1.87939	5884.67	-1501.19
557	-0.592396	0.34202	-1.87939	7518.45	-1917.97
558	-0.642788	0.233956	-1.87939	9763.31	-2490.64
559	-0.673648	0.118782	-1.87939	12059.8	-3076.49
560	-0.68404	0	-1.87939	13140.1	-3352.06
561	-0.673648	-0.118782	-1.87939	12059.8	-3076.49
562	-0.642788	-0.233956	-1.87939	9763.31	-2490.64
563	-0.592396	-0.34202	-1.87939	7518.45	-1917.97
564	-0.524005	-0.439693	-1.87939	5884.67	-1501.19
565	-0.439693	-0.524005	-1.87939	0	0
566	-0.34202	-0.592396	-1.87939	4105.47	-1047.31
567	-0.233956	-0.642788	-1.87939	3680.48	-938.898
568	-0.118782	-0.673648	-1.87939	3477.76	-887.184
569	0	-0.68404	-1.87939	3477.35	-887.079
570	0.118782	-0.673648	-1.87939	3624.77	-924.686
571	0.233956	-0.642788	-1.87939	3999.94	-1020.39
572	0.34202	-0.592396	-1.87939	4693.24	-1197.26
573	0.439693	-0.524005	-1.87939	5933.81	-1513.73
574	0.524005	-0.439693	-1.87939	8012.87	-2044.1
575	0.592396	-0.34202	-1.87939	11529.5	-2941.2
576	0.642788	-0.233956	-1.87939	17077.8	-4356.57
577	0.673648	-0.118782	-1.87939	23613.5	-6023.86
578	0.347296	0	-1.96962	8843.37	-2255.96
579	0.34202	0.060307	-1.96962	8680.67	-2214.46
580	0.326352	0.118782	-1.96962	8302.33	-2117.94
581	0.300767	0.173648	-1.96962	7784.66	-1985.88
582	0.266044	0.223238	-1.96962	0	0
583	0.223238	0.266044	-1.96962	6708.25	-1711.29
584	0.173648	0.300767	-1.96962	6261.77	-1597.39
585	0.118782	0.326352	-1.96962	5919.25	-1510.01
586	0.060307	0.34202	-1.96962	5688.11	-1451.05
587	0	0.347296	-1.96962	5563.4	-1419.23
588	-0.060307	0.34202	-1.96962	5538.13	-1412.79
589	-0.118782	0.326352	-1.96962	5603.95	-1429.58
590	-0.173648	0.300767	-1.96962	5749.51	-1466.71
591	-0.223238	0.266044	-1.96962	5960.38	-1520.51
592	-0.266044	0.223238	-1.96962	6218.83	-1586.44
593	-0.300767	0.173648	-1.96962	6498.24	-1657.71
594	-0.326352	0.118782	-1.96962	6757.64	-1723.89
595	-0.34202	0.060307	-1.96962	6947.22	-1772.25
596	-0.347296	0	-1.96962	7027.03	-1792.61
597	-0.34202	-0.060307	-1.96962	6947.22	-1772.25
598	-0.326352	-0.118782	-1.96962	6757.64	-1723.89
599	-0.300767	-0.173648	-1.96962	6498.24	-1657.71
600	-0.266044	-0.223238	-1.96962	6218.83	-1586.44
601	-0.223238	-0.266044	-1.96962	5960.38	-1520.51
602	-0.173648	-0.300767	-1.96962	5749.51	-1466.71
603	-0.118782	-0.326352	-1.96962	5603.95	-1429.58
604	-0.060307	-0.34202	-1.96962	5538.13	-1412.79
605	0	-0.347296	-1.96962	5563.4	-1419.23
606	0.060307	-0.34202	-1.96962	5688.11	-1451.05
607	0.118782	-0.326352	-1.96962	5919.25	-1510.01
608	0.173648	-0.300767	-1.96962	6261.77	-1597.39
609	0.223238	-0.266044	-1.96962	6708.25	-1711.29
610	0.266044	-0.223238	-1.96962	0	0
611	0.300767	-0.173648	-1.96962	7784.66	-1985.88
612	0.326352	-0.118782	-1.96962	8302.33	-2117.94
613	0.34202	-0.060307	-1.96962	8680.67	-2214.46
614	0	0	-2	6693.08	-1707.42
615	0	0	2.5	2.52	-0.642857
616	0.43412	0	2.46202	2.26	-0.576531
617	0.427525	0.075384	2.46202	2.26	-0.576531
618	0.40794	0.148478	2.46202	2.28	-0.581633
619	0.375959	0.21706	2.46202	2.3	-0.586735
620	0.332556	0.279047	2.46202	2.33	-0.594388
621	0.279047	0.332556	2.46202	2.36	-0.602041
622	0.21706	0.375959	2.46202	2.4	-0.612245
623	0.148478	0.40794	2.46202	2.44	-0.622449
624	0.075384	0.427525	2.46202	2.48	-0.632653
625	0	0.43412	2.46202	2.51	-0.640306
626	-0.075384	0.427525	2.46202	2.54	-0.647959
627	-0.148478	0.40794	2.46202	2.56	-0.653061
628	-0.21706	0.375959	2.46202	2.57	-0.655612
629	-0.279047	0.332556	2.46202	2.58	-0.658163
630	-0.332556	0.279047	2.46202	2.59	-0.660714
631	-0.375959	0.21706	2.46202	2.59	-0.660714
632	-0.40794	0.148478	2.46202	2.59	-0.660714
633	-0.427525	0.075384	2.46202	2.59	-0.660714
634	-0.43412	0	2.46202	2.59	-0.660714
635	-0.427525	-0.075384	2.46202	2.59	-0.660714
636	-0.40794	-0.148478	2.46202	2.59	-0.660714
637	-0.375959	-0.21706	2.46202	2.59	-0.660714
638	-0.332556	-0.279047	2.46202	2.59	-0.660714
639	-0.279047	-0.332556	2.46202	2.58	-0.658163
640	-0.21706	-0.375959	2.46202	2.57	-0.655612
641	-0.148478	-0.40794	2.46202	2.56	-0.653061
642	-0.075384	-0.427525	2.46202	2.54	-0.647959
643	0	-0.43412	2.46202	2.51	-0.640306
644	0.075384	-0.427525	2.46202	2.48	-0.632653
645	0.148478	-0.40794	2.46202	2.44	-0.622449
646	0.21706	-0.375959	2.46202	2.4	-0.612245
647	0.279047	-0.332556	2.46202	2.36	-0.602041
648	0.332556	-0.279047	2.46202	2.33	-0.594388
649	0.375959	-0.21706	2.46202	2.3	-0.586735
650	0.40794	-0.148478	2.46202	2.28	-0.581633
651	0.427525	-0.075384	2.46202	2.26	-0.576531
652	0.85505	0	2.34923	2.01	-0.512755
653	0.84206	0.148478	2.34923	2.01	-0.512755
654	0.803485	0.292444	2.34923	2.02	-0.515306
655	0.740495	0.427525	2.34923	2.04	-0.520408
656	0.655007	0.549616	2.34923	2.08	-0.530612
657	0.549616	0.655007	2.34923	2.14	-0.545918
658	0.427525	0.740495	2.34923	2.2	-0.561224
659	0.292444	0.803485	2.34923	2.28	-0.581633
660	0.148478	0.84206	2.34923	2.35	-0.59949
661	0	0.85505	2.34923	2.41	-0.614796
662	-0.148478	0.84206	2.34923	2.46	-0.627551
663	-0.292444	0.803485	2.34923	2.49	-0.635204
664	-0.427525	0.740495	2.34923	2.49	-0.635204
665	-0.549616	0.655007	2.34923	2.49	-0.635204
666	-0.655007	0.549616	2.34923	2.47	-0.630102
667	-0.740495	0.427525	2.34923	2.45	-0.625
668	-0.803485	0.292444	2.34923	2.43	-0.619898
669	-0.84206	0.148478	2.34923	2.42	-0.617347
670	-0.85505	0	2.34923	2.41	-0.614796
671	-0.84206	-0.148478	2.34923	2.42	-0.617347
672	-0.803485	-0.292444	2.34923	2.43	-0.619898
673	-0.740495	-0.427525	2.34923	2.45	-0.625
674	-0.655007	-0.549616	2.34923	2.47	-0.630102
675	-0.549616	-0.655007	2.34923	2.49	-0.635204
676	-0.427525	-0.740495	2.34923	2.49	-0.635204
677	-0.292444	-0.803485	2.34923	2.49	-0.635204
678	-0.148478	-0.84206	2.34923	2.46	-0.627551
679	0	-0.85505	2.34923	2.41	-0.614796
680	0.148478	-0.84206	2.34923	2.35	-0.59949
681	0.292444	-0.803485	2.34923	2.28	-0.581633
682	0.427525	-0.740495	2.34923	2.2	-0.561224
683	0.549616	-0.655007	2.34923	2.14	-0.545918
684	0.655007	-0.549616	2.34923	2.08	-0.530612
685	0.740495	-0.427525	2.34923	2.04	-0.520408
686	0.803485	-0.292444	2.34923	2.02	-0.515306
687	0.84206	-0.148478	2.34923	2.01	-0.512755
688	1.25	0	2.16506	2.5	-0.637755
689	1.23101	0.21706	2.16506	2.46	-0.627551
690	1.17462	0.427525	2.16506	2.35	-0.59949
691	1.08253	0.625	2.16506	2.22	-0.566327
692	0.957556	0.803485	2.16506	2.11	-0.538265
693	0.803485	0.957556	2.16506	2.05	-0.522959
694	0.625	1.08253	2.16506	2.06	-0.52551
695	0.427525	1.17462	2.16506	2.12	-0.540816
696	0.21706	1.23101	2.16506	2.21	-0.563776
697	0	1.25	2.16506	2.28	-0.581633
698	-0.21706	1.23101	2.16506	2.33	-0.594388
699	-0.427525	1.17462	2.16506	2.34	-0.596939
700	-0.625	1.08253	2.16506	2.32	-0.591837
701	-0.803485	0.957556	2.16506	2.27	-0.579082
702	-0.957556	0.803485	2.16506	2.2	-0.561224
703	-1.08253	0.625	2.16506	2.14	-0.545918
704	-1.17462	0.427525	2.16506	2.09	-0.533163
705	-1.23101	0.21706	2.16506	2.05	-0.522959
706	-1.25	0	2.16506	2.04	-0.520408
707	-1.23101	-0.21706	2.16506	2.05	-0.522959
708	-1.17462	-0.427525	2.16506	2.09	-0.533163
709	-1.08253	-0.625	2.16506	2.14	-0.545918
710	-0.957556	-0.803485	2.16506	2.2	-0.561224
711	-0.803485	-0.957556	2.16506	2.27	-0.579082
712	-0.625	-1.08253	2.16506	2.32	-0.591837
713	-0.427525	-1.17462	2.16506	2.34	-0.596939
714	-0.21706	-1.23101	2.16506	2.33	-0.594388
715	0	-1.25	2.16506	2.28	-0.581633
716	0.21706	-1.23101	2.16506	2.21	-0.563776
717	0.427525	-1.17462	2.16506	2.12	-0.540816
718	0.625	-1.08253	2.16506	2.06	-0.52551
719	0.803485	-0.957556	2.16506	2.05	-0.522959
720	0.957556	-0.803485	2.16506	2.11	-0.538265
721	1.08253	-0.625	2.16506	2.22	-0.566327
722	1.17462	-0.427525	2.16506	2.35	-0.59949
723	1.23101	-0.21706	2.16506	2.46	-0.627551
724	1.60697	0	1.91511	6.1	-1.55612
725	1.58256	0.279047	1.91511	5.84	-1.4898
726	1.51006	0.549616	1.91511	5.12	-1.30612
727	1.39168	0.803485	1.91511	4.18	-1.06633
728	1.23101	1.03294	1.91511	3.27	-0.834184
729	1.03294	1.23101	1.91511	2.6	-0.663265
730	0.803485	1.39168	1.91511	2.22	-0.566327
731	0.549616	1.51006	1.91511	2.1	-0.535714
732	0.279047	1.58256	1.91511	2.11	-0.538265
733	0	1.60697	1.91511	2.17	-0.553571
734	-0.279047	1.58256	1.91511	2.2	-0.561224
735	-0.549616	1.51006	1.91511	2.17	-0.553571
736	-0.803485	1.39168	1.91511	2.1	-0.535714
737	-1.03294	1.23101	1.91511	2	-0.510204
738	-1.23101	1.03294	1.91511	1.89	-0.482143
739	-1.39168	0.803485	1.91511	1.78	-0.454082
740	-1.51006	0.549616	1.91511	1.69	-0.431122
741	-1.58256	0.279047	1.91511	1.63	-0.415816
742	-1.60697	0	1.91511	1.61	-0.410714
743	-1.58256	-0.279047	1.91511	1.63	-0.415816
744	-1.51006	-0.549616	1.91511	1.69	-0.431122
745	-1.39168	-0.803485	1.91511	1.78	-0.454082
746	-1.23101	-1.03294	1.91511	1.89	-0.482143
747	-1.03294	-1.23101	1.91511	2	-0.510204
748	-0.803485	-1.39168	1.91511	2.1	-0.535714
749	-0.549616	-1.51006	1.91511	2.17	-0.553571
750	-0.279047	-1.58256	1.91511	2.2	-0.561224
751	0	-1.60697	1.91511	2.17	-0.553571
752	0.279047	-1.58256	1.91511	2.11	-0.538265
753	0.549616	-1.51006	1.91511	2.1	-0.535714
754	0.803485	-1.39168	1.91511	2.22	-0.566327
755	1.03294	-1.23101	1.91511	2.6	-0.663265
756	1.23101	-1.03294	1.91511	3.27	-0.834184
757	1.39168	-0.803485	1.91511	4.18	-1.06633
758	1.51006	-0.549616	1.91511	5.12	-1.30612
759	1.58256	-0.279047	1.91511	5.84	-1.4898
760	1.91511	0	1.60697	20.03	-5.10969
761	1.88602	0.332556	1.60697	18.93	-4.82908
762	1.79962	0.655007	1.60697	15.9	-4.05612
763	1.65854	0.957556	1.60697	11.83	-3.01786
764	1.46706	1.23101	1.60697	7.87	-2.00765
765	1.23101	1.46706	1.60697	4.92	-1.2551
766	0.957556	1.65854	1.60697	3.2	-0.816327
767	0.655007	1.79962	1.60697	2.42	-0.617347
768	0.332556	1.88602	1.60697	2.18	-0.556122
769	0	1.91511	1.60697	2.14	-0.545918
770	-0.332556	1.88602	1.60697	2.14	-0.545918
771	-0.655007	1.79962	1.60697	2.09	-0.533163
772	-0.957556	1.65854	1.60697	2	-0.510204
773	-1.23101	1.46706	1.60697	1.87	-0.477041
774	-1.46706	1.23101	1.60697	1.75	-0.446429
775	-1.65854	0.957556	1.60697	1.64	-0.418367
776	-1.79962	0.655007	1.60697	1.56	-0.397959
777	-1.88602	0.332556	1.60697	1.51	-0.385204
778	-1.91511	0	1.60697	1.5	-0.382653
779	-1.88602	-0.332556	1.60697	1.51	-0.385204
780	-1.79962	-0.655007	1.60697	1.56	-0.397959
781	-1.65854	-0.957556	1.60697	1.64	-0.418367
782	-1.46706	-1.23101	1.60697	1.75	-0.446429
783	-1.23101	-1.46706	1.60697	1.87	-0.477041
784	-0.957556	-1.65854	1.60697	2	-0.510204
785	-0.655007	-1.79962	1.60697	2.09	-0.533163
786	-0.332556	-1.88602	1.60697	2.14	-0.545918
787	0	-1.91511	1.60697	2.14	-0.545918
788	0.332556	-1.88602	1.60697	2.18	-0.556122
789	0.655007	-1.79962	1.60697	2.42	-0.617347
790	0.957556	-1.65854	1.60697	3.2	-0.816327
791	1.23101	-1.46706	1.60697	4.92	-1.2551
792	1.46706	-1.23101	1.60697	7.87	-2.00765
793	1.65854	-0.957556	1.60697	11.83	-3.01786
794	1.79962	-0.655007	1.60697	15.9	-4.05612
795	1.88602	-0.332556	1.60697	18.93	-4.82908
796	2.16506	0	1.25	65.6	-16.7347
797	2.13217	0.375959	1.25	61.76	-15.7551
798	2.03449	0.740495	1.25	50.97	-13.0026
799	1.875	1.08253	1.25	36.08	-9.20408
800	1.65854	1.39168	1.25	21.77	-5.55357
801	1.39168	1.65854	1.25	11.6	-2.95918
802	1.08253	1.875	1.25	5.97	-1.52296
803	0.740495	2.03449	1.25	3.47	-0.885204
804	0.375959	2.13217	1.25	2.58	-0.658163
805	0	2.16506	1.25	2.35	-0.59949
806	-0.375959	2.13217	1.25	2.32	-0.591837
807	-0.740495	2.03449	1.25	2.31	-0.589286
808	-1.08253	1.875	1.25	2.31	-0.589286
809	-1.39168	1.65854	1.25	2.34	-0.596939
810	-1.65854	1.39168	1.25	2.41	-0.614796
811	-1.875	1.08253	1.25	2.52	-0.642857
812	-2.03449	0.740495	1.25	2.62	-0.668367
813	-2.13217	0.375959	1.25	2.68	-0.683673
814	-2.16506	0	1.25	2.7	-0.688776
815	-2.13217	-0.375959	1.25	2.68	-0.683673
816	-2.03449	-0.740495	1.25	2.62	-0.668367
817	-1.875	-1.08253	1.25	2.52	-0.642857
818	-1.65854	-1.39168	1.25	2.41	-0.614796
819	-1.39168	-1.65854	1.25	2.34	-0.596939
820	-1.08253	-1.875	1.25	2.31	-0.589286
821	-0.740495	-2.03449	1.25	2.31	-0.589286
822	-0.375959	-2.13217	1.25	2.32	-0.591837
823	0	-2.16506	1.25	2.35	-0.59949
824	0.375959	-2.13217	1.25	2.58	-0.658163
825	0.740495	-2.03449	1.25	3.47	-0.885204
826	1.08253	-1.875	1.25	5.97	-1.52296
827	1.39168	-1.65854	1.25	11.6	-2.95918
828	1.65854	-1.39168	1.25	21.77	-5.55357
829	1.875	-1.08253	1.25	36.08	-9.20408
830	2.03449	-0.740495	1.25	50.97	-13.0026
831	2.13217	-0.375959	1.25	61.76	-15.7551
832	2.34923	0	0.85505	201.01	-51.2781
833	2.31354	0.40794	0.85505	190.4	-48.5714
834	2.20756	0.803485	0.85505	157.98	-40.301
835	2.03449	1.17462	0.85505	107.71	-27.477
836	1.79962	1.51006	0.85505	59.37	-15.1454
837	1.51006	1.79962	0.85505	27.96	-7.13265
838	1.17462	2.03449	0.85505	12.34	-3.14796
839	0.803485	2.20756	0.85505	5.9	-1.5051
840	0.40794	2.31354	0.85505	3.68	-0.938776
841	0	2.34923	0.85505	3.09	-0.788265
842	-0.40794	2.31354	0.85505	3.08	-0.785714
843	-0.803485	2.20756	0.85505	3.33	-0.84949
844	-1.17462	2.03449	0.85505	3.84	-0.979592
845	-1.51006	1.79962	0.85505	4.64	-1.18367
846	-1.79962	1.51006	0.85505	5.68	-1.44898
847	-2.03449	1.17462	0.85505	6.75	-1.72194
848	-2.20756	0.803485	0.85505	7.6	-1.93878
849	-2.31354	0.40794	0.85505	8.07	-2.05867
850	-2.34923	0	0.85505	8.22	-2.09694
851	-2.31354	-0.40794	0.85505	8.07	-2.05867
852	-2.20756	-0.803485	0.85505	7.6	-1.93878
853	-2.03449	-1.17462	0.85505	6.75	-1.72194
854	-1.79962	-1.51006	0.85505	5.68	-1.44898
855	-1.51006	-1.79962	0.85505	4.64	-1.18367
856	-1.17462	-2.03449	0.85505	3.84	-0.979592
857	-0.803485	-2.20756	0.85505	3.33	-0.84949
858	-0.40794	-2.31354	0.85505	3.08	-0.785714
859	0	-2.34923	0.85505	3.09	-0.788265
860	0.40794	-2.31354	0.85505	3.68	-0.938776
861	0.803485	-2.20756	0.85505	5.9	-1.5051
862	1.17462	-2.03449	0.85505	12.34	-3.14796
863	1.51006	-1.79962	0.85505	27.96	-7.13265
864	1.79962	-1.51006	0.85505	59.37	-15.1454
865	2.03449	-1.17462	0.85505	107.71	-27.477
866	2.20756	-0.803485	0.85505	157.98	-40.301
867	2.31354	-0.40794	0.85505	190.4	-48.5714
868	2.46202	0	0.43412	509.44	-129.959
869	2.42462	0.427525	0.43412	531.57	-135.605
870	2.31354	0.84206	0.43412	500.32	-127.633
871	2.13217	1.23101	0.43412	324.34	-82.7398
872	1.88602	1.58256	0.43412	153.73	-39.2168
873	1.58256	1.88602	0.43412	63.22	-16.1276
874	1.23101	2.13217	0.43412	25.08	-6.39796
875	0.84206	2.31354	0.43412	10.88	-2.77551
876	0.427525	2.42462	0.43412	6.19	-1.57908
877	0	2.46202	0.43412	5	-1.27551
878	-0.427525	2.42462	0.43412	5.22	-1.33163
879	-0.84206	2.31354	0.43412	6.39	-1.6301
880	-1.23101	2.13217	0.43412	8.64	-2.20408
881	-1.58256	1.88602	0.43412	12.16	-3.10204
882	-1.88602	1.58256	0.43412	16.65	-4.24745
883	-2.13217	1.23101	0.43412	21.16	-5.39796
884	-2.31354	0.84206	0.43412	24.51	-6.25255
885	-2.42462	0.427525	0.43412	26.28	-6.70408
886	-2.46202	0	0.43412	26.78	-6.83163
887	-2.42462	-0.427525	0.43412	26.28	-6.70408
888	-2.31354	-0.84206	0.43412	24.51	-6.25255
889	-2.13217	-1.23101	0.43412	21.16	-5.39796
890	-1.88602	-1.58256	0.43412	16.65	-4.24745
891	-1.58256	-1.88602	0.43412	12.16	-3.10204
892	-1.23101	-2.13217	0.43412	8.64	-2.20408
893	-0.84206	-2.31354	0.43412	6.39	-1.6301
894	-0.427525	-2.42462	0.43412	5.22	-1.33163
895	0	-2.46202	0.43412	5	-1.27551
896	0.427525	-2.42462	0.43412	6.19	-1.57908
897	0.84206	-2.31354	0.43412	10.88	-2.77551
898	1.23101	-2.13217	0.43412	25.08	-6.39796
899	1.58256	-1.88602	0.43412	63.22	-16.1276
900	1.88602	-1.58256	0.43412	153.73	-39.2168
901	2.13217	-1.23101	0.43412	324.34	-82.7398
902	2.31354	-0.84206	0.43412	500.32	-127.633
903	2.42462	-0.427525	0.43412	531.57	-135.605
904	2.5	0	0	1403.4	-358.01
905	2.46202	0.43412	0	1692.55	-431.773
906	2.34923	0.85505	0	1993.35	-508.508
907	2.16506	1.25	0	1056.12	-269.418
908	1.91511	1.60697	0	364.92	-93.0918
909	1.60697	1.91511	0	127.42	-32.5051
910	1.25	2.16506	0	47.71	-12.1709
911	0.85505	2.34923	0	20.44	-5.21429
912	0.43412	2.46202	0	11.63	-2.96684
913	0	2.5	0	9.52	-2.42857
914	-0.43412	2.46202	0	10.54	-2.68878
915	-0.85505	2.34923	0	14.33	-3.65561
916	-1.25	2.16506	0	21.8	-5.56122
917	-1.60697	1.91511	0	33.82	-8.62755
918	-1.91511	1.60697	0	49.62	-12.6582
919	-2.16506	1.25	0	65.38	-16.6786
920	-2.34923	0.85505	0	76.34	-19.4745
921	-2.46202	0.43412	0	81.4	-20.7653
922	-2.5	0	0	82.67	-21.0893
923	-2.46202	-0.43412	0	81.4	-20.7653
924	-2.34923	-0.85505	0	76.34	-19.4745
925	-2.16506	-1.25	0	65.38	-16.6786
926	-1.91511	-1.60697	0	49.62	-12.6582
927	-1.60697	-1.91511	0	33.82	-8.62755
928	-1.25	-2.16506	0	21.8	-5.56122
929	-0.85505	-2.34923	0	14.33	-3.65561
930	-0.43412	-2.46202	0	10.54	-2.68878
931	0	-2.5	0	9.52	-2.42857
932	0.43412	-2.46202	0	11.63	-2.96684
933	0.85505	-2.34923	0	20.44	-5.21429
934	1.25	-2.16506	0	47.71	-12.1709
935	1.60697	-1.91511	0	127.42	-32.5051
936	1.91511	-1.60697	0	364.92	-93.0918
937	2.16506	-1.25	0	1056.12	-269.418
938	2.34923	-0.85505	0	1993.35	-508.508
939	2.46202	-0.43412	0	1692.55	-431.773
940	2.46202	0	-0.43412	5123.34	-1306.97
941	2.42462	0.427525	-0.43412	6089.28	-1553.39
942	2.31354	0.84206	-0.43412	0	0
943	2.13217	1.23101	-0.43412	2780.12	-709.214
944	1.88602	1.58256	-0.43412	674.14	-171.974
945	1.58256	1.88602	-0.43412	217.88	-55.5816
946	1.23101	2.13217	-0.43412	84.03	-21.4362
947	0.84206	2.31354	-0.43412	38.54	-9.83163
948	0.427525	2.42462	-0.43412	23.32	-5.94898
949	0	2.46202	-0.43412	19.82	-5.05612
950	-0.427525	2.42462	-0.43412	23	-5.86735
951	-0.84206	2.31354	-0.43412	33.49	-8.54337
952	-1.23101	2.13217	-0.43412	54.91	-14.0077
953	-1.58256	1.88602	-0.43412	91.88	-23.4388
954	-1.88602	1.58256	-0.43412	144.51	-36.8648
955	-2.13217	1.23101	-0.43412	198.17	-50.5536
956	-2.31354	0.84206	-0.43412	229.07	-58.4362
957	-2.42462	0.427525	-0.43412	237.59	-60.6097
958	-2.46202	0	-0.43412	239.19	-61.0179
959	-2.42462	-0.427525	-0.43412	237.59	-60.6097
960	-2.31354	-0.84206	-0.43412	229.07	-58.4362
961	-2.13217	-1.23101	-0.43412	198.17	-50.5536
962	-1.88602	-1.58256	-0.43412	144.51	-36.8648
963	-1.58256	-1.88602	-0.43412	91.88	-23.4388
964	-1.23101	-2.13217	-0.43412	54.91	-14.0077
965	-0.84206	-2.31354	-0.43412	33.49	-8.54337
966	-0.427525	-2.42462	-0.43412	23	-5.86735
967	0	-2.46202	-0.43412	19.82	-5.05612
968	0.427525	-2.42462	-0.43412	23.32	-5.94898
969	0.84206	-2.31354	-0.43412	38.54	-9.83163
970	1.23101	-2.13217	-0.43412	84.03	-21.4362
971	1.58256	-1.88602	-0.43412	217.88	-55.5816
972	1.88602	-1.58256	-0.43412	674.14	-171.974
973	2.13217	-1.23101	-0.43412	2780.12	-709.214
974	2.31354	-0.84206	-0.43412	0	0
975	2.42462	-0.427525	-0.43412	6089.28	-1553.39
976	2.34923	0	-0.85505	0	0
977	2.31354	0.40794	-0.85505	14436.4	-3682.75
978	2.20756	0.803485	-0.85505	0	0
979	2.03449	1.17462	-0.85505	2640.56	-673.612
980	1.79962	1.51006	-0.85505	791.42	-201.893
981	1.51006	1.79962	-0.85505	317.66	-81.0357
982	1.17462	2.03449	-0.85505	140.61	-35.8699
983	0.803485	2.20756	-0.85505	73.16	-18.6633
984	0.40794	2.31354	-0.85505	48.27	-12.3138
985	0	2.34923	-0.85505	42.58	-10.8622
986	-0.40794	2.31354	-0.85505	50.55	-12.8954
987	-0.803485	2.20756	-0.85505	75.94	-19.3724
988	-1.17462	2.03449	-0.85505	130.8	-33.3673
989	-1.51006	1.79962	-0.85505	237.9	-60.6888
990	-1.79962	1.51006	-0.85505	426.43	-108.783
991	-2.03449	1.17462	-0.85505	651.73	-166.258
992	-2.20756	0.803485	-0.85505	715.61	-182.554
993	-2.31354	0.40794	-0.85505	620.23	-158.222
994	-2.34923	0	-0.85505	567.48	-144.765
995	-2.31354	-0.40794	-0.85505	620.23	-158.222
996	-2.20756	-0.803485	-0.85505	715.61	-182.554
997	-2.03449	-1.17462	-0.85505	651.73	-166.258
998	-1.79962	-1.51006	-0.85505	426.43	-108.783
999	-1.51006	-1.79962	-0.85505	237.9	-60.6888
1000	-1.17462	-2.03449	-0.85505	130.8	-33.3673
1001	-0.803485	-2.20756	-0.85505	75.94	-19.3724
1002	-0.40794	-2.31354	-0.85505	50.55	-12.8954
1003	0	-2.34923	-0.85505	42.58	-10.8622
1004	0.40794	-2.31354	-0.85505	48.27	-12.3138
1005	0.803485	-2.20756	-0.85505	73.16	-18.6633
1006	1.17462	-2.03449	-0.85505	140.61	-35.8699
1007	1.51006	-1.79962	-0.85505	317.66	-81.0357
1008	1.79962	-1.51006	-0.85505	791.42	-201.893
1009	2.03449	-1.17462	-0.85505	2640.56	-673.612
1010	2.20756	-0.803485	-0.85505	0	0
1011	2.31354	-0.40794	-0.85505	14436.4	-3682.75
1012	2.16506	0	-1.25	0	0
1013	2.13217	0.375959	-1.25	0	0
1014	2.03449	0.740495	-1.25	5099.92	-1301
1015	1.875	1.08253	-1.25	1859.01	-474.237
1016	1.65854	1.39168	-1.25	805.97	-205.605
1017	1.39168	1.65854	-1.25	429.81	-109.645
1018	1.08253	1.875	-1.25	232.98	-59.4337
1019	0.740495	2.03449	-1.25	139.81	-35.6658
1020	0.375959	2.13217	-1.25	100.47	-25.6301
1021	0	2.16506	-1.25	91.24	-23.2755
1022	-0.375959	2.13217	-1.25	107.88	-27.5204
1023	-0.740495	2.03449	-1.25	161.14	-41.1071
1024	-1.08253	1.875	-1.25	282.81	-72.1454
1025	-1.39168	1.65854	-1.25	566.71	-144.569
1026	-1.65854	1.39168	-1.25	1360.18	-346.985
1027	-1.875	1.08253	-1.25	2982.77	-760.911
1028	-2.03449	0.740495	-1.25	3145.01	-802.298
1029	-2.13217	0.375959	-1.25	2006.7	-511.913
1030	-2.16506	0	-1.25	1659.16	-423.255
1031	-2.13217	-0.375959	-1.25	2006.7	-511.913
1032	-2.03449	-0.740495	-1.25	3145.01	-802.298
1033	-1.875	-1.08253	-1.25	2982.77	-760.911
1034	-1.65854	-1.39168	-1.25	1360.18	-346.985
1035	-1.39168	-1.65854	-1.25	566.71	-144.569
1036	-1.08253	-1.875	-1.25	282.81	-72.1454
1037	-0.740495	-2.03449	-1.25	161.14	-41.1071
1038	-0.375959	-2.13217	-1.25	107.88	-27.5204
1039	0	-2.16506	-1.25	91.24	-23.2755
1040	0.375959	-2.13217	-1.25	100.47	-25.6301
1041	0.740495	-2.03449	-1.25	139.81	-35.6658
1042	1.08253	-1.875	-1.25	232.98	-59.4337
1043	1.39168	-1.65854	-1.25	429.81	-109.645
1044	1.65854	-1.39168	-1.25	805.97	-205.605
1045	1.875	-1.08253	-1.25	1859.01	-474.237
1046	2.03449	-0.740495	-1.25	5099.92	-1301
1047	2.13217	-0.375959	-1.25	0	0
1048	1.91511	0	-1.60697	13872.4	-3538.87
1049	1.88602	0.332556	-1.60697	9705.4	-2475.87
1050	1.79962	0.655007	-1.60697	0	0
1051	1.65854	0.957556	-1.60697	0	0
1052	1.46706	1.23101	-1.60697	1126.23	-287.304
1053	1.23101	1.46706	-1.60697	610.92	-155.847
1054	0.957556	1.65854	-1.60697	383.56	-97.8469
1055	0.655007	1.79962	-1.60697	265.01	-67.6046
1056	0.332556	1.88602	-1.60697	204.87	-52.2628
1057	0	1.91511	-1.60697	189.93	-48.4515
1058	-0.332556	1.88602	-1.60697	219.33	-55.9515
1059	-0.655007	1.79962	-1.60697	313.39	-79.9464
1060	-0.957556	1.65854	-1.60697	518.16	-132.184
1061	-1.23101	1.46706	-1.60697	1084.93	-276.768
1062	-1.46706	1.23101	-1.60697	3326.79	-848.671
1063	-1.65854	0.957556	-1.60697	0	0
1064	-1.79962	0.655007	-1.60697	0	0
1065	-1.88602	0.332556	-1.60697	6701.93	-1709.68
1066	-1.91511	0	-1.60697	6156.38	-1570.51
1067	-1.88602	-0.332556	-1.60697	6701.93	-1709.68
1068	-1.79962	-0.655007	-1.60697	0	0
1069	-1.65854	-0.957556	-1.60697	0	0
1070	-1.46706	-1.23101	-1.60697	3326.79	-848.671
1071	-1.23101	-1.46706	-1.60697	1084.93	-276.768
1072	-0.957556	-1.65854	-1.60697	518.16	-132.184
1073	-0.655007	-1.79962	-1.60697	313.39	-79.9464
1074	-0.332556	-1.88602	-1.60697	219.33	-55.9515
1075	0	-1.91511	-1.60697	189.93	-48.4515
1076	0.332556	-1.88602	-1.60697	204.87	-52.2628
1077	0.655007	-1.79962	-1.60697	265.01	-67.6046
1078	0.957556	-1.65854	-1.60697	383.56	-97.8469
1079	1.23101	-1.46706	-1.60697	610.92	-155.847
1080	1.46706	-1.23101	-1.60697	1126.23	-287.304
1081	1.65854	-0.957556	-1.60697	0	0
1082	1.79962	-0.655007	-1.60697	0	0
1083	1.88602	-0.332556	-1.60697	9705.4	-2475.87
1084	1.60697	0	-1.91511	0	0
1085	1.58256	0.279047	-1.91511	21730.9	-5543.6
1086	1.51006	0.549616	-1.91511	10334.3	-2636.29
1087	1.39168	0.803485	-1.91511	4745.46	-1210.58
1088	1.23101	1.03294	-1.91511	2299.09	-586.503
1089	1.03294	1.23101	-1.91511	1134.89	-289.513
1090	0.803485	1.39168	-1.91511	649.76	-165.755
1091	0.549616	1.51006	-1.91511	461.78	-117.801
1092	0.279047	1.58256	-1.91511	407.82	-104.036
1093	0	1.60697	-1.91511	376.52	-96.051
1094	-0.279047	1.58256	-1.91511	418.81	-106.839
1095	-0.549616	1.51006	-1.91511	537.88	-137.214
1096	-0.803485	1.39168	-1.91511	797.6	-203.469
1097	-1.03294	1.23101	-1.91511	1529.39	-390.151
1098	-1.23101	1.03294	-1.91511	0	0
1099	-1.39168	0.803485	-1.91511	0	0
1100	-1.51006	0.549616	-1.91511	13981.8	-3566.79
1101	-1.58256	0.279047	-1.91511	0	0
1102	-1.60697	0	-1.91511	0	0
1103	-1.58256	-0.279047	-1.91511	0	0
1104	-1.51006	-0.549616	-1.91511	13981.8	-3566.79
1105	-1.39168	-0.803485	-1.91511	0	0
1106	-1.23101	-1.03294	-1.91511	0	0
1107	-1.03294	-1.23101	-1.91511	1529.39	-390.151
1108	-0.803485	-1.39168	-1.91511	797.6	-203.469
1109	-0.549616	-1.51006	-1.91511	537.88	-137.214
1110	-0.279047	-1.58256	-1.91511	418.81	-106.839
1111	0	-1.60697	-1.91511	376.52	-96.051
1112	0.279047	-1.58256	-1.91511	407.82	-104.036
1113	0.549616	-1.51006	-1.91511	461.78	-117.801
1114	0.803485	-1.39168	-1.91511	649.76	-165.755
1115	1.03294	-1.23101	-1.91511	1134.89	-289.513
1116	1.23101	-1.03294	-1.91511	2299.09	-586.503
1117	1.39168	-0.803485	-1.91511	4745.46	-1210.58
1118	1.51006	-0.549616	-1.91511	10334.3	-2636.29
1119	1.58256	-0.279047	-1.91511	21730.9	-5543.6
1120	1.25	0	-2.16506	0	0
1121	1.23101	0.21706	-2.16506	0	0
1122	1.17462	0.427525	-2.16506	0	0
1123	1.08253	0.625	-2.16506	9451.73	-2411.16
1124	0.957556	0.803485	-2.16506	4357.73	-1111.67
1125	0.803485	0.957556	-2.16506	2229.68	-568.796
1126	0.625	1.08253	-2.16506	1268.79	-323.671
1127	0.427525	1.17462	-2.16506	857.81	-218.829
1128	0.21706	1.23101	-2.16506	709.09	-180.89
1129	0	1.25	-2.16506	716.65	-182.819
1130	-0.21706	1.23101	-2.16506	748.13	-190.849
1131	-0.427525	1.17462	-2.16506	901.99	-230.099
1132	-0.625	1.08253	-2.16506	1288.9	-328.801
1133	-0.803485	0.957556	-2.16506	2164.71	-552.222
1134	-0.957556	0.803485	-2.16506	4068.42	-1037.86
1135	-1.08253	0.625	-2.16506	8878.02	-2264.8
1136	-1.17462	0.427525	-2.16506	0	0
1137	-1.23101	0.21706	-2.16506	0	0
1138	-1.25	0	-2.16506	0	0
1139	-1.23101	-0.21706	-2.16506	0	0
1140	-1.17462	-0.427525	-2.16506	0	0
1141	-1.08253	-0.625	-2.16506	8878.02	-2264.8
1142	-0.957556	-0.803485	-2.16506	4068.42	-1037.86
1143	-0.803485	-0.957556	-2.16506	2164.71	-552.222
1144	-0.625	-1.08253	-2.16506	1288.9	-328.801
1145	-0.427525	-1.17462	-2.16506	901.99	-230.099
1146	-0.21706	-1.23101	-2.16506	748.13	-190.849
1147	0	-1.25	-2.16506	716.65	-182.819
1148	0.21706	-1.23101	-2.16506	709.09	-180.89
1149	0.427525	-1.17462	-2.16506	857.81	-218.829
1150	0.625	-1.08253	-2.16506	1268.79	-323.671
1151	0.803485	-0.957556	-2.16506	2229.68	-568.796
1152	0.957556	-0.803485	-2.16506	4357.73	-1111.67
1153	1.08253	-0.625	-2.16506	9451.73	-2411.16
1154	1.17462	-0.427525	-2.16506	0	0
1155	1.23101	-0.21706	-2.16506	0	0
1156	0.85505	0	-2.34923	22160.3	-5653.14
1157	0.84206	0.148478	-2.34923	19040.2	-4857.2
1158	0.803485	0.292444	-2.34923	12915.1	-3294.66
1159	0.740495	0.427525	-2.34923	7930.96	-2023.2
1160	0.655007	0.549616	-2.34923	4870.61	-1242.5
1161	0.549616	0.655007	-2.34923	3101.92	-791.306
1162	0.427525	0.740495	-2.34923	2097.69	-535.125
1163	0.292444	0.803485	-2.34923	1562.23	-398.528
1164	0.148478	0.84206	-2.34923	1314.41	-335.309
1165	0	0.85505	-2.34923	1233.45	-314.656
1166	-0.148478	0.84206	-2.34923	1276.73	-325.696
1167	-0.292444	0.803485	-2.34923	1476.07	-376.548
1168	-0.427525	0.740495	-2.34923	1905.14	-486.005
1169	-0.549616	0.655007	-2.34923	2694.1	-687.27
1170	-0.655007	0.549616	-2.34923	4064.03	-1036.74
1171	-0.740495	0.427525	-2.34923	6430.01	-1640.31
1172	-0.803485	0.292444	-2.34923	10348.7	-2639.96
1173	-0.84206	0.148478	-2.34923	15287.2	-3899.8
1174	-0.85505	0	-2.34923	17874.1	-4559.72
1175	-0.84206	-0.148478	-2.34923	15287.2	-3899.8
1176	-0.803485	-0.292444	-2.34923	10348.7	-2639.96
1177	-0.740495	-0.427525	-2.34923	6430.01	-1640.31
1178	-0.655007	-0.549616	-2.34923	4064.03	-1036.74
1179	-0.549616	-0.655007	-2.34923	2694.1	-687.27
1180	-0.427525	-0.740495	-2.34923	1905.14	-486.005
1181	-0.292444	-0.803485	-2.34923	1476.07	-376.548
1182	-0.148478	-0.84206	-2.34923	1276.73	-325.696
1183	0	-0.85505	-2.34923	1233.45	-314.656
1184	0.148478	-0.84206	-2.34923	1314.41	-335.309
1185	0.292444	-0.803485	-2.34923	1562.23	-398.528
1186	0.427525	-0.740495	-2.34923	2097.69	-535.125
1187	0.549616	-0.655007	-2.34923	3101.92	-791.306
1188	0.655007	-0.549616	-2.34923	4870.61	-1242.5
1189	0.740495	-0.427525	-2.34923	7930.96	-2023.2
1190	0.803485	-0.292444	-2.34923	12915.1	-3294.66
1191	0.84206	-0.148478	-2.34923	19040.2	-4857.2
1192	0.43412	0	-2.46202	4809.89	-1227.01
1193	0.427525	0.075384	-2.46202	4680.85	-1194.09
1194	0.40794	0.148478	-2.46202	4311.55	-1099.89
1195	0.375959	0.21706	-2.46202	3826.82	-976.23
1196	0.332556	0.279047	-2.46202	3315.21	-845.717
1197	0.279047	0.332556	-2.46202	2852.6	-727.704
1198	0.21706	0.375959	-2.46202	2478.84	-632.357
1199	0.148478	0.40794	-2.46202	2206.07	-562.773
1200	0.075384	0.427525	-2.46202	2032.82	-518.577
1201	0	0.43412	-2.46202	1953.82	-498.423
1202	-0.075384	0.427525	-2.46202	1963.92	-501
1203	-0.148478	0.40794	-2.46202	2060.25	-525.574
1204	-0.21706	0.375959	-2.46202	2241.9	-571.913
1205	-0.279047	0.332556	-2.46202	2505.44	-639.143
1206	-0.332556	0.279047	-2.46202	2837.14	-723.76
1207	-0.375959	0.21706	-2.46202	3204.17	-817.39
1208	-0.40794	0.148478	-2.46202	3550.56	-905.755
1209	-0.427525	0.075384	-2.46202	3821.65	-974.911
1210	-0.43412	0	-2.46202	3911.29	-997.778
1211	-0.427525	-0.075384	-2.46202	3821.65	-974.911
1212	-0.40794	-0.148478	-2.46202	3550.56	-905.755
1213	-0.375959	-0.21706	-2.46202	3204.17	-817.39
1214	-0.332556	-0.279047	-2.46202	2837.14	-723.76
1215	-0.279047	-0.332556	-2.46202	2505.44	-639.143
1216	-0.21706	-0.375959	-2.46202	2241.9	-571.913
1217	-0.148478	-0.40794	-2.46202	2060.25	-525.574
1218	-0.075384	-0.427525	-2.46202	1963.92	-501
1219	0	-0.43412	-2.46202	1953.82	-498.423
1220	0.075384	-0.427525	-2.46202	2032.82	-518.577
1221	0.148478	-0.40794	-2.46202	2206.07	-562.773
1222	0.21706	-0.375959	-2.46202	2478.84	-632.357
1223	0.279047	-0.332556	-2.46202	2852.6	-727.704
1224	0.332556	-0.279047	-2.46202	3315.21	-845.717
1225	0.375959	-0.21706	-2.46202	3826.82	-976.23
1226	0.40794	-0.148478	-2.46202	4311.55	-1099.89
1227	0.427525	-0.075384	-2.46202	4680.85	-1194.09
1228	0	0	-2.5	2347.92	-598.959
1229	0	0	3	-2.98	0.760204
1230	0.520945	0	2.95442	-3.21	0.818878
1231	0.51303	0.090461	2.95442	-3.2	0.816327
1232	0.489528	0.178174	2.95442	-3.19	0.813776
1233	0.451151	0.260472	2.95442	-3.17	0.808673
1234	0.399067	0.334857	2.95442	-3.14	0.80102
1235	0.334857	0.399067	2.95442	-3.11	0.793367
1236	0.260472	0.451151	2.95442	-3.07	0.783163
1237	0.178174	0.489528	2.95442	-3.04	0.77551
1238	0.090461	0.51303	2.95442	-3.01	0.767857
1239	0	0.520945	2.95442	-2.98	0.760204
1240	-0.090461	0.51303	2.95442	-2.96	0.755102
1241	-0.178174	0.489528	2.95442	-2.95	0.752551
1242	-0.260472	0.451151	2.95442	-2.94	0.75
1243	-0.334857	0.399067	2.95442	-2.93	0.747449
1244	-0.399067	0.334857	2.95442	-2.93	0.747449
1245	-0.451151	0.260472	2.95442	-2.93	0.747449
1246	-0.489528	0.178174	2.95442	-2.93	0.747449
1247	-0.51303	0.090461	2.95442	-2.93	0.747449
1248	-0.520945	0	2.95442	-2.93	0.747449
1249	-0.51303	-0.090461	2.95442	-2.93	0.747449
1250	-0.489528	-0.178174	2.95442	-2.93	0.747449
1251	-0.451151	-0.260472	2.95442	-2.93	0.747449
1252	-0.399067	-0.334857	2.95442	-2.93	0.747449
1253	-0.334857	-0.399067	2.95442	-2.93	0.747449
1254	-0.260472	-0.451151	2.95442	-2.94	0.75
1255	-0.178174	-0.489528	2.95442	-2.95	0.752551
1256	-0.090461	-0.51303	2.95442	-2.96	0.755102
1257	0	-0.520945	2.95442	-2.98	0.760204
1258	0.090461	-0.51303	2.95442	-3.01	0.767857
1259	0.178174	-0.489528	2.95442	-3.04	0.77551
1260	0.260472	-0.451151	2.95442	-3.07	0.783163
1261	0.334857	-0.399067	2.95442	-3.11	0.793367
1262	0.399067	-0.334857	2.95442	-3.14	0.80102
1263	0.451151	-0.260472	2.95442	-3.17	0.808673
1264	0.489528	-0.178174	2.95442	-3.19	0.813776
1265	0.51303	-0.090461	2.95442	-3.2	0.816327
1266	1.02606	0	2.81908	-3.55	0.905612
1267	1.01047	0.178174	2.81908	-3.54	0.903061
1268	0.964181	0.350933	2.81908	-3.51	0.895408
1269	0.888594	0.51303	2.81908	-3.46	0.882653
1270	0.786008	0.659539	2.81908	-3.4	0.867347
1271	0.659539	0.786008	2.81908	-3.33	0.84949
1272	0.51303	0.888594	2.81908	-3.25	0.829082
1273	0.350933	0.964181	2.81908	-3.17	0.808673
1274	0.178174	1.01047	2.81908	-3.1	0.790816
1275	0	1.02606	2.81908	-3.05	0.778061
1276	-0.178174	1.01047	2.81908	-3.01	0.767857
1277	-0.350933	0.964181	2.81908	-2.99	0.762755
1278	-0.51303	0.888594	2.81908	-2.98	0.760204
1279	-0.659539	0.786008	2.81908	-2.99	0.762755
1280	-0.786008	0.659539	2.81908	-3	0.765306
1281	-0.888594	0.51303	2.81908	-3.01	0.767857
1282	-0.964181	0.350933	2.81908	-3.03	0.772959
1283	-1.01047	0.178174	2.81908	-3.04	0.77551
1284	-1.02606	0	2.81908	-3.04	0.77551
1285	-1.01047	-0.178174	2.81908	-3.04	0.77551
1286	-0.964181	-0.350933	2.81908	-3.03	0.772959
1287	-0.888594	-0.51303	2.81908	-3.01	0.767857
1288	-0.786008	-0.659539	2.81908	-3	0.765306
1289	-0.659539	-0.786008	2.81908	-2.99	0.762755
1290	-0.51303	-0.888594	2.81908	-2.98	0.760204
1291	-0.350933	-0.964181	2.81908	-2.99	0.762755
1292	-0.178174	-1.01047	2.81908	-3.01	0.767857
1293	0	-1.02606	2.81908	-3.05	0.778061
1294	0.178174	-1.01047	2.81908	-3.1	0.790816
1295	0.350933	-0.964181	2.81908	-3.17	0.808673
1296	0.51303	-0.888594	2.81908	-3.25	0.829082
1297	0.659539	-0.786008	2.81908	-3.33	0.84949
1298	0.786008	-0.659539	2.81908	-3.4	0.867347
1299	0.888594	-0.51303	2.81908	-3.46	0.882653
1300	0.964181	-0.350933	2.81908	-3.51	0.895408
1301	1.01047	-0.178174	2.81908	-3.54	0.903061
1302	1.5	0	2.59808	-3.78	0.964286
1303	1.47721	0.260472	2.59808	-3.78	0.964286
1304	1.40954	0.51303	2.59808	-3.76	0.959184
1305	1.29904	0.75	2.59808	-3.72	0.94898
1306	1.14907	0.964181	2.59808	-3.66	0.933673
1307	0.964181	1.14907	2.59808	-3.57	0.910714
1308	0.75	1.29904	2.59808	-3.46	0.882653
1309	0.51303	1.40954	2.59808	-3.34	0.852041
1310	0.260472	1.47721	2.59808	-3.23	0.82398
1311	0	1.5	2.59808	-3.15	0.803571
1312	-0.260472	1.47721	2.59808	-3.1	0.790816
1313	-0.51303	1.40954	2.59808	-3.08	0.785714
1314	-0.75	1.29904	2.59808	-3.09	0.788265
1315	-0.964181	1.14907	2.59808	-3.12	0.795918
1316	-1.14907	0.964181	2.59808	-3.16	0.806122
1317	-1.29904	0.75	2.59808	-3.21	0.818878
1318	-1.40954	0.51303	2.59808	-3.24	0.826531
1319	-1.47721	0.260472	2.59808	-3.27	0.834184
1320	-1.5	0	2.59808	-3.28	0.836735
1321	-1.47721	-0.260472	2.59808	-3.27	0.834184
1322	-1.40954	-0.51303	2.59808	-3.24	0.826531
1323	-1.29904	-0.75	2.59808	-3.21	0.818878
1324	-1.14907	-0.964181	2.59808	-3.16	0.806122
1325	-0.964181	-1.14907	2.59808	-3.12	0.795918
1326	-0.75	-1.29904	2.59808	-3.09	0.788265
1327	-0.51303	-1.40954	2.59808	-3.08	0.785714
1328	-0.260472	-1.47721	2.59808	-3.1	0.790816
1329	0	-1.5	2.59808	-3.15	0.803571
1330	0.260472	-1.47721	2.59808	-3.23	0.82398
1331	0.51303	-1.40954	2.59808	-3.34	0.852041
1332	0.75	-1.29904	2.59808	-3.46	0.882653
1333	0.964181	-1.14907	2.59808	-3.57	0.910714
1334	1.14907	-0.964181	2.59808	-3.66	0.933673
1335	1.29904	-0.75	2.59808	-3.72	0.94898
1336	1.40954	-0.51303	2.59808	-3.76	0.959184
1337	1.47721	-0.260472	2.59808	-3.78	0.964286
1338	1.92836	0	2.29813	-2.86	0.729592
1339	1.89907	0.334857	2.29813	-2.93	0.747449
1340	1.81207	0.659539	2.29813	-3.11	0.793367
1341	1.67001	0.964181	2.29813	-3.35	0.854592
1342	1.47721	1.23953	2.29813	-3.55	0.905612
1343	1.23953	1.47721	2.29813	-3.63	0.92602
1344	0.964181	1.67001	2.29813	-3.61	0.920918
1345	0.659539	1.81207	2.29813	-3.5	0.892857
1346	0.334857	1.89907	2.29813	-3.38	0.862245
1347	0	1.92836	2.29813	-3.28	0.836735
1348	-0.334857	1.89907	2.29813	-3.22	0.821429
1349	-0.659539	1.81207	2.29813	-3.22	0.821429
1350	-0.964181	1.67001	2.29813	-3.26	0.831633
1351	-1.23953	1.47721	2.29813	-3.33	0.84949
1352	-1.47721	1.23953	2.29813	-3.41	0.869898
1353	-1.67001	0.964181	2.29813	-3.49	0.890306
1354	-1.81207	0.659539	2.29813	-3.55	0.905612
1355	-1.89907	0.334857	2.29813	-3.6	0.918367
1356	-1.92836	0	2.29813	-3.61	0.920918
1357	-1.89907	-0.334857	2.29813	-3.6	0.918367
1358	-1.81207	-0.659539	2.29813	-3.55	0.905612
1359	-1.67001	-0.964181	2.29813	-3.49	0.890306
1360	-1.47721	-1.23953	2.29813	-3.41	0.869898
1361	-1.23953	-1.47721	2.29813	-3.33	0.84949
1362	-0.964181	-1.67001	2.29813	-3.26	0.831633
1363	-0.659539	-1.81207	2.29813	-3.22	0.821429
1364	-0.334857	-1.89907	2.29813	-3.22	0.821429
1365	0	-1.92836	2.29813	-3.28	0.836735
1366	0.334857	-1.89907	2.29813	-3.38	0.862245
1367	0.659539	-1.81207	2.29813	-3.5	0.892857
1368	0.964181	-1.67001	2.29813	-3.61	0.920918
1369	1.23953	-1.47721	2.29813	-3.63	0.92602
1370	1.47721	-1.23953	2.29813	-3.55	0.905612
1371	1.67001	-0.964181	2.29813	-3.35	0.854592
1372	1.81207	-0.659539	2.29813	-3.11	0.793367
1373	1.89907	-0.334857	2.29813	-2.93	0.747449
1374	2.29813	0	1.92836	2.91	-0.742347
1375	2.26322	0.399067	1.92836	2.49	-0.635204
1376	2.15954	0.786008	1.92836	1.31	-0.334184
1377	1.99024	1.14907	1.92836	-0.33	0.0841837
1378	1.76047	1.47721	1.92836	-1.89	0.482143
1379	1.47721	1.76047	1.92836	-2.97	0.757653
1380	1.14907	1.99024	1.92836	-3.48	0.887755
1381	0.786008	2.15954	1.92836	-3.58	0.913265
1382	0.399067	2.26322	1.92836	-3.51	0.895408
1383	0	2.29813	1.92836	-3.41	0.869898
1384	-0.399067	2.26322	1.92836	-3.37	0.859694
1385	-0.786008	2.15954	1.92836	-3.38	0.862245
1386	-1.14907	1.99024	1.92836	-3.46	0.882653
1387	-1.47721	1.76047	1.92836	-3.56	0.908163
1388	-1.76047	1.47721	1.92836	-3.67	0.936224
1389	-1.99024	1.14907	1.92836	-3.77	0.961735
1390	-2.15954	0.786008	1.92836	-3.85	0.982143
1391	-2.26322	0.399067	1.92836	-3.9	0.994898
1392	-2.29813	0	1.92836	-3.92	1
1393	-2.26322	-0.399067	1.92836	-3.9	0.994898
1394	-2.15954	-0.786008	1.92836	-3.85	0.982143
1395	-1.99024	-1.14907	1.92836	-3.77	0.961735
1396	-1.76047	-1.47721	1.92836	-3.67	0.936224
1397	-1.47721	-1.76047	1.92836	-3.56	0.908163
1398	-1.14907	-1.99024	1.92836	-3.46	0.882653
1399	-0.786008	-2.15954	1.92836	-3.38	0.862245
1400	-0.399067	-2.26322	1.92836	-3.37	0.859694
1401	0	-2.29813	1.92836	-3.41	0.869898
1402	0.399067	-2.26322	1.92836	-3.51	0.895408
1403	0.786008	-2.15954	1.92836	-3.58	0.913265
1404	1.14907	-1.99024	1.92836	-3.48	0.887755
1405	1.47721	-1.76047	1.92836	-2.97	0.757653
1406	1.76047	-1.47721	1.92836	-1.89	0.482143
1407	1.99024	-1.14907	1.92836	-0.33	0.0841837
1408	2.15954	-0.786008	1.92836	1.31	-0.334184
1409	2.26322	-0.399067	1.92836	2.49	-0.635204
1410	2.59808	0	1.5	26.06	-6.64796
1411	2.55861	0.451151	1.5	24.38	-6.21939
1412	2.44139	0.888594	1.5	19.36	-4.93878
1413	2.25	1.29904	1.5	11.94	-3.04592
1414	1.99024	1.67001	1.5	4.74	-1.20918
1415	1.67001	1.99024	1.5	-0.15	0.0382653
1416	1.29904	2.25	1.5	-2.57	0.655612
1417	0.888594	2.44139	1.5	-3.43	0.875
1418	0.451151	2.55861	1.5	-3.58	0.913265
1419	0	2.59808	1.5	-3.54	0.903061
1420	-0.451151	2.55861	1.5	-3.5	0.892857
1421	-0.888594	2.44139	1.5	-3.52	0.897959
1422	-1.29904	2.25	1.5	-3.59	0.915816
1423	-1.67001	1.99024	1.5	-3.68	0.938776
1424	-1.99024	1.67001	1.5	-3.74	0.954082
1425	-2.25	1.29904	1.5	-3.78	0.964286
1426	-2.44139	0.888594	1.5	-3.81	0.971939
1427	-2.55861	0.451151	1.5	-3.83	0.977041
1428	-2.59808	0	1.5	-3.83	0.977041
1429	-2.55861	-0.451151	1.5	-3.83	0.977041
1430	-2.44139	-0.888594	1.5	-3.81	0.971939
1431	-2.25	-1.29904	1.5	-3.78	0.964286
1432	-1.99024	-1.67001	1.5	-3.74	0.954082
1433	-1.67001	-1.99024	1.5	-3.68	0.938776
1434	-1.29904	-2.25	1.5	-3.59	0.915816
1435	-0.888594	-2.44139	1.5	-3.52	0.897959
1436	-0.451151	-2.55861	1.5	-3.5	0.892857
1437	0	-2.59808	1.5	-3.54	0.903061
1438	0.451151	-2.55861	1.5	-3.58	0.913265
1439	0.888594	-2.44139	1.5	-3.43	0.875
1440	1.29904	-2.25	1.5	-2.57	0.655612
1441	1.67001	-1.99024	1.5	-0.15	0.0382653
1442	1.99024	-1.67001	1.5	4.74	-1.20918
1443	2.25	-1.29904	1.5	11.94	-3.04592
1444	2.44139	-0.888594	1.5	19.36	-4.93878
1445	2.55861	-0.451151	1.5	24.38	-6.21939
1446	2.81908	0	1.02606	105.41	-26.8903
1447	2.77625	0.489528	1.02606	100.88	-25.7347
1448	2.64907	0.964181	1.02606	84.13	-21.4617
1449	2.44139	1.40954	1.02606	54.67	-13.9464
1450	2.15954	1.81207	1.02606	25.9	-6.60714
1451	1.81207	2.15954	1.02606	8.11	-2.06888
1452	1.40954	2.44139	1.02606	0.05	-0.0127551
1453	0.964181	2.64907	1.02606	-2.77	0.706633
1454	0.489528	2.77625	1.02606	-3.5	0.892857
1455	0	2.81908	1.02606	-3.58	0.913265
1456	-0.489528	2.77625	1.02606	-3.53	0.90051
1457	-0.964181	2.64907	1.02606	-3.48	0.887755
1458	-1.40954	2.44139	1.02606	-3.39	0.864796
1459	-1.81207	2.15954	1.02606	-3.2	0.816327
1460	-2.15954	1.81207	1.02606	-2.9	0.739796
1461	-2.44139	1.40954	1.02606	-2.55	0.65051
1462	-2.64907	0.964181	1.02606	-2.26	0.576531
1463	-2.77625	0.489528	1.02606	-2.11	0.538265
1464	-2.81908	0	1.02606	-2.07	0.528061
1465	-2.77625	-0.489528	1.02606	-2.11	0.538265
1466	-2.64907	-0.964181	1.02606	-2.26	0.576531
1467	-2.44139	-1.40954	1.02606	-2.55	0.65051
1468	-2.15954	-1.81207	1.02606	-2.9	0.739796
1469	-1.81207	-2.15954	1.02606	-3.2	0.816327
1470	-1.40954	-2.44139	1.02606	-3.39	0.864796
1471	-0.964181	-2.64907	1.02606	-3.48	0.887755
1472	-0.489528	-2.77625	1.02606	-3.53	0.90051
1473	0	-2.81908	1.02606	-3.58	0.913265
1474	0.489528	-2.77625	1.02606	-3.5	0.892857
1475	0.964181	-2.64907	1.02606	-2.77	0.706633
1476	1.40954	-2.44139	1.02606	0.05	-0.0127551
1477	1.81207	-2.15954	1.02606	8.11	-2.06888
1478	2.15954	-1.81207	1.02606	25.9	-6.60714
1479	2.44139	-1.40954	1.02606	54.67	-13.9464
1480	2.64907	-0.964181	1.02606	84.13	-21.4617
1481	2.77625	-0.489528	1.02606	100.88	-25.7347
1482	2.95442	0	0.520945	337.36	-86.0612
1483	2.90954	0.51303	0.520945	343.66	-87.6684
1484	2.77625	1.01047	0.520945	321.64	-82.051
1485	2.55861	1.47721	0.520945	201.52	-51.4082
1486	2.26322	1.89907	0.520945	85.64	-21.8469
1487	1.89907	2.26322	0.520945	27.83	-7.09949
1488	1.47721	2.55861	0.520945	5.87	-1.49745
1489	1.01047	2.77625	0.520945	-1.19	0.303571
1490	0.51303	2.90954	0.520945	-3.07	0.783163
1491	0	2.95442	0.520945	-3.37	0.859694
1492	-0.51303	2.90954	0.520945	-3.23	0.82398
1493	-1.01047	2.77625	0.520945	-2.83	0.721939
1494	-1.47721	2.55861	0.520945	-2.03	0.517857
1495	-1.89907	2.26322	0.520945	-0.66	0.168367
1496	-2.26322	1.89907	0.520945	1.24	-0.316327
1497	-2.55861	1.47721	0.520945	3.24	-0.826531
1498	-2.77625	1.01047	0.520945	4.73	-1.20663
1499	-2.90954	0.51303	0.520945	5.45	-1.39031
1500	-2.95442	0	0.520945	5.63	-1.43622
1501	-2.90954	-0.51303	0.520945	5.45	-1.39031
1502	-2.77625	-1.01047	0.520945	4.73	-1.20663
1503	-2.55861	-1.47721	0.520945	3.24	-0.826531
1504	-2.26322	-1.89907	0.520945	1.24	-0.316327
1505	-1.89907	-2.26322	0.520945	-0.66	0.168367
1506	-1.47721	-2.55861	0.520945	-2.03	0.517857
1507	-1.01047	-2.77625	0.520945	-2.83	0.721939
1508	-0.51303	-2.90954	0.520945	-3.23	0.82398
1509	0	-2.95442	0.520945	-3.37	0.859694
1510	0.51303	-2.90954	0.520945	-3.07	0.783163
1511	1.01047	-2.77625	0.520945	-1.19	0.303571
1512	1.47721	-2.55861	0.520945	5.87	-1.49745
1513	1.89907	-2.26322	0.520945	27.83	-7.09949
1514	2.26322	-1.89907	0.520945	85.64	-21.8469
1515	2.55861	-1.47721	0.520945	201.52	-51.4082
1516	2.77625	-1.01047	0.520945	321.64	-82.051
1517	2.90954	-0.51303	0.520945	343.66	-87.6684
1518	3	0	0	1001.58	-255.505
1519	2.95442	0.520945	0	1240.52	-316.459
1520	2.81908	1.02606	0	1546.68	-394.561
1521	2.59808	1.5	0	760.98	-194.128
1522	2.29813	1.92836	0	229.97	-58.6658
1523	1.92836	2.29813	0	65.5	-16.7092
1524	1.5	2.59808	0	16.36	-4.17347
1525	1.02606	2.81908	0	1.99	-0.507653
1526	0.520945	2.95442	0	-1.82	0.464286
1527	0	3	0	-2.47	0.630102
1528	-0.520945	2.95442	0	-1.96	0.5
1529	-1.02606	2.81908	0	-0.39	0.0994898
1530	-1.5	2.59808	0	2.85	-0.727041
1531	-1.92836	2.29813	0	8.5	-2.16837
1532	-2.29813	1.92836	0	16.41	-4.18622
1533	-2.59808	1.5	0	24.58	-6.27041
1534	-2.81908	1.02606	0	30.1	-7.67857
1535	-2.95442	0.520945	0	32.23	-8.22194
1536	-3	0	0	32.62	-8.32143
1537	-2.95442	-0.520945	0	32.23	-8.22194
1538	-2.81908	-1.02606	0	30.1	-7.67857
1539	-2.59808	-1.5	0	24.58	-6.27041
1540	-2.29813	-1.92836	0	16.41	-4.18622
1541	-1.92836	-2.29813	0	8.5	-2.16837
1542	-1.5	-2.59808	0	2.85	-0.727041
1543	-1.02606	-2.81908	0	-0.39	0.0994898
1544	-0.520945	-2.95442	0	-1.96	0.5
1545	0	-3	0	-2.47	0.630102
1546	0.520945	-2.95442	0	-1.82	0.464286
1547	1.02606	-2.81908	0	1.99	-0.507653
1548	1.5	-2.59808	0	16.36	-4.17347
1549	1.92836	-2.29813	0	65.5	-16.7092
1550	2.29813	-1.92836	0	229.97	-58.6658
1551	2.59808	-1.5	0	760.98	-194.128
1552	2.81908	-1.02606	0	1546.68	-394.561
1553	2.95442	-0.520945	0	1240.52	-316.459
1554	2.95442	0	-0.520945	3841.65	-980.013
1555	2.90954	0.51303	-0.520945	4796.34	-1223.56
1556	2.77625	1.01047	-0.520945	0	0
1557	2.55861	1.47721	-0.520945	2233.45	-569.758
1558	2.26322	1.89907	-0.520945	447.03	-114.038
1559	1.89907	2.26322	-0.520945	116.74	-29.7806
1560	1.47721	2.55861	-0.520945	32.23	-8.22194
1561	1.01047	2.77625	-0.520945	8.05	-2.05357
1562	0.51303	2.90954	-0.520945	1.41	-0.359694
1563	0	2.95442	-0.520945	0.3	-0.0765306
1564	-0.51303	2.90954	-0.520945	1.9	-0.484694
1565	-1.01047	2.77625	-0.520945	6.77	-1.72704
1566	-1.47721	2.55861	-0.520945	17.38	-4.43367
1567	-1.89907	2.26322	-0.520945	37.15	-9.47704
1568	-2.26322	1.89907	-0.520945	67.15	-17.1301
1569	-2.55861	1.47721	-0.520945	98.6	-25.1531
1570	-2.77625	1.01047	-0.520945	115.43	-29.4464
1571	-2.90954	0.51303	-0.520945	117.32	-29.9286
1572	-2.95442	0	-0.520945	116.52	-29.7245
1573	-2.90954	-0.51303	-0.520945	117.32	-29.9286
1574	-2.77625	-1.01047	-0.520945	115.43	-29.4464
1575	-2.55861	-1.47721	-0.520945	98.6	-25.1531
1576	-2.26322	-1.89907	-0.520945	67.15	-17.1301
1577	-1.89907	-2.26322	-0.520945	37.15	-9.47704
1578	-1.47721	-2.55861	-0.520945	17.38	-4.43367
1579	-1.01047	-2.77625	-0.520945	6.77	-1.72704
1580	-0.51303	-2.90954	-0.520945	1.9	-0.484694
1581	0	-2.95442	-0.520945	0.3	-0.0765306
1582	0.51303	-2.90954	-0.520945	1.41	-0.359694
1583	1.01047	-2.77625	-0.520945	8.05	-2.05357
1584	1.47721	-2.55861	-0.520945	32.23	-8.22194
1585	1.89907	-2.26322	-0.520945	116.74	-29.7806
1586	2.26322	-1.89907	-0.520945	447.03	-114.038
1587	2.55861	-1.47721	-0.520945	2233.45	-569.758
1588	2.77625	-1.01047	-0.520945	0	0
1589	2.90954	-0.51303	-0.520945	4796.34	-1223.56
1590	2.81908	0	-1.02606	0	0
1591	2.77625	0.489528	-1.02606	11326.2	-2889.34
1592	2.64907	0.964181	-1.02606	0	0
1593	2.44139	1.40954	-1.02606	2009.46	-512.617
1594	2.15954	1.81207	-1.02606	521.81	-133.115
1595	1.81207	2.15954	-1.02606	163.1	-41.6071
1596	1.40954	2.44139	-1.02606	54.57	-13.9209
1597	0.964181	2.64907	-1.02606	19.91	-5.07908
1598	0.489528	2.77625	-1.02606	9.29	-2.3699
1599	0	2.81908	-1.02606	7.62	-1.94388
1600	-0.489528	2.77625	-1.02606	11.91	-3.03827
1601	-0.964181	2.64907	-1.02606	24.96	-6.36735
1602	-1.40954	2.44139	-1.02606	55.03	-14.0383
1603	-1.81207	2.15954	-1.02606	118.73	-30.2883
1604	-2.15954	1.81207	-1.02606	239.3	-61.0459
1605	-2.44139	1.40954	-1.02606	387.94	-98.9643
1606	-2.64907	0.964181	-1.02606	423.48	-108.031
1607	-2.77625	0.489528	-1.02606	360.82	-92.0459
1608	-2.81908	0	-1.02606	334.18	-85.25
1609	-2.77625	-0.489528	-1.02606	360.82	-92.0459
1610	-2.64907	-0.964181	-1.02606	423.48	-108.031
1611	-2.44139	-1.40954	-1.02606	387.94	-98.9643
1612	-2.15954	-1.81207	-1.02606	239.3	-61.0459
1613	-1.81207	-2.15954	-1.02606	118.73	-30.2883
1614	-1.40954	-2.44139	-1.02606	55.03	-14.0383
1615	-0.964181	-2.64907	-1.02606	24.96	-6.36735
1616	-0.489528	-2.77625	-1.02606	11.91	-3.03827
1617	0	-2.81908	-1.02606	7.62	-1.94388
1618	0.489528	-2.77625	-1.02606	9.29	-2.3699
1619	0.964181	-2.64907	-1.02606	19.91	-5.07908
1620	1.40954	-2.44139	-1.02606	54.57	-13.9209
1621	1.81207	-2.15954	-1.02606	163.1	-41.6071
1622	2.15954	-1.81207	-1.02606	521.81	-133.115
1623	2.44139	-1.40954	-1.02606	2009.46	-512.617
1624	2.64907	-0.964181	-1.02606	0	0
1625	2.77625	-0.489528	-1.02606	11326.2	-2889.34
1626	2.59808	0	-1.5	0	0
1627	2.55861	0.451151	-1.5	17359.3	-4428.4
1628	2.44139	0.888594	-1.5	3704.32	-944.98
1629	2.25	1.29904	-1.5	1225.61	-312.656
1630	1.99024	1.67001	-1.5	501.6	-127.959
1631	1.67001	1.99024	-1.5	207.88	-53.0306
1632	1.29904	2.25	-1.5	89.92	-22.9388
1633	0.888594	2.44139	-1.5	44.25	-11.2883
1634	0.451151	2.55861	-1.5	27.72	-7.07143
1635	0	2.59808	-1.5	25.26	-6.44388
1636	-0.451151	2.55861	-1.5	35.1	-8.95408
1637	-0.888594	2.44139	-1.5	64.85	-16.5434
1638	-1.29904	2.25	-1.5	136.78	-34.8929
1639	-1.67001	1.99024	-1.5	322.17	-82.1862
1640	-1.99024	1.67001	-1.5	865.98	-220.913
1641	-2.25	1.29904	-1.5	1947.31	-496.763
1642	-2.44139	0.888594	-1.5	1996.8	-509.388
1643	-2.55861	0.451151	-1.5	1151.74	-293.811
1644	-2.59808	0	-1.5	884.93	-225.747
1645	-2.55861	-0.451151	-1.5	1151.74	-293.811
1646	-2.44139	-0.888594	-1.5	1996.8	-509.388
1647	-2.25	-1.29904	-1.5	1947.31	-496.763
1648	-1.99024	-1.67001	-1.5	865.98	-220.913
1649	-1.67001	-1.99024	-1.5	322.17	-82.1862
1650	-1.29904	-2.25	-1.5	136.78	-34.8929
1651	-0.888594	-2.44139	-1.5	64.85	-16.5434
1652	-0.451151	-2.55861	-1.5	35.1	-8.95408
1653	0	-2.59808	-1.5	25.26	-6.44388
1654	0.451151	-2.55861	-1.5	27.72	-7.07143
1655	0.888594	-2.44139	-1.5	44.25	-11.2883
1656	1.29904	-2.25	-1.5	89.92	-22.9388
1657	1.67001	-1.99024	-1.5	207.88	-53.0306
1658	1.99024	-1.67001	-1.5	501.6	-127.959
1659	2.25	-1.29904	-1.5	1225.61	-312.656
1660	2.44139	-0.888594	-1.5	3704.32	-944.98
1661	2.55861	-0.451151	-1.5	17359.3	-4428.4
1662	2.29813	0	-1.92836	8946.85	-2282.36
1663	2.26322	0.399067	-1.92836	5847.96	-1491.83
1664	2.15954	0.786008	-1.92836	2597.13	-662.533
1665	1.99024	1.14907	-1.92836	1156.08	-294.918
1666	1.76047	1.47721	-1.92836	571.89	-145.89
1667	1.47721	1.76047	-1.92836	288.08	-73.4898
1668	1.14907	1.99024	-1.92836	155.45	-39.6556
1669	0.786008	2.15954	-1.92836	94.03	-23.9872
1670	0.399067	2.26322	-1.92836	68.17	-17.3903
1671	0	2.29813	-1.92836	64.51	-16.4566
1672	-0.399067	2.26322	-1.92836	83.63	-21.3342
1673	-0.786008	2.15954	-1.92836	139.59	-35.6097
1674	-1.14907	1.99024	-1.92836	271.34	-69.2194
1675	-1.47721	1.76047	-1.92836	648.3	-165.383
1676	-1.76047	1.47721	-1.92836	2120.33	-540.901
1677	-1.99024	1.14907	-1.92836	0	0
1678	-2.15954	0.786008	-1.92836	0	0
1679	-2.26322	0.399067	-1.92836	3327.82	-848.934
1680	-2.29813	0	-1.92836	2657.77	-678.003
1681	-2.26322	-0.399067	-1.92836	3327.82	-848.934
1682	-2.15954	-0.786008	-1.92836	0	0
1683	-1.99024	-1.14907	-1.92836	0	0
1684	-1.76047	-1.47721	-1.92836	2120.33	-540.901
1685	-1.47721	-1.76047	-1.92836	648.3	-165.383
1686	-1.14907	-1.99024	-1.92836	271.34	-69.2194
1687	-0.786008	-2.15954	-1.92836	139.59	-35.6097
1688	-0.399067	-2.26322	-1.92836	83.63	-21.3342
1689	0	-2.29813	-1.92836	64.51	-16.4566
1690	0.399067	-2.26322	-1.92836	68.17	-17.3903
1691	0.786008	-2.15954	-1.92836	94.03	-23.9872
1692	1.14907	-1.99024	-1.92836	155.45	-39.6556
1693	1.47721	-1.76047	-1.92836	288.08	-73.4898
1694	1.76047	-1.47721	-1.92836	571.89	-145.89
1695	1.99024	-1.14907	-1.92836	1156.08	-294.918
1696	2.15954	-0.786008	-1.92836	2597.13	-662.533
1697	2.26322	-0.399067	-1.92836	5847.96	-1491.83
1698	1.92836	0	-2.29813	5374.72	-1371.1
1699	1.89907	0.334857	-2.29813	4583.45	-1169.25
1700	1.81207	0.659539	-2.29813	2988.07	-762.263
1701	1.67001	0.964181	-2.29813	1682.59	-429.232
1702	1.47721	1.23953	-2.29813	879.04	-224.245
1703	1.23953	1.47721	-2.29813	475.5	-121.301
1704	0.964181	1.67001	-2.29813	283.64	-72.3571
1705	0.659539	1.81207	-2.29813	192.14	-49.0153
1706	0.334857	1.89907	-2.29813	151.8	-38.7245
1707	0	1.92836	-2.29813	146.54	-37.3827
1708	-0.334857	1.89907	-2.29813	179.09	-45.6862
1709	-0.659539	1.81207	-2.29813	267.56	-68.2551
1710	-0.964181	1.67001	-2.29813	443.72	-113.194
1711	-1.23953	1.47721	-2.29813	847.01	-216.074
1712	-1.47721	1.23953	-2.29813	1925.64	-491.235
1713	-1.67001	0.964181	-2.29813	4000.46	-1020.53
1714	-1.81207	0.659539	-2.29813	5547.74	-1415.24
1715	-1.89907	0.334857	-2.29813	6642.77	-1694.58
1716	-1.92836	0	-2.29813	7547.24	-1925.32
1717	-1.89907	-0.334857	-2.29813	6642.77	-1694.58
1718	-1.81207	-0.659539	-2.29813	5547.74	-1415.24
1719	-1.67001	-0.964181	-2.29813	4000.46	-1020.53
1720	-1.47721	-1.23953	-2.29813	1925.64	-491.235
1721	-1.23953	-1.47721	-2.29813	847.01	-216.074
1722	-0.964181	-1.67001	-2.29813	443.72	-113.194
1723	-0.659539	-1.81207	-2.29813	267.56	-68.2551
1724	-0.334857	-1.89907	-2.29813	179.09	-45.6862
1725	0	-1.92836	-2.29813	146.54	-37.3827
1726	0.334857	-1.89907	-2.29813	151.8	-38.7245
1727	0.659539	-1.81207	-2.29813	192.14	-49.0153
1728	0.964181	-1.67001	-2.29813	283.64	-72.3571
1729	1.23953	-1.47721	-2.29813	475.5	-121.301
1730	1.47721	-1.23953	-2.29813	879.04	-224.245
1731	1.67001	-0.964181	-2.29813	1682.59	-429.232
1732	1.81207	-0.659539	-2.29813	2988.07	-762.263
1733	1.89907	-0.334857	-2.29813	4583.45	-1169.25
1734	1.5	0	-2.59808	9571.81	-2441.79
1735	1.47721	0.260472	-2.59808	8036.41	-2050.1
1736	1.40954	0.51303	-2.59808	5190.34	-1324.07
1737	1.29904	0.75	-2.59808	2921.21	-745.207
1738	1.14907	0.964181	-2.59808	1563.47	-398.844
1739	0.964181	1.14907	-2.59808	863.2	-220.204
1740	0.75	1.29904	-2.59808	530.11	-135.232
1741	0.51303	1.40954	-2.59808	377.69	-96.3495
1742	0.260472	1.47721	-2.59808	315.28	-80.4286
1743	0	1.5	-2.59808	309.3	-78.9031
1744	-0.260472	1.47721	-2.59808	360.16	-91.8776
1745	-0.51303	1.40954	-2.59808	485.38	-123.821
1746	-0.75	1.29904	-2.59808	667.35	-170.242
1747	-0.964181	1.14907	-2.59808	1073.45	-273.839
1748	-1.14907	0.964181	-2.59808	1920.9	-490.026
1749	-1.29904	0.75	-2.59808	3499.87	-892.824
1750	-1.40954	0.51303	-2.59808	6231.27	-1589.61
1751	-1.47721	0.260472	-2.59808	10223.6	-2608.05
1752	-1.5	0	-2.59808	12644.3	-3225.59
1753	-1.47721	-0.260472	-2.59808	10223.6	-2608.05
1754	-1.40954	-0.51303	-2.59808	6231.27	-1589.61
1755	-1.29904	-0.75	-2.59808	3499.87	-892.824
1756	-1.14907	-0.964181	-2.59808	1920.9	-490.026
1757	-0.964181	-1.14907	-2.59808	1073.45	-273.839
1758	-0.75	-1.29904	-2.59808	667.35	-170.242
1759	-0.51303	-1.40954	-2.59808	485.38	-123.821
1760	-0.260472	-1.47721	-2.59808	360.16	-91.8776
1761	0	-1.5	-2.59808	309.3	-78.9031
1762	0.260472	-1.47721	-2.59808	315.28	-80.4286
1763	0.51303	-1.40954	-2.59808	377.69	-96.3495
1764	0.75	-1.29904	-2.59808	530.11	-135.232
1765	0.964181	-1.14907	-2.59808	863.2	-220.204
1766	1.14907	-0.964181	-2.59808	1563.47	-398.844
1767	1.29904	-0.75	-2.59808	2921.21	-745.207
1768	1.40954	-0.51303	-2.59808	5190.34	-1324.07
1769	1.47721	-0.260472	-2.59808	8036.41	-2050.1
1770	1.02606	0	-2.81908	0	0
1771	1.01047	0.178174	-2.81908	0	0
1772	0.964181	0.350933	-2.81908	0	0
1773	0.888594	0.51303	-2.81908	4094.76	-1044.58
1774	0.786008	0.659539	-2.81908	2319.12	-591.612
1775	0.659539	0.786008	-2.81908	1408.04	-359.194
1776	0.51303	0.888594	-2.81908	937.5	-239.158
1777	0.350933	0.964181	-2.81908	707.02	-180.362
1778	0.178174	1.01047	-2.81908	609.66	-155.526
1779	0	1.02606	-2.81908	595.3	-151.862
1780	-0.178174	1.01047	-2.81908	647.81	-165.258
1781	-0.350933	0.964181	-2.81908	770.81	-196.635
1782	-0.51303	0.888594	-2.81908	1009.21	-257.452
1783	-0.659539	0.786008	-2.81908	1485.68	-379
1784	-0.786008	0.659539	-2.81908	2365.82	-603.526
1785	-0.888594	0.51303	-2.81908	3932.15	-1003.1
1786	-0.964181	0.350933	-2.81908	0	0
1787	-1.01047	0.178174	-2.81908	0	0
1788	-1.02606	0	-2.81908	0	0
1789	-1.01047	-0.178174	-2.81908	0	0
1790	-0.964181	-0.350933	-2.81908	0	0
1791	-0.888594	-0.51303	-2.81908	3932.15	-1003.1
1792	-0.786008	-0.659539	-2.81908	2365.82	-603.526
1793	-0.659539	-0.786008	-2.81908	1485.68	-379
1794	-0.51303	-0.888594	-2.81908	1009.21	-257.452
1795	-0.350933	-0.964181	-2.81908	770.81	-196.635
1796	-0.178174	-1.01047	-2.81908	647.81	-165.258
1797	0	-1.02606	-2.81908	595.3	-151.862
1798	0.178174	-1.01047	-2.81908	609.66	-155.526
1799	0.350933	-0.964181	-2.81908	707.02	-180.362
1800	0.51303	-0.888594	-2.81908	937.5	-239.158
1801	0.659539	-0.786008	-2.81908	1408.04	-359.194
1802	0.786008	-0.659539	-2.81908	2319.12	-591.612
1803	0.888594	-0.51303	-2.81908	4094.76	-1044.58
1804	0.964181	-0.350933	-2.81908	0	0
1805	1.01047	-0.178174	-2.81908	0	0
1806	0.520945	0	-2.95442	3279.2	-836.531
1807	0.51303	0.090461	-2.95442	3119.13	-795.696
1808	0.489528	0.178174	-2.95442	2734.58	-697.597
1809	0.451151	0.260472	-2.95442	2272.99	-579.844
1810	0.399067	0.334857	-2.95442	1847.52	-471.306
1811	0.334857	0.399067	-2.95442	1509.43	-385.059
1812	0.260472	0.451151	-2.95442	1267.86	-323.434
1813	0.178174	0.489528	-2.95442	1112.44	-283.786
1814	0.090461	0.51303	-2.95442	1027.99	-262.242
1815	0	0.520945	-2.95442	1003.14	-255.903
1816	-0.090461	0.51303	-2.95442	1033.74	-263.709
1817	-0.178174	0.489528	-2.95442	1124.32	-286.816
1818	-0.260472	0.451151	-2.95442	1287.01	-328.319
1819	-0.334857	0.399067	-2.95442	1537.01	-392.094
1820	-0.399067	0.334857	-2.95442	1889.26	-481.954
1821	-0.451151	0.260472	-2.95442	2319.92	-591.816
1822	-0.489528	0.178174	-2.95442	2783.15	-709.987
1823	-0.51303	0.090461	-2.95442	3165.59	-807.548
1824	-0.520945	0	-2.95442	3335.94	-851.005
1825	-0.51303	-0.090461	-2.95442	3165.59	-807.548
1826	-0.489528	-0.178174	-2.95442	2783.15	-709.987
1827	-0.451151	-0.260472	-2.95442	2319.92	-591.816
1828	-0.399067	-0.334857	-2.95442	1889.26	-481.954
1829	-0.334857	-0.399067	-2.95442	1537.01	-392.094
1830	-0.260472	-0.451151	-2.95442	1287.01	-328.319
1831	-0.178174	-0.489528	-2.95442	1124.32	-286.816
1832	-0.090461	-0.51303	-2.95442	1033.74	-263.709
1833	0	-0.520945	-2.95442	1003.14	-255.903
1834	0.090461	-0.51303	-2.95442	1027.99	-262.242
1835	0.178174	-0.489528	-2.95442	1112.44	-283.786
1836	0.260472	-0.451151	-2.95442	1267.86	-323.434
1837	0.334857	-0.399067	-2.95442	1509.43	-385.059
1838	0.399067	-0.334857	-2.95442	1847.52	-471.306
1839	0.451151	-0.260472	-2.95442	2272.99	-579.844
1840	0.489528	-0.178174	-2.95442	2734.58	-697.597
1841	0.51303	-0.090461	-2.95442	3119.13	-795.696
1842	0	0	-3	1286.44	-328.173
1843	0	0	3.5	-2.27	0.579082
1844	0.607769	0	3.44683	-2.4	0.612245
1845	0.598535	0.105538	3.44683	-2.4	0.612245
1846	0.571116	0.207869	3.44683	-2.39	0.609694
1847	0.526343	0.303884	3.44683	-2.38	0.607143
1848	0.465578	0.390666	3.44683	-2.36	0.602041
1849	0.390666	0.465578	3.44683	-2.34	0.596939
1850	0.303884	0.526343	3.44683	-2.32	0.591837
1851	0.207869	0.571116	3.44683	-2.3	0.586735
1852	0.105538	0.598535	3.44683	-2.28	0.581633
1853	0	0.607769	3.44683	-2.26	0.576531
1854	-0.105538	0.598535	3.44683	-2.25	0.57398
1855	-0.207869	0.571116	3.44683	-2.24	0.571429
1856	-0.303884	0.526343	3.44683	-2.24	0.571429
1857	-0.390666	0.465578	3.44683	-2.23	0.568878
1858	-0.465578	0.390666	3.44683	-2.23	0.568878
1859	-0.526343	0.303884	3.44683	-2.23	0.568878
1860	-0.571116	0.207869	3.44683	-2.24	0.571429
1861	-0.598535	0.105538	3.44683	-2.24	0.571429
1862	-0.607769	0	3.44683	-2.24	0.571429
1863	-0.598535	-0.105538	3.44683	-2.24	0.571429
1864	-0.571116	-0.207869	3.44683	-2.24	0.571429
1865	-0.526343	-0.303884	3.44683	-2.23	0.568878
1866	-0.465578	-0.390666	3.44683	-2.23	0.568878
1867	-0.390666	-0.465578	3.44683	-2.23	0.568878
1868	-0.303884	-0.526343	3.44683	-2.24	0.571429
1869	-0.207869	-0.571116	3.44683	-2.24	0.571429
1870	-0.105538	-0.598535	3.44683	-2.25	0.57398
1871	0	-0.607769	3.44683	-2.26	0.576531
1872	0.105538	-0.598535	3.44683	-2.28	0.581633
1873	0.207869	-0.571116	3.44683	-2.3	0.586735
1874	0.303884	-0.526343	3.44683	-2.32	0.591837
1875	0.390666	-0.465578	3.44683	-2.34	0.596939
1876	0.465578	-0.390666	3.44683	-2.36	0.602041
1877	0.526343	-0.303884	3.44683	-2.38	0.607143
1878	0.571116	-0.207869	3.44683	-2.39	0.609694
1879	0.598535	-0.105538	3.44683	-2.4	0.612245
1880	1.19707	0	3.28892	-2.67	0.681122
1881	1.17888	0.207869	3.28892	-2.66	0.678571
1882	1.12488	0.409422	3.28892	-2.64	0.673469
1883	1.03669	0.598535	3.28892	-2.6	0.663265
1884	0.917009	0.769462	3.28892	-2.55	0.65051
1885	0.769462	0.917009	3.28892	-2.49	0.635204
1886	0.598535	1.03669	3.28892	-2.44	0.622449
1887	0.409422	1.12488	3.28892	-2.38	0.607143
1888	0.207869	1.17888	3.28892	-2.34	0.596939
1889	0	1.19707	3.28892	-2.3	0.586735
1890	-0.207869	1.17888	3.28892	-2.28	0.581633
1891	-0.409422	1.12488	3.28892	-2.27	0.579082
1892	-0.598535	1.03669	3.28892	-2.27	0.579082
1893	-0.769462	0.917009	3.28892	-2.27	0.579082
1894	-0.917009	0.769462	3.28892	-2.28	0.581633
1895	-1.03669	0.598535	3.28892	-2.29	0.584184
1896	-1.12488	0.409422	3.28892	-2.29	0.584184
1897	-1.17888	0.207869	3.28892	-2.3	0.586735
1898	-1.19707	0	3.28892	-2.3	0.586735
1899	-1.17888	-0.207869	3.28892	-2.3	0.586735
1900	-1.12488	-0.409422	3.28892	-2.29	0.584184
1901	-1.03669	-0.598535	3.28892	-2.29	0.584184
1902	-0.917009	-0.769462	3.28892	-2.28	0.581633
1903	-0.769462	-0.917009	3.28892	-2.27	0.579082
1904	-0.598535	-1.03669	3.28892	-2.27	0.579082
1905	-0.409422	-1.12488	3.28892	-2.27	0.579082
1906	-0.207869	-1.17888	3.28892	-2.28	0.581633
1907	0	-1.19707	3.28892	-2.3	0.586735
1908	0.207869	-1.17888	3.28892	-2.34	0.596939
1909	0.409422	-1.12488	3.28892	-2.38	0.607143
1910	0.598535	-1.03669	3.28892	-2.44	0.622449
1911	0.769462	-0.917009	3.28892	-2.49	0.635204
1912	0.917009	-0.769462	3.28892	-2.55	0.65051
1913	1.03669	-0.598535	3.28892	-2.6	0.663265
1914	1.12488	-0.409422	3.28892	-2.64	0.673469
1915	1.17888	-0.207869	3.28892	-2.66	0.678571
1916	1.75	0	3.03109	-3.01	0.767857
1917	1.72341	0.303884	3.03109	-3	0.765306
1918	1.64446	0.598535	3.03109	-2.96	0.755102
1919	1.51554	0.875	3.03109	-2.89	0.737245
1920	1.34058	1.12488	3.03109	-2.8	0.714286
1921	1.12488	1.34058	3.03109	-2.7	0.688776
1922	0.875	1.51554	3.03109	-2.6	0.663265
1923	0.598535	1.64446	3.03109	-2.51	0.640306
1924	0.303884	1.72341	3.03109	-2.43	0.619898
1925	0	1.75	3.03109	-2.38	0.607143
1926	-0.303884	1.72341	3.03109	-2.34	0.596939
1927	-0.598535	1.64446	3.03109	-2.33	0.594388
1928	-0.875	1.51554	3.03109	-2.34	0.596939
1929	-1.12488	1.34058	3.03109	-2.35	0.59949
1930	-1.34058	1.12488	3.03109	-2.38	0.607143
1931	-1.51554	0.875	3.03109	-2.4	0.612245
1932	-1.64446	0.598535	3.03109	-2.43	0.619898
1933	-1.72341	0.303884	3.03109	-2.44	0.622449
1934	-1.75	0	3.03109	-2.44	0.622449
1935	-1.72341	-0.303884	3.03109	-2.44	0.622449
1936	-1.64446	-0.598535	3.03109	-2.43	0.619898
1937	-1.51554	-0.875	3.03109	-2.4	0.612245
1938	-1.34058	-1.12488	3.03109	-2.38	0.607143
1939	-1.12488	-1.34058	3.03109	-2.35	0.59949
1940	-0.875	-1.51554	3.03109	-2.34	0.596939
1941	-0.598535	-1.64446	3.03109	-2.33	0.594388
1942	-0.303884	-1.72341	3.03109	-2.34	0.596939
1943	0	-1.75	3.03109	-2.38	0.607143
1944	0.303884	-1.72341	3.03109	-2.43	0.619898
1945	0.598535	-1.64446	3.03109	-2.51	0.640306
1946	0.875	-1.51554	3.03109	-2.6	0.663265
1947	1.12488	-1.34058	3.03109	-2.7	0.688776
1948	1.34058	-1.12488	3.03109	-2.8	0.714286
1949	1.51554	-0.875	3.03109	-2.89	0.737245
1950	1.64446	-0.598535	3.03109	-2.96	0.755102
1951	1.72341	-0.303884	3.03109	-3	0.765306
1952	2.24976	0	2.68116	-3.14	0.80102
1953	2.21558	0.390666	2.68116	-3.13	0.798469
1954	2.11408	0.769462	2.68116	-3.12	0.795918
1955	1.94835	1.12488	2.68116	-3.09	0.788265
1956	1.72341	1.44612	2.68116	-3.03	0.772959
1957	1.44612	1.72341	2.68116	-2.93	0.747449
1958	1.12488	1.94835	2.68116	-2.8	0.714286
1959	0.769462	2.11408	2.68116	-2.67	0.681122
1960	0.390666	2.21558	2.68116	-2.55	0.65051
1961	0	2.24976	2.68116	-2.47	0.630102
1962	-0.390666	2.21558	2.68116	-2.43	0.619898
1963	-0.769462	2.11408	2.68116	-2.42	0.617347
1964	-1.12488	1.94835	2.68116	-2.45	0.625
1965	-1.44612	1.72341	2.68116	-2.49	0.635204
1966	-1.72341	1.44612	2.68116	-2.54	0.647959
1967	-1.94835	1.12488	2.68116	-2.59	0.660714
1968	-2.11408	0.769462	2.68116	-2.63	0.670918
1969	-2.21558	0.390666	2.68116	-2.66	0.678571
1970	-2.24976	0	2.68116	-2.67	0.681122
1971	-2.21558	-0.390666	2.68116	-2.66	0.678571
1972	-2.11408	-0.769462	2.68116	-2.63	0.670918
1973	-1.94835	-1.12488	2.68116	-2.59	0.660714
1974	-1.72341	-1.44612	2.68116	-2.54	0.647959
1975	-1.44612	-1.72341	2.68116	-2.49	0.635204
1976	-1.12488	-1.94835	2.68116	-2.45	0.625
1977	-0.769462	-2.11408	2.68116	-2.42	0.617347
1978	-0.390666	-2.21558	2.68116	-2.43	0.619898
1979	0	-2.24976	2.68116	-2.47	0.630102
1980	0.390666	-2.21558	2.68116	-2.55	0.65051
1981	0.769462	-2.11408	2.68116	-2.67	0.681122
1982	1.12488	-1.94835	2.68116	-2.8	0.714286
1983	1.44612	-1.72341	2.68116	-2.93	0.747449
1984	1.72341	-1.44612	2.68116	-3.03	0.772959
1985	1.94835	-1.12488	2.68116	-3.09	0.788265
1986	2.11408	-0.769462	2.68116	-3.12	0.795918
1987	2.21558	-0.390666	2.68116	-3.13	0.798469
1988	2.68116	0	2.24976	-1.58	0.403061
1989	2.64042	0.465578	2.24976	-1.68	0.428571
1990	2.51946	0.917009	2.24976	-1.98	0.505102
1991	2.32195	1.34058	2.24976	-2.4	0.612245
1992	2.05388	1.72341	2.24976	-2.78	0.709184
1993	1.72341	2.05388	2.24976	-2.97	0.757653
1994	1.34058	2.32195	2.24976	-2.95	0.752551
1995	0.917009	2.51946	2.24976	-2.83	0.721939
1996	0.465578	2.64042	2.24976	-2.7	0.688776
1997	0	2.68116	2.24976	-2.6	0.663265
1998	-0.465578	2.64042	2.24976	-2.55	0.65051
1999	-0.917009	2.51946	2.24976	-2.56	0.653061
[truncated: 4,755 more rows]

## Sheet: MIF(func, Cl)
CGF index	ci	alpha	k	l	m
1	-486.547	0.03	0	0	0
2	-58801.7	0.08	0	0	0
3	12756	0.13	0	0	0
4	46548.5	0.18	0	0	0
5	4.14121	0.03	1	0	0
6	0.659564	0.03	0	1	0
7	-28.5843	0.03	0	0	1
8	1565.3	0.08	1	0	0
9	87.8931	0.08	0	1	0
10	-14791.7	0.08	0	0	1
11	12089.6	0.13	1	0	0
12	178.516	0.13	0	1	0
13	68608.3	0.13	0	0	1
14	-13680.6	0.18	1	0	0
15	-267.561	0.18	0	1	0
16	-53714.9	0.18	0	0	1
17	92.1283	0.056	2	0	0
18	83.6031	0.056	0	2	0
19	71.1261	0.056	0	0	2
20	0.759784	0.056	1	1	0
21	24.105	0.056	1	0	1
22	-0.115707	0.056	0	1	1
23	8931.31	0.106	2	0	0
24	4881.08	0.106	0	2	0
25	-7779.62	0.106	0	0	2
26	628.507	0.106	1	1	0
27	9874.35	0.106	1	0	1
28	-106.823	0.106	0	1	1
29	10775.8	0.156	2	0	0
30	5456.82	0.156	0	2	0
31	-24743.7	0.156	0	0	2
32	-234.908	0.156	1	1	0
33	8108.8	0.156	1	0	1
34	136.546	0.156	0	1	1
35	-14498.2	0.206	2	0	0
36	-5115.38	0.206	0	2	0
37	37761	0.206	0	0	2
38	-394.346	0.206	1	1	0
39	-18012.2	0.206	1	0	1
40	-29.6138	0.206	0	1	1
41	-21.9736	0.083	3	0	0
42	-1.77623	0.083	0	3	0
43	219.341	0.083	0	0	3
44	-2.10729	0.083	2	1	0
45	270.573	0.083	2	0	1
46	269.197	0.083	0	2	1
47	-30.5494	0.083	1	2	0
48	-2.04079	0.083	0	1	2
49	-41.9073	0.083	1	0	2
50	0.0133825	0.083	1	1	1
51	3955.56	0.133	3	0	0
52	139.907	0.133	0	3	0
53	-6270.22	0.133	0	0	3
54	-273.706	0.133	2	1	0
55	52035.6	0.133	2	0	1
56	49034.5	0.133	0	2	1
57	-10400.4	0.133	1	2	0
58	-210.871	0.133	0	1	2
59	-8239.07	0.133	1	0	2
60	15.6091	0.133	1	1	1
61	-2320.38	0.183	3	0	0
62	-68.6306	0.183	0	3	0
63	2073.43	0.183	0	0	3
64	289.804	0.183	2	1	0
65	-64134.4	0.183	2	0	1
66	-59987.7	0.183	0	2	1
67	5928.63	0.183	1	2	0
68	-299.908	0.183	0	1	2
69	-3303.89	0.183	1	0	2
70	-24.2126	0.183	1	1	1
71	-2356.59	0.233	3	0	0
72	-86.8636	0.233	0	3	0
73	1968.33	0.233	0	0	3
74	-31.3694	0.233	2	1	0
75	9820.12	0.233	2	0	1
76	8683.17	0.233	0	2	1
77	3756.73	0.233	1	2	0
78	495.437	0.233	0	1	2
79	10844.4	0.233	1	0	2
80	8.59043	0.233	1	1	1
81	-85.5333	0.111	4	0	0
82	-12.0954	0.111	0	4	0
83	203.774	0.111	0	0	4
84	-10.7787	0.111	3	1	0
85	-180.632	0.111	3	0	1
86	1.81522	0.111	0	3	1
87	-10.7787	0.111	1	3	0
88	1.81526	0.111	0	1	3
89	-187.855	0.111	1	0	3
90	-93.9025	0.111	2	2	0
91	114.66	0.111	2	0	2
92	191.071	0.111	0	2	2
93	1.81519	0.111	2	1	1
94	-182.509	0.111	1	2	1
95	-10.7778	0.111	1	1	2
96	230.326	0.161	4	0	0
97	404.21	0.161	0	4	0
98	463.201	0.161	0	0	4
99	70.5215	0.161	3	1	0
100	98.2684	0.161	3	0	1
101	-17.1141	0.161	0	3	1
102	70.5342	0.161	1	3	0
103	-17.1011	0.161	0	1	3
104	-2122.06	0.161	1	0	3
105	1824.5	0.161	2	2	0
106	-392.604	0.161	2	0	2
107	472.946	0.161	0	2	2
108	-17.1221	0.161	2	1	1
109	-434.11	0.161	1	2	1
110	70.8051	0.161	1	1	2
111	-669.356	0.211	4	0	0
112	9.98139	0.211	0	4	0
113	1556.49	0.211	0	0	4
114	23.2033	0.211	3	1	0
115	-40.5662	0.211	3	0	1
116	-8.80223	0.211	0	3	1
117	23.2368	0.211	1	3	0
118	-8.76559	0.211	0	1	3
119	-5647.44	0.211	1	0	3
120	2506.86	0.211	2	2	0
121	-1857.48	0.211	2	0	2
122	50.8155	0.211	0	2	2
123	-8.82032	0.211	2	1	1
124	-1192.54	0.211	1	2	1
125	23.9355	0.211	1	1	2
126	-494.607	0.261	4	0	0
127	-752.157	0.261	0	4	0
128	202.232	0.261	0	0	4
129	-134.177	0.261	3	1	0
130	-1270.61	0.261	3	0	1
131	27.9789	0.261	0	3	1
132	-134.223	0.261	1	3	0
133	27.9292	0.261	0	1	3
134	6565.05	0.261	1	0	3
135	-5607.62	0.261	2	2	0
136	3542.63	0.261	2	0	2
137	1361.05	0.261	0	2	2
138	28.005	0.261	2	1	1
139	415.848	0.261	1	2	1
140	-135.194	0.261	1	1	2
141	-77.7531	0.139	5	0	0
142	-2.44728	0.139	0	5	0
143	133.957	0.139	0	0	5
144	5.14418	0.139	4	1	0
145	-941.721	0.139	4	0	1
146	-887.369	0.139	0	4	1
147	181.856	0.139	1	4	0
148	3.97161	0.139	0	1	4
149	161.413	0.139	1	0	4
150	105.256	0.139	3	2	0
151	81.8024	0.139	3	0	2
152	1.52374	0.139	0	3	2
153	2.69816	0.139	2	3	0
154	-807.693	0.139	2	0	3
155	-752.372	0.139	0	2	3
156	-0.287663	0.139	3	1	1
157	-0.287705	0.139	1	3	1
158	-0.287659	0.139	1	1	3
159	-1831.4	0.139	2	2	1
160	9.11549	0.139	2	1	2
161	339.15	0.139	1	2	2
162	626.459	0.189	5	0	0
163	39.6653	0.189	0	5	0
164	-1094.64	0.189	0	0	5
165	-5.6713	0.189	4	1	0
166	5335	0.189	4	0	1
167	4994.13	0.189	0	4	1
168	-1213.57	0.189	1	4	0
169	15.3243	0.189	0	1	4
170	1405.83	0.189	1	0	4
171	-272.13	0.189	3	2	0
172	1555.13	0.189	3	0	2
173	54.8406	0.189	0	3	2
174	34.3108	0.189	2	3	0
175	4174.73	0.189	2	0	3
176	4393.78	0.189	0	2	3
177	1.90914	0.189	3	1	1
178	1.89915	0.189	1	3	1
179	1.91065	0.189	1	1	3
180	9780.34	0.189	2	2	1
181	9.57354	0.189	2	1	2
182	-925.594	0.189	1	2	2
183	707.37	0.239	5	0	0
184	45.2601	0.239	0	5	0
185	-2496.32	0.239	0	0	5
186	25.8572	0.239	4	1	0
187	-97.8842	0.239	4	0	1
188	84.1824	0.239	0	4	1
189	-610.591	0.239	1	4	0
190	31.533	0.239	0	1	4
191	3528.76	0.239	1	0	4
192	898.885	0.239	3	2	0
193	3177.22	0.239	3	0	2
194	76.4141	0.239	0	3	2
195	71.9351	0.239	2	3	0
196	-3004.09	0.239	2	0	3
197	-399.895	0.239	0	2	3
198	0.637656	0.239	3	1	1
199	0.613377	0.239	1	3	1
200	0.642857	0.239	1	1	3
201	-1068.79	0.239	2	2	1
202	57.1774	0.239	2	1	2
203	-82.1306	0.239	1	2	2
204	-1601.28	0.289	5	0	0
205	-94.5387	0.289	0	5	0
206	3852.07	0.289	0	0	5
207	-13.8885	0.289	4	1	0
208	-6429.15	0.289	4	0	1
209	-6236.41	0.289	0	4	1
210	2323.18	0.289	1	4	0
211	-16.1922	0.289	0	1	4
212	-4171.82	0.289	1	0	4
213	-396.528	0.289	3	2	0
214	-4235.04	0.289	3	0	2
215	-110.202	0.289	0	3	2
216	-109.563	0.289	2	3	0
217	-2101.43	0.289	2	0	3
218	-4892.73	0.289	0	2	3
219	-2.61166	0.289	3	1	1
220	-2.57734	0.289	1	3	1
221	-2.61838	0.289	1	1	3
222	-11059.3	0.289	2	2	1
223	-29.7881	0.289	2	1	2
224	2274.36	0.289	1	2	2
225	-25.0995	0.167	6	0	0
226	-17.1857	0.167	0	6	0
227	25.9379	0.167	0	0	6
228	-2.97628	0.167	5	1	0
229	-27.5027	0.167	5	0	1
230	0.579273	0.167	0	5	1
231	-2.97655	0.167	1	5	0
232	0.579003	0.167	0	1	5
233	19.0783	0.167	1	0	5
234	-92.2394	0.167	4	2	0
235	-1.46579	0.167	4	0	2
236	-0.655767	0.167	0	4	2
237	-84.3781	0.167	2	4	0
238	49.5935	0.167	2	0	4
239	42.5184	0.167	0	2	4
240	0.579443	0.167	4	1	1
241	-16.1981	0.167	1	4	1
242	-2.98223	0.167	1	1	4
243	-43.787	0.167	3	2	1
244	-5.95851	0.167	3	1	2
245	-5.95878	0.167	1	3	2
246	1.15872	0.167	2	3	1
247	1.15845	0.167	2	1	3
248	2.92533	0.167	1	2	3
249	-5.95283	0.167	3	3	0
250	-8.41718	0.167	3	0	3
251	1.15828	0.167	0	3	3
252	-26.8371	0.167	2	2	2
253	-44.8385	0.217	6	0	0
254	-43.8684	0.217	0	6	0
255	46.1677	0.217	0	0	6
256	-7.26253	0.217	5	1	0
257	-70.0925	0.217	5	0	1
258	1.43889	0.217	0	5	1
259	-7.26436	0.217	1	5	0
260	1.43696	0.217	0	1	5
261	242.096	0.217	1	0	5
262	-305.229	0.217	4	2	0
263	109.237	0.217	4	0	2
264	28.7747	0.217	0	4	2
265	-303.79	0.217	2	4	0
266	200.089	0.217	2	0	4
267	118.483	0.217	0	2	4
268	1.43996	0.217	4	1	1
269	-0.513123	0.217	1	4	1
270	-7.30281	0.217	1	1	4
271	-70.0159	0.217	3	2	1
272	-14.5653	0.217	3	1	2
273	-14.5672	0.217	1	3	2
274	2.87885	0.217	2	3	1
275	2.87692	0.217	2	1	3
276	241.083	0.217	1	2	3
277	-14.5269	0.217	3	3	0
278	171.902	0.217	3	0	3
279	2.87586	0.217	0	3	3
280	-34.7068	0.217	2	2	2
281	-1.6773	0.267	6	0	0
282	-11.1002	0.267	0	6	0
283	-9.42353	0.267	0	0	6
284	-2.20203	0.267	5	1	0
285	-21.2923	0.267	5	0	1
286	0.480951	0.267	0	5	1
287	-2.20302	0.267	1	5	0
288	0.479866	0.267	0	1	5
289	144.478	0.267	1	0	5
290	-108.135	0.267	4	2	0
291	68.4287	0.267	4	0	2
292	11.4832	0.267	0	4	2
293	-118.706	0.267	2	4	0
294	60.9993	0.267	2	0	4
295	13.8016	0.267	0	2	4
296	0.481488	0.267	4	1	1
297	12.8754	0.267	1	4	1
298	-2.22373	0.267	1	1	4
299	-9.6081	0.267	3	2	1
300	-4.42576	0.267	3	1	2
301	-4.42675	0.267	1	3	2
302	0.962439	0.267	2	3	1
303	0.961355	0.267	2	1	3
304	158.729	0.267	1	2	3
305	-4.40505	0.267	3	3	0
306	123.565	0.267	3	0	3
307	0.960818	0.267	0	3	3
308	-11.512	0.267	2	2	2
309	-2.28779	0.317	6	0	0
310	0.42709	0.317	0	6	0
311	4.56602	0.317	0	0	6
312	0.17434	0.317	5	1	0
313	1.13664	0.317	5	0	1
314	-0.0436423	0.317	0	5	1
315	0.174475	0.317	1	5	0
316	-0.0434874	0.317	0	1	5
317	-20.6659	0.317	1	0	5
318	8.70571	0.317	4	2	0
319	-10.7617	0.317	4	0	2
320	-0.636368	0.317	0	4	2
321	12.2306	0.317	2	4	0
322	-4.10567	0.317	2	0	4
323	3.13246	0.317	0	2	4
324	-0.0437074	0.317	4	1	1
325	-2.91442	0.317	1	4	1
326	0.177264	0.317	1	1	4
327	-1.05279	0.317	3	2	1
328	0.351604	0.317	3	1	2
329	0.351739	0.317	1	3	2
330	-0.0873498	0.317	2	3	1
331	-0.0871948	0.317	2	1	3
332	-24.6336	0.317	1	2	3
333	0.348815	0.317	3	3	0
334	-19.8812	0.317	3	0	3
335	-0.0871297	0.317	0	3	3
336	0.00406229	0.317	2	2	2
337	-22.1053	0.194	7	0	0
338	-1.16879	0.194	0	7	0
339	29.9775	0.194	0	0	7
340	0.56453	0.194	6	1	0
341	-207.991	0.194	6	0	1
342	-195.512	0.194	0	6	1
343	45.5565	0.194	1	6	0
344	0.232654	0.194	0	1	6
345	-10.5971	0.194	1	0	6
346	-4.83175	0.194	5	2	0
347	-45.3786	0.194	5	0	2
348	-2.10198	0.194	0	5	2
349	-1.77929	0.194	2	5	0
350	-146.947	0.194	2	0	5
351	-144.707	0.194	0	2	5
352	-0.0650103	0.194	5	1	1
353	-0.064812	0.194	1	5	1
354	-0.065039	0.194	1	1	5
355	-0.0459741	0.194	4	3	0
356	-384.919	0.194	4	0	3
357	-370.153	0.194	0	4	3
358	62.8065	0.194	3	4	0
359	-33.8224	0.194	3	0	4
360	-0.700538	0.194	0	3	4
361	-600.527	0.194	4	2	1
362	1.36327	0.194	4	1	2
363	-587.963	0.194	2	4	1
364	102.384	0.194	1	4	2
365	1.0314	0.194	2	1	4
366	46.2334	0.194	1	2	4
367	-0.129822	0.194	3	3	1
368	-0.130049	0.194	3	1	3
369	-0.129851	0.194	1	3	3
370	50.8931	0.194	3	2	2
371	-0.744953	0.194	2	3	2
372	-744.14	0.194	2	2	3
373	-73.9915	0.244	7	0	0
374	-4.35066	0.244	0	7	0
375	154.453	0.244	0	0	7
376	-0.0975409	0.244	6	1	0
377	-393.275	0.244	6	0	1
378	-374.538	0.244	0	6	1
379	121.503	0.244	1	6	0
380	-0.226018	0.244	0	1	6
381	-152.624	0.244	1	0	6
382	-70.4189	0.244	5	2	0
383	-237.849	0.244	5	0	2
384	-8.90664	0.244	0	5	2
385	-8.84318	0.244	2	5	0
386	-68.842	0.244	2	0	5
387	-154.142	0.244	0	2	5
388	-0.140406	0.244	5	1	1
389	-0.139049	0.244	1	5	1
390	-0.140652	0.244	1	1	5
391	-4.59006	0.244	4	3	0
392	-616.556	0.244	4	0	3
393	-683.46	0.244	0	4	3
394	125.304	0.244	3	4	0
395	-316.892	0.244	3	0	4
396	-4.782	0.244	0	3	4
397	-1093.13	0.244	4	2	1
398	-0.409782	0.244	4	1	2
399	-1075.2	0.244	2	4	1
400	250.096	0.244	1	4	2
401	-0.538258	0.244	2	1	4
402	-23.9709	0.244	1	2	4
403	-0.279454	0.244	3	3	1
404	-0.281058	0.244	3	1	3
405	-0.279701	0.244	1	3	3
406	-32.082	0.244	3	2	2
407	-9.36074	0.244	2	3	2
408	-1231.81	0.244	2	2	3
409	-32.5448	0.294	7	0	0
410	-1.88742	0.294	0	7	0
411	87.112	0.294	0	0	7
412	-0.452678	0.294	6	1	0
413	-93.9923	0.294	6	0	1
414	-95.0572	0.294	0	6	1
415	41.1286	0.294	1	6	0
416	-0.476146	0.294	0	1	6
417	-95.4352	0.294	1	0	6
418	-48.5686	0.294	5	2	0
419	-128.666	0.294	5	0	2
420	-4.2392	0.294	0	5	2
421	-4.25294	0.294	2	5	0
422	92.8218	0.294	2	0	5
423	17.0613	0.294	0	2	5
424	-0.0453141	0.294	5	1	1
425	-0.0445583	0.294	1	5	1
426	-0.045475	0.294	1	1	5
427	-2.8182	0.294	4	3	0
428	-88.2876	0.294	4	0	3
429	-164.347	0.294	0	4	3
430	24.4822	0.294	3	4	0
431	-190.556	0.294	3	0	4
432	-2.82792	0.294	0	3	4
433	-251.535	0.294	4	2	1
434	-1.37489	0.294	4	1	2
435	-250.435	0.294	2	4	1
436	79.4655	0.294	1	4	2
437	-1.39836	0.294	2	1	4
438	-57.4317	0.294	1	2	4
439	-0.0898724	0.294	3	3	1
440	-0.0907891	0.294	3	1	3
441	-0.0900334	0.294	1	3	3
442	-73.1155	0.294	3	2	2
443	-5.63951	0.294	2	3	2
444	-221.672	0.294	2	2	3
445	4.55603	0.344	7	0	0
446	0.227302	0.344	0	7	0
447	-14.8189	0.344	0	0	7
448	0.106802	0.344	6	1	0
449	-0.143133	0.344	6	0	1
450	2.47217	0.344	0	6	1
451	-2.77776	0.344	1	6	0
452	0.103437	0.344	0	1	6
453	13.9119	0.344	1	0	6
454	9.37801	0.344	5	2	0
455	19.8911	0.344	5	0	2
456	0.556503	0.344	0	5	2
457	0.564763	0.344	2	5	0
458	-32.0626	0.344	2	0	5
459	-17.1302	0.344	0	2	5
460	0.00349831	0.344	5	1	1
461	0.00340291	0.344	1	5	1
462	0.00352322	0.344	1	1	5
463	0.444262	0.344	4	3	0
464	-17.403	0.344	4	0	3
465	-0.387964	0.344	0	4	3
466	2.52681	0.344	3	4	0
467	28.5374	0.344	3	0	4
468	0.432637	0.344	0	3	4
469	-0.220484	0.344	4	2	1
470	0.316146	0.344	4	1	2
471	0.709754	0.344	2	4	1
472	-3.88582	0.344	1	4	2
473	0.312781	0.344	2	1	4
474	13.1566	0.344	1	2	4
475	0.00690121	0.344	3	3	1
476	0.00702153	0.344	3	1	3
477	0.00692615	0.344	1	3	3
478	18.6488	0.344	3	2	2
479	0.876005	0.344	2	3	2
480	-19.7882	0.344	2	2	3

## Sheet: MIF(func, Br)
CGF index	ci	alpha	k	l	m
1	138.699	0.03	0	0	0
2	384.03	0.08	0	0	0
3	3309.57	0.13	0	0	0
4	-3777.9	0.18	0	0	0
5	7.86205	0.03	1	0	0
6	-0.0326126	0.03	0	1	0
7	15.6517	0.03	0	0	1
8	2168.33	0.08	1	0	0
9	-3.25282	0.08	0	1	0
10	8043.78	0.08	0	0	1
11	2677.98	0.13	1	0	0
12	5.26024	0.13	0	1	0
13	-25834.5	0.13	0	0	1
14	-4867.21	0.18	1	0	0
15	-1.96232	0.18	0	1	0
16	17814.3	0.18	0	0	1
17	-4.80075	0.056	2	0	0
18	-20.3327	0.056	0	2	0
19	-11.9145	0.056	0	0	2
20	0.26214	0.056	1	1	0
21	15.1508	0.056	1	0	1
22	0.0617494	0.056	0	1	1
23	3894.26	0.106	2	0	0
24	-3538.19	0.106	0	2	0
25	432.224	0.106	0	0	2
26	216.287	0.106	1	1	0
27	4498.75	0.106	1	0	1
28	55.9946	0.106	0	1	1
29	13987.1	0.156	2	0	0
30	5129.5	0.156	0	2	0
31	451.794	0.156	0	0	2
32	-61.8528	0.156	1	1	0
33	12226.7	0.156	1	0	1
34	-44.3754	0.156	0	1	1
35	-18147.5	0.206	2	0	0
36	-1835.91	0.206	0	2	0
37	-1133.01	0.206	0	0	2
38	-154.691	0.206	1	1	0
39	-16746.9	0.206	1	0	1
40	-11.6777	0.206	0	1	1
41	-35.5197	0.083	3	0	0
42	0.0745321	0.083	0	3	0
43	-120.94	0.083	0	0	3
44	0.0864656	0.083	2	1	0
45	-136.982	0.083	2	0	1
46	-136.469	0.083	0	2	1
47	-36.312	0.083	1	2	0
48	0.0893057	0.083	0	1	2
49	-45.8956	0.083	1	0	2
50	-0.00958549	0.083	1	1	1
51	1579.28	0.133	3	0	0
52	-5.19091	0.133	0	3	0
53	2223.08	0.133	0	0	3
54	11.2895	0.133	2	1	0
55	-17723.3	0.133	2	0	1
56	-19323.9	0.133	0	2	1
57	-2717.63	0.133	1	2	0
58	14.0984	0.133	0	1	2
59	-6117.33	0.133	1	0	2
60	-13.3069	0.133	1	1	1
61	-193.607	0.183	3	0	0
62	-1.18908	0.183	0	3	0
63	1401.32	0.183	0	0	3
64	-6.37283	0.183	2	1	0
65	13153.9	0.183	2	0	1
66	25101.4	0.183	0	2	1
67	-1211.13	0.183	1	2	0
68	9.74638	0.183	0	1	2
69	5664.5	0.183	1	0	2
70	15.8845	0.183	1	1	1
71	-1691.49	0.233	3	0	0
72	6.36075	0.233	0	3	0
73	-3048.45	0.233	0	0	3
74	-4.94676	0.233	2	1	0
75	5160.83	0.233	2	0	1
76	-5180.22	0.233	0	2	1
77	3622.15	0.233	1	2	0
78	-23.8778	0.233	0	1	2
79	157.889	0.233	1	0	2
80	-2.56884	0.233	1	1	1
81	-71.7569	0.111	4	0	0
82	63.4755	0.111	0	4	0
83	-7.51203	0.111	0	0	4
84	-3.71012	0.111	3	1	0
85	-86.3657	0.111	3	0	1
86	-0.952859	0.111	0	3	1
87	-3.71007	0.111	1	3	0
88	-0.952906	0.111	0	1	3
89	-91.8603	0.111	1	0	3
90	-5.15265	0.111	2	2	0
91	-83.0147	0.111	2	0	2
92	55.5999	0.111	0	2	2
93	-0.952878	0.111	2	1	1
94	-87.6812	0.111	1	2	1
95	-3.70977	0.111	1	1	2
96	-1027.57	0.161	4	0	0
97	-598.276	0.161	0	4	0
98	1.39662	0.161	0	0	4
99	23.5522	0.161	3	1	0
100	-479.045	0.161	3	0	1
101	7.93663	0.161	0	3	1
102	23.5651	0.161	1	3	0
103	7.92198	0.161	0	1	3
104	-2254.22	0.161	1	0	3
105	-595.054	0.161	2	2	0
106	-2225.89	0.161	2	0	2
107	-892.585	0.161	0	2	2
108	7.93032	0.161	2	1	1
109	-886.771	0.161	1	2	1
110	23.6583	0.161	1	1	2
111	-2398.17	0.211	4	0	0
112	-891.839	0.211	0	4	0
113	232.333	0.211	0	0	4
114	7.54915	0.211	3	1	0
115	-248.983	0.211	3	0	1
116	3.98218	0.211	0	3	1
117	7.58226	0.211	1	3	0
118	3.94369	0.211	0	1	3
119	-5008.26	0.211	1	0	3
120	-476.05	0.211	2	2	0
121	-5395.99	0.211	2	0	2
122	-1957.28	0.211	0	2	2
123	3.96487	0.211	2	1	1
124	-1224.75	0.211	1	2	1
125	7.82253	0.211	1	1	2
126	2411.33	0.261	4	0	0
127	1525	0.261	0	4	0
128	-295.306	0.261	0	0	4
129	-45.9704	0.261	3	1	0
130	-245.32	0.261	3	0	1
131	-14.3585	0.261	0	3	1
132	-46.0165	0.261	1	3	0
133	-14.3053	0.261	0	1	3
134	6295.88	0.261	1	0	3
135	87.6093	0.261	2	2	0
136	6550.55	0.261	2	0	2
137	2823.84	0.261	0	2	2
138	-14.3348	0.261	2	1	1
139	1139.75	0.261	1	2	1
140	-46.3503	0.261	1	1	2
141	-32.5045	0.139	5	0	0
142	0.0830587	0.139	0	5	0
143	-53.6484	0.139	0	0	5
144	-0.217724	0.139	4	1	0
145	313.005	0.139	4	0	1
146	340.28	0.139	0	4	1
147	42.9867	0.139	1	4	0
148	-0.270223	0.139	0	1	4
149	114.396	0.139	1	0	4
150	11.0963	0.139	3	2	0
151	83.9502	0.139	3	0	2
152	-0.187186	0.139	0	3	2
153	-0.134791	0.139	2	3	0
154	258.753	0.139	2	0	3
155	286.492	0.139	0	2	3
156	0.242768	0.139	3	1	1
157	0.242792	0.139	1	3	1
158	0.242705	0.139	1	1	3
159	652.404	0.139	2	2	1
160	-0.487866	0.139	2	1	2
161	156.417	0.139	1	2	2
162	295.158	0.189	5	0	0
163	-1.52772	0.189	0	5	0
164	216.621	0.189	0	0	5
165	0.18344	0.189	4	1	0
166	-1651.63	0.189	4	0	1
167	-2286.94	0.189	0	4	1
168	-352.149	0.189	1	4	0
169	-0.168229	0.189	0	1	4
170	13.719	0.189	1	0	4
171	129.221	0.189	3	2	0
172	831.526	0.189	3	0	2
173	-1.70143	0.189	0	3	2
174	-1.37591	0.189	2	3	0
175	-1662.86	0.189	2	0	3
176	-1947.86	0.189	0	2	3
177	-1.73784	0.189	3	1	1
178	-1.73176	0.189	1	3	1
179	-1.75365	0.189	1	1	3
180	-4173.67	0.189	2	2	1
181	0.0356039	0.189	2	1	2
182	-636.538	0.189	1	2	2
183	313.204	0.239	5	0	0
184	-1.69175	0.239	0	5	0
185	181.283	0.239	0	0	5
186	-0.707755	0.239	4	1	0
187	-252.624	0.239	4	0	1
188	-490.348	0.239	0	4	1
189	-365.599	0.239	1	4	0
190	-0.974731	0.239	0	1	4
191	745.651	0.239	1	0	4
192	455.906	0.239	3	2	0
193	2506.43	0.239	3	0	2
194	-2.68077	0.239	0	3	2
195	-2.48093	0.239	2	3	0
196	-887.293	0.239	2	0	3
197	606.598	0.239	0	2	3
198	-0.929651	0.239	3	1	1
199	-0.914082	0.239	1	3	1
200	-0.970408	0.239	1	1	3
201	-1165.39	0.239	2	2	1
202	-1.6301	0.239	2	1	2
203	-520.594	0.239	1	2	2
204	-754.776	0.289	5	0	0
205	3.72162	0.289	0	5	0
206	-592.948	0.289	0	0	5
207	-0.0642345	0.289	4	1	0
208	2752.34	0.289	4	0	1
209	3156.76	0.289	0	4	1
210	977.649	0.289	1	4	0
211	-0.480332	0.289	0	1	4
212	-574.694	0.289	1	0	4
213	-472.398	0.289	3	2	0
214	-3302.09	0.289	3	0	2
215	3.2611	0.289	0	3	2
216	3.77059	0.289	2	3	0
217	3204.08	0.289	2	0	3
218	1525.23	0.289	0	2	3
219	2.9633	0.289	3	1	1
220	2.94162	0.289	1	3	1
221	3.01994	0.289	1	1	3
222	6567.48	0.289	2	2	1
223	-0.617445	0.289	2	1	2
224	1602.98	0.289	1	2	2
225	6.72954	0.167	6	0	0
226	18.5508	0.167	0	6	0
227	-1.24347	0.167	0	0	6
228	-1.01633	0.167	5	1	0
229	-3.85813	0.167	5	0	1
230	-0.292137	0.167	0	5	1
231	-1.0166	0.167	1	5	0
232	-0.29183	0.167	0	1	5
233	33.1828	0.167	1	0	5
234	10.5415	0.167	4	2	0
235	37.2513	0.167	4	0	2
236	41.5885	0.167	0	4	2
237	22.3214	0.167	2	4	0
238	29.2945	0.167	2	0	4
239	21.8579	0.167	0	2	4
240	-0.292006	0.167	4	1	1
241	4.72651	0.167	1	4	1
242	-1.01855	0.167	1	1	4
243	0.76666	0.167	3	2	1
244	-2.03488	0.167	3	1	2
245	-2.03515	0.167	1	3	2
246	-0.584142	0.167	2	3	1
247	-0.583836	0.167	2	1	3
248	37.9217	0.167	1	2	3
249	-2.03292	0.167	3	3	0
250	29.3186	0.167	3	0	3
251	-0.583967	0.167	0	3	3
252	57.5133	0.167	2	2	2
253	80.5322	0.217	6	0	0
254	64.5328	0.217	0	6	0
255	-10.2223	0.217	0	0	6
256	-2.49349	0.217	5	1	0
257	-15.3002	0.217	5	0	1
258	-0.745252	0.217	0	5	1
259	-2.49531	0.217	1	5	0
260	-0.743153	0.217	0	1	5
261	241.812	0.217	1	0	5
262	74.9014	0.217	4	2	0
263	324.952	0.217	4	0	2
264	175.964	0.217	0	4	2
265	59.2978	0.217	2	4	0
266	234.077	0.217	2	0	4
267	100.763	0.217	0	2	4
268	-0.744328	0.217	4	1	1
269	40.5126	0.217	1	4	1
270	-2.50854	0.217	1	1	4
271	25.9693	0.217	3	2	1
272	-5.00202	0.217	3	1	2
273	-5.00385	0.217	1	3	2
274	-1.48958	0.217	2	3	1
275	-1.48748	0.217	2	1	3
276	282.068	0.217	1	2	3
277	-4.9888	0.217	3	3	0
278	226.511	0.217	3	0	3
279	-1.48841	0.217	0	3	3
280	349.093	0.217	2	2	2
281	57.5761	0.267	6	0	0
282	32.3733	0.267	0	6	0
283	-7.92659	0.267	0	0	6
284	-0.753238	0.267	5	1	0
285	-4.09779	0.267	5	0	1
286	-0.245308	0.267	0	5	1
287	-0.75422	0.267	1	5	0
288	-0.244167	0.267	0	1	5
289	136.675	0.267	1	0	5
290	64.3471	0.267	4	2	0
291	202.827	0.267	4	0	2
292	93.8512	0.267	0	4	2
293	38.1258	0.267	2	4	0
294	137.575	0.267	2	0	4
295	54.5106	0.267	0	2	4
296	-0.244795	0.267	4	1	1
297	24.9331	0.267	1	4	1
298	-0.76134	0.267	1	1	4
299	19.1799	0.267	3	2	1
300	-1.51458	0.267	3	1	2
301	-1.51556	0.267	1	3	2
302	-0.490103	0.267	2	3	1
303	-0.488963	0.267	2	1	3
304	162.455	0.267	1	2	3
305	-1.50746	0.267	3	3	0
306	132.744	0.267	3	0	3
307	-0.489475	0.267	0	3	3
308	216.122	0.267	2	2	2
309	-11.4425	0.317	6	0	0
310	-6.03472	0.317	0	6	0
311	0.889883	0.317	0	0	6
312	0.059353	0.317	5	1	0
313	-0.486084	0.317	5	0	1
314	0.0219169	0.317	0	5	1
315	0.0594846	0.317	1	5	0
316	0.0217613	0.317	0	1	5
317	-19.8261	0.317	1	0	5
318	-17.3647	0.317	4	2	0
319	-35.2124	0.317	4	0	2
320	-16.7046	0.317	0	4	2
321	-11.2092	0.317	2	4	0
322	-23.0371	0.317	2	0	4
323	-10.4129	0.317	0	2	4
324	0.0218449	0.317	4	1	1
325	-4.30844	0.317	1	4	1
326	0.0604435	0.317	1	1	4
327	-3.70431	0.317	3	2	1
328	0.119796	0.317	3	1	2
329	0.119928	0.317	1	3	2
330	0.0437618	0.317	2	3	1
331	0.0436063	0.317	2	1	3
332	-24.8341	0.317	1	2	3
333	0.118838	0.317	3	3	0
334	-20.5331	0.317	3	0	3
335	0.0436782	0.317	0	3	3
336	-42.1652	0.317	2	2	2
337	-10.2339	0.194	7	0	0
338	0.0457762	0.194	0	7	0
339	-8.46305	0.194	0	0	7
340	-0.0251911	0.194	6	1	0
341	71.0328	0.194	6	0	1
342	83.181	0.194	0	6	1
343	13.6498	0.194	1	6	0
344	-0.0309665	0.194	0	1	6
345	10.2389	0.194	1	0	6
346	-10.4335	0.194	5	2	0
347	-20.5206	0.194	5	0	2
348	0.0606941	0.194	0	5	2
349	0.0669852	0.194	2	5	0
350	58.4102	0.194	2	0	5
351	64.2693	0.194	0	2	5
352	0.0598337	0.194	5	1	1
353	0.0597137	0.194	1	5	1
354	0.0601454	0.194	1	1	5
355	-0.00398217	0.194	4	3	0
356	137.897	0.194	4	0	3
357	155.954	0.194	0	4	3
358	13.4345	0.194	3	4	0
359	-0.000617495	0.194	3	0	4
360	-0.0160486	0.194	0	3	4
361	229.901	0.194	4	2	1
362	-0.081751	0.194	4	1	2
363	242.103	0.194	2	4	1
364	43.2665	0.194	1	4	2
365	-0.0875264	0.194	2	1	4
366	39.8859	0.194	1	2	4
367	0.119547	0.194	3	3	1
368	0.119979	0.194	3	1	3
369	0.119859	0.194	1	3	3
370	19.2066	0.194	3	2	2
371	-0.0204331	0.194	2	3	2
372	298.478	0.194	2	2	3
373	-35.5668	0.244	7	0	0
374	0.173825	0.244	0	7	0
375	-31.2902	0.244	0	0	7
376	-0.0213263	0.244	6	1	0
377	154.307	0.244	6	0	1
378	176.223	0.244	0	6	1
379	47.3432	0.244	1	6	0
380	-0.0482079	0.244	0	1	6
381	-14.1781	0.244	1	0	6
382	-50.6943	0.244	5	2	0
383	-160.648	0.244	5	0	2
384	0.300214	0.244	0	5	2
385	0.330743	0.244	2	5	0
386	129.59	0.244	2	0	5
387	81.0012	0.244	0	2	5
388	0.151572	0.244	5	1	1
389	0.150725	0.244	1	5	1
390	0.153783	0.244	1	1	5
391	0.135591	0.244	4	3	0
392	315.249	0.244	4	0	3
393	288.197	0.244	0	4	3
394	32.3803	0.244	3	4	0
395	-139.673	0.244	3	0	4
396	0.0781806	0.244	0	3	4
397	513.511	0.244	4	2	1
398	-0.0937065	0.244	4	1	2
399	534.868	0.244	2	4	1
400	125.895	0.244	1	4	2
401	-0.120588	0.244	2	1	4
402	64.2088	0.244	1	2	4
403	0.302298	0.244	3	3	1
404	0.305355	0.244	3	1	3
405	0.304508	0.244	1	3	3
406	-62.1965	0.244	3	2	2
407	0.210926	0.244	2	3	2
408	632.317	0.244	2	2	3
409	-14.9401	0.294	7	0	0
410	0.0730495	0.294	0	7	0
411	-9.46715	0.294	0	0	7
412	0.00402935	0.294	6	1	0
413	47.0442	0.294	6	0	1
414	52.3472	0.294	0	6	1
415	18.7365	0.294	1	6	0
416	-0.00235421	0.294	0	1	6
417	-14.7643	0.294	1	0	6
418	-26.6792	0.294	5	2	0
419	-90.3731	0.294	5	0	2
420	0.144189	0.294	0	5	2
421	0.15266	0.294	2	5	0
422	53.3681	0.294	2	0	5
423	4.765	0.294	0	2	5
424	0.0540513	0.294	5	1	1
425	0.0535672	0.294	1	5	1
426	0.0553185	0.294	1	1	5
427	0.0836399	0.294	4	3	0
428	109.757	0.294	4	0	3
429	67.3323	0.294	0	4	3
430	6.51789	0.294	3	4	0
431	-89.1537	0.294	3	0	4
432	0.0687854	0.294	0	3	4
433	158.289	0.294	4	2	1
434	0.00407551	0.294	4	1	2
435	165.202	0.294	2	4	1
436	50.1943	0.294	1	4	2
437	-0.00230804	0.294	2	1	4
438	16.9103	0.294	1	2	4
439	0.107619	0.294	3	3	1
440	0.10937	0.294	3	1	3
441	0.108886	0.294	1	3	3
442	-54.577	0.294	3	2	2
443	0.150796	0.294	2	3	2
444	188.473	0.294	2	2	3
445	2.02559	0.344	7	0	0
446	-0.00820318	0.344	0	7	0
447	-0.682114	0.344	0	0	7
448	-0.00196694	0.344	6	1	0
449	-4.70694	0.344	6	0	1
450	-3.45901	0.344	0	6	1
451	-1.67183	0.344	1	6	0
452	-0.00165844	0.344	0	1	6
453	2.59878	0.344	1	0	6
454	4.37708	0.344	5	2	0
455	13.3176	0.344	5	0	2
456	-0.0181238	0.344	0	5	2
457	-0.0187067	0.344	2	5	0
458	-9.99472	0.344	2	0	5
459	0.787463	0.344	0	2	5
460	-0.00487407	0.344	5	1	1
461	-0.00481054	0.344	1	5	1
462	-0.0050411	0.344	1	1	5
463	-0.0124705	0.344	4	3	0
464	-13.9477	0.344	4	0	3
465	-2.54914	0.344	0	4	3
466	1.06834	0.344	3	4	0
467	13.1345	0.344	3	0	4
468	-0.0115791	0.344	0	3	4
469	-13.2003	0.344	4	2	1
470	-0.0053781	0.344	4	1	2
471	-13.2669	0.344	2	4	1
472	-4.51397	0.344	1	4	2
473	-0.00506961	0.344	2	1	4
474	-0.291429	0.344	1	2	4
475	-0.0096846	0.344	3	3	1
476	-0.00991517	0.344	3	1	3
477	-0.00985164	0.344	1	3	3
478	10.0312	0.344	3	2	2
479	-0.0238353	0.344	2	3	2
480	-16.4365	0.344	2	2	3

## Sheet: MIF(func, I)
CGF index	ci	alpha	k	l	m
1	177.235	0.03	0	0	0
2	10816.6	0.08	0	0	0
3	3192.06	0.13	0	0	0
4	-14120.6	0.18	0	0	0
5	0.733073	0.03	1	0	0
6	-0.358105	0.03	0	1	0
7	45.1963	0.03	0	0	1
8	603.389	0.08	1	0	0
9	-44.7152	0.08	0	1	0
10	20631	0.08	0	0	1
11	4392.9	0.13	1	0	0
12	-51.6487	0.13	0	1	0
13	-74758	0.13	0	0	1
14	-5013.88	0.18	1	0	0
15	96.9804	0.18	0	1	0
16	54098.9	0.18	0	0	1
17	-13.3723	0.056	2	0	0
18	-24.082	0.056	0	2	0
19	-19.9973	0.056	0	0	2
20	0.143271	0.056	1	1	0
21	15.3145	0.056	1	0	1
22	0.132096	0.056	0	1	1
23	2777.23	0.106	2	0	0
24	-2457.82	0.106	0	2	0
25	1962.53	0.106	0	0	2
26	117.912	0.106	1	1	0
27	2384.99	0.106	1	0	1
28	119.869	0.106	0	1	1
29	14498.7	0.156	2	0	0
30	8080.51	0.156	0	2	0
31	3951.13	0.156	0	0	2
32	-13.8403	0.156	1	1	0
33	16258.7	0.156	1	0	1
34	-131.431	0.156	0	1	1
35	-18586.7	0.206	2	0	0
36	-6917.67	0.206	0	2	0
37	-7205.96	0.206	0	0	2
38	-104.213	0.206	1	1	0
39	-18667.3	0.206	1	0	1
40	11.4375	0.206	0	1	1
41	-9.31397	0.083	3	0	0
42	0.924098	0.083	0	3	0
43	-313.498	0.083	0	0	3
44	1.09976	0.083	2	1	0
45	-359.298	0.083	2	0	1
46	-363.371	0.083	0	2	1
47	-10.8677	0.083	1	2	0
48	1.08073	0.083	0	1	2
49	-13.6508	0.083	1	0	2
50	-0.0237684	0.083	1	1	1
51	696.232	0.133	3	0	0
52	-78.9022	0.133	0	3	0
53	6242.08	0.133	0	0	3
54	140.942	0.133	2	1	0
55	-52646.8	0.133	2	0	1
56	-54351.9	0.133	0	2	1
57	-3546.94	0.133	1	2	0
58	129.026	0.133	0	1	2
59	-3703.24	0.133	1	0	2
60	-31.3991	0.133	1	1	1
61	24.4868	0.183	3	0	0
62	30.5639	0.183	0	3	0
63	850.579	0.183	0	0	3
64	-143.252	0.183	2	1	0
65	56729.4	0.183	2	0	1
66	61156.9	0.183	0	2	1
67	-210.33	0.183	1	2	0
68	123.676	0.183	0	1	2
69	-1789.28	0.183	1	0	2
70	38.3252	0.183	1	1	1
71	-977.53	0.233	3	0	0
72	54.2846	0.233	0	3	0
73	-5120.63	0.233	0	0	3
74	8.08953	0.233	2	1	0
75	-2068.73	0.233	2	0	1
76	-4780.26	0.233	0	2	1
77	3500.72	0.233	1	2	0
78	-246.9	0.233	0	1	2
79	5239.09	0.233	1	0	2
80	-6.90391	0.233	1	1	1
81	-68.5046	0.111	4	0	0
82	26.7109	0.111	0	4	0
83	-46.4497	0.111	0	0	4
84	-2.02311	0.111	3	1	0
85	-54.8132	0.111	3	0	1
86	-2.03968	0.111	0	3	1
87	-2.02305	0.111	1	3	0
88	-2.03978	0.111	0	1	3
89	-58.5275	0.111	1	0	3
90	-39.3304	0.111	2	2	0
91	-117.528	0.111	2	0	2
92	-20.3833	0.111	0	2	2
93	-2.03966	0.111	2	1	1
94	-54.6458	0.111	1	2	1
95	-2.02287	0.111	1	1	2
96	-1551.38	0.161	4	0	0
97	-1198.06	0.161	0	4	0
98	-1.45408	0.161	0	0	4
99	12.1389	0.161	3	1	0
100	-1634.42	0.161	3	0	1
101	18.1762	0.161	0	3	1
102	12.1552	0.161	1	3	0
103	18.1456	0.161	0	1	3
104	-2873.69	0.161	1	0	3
105	-1908.16	0.161	2	2	0
106	-2406.18	0.161	2	0	2
107	-1526.28	0.161	0	2	2
108	18.1821	0.161	2	1	1
109	-1597.9	0.161	1	2	1
110	12.2103	0.161	1	1	2
111	-3243.39	0.211	4	0	0
112	-2016.45	0.211	0	4	0
113	15.3439	0.211	0	0	4
114	3.74323	0.211	3	1	0
115	-2152.04	0.211	3	0	1
116	9.02246	0.211	0	3	1
117	3.78483	0.211	1	3	0
118	8.94078	0.211	0	1	3
119	-5576.84	0.211	1	0	3
120	-2886.15	0.211	2	2	0
121	-5606.86	0.211	2	0	2
122	-3284.51	0.211	0	2	2
123	9.03456	0.211	2	1	1
124	-2013.87	0.211	1	2	1
125	3.9267	0.211	1	1	2
126	3788.51	0.261	4	0	0
127	2955.78	0.261	0	4	0
128	-440.497	0.261	0	0	4
129	-24.9817	0.261	3	1	0
130	2792.89	0.261	3	0	1
131	-30.5997	0.261	0	3	1
132	-25.0397	0.261	1	3	0
133	-30.4872	0.261	0	1	3
134	7461.67	0.261	1	0	3
135	3526.1	0.261	2	2	0
136	6583.5	0.261	2	0	2
137	4126.49	0.261	0	2	2
138	-30.6176	0.261	2	1	1
139	2618.05	0.261	1	2	1
140	-25.2368	0.261	1	1	2
141	-13.9822	0.139	5	0	0
142	1.36048	0.139	0	5	0
143	-143.671	0.139	0	0	5
144	-2.67416	0.139	4	1	0
145	935.338	0.139	4	0	1
146	970.549	0.139	0	4	1
147	61.6864	0.139	1	4	0
148	-2.44391	0.139	0	1	4
149	67.393	0.139	1	0	4
150	47.9925	0.139	3	2	0
151	56.6902	0.139	3	0	2
152	-1.08316	0.139	0	3	2
153	-1.31448	0.139	2	3	0
154	790.725	0.139	2	0	3
155	826.304	0.139	0	2	3
156	0.574385	0.139	3	1	1
157	0.574459	0.139	1	3	1
158	0.574323	0.139	1	1	3
159	1906.98	0.139	2	2	1
160	-5.11793	0.139	2	1	2
161	129.81	0.139	1	2	2
162	213.548	0.189	5	0	0
163	-21.5793	0.189	0	5	0
164	930.595	0.189	0	0	5
165	2.06006	0.189	4	1	0
166	-5847.66	0.189	4	0	1
167	-5668.15	0.189	0	4	1
168	-320.299	0.189	1	4	0
169	-5.78265	0.189	0	1	4
170	-129.491	0.189	1	0	4
171	3.23116	0.189	3	2	0
172	916.149	0.189	3	0	2
173	-27.2956	0.189	0	3	2
174	-19.7213	0.189	2	3	0
175	-5206.34	0.189	2	0	3
176	-4804.22	0.189	0	2	3
177	-3.97021	0.189	3	1	1
178	-3.95164	0.189	1	3	1
179	-3.9861	0.189	1	1	3
180	-11263.4	0.189	2	2	1
181	-3.68565	0.189	2	1	2
182	-300.282	0.189	1	2	2
183	343.96	0.239	5	0	0
184	-24.3942	0.239	0	5	0
185	1602.58	0.239	0	0	5
186	-14.1884	0.239	4	1	0
187	-1529.42	0.239	4	0	1
188	-673.958	0.239	0	4	1
189	-86.2788	0.239	1	4	0
190	-15.6747	0.239	0	1	4
191	-67.1584	0.239	1	0	4
192	602.779	0.239	3	2	0
193	2498	0.239	3	0	2
194	-39.9009	0.239	0	3	2
195	-39.104	0.239	2	3	0
196	-840.694	0.239	2	0	3
197	1127.65	0.239	0	2	3
198	-1.93625	0.239	3	1	1
199	-1.88922	0.239	1	3	1
200	-1.97798	0.239	1	1	3
201	-1466.39	0.239	2	2	1
202	-29.7634	0.239	2	1	2
203	132.464	0.239	1	2	2
204	-640.481	0.289	5	0	0
205	51.5863	0.289	0	5	0
206	-2930.11	0.289	0	0	5
207	8.44891	0.289	4	1	0
208	9005.87	0.289	4	0	1
209	7881.08	0.289	0	4	1
210	685.098	0.289	1	4	0
211	5.39336	0.289	0	1	4
212	564.343	0.289	1	0	4
213	-410.872	0.289	3	2	0
214	-3133.25	0.289	3	0	2
215	56.745	0.289	0	3	2
216	60.7597	0.289	2	3	0
217	7280.13	0.289	2	0	3
218	4818.79	0.289	0	2	3
219	6.56059	0.289	3	1	1
220	6.49489	0.289	1	3	1
221	6.61828	0.289	1	1	3
222	15896.2	0.289	2	2	1
223	13.7055	0.289	2	1	2
224	813.38	0.289	1	2	2
225	19.7056	0.167	6	0	0
226	27.0903	0.167	0	6	0
227	-7.61491	0.167	0	0	6
228	-0.546904	0.167	5	1	0
229	24.7437	0.167	5	0	1
230	-0.636321	0.167	0	5	1
231	-0.547246	0.167	1	5	0
232	-0.63568	0.167	0	1	5
233	50.5221	0.167	1	0	5
234	49.0426	0.167	4	2	0
235	49.5433	0.167	4	0	2
236	53.069	0.167	0	4	2
237	56.3947	0.167	2	4	0
238	22.2352	0.167	2	0	4
239	18.4147	0.167	0	2	4
240	-0.636446	0.167	4	1	1
241	23.9838	0.167	1	4	1
242	-0.548401	0.167	1	1	4
243	48.644	0.167	3	2	1
244	-1.09531	0.167	3	1	2
245	-1.09565	0.167	1	3	2
246	-1.27277	0.167	2	3	1
247	-1.27213	0.167	2	1	3
248	74.5051	0.167	1	2	3
249	-1.09415	0.167	3	3	0
250	75.2503	0.167	3	0	3
251	-1.272	0.167	0	3	3
252	85.2561	0.167	2	2	2
253	139.106	0.217	6	0	0
254	120.166	0.217	0	6	0
255	-23.8749	0.217	0	0	6
256	-1.35904	0.217	5	1	0
257	114.042	0.217	5	0	1
258	-1.58404	0.217	0	5	1
259	-1.36134	0.217	1	5	0
260	-1.57962	0.217	0	1	5
261	296.329	0.217	1	0	5
262	273.259	0.217	4	2	0
263	380.381	0.217	4	0	2
264	275.141	0.217	0	4	2
265	254.647	0.217	2	4	0
266	217.306	0.217	2	0	4
267	130.717	0.217	0	2	4
268	-1.58479	0.217	4	1	1
269	107.697	0.217	1	4	1
270	-1.36916	0.217	1	1	4
271	222.389	0.217	3	2	1
272	-2.7282	0.217	3	1	2
273	-2.7305	0.217	1	3	2
274	-3.16883	0.217	2	3	1
275	-3.16441	0.217	2	1	3
276	403.902	0.217	1	2	3
277	-2.72039	0.217	3	3	0
278	410.459	0.217	3	0	3
279	-3.16366	0.217	0	3	3
280	529.539	0.217	2	2	2
281	85.8639	0.267	6	0	0
282	63.3153	0.267	0	6	0
283	-8.03767	0.267	0	0	6
284	-0.408555	0.267	5	1	0
285	57.4736	0.267	5	0	1
286	-0.52318	0.267	0	5	1
287	-0.409789	0.267	1	5	0
288	-0.52076	0.267	0	1	5
289	158.789	0.267	1	0	5
290	164.932	0.267	4	2	0
291	234.135	0.267	4	0	2
292	155.787	0.267	0	4	2
293	141.511	0.267	2	4	0
294	140.439	0.267	2	0	4
295	85.3148	0.267	0	2	4
296	-0.523539	0.267	4	1	1
297	53.3997	0.267	1	4	1
298	-0.413993	0.267	1	1	4
299	109.394	0.267	3	2	1
300	-0.822549	0.267	3	1	2
301	-0.823782	0.267	1	3	2
302	-1.04672	0.267	2	3	1
303	-1.0443	0.267	2	1	3
304	212.702	0.267	1	2	3
305	-0.818344	0.267	3	3	0
306	216.189	0.267	3	0	3
307	-1.04394	0.267	0	3	3
308	321.944	0.267	2	2	2
309	-15.6549	0.317	6	0	0
310	-11.0144	0.317	0	6	0
311	-0.0336304	0.317	0	0	6
312	0.0320196	0.317	5	1	0
313	-8.42105	0.317	5	0	1
314	0.0467945	0.317	0	5	1
315	0.0321845	0.317	1	5	0
316	0.0464614	0.317	0	1	5
317	-22.6439	0.317	1	0	5
318	-32.4098	0.317	4	2	0
319	-41.341	0.317	4	0	2
320	-27.6815	0.317	0	4	2
321	-27.1132	0.317	2	4	0
322	-25.8502	0.317	2	0	4
323	-17.3246	0.317	0	2	4
324	0.0468346	0.317	4	1	1
325	-7.82957	0.317	1	4	1
326	0.0327502	0.317	1	1	4
327	-15.243	0.317	3	2	1
328	0.0647698	0.317	3	1	2
329	0.0649347	0.317	1	3	2
330	0.0936291	0.317	2	3	1
331	0.0932961	0.317	2	1	3
332	-30.9344	0.317	1	2	3
333	0.064204	0.317	3	3	0
334	-31.1063	0.317	3	0	3
335	0.0932559	0.317	0	3	3
336	-60.6606	0.317	2	2	2
337	-6.48421	0.194	7	0	0
338	0.641666	0.194	0	7	0
339	-28.4613	0.194	0	0	7
340	-0.277093	0.194	6	1	0
341	223.142	0.194	6	0	1
342	221.381	0.194	0	6	1
343	14.5613	0.194	1	6	0
344	-0.19915	0.194	0	1	6
345	11.1339	0.194	1	0	6
346	-0.497872	0.194	5	2	0
347	-18.2288	0.194	5	0	2
348	1.08287	0.194	0	5	2
349	1.01022	0.194	2	5	0
350	171.791	0.194	2	0	5
351	166.001	0.194	0	2	5
352	0.138032	0.194	5	1	1
353	0.137665	0.194	1	5	1
354	0.138344	0.194	1	1	5
355	0.0914647	0.194	4	3	0
356	423.387	0.194	4	0	3
357	415.868	0.194	0	4	3
358	20.5385	0.194	3	4	0
359	-0.575624	0.194	3	0	4
360	0.242056	0.194	0	3	4
361	662.664	0.194	4	2	1
362	-0.754061	0.194	4	1	2
363	660.922	0.194	2	4	1
364	37.2051	0.194	1	4	2
365	-0.676117	0.194	2	1	4
366	33.8129	0.194	1	2	4
367	0.275696	0.194	3	3	1
368	0.276376	0.194	3	1	3
369	0.276009	0.194	1	3	3
370	16.9342	0.194	3	2	2
371	0.332796	0.194	2	3	2
372	834.246	0.194	2	2	3
373	-27.7379	0.244	7	0	0
374	2.38146	0.244	0	7	0
375	-128.695	0.244	0	0	7
376	0.106501	0.244	6	1	0
377	494.777	0.244	6	0	1
378	453.475	0.244	0	6	1
379	38.1483	0.244	1	6	0
380	-0.0449685	0.244	0	1	6
381	29.9419	0.244	1	0	6
382	-34.4345	0.244	5	2	0
383	-143.579	0.244	5	0	2
384	4.70876	0.244	0	5	2
385	4.89769	0.244	2	5	0
386	282.214	0.244	2	0	5
387	195.989	0.244	0	2	5
388	0.339287	0.244	5	1	1
389	0.336713	0.244	1	5	1
390	0.341528	0.244	1	1	5
391	2.62273	0.244	4	3	0
392	905.743	0.244	4	0	3
393	777.964	0.244	0	4	3
394	31.5604	0.244	3	4	0
395	-86.225	0.244	3	0	4
396	2.28233	0.244	0	3	4
397	1405.94	0.244	4	2	1
398	0.162753	0.244	4	1	2
399	1364.38	0.244	2	4	1
400	88.0995	0.244	1	4	2
401	0.0112831	0.244	2	1	4
402	79.6569	0.244	1	2	4
403	0.676	0.244	3	3	1
404	0.680815	0.244	3	1	3
405	0.678241	0.244	1	3	3
406	-72.9413	0.244	3	2	2
407	4.89978	0.244	2	3	2
408	1646.66	0.244	2	2	3
409	-13.6816	0.294	7	0	0
410	1.02715	0.294	0	7	0
411	-60.3909	0.294	0	0	7
412	0.259284	0.294	6	1	0
413	153.944	0.294	6	0	1
414	127.098	0.294	0	6	1
415	11.2718	0.294	1	6	0
416	0.19459	0.294	0	1	6
417	10.4714	0.294	1	0	6
418	-26.5646	0.294	5	2	0
419	-86.5318	0.294	5	0	2
420	2.24366	0.294	0	5	2
421	2.32979	0.294	2	5	0
422	61.5669	0.294	2	0	5
423	-0.382725	0.294	0	2	5
424	0.118471	0.294	5	1	1
425	0.117008	0.294	1	5	1
426	0.119767	0.294	1	1	5
427	1.56193	0.294	4	3	0
428	275.779	0.294	4	0	3
429	187.589	0.294	0	4	3
430	-1.95226	0.294	3	4	0
431	-61.5148	0.294	3	0	4
432	1.4111	0.294	0	3	4
433	411.114	0.294	4	2	1
434	0.710061	0.294	4	1	2
435	385.127	0.294	2	4	1
436	23.8145	0.294	1	4	2
437	0.645367	0.294	2	1	4
438	23.4525	0.294	1	2	4
439	0.235478	0.294	3	3	1
440	0.238238	0.294	3	1	3
441	0.236775	0.294	1	3	3
442	-72.4267	0.294	3	2	2
443	2.96993	0.294	2	3	2
444	439.362	0.294	2	2	3
445	2.30034	0.344	7	0	0
446	-0.122669	0.344	0	7	0
447	6.97125	0.344	0	0	7
448	-0.0580351	0.344	6	1	0
449	-11.787	0.344	6	0	1
450	-6.81119	0.344	0	6	1
451	-0.266444	0.344	1	6	0
452	-0.0495489	0.344	0	1	6
453	-0.629945	0.344	1	0	6
454	5.76659	0.344	5	2	0
455	13.6608	0.344	5	0	2
456	-0.294206	0.344	0	5	2
457	-0.305511	0.344	2	5	0
458	-2.06947	0.344	2	0	5
459	9.40064	0.344	0	2	5
460	-0.0103808	0.344	5	1	1
461	-0.0101904	0.344	1	5	1
462	-0.010554	0.344	1	1	5
463	-0.240877	0.344	4	3	0
464	-20.7484	0.344	4	0	3
465	-4.75752	0.344	0	4	3
466	3.48886	0.344	3	4	0
467	10.0767	0.344	3	0	4
468	-0.221086	0.344	0	3	4
469	-26.4782	0.344	4	2	1
470	-0.165198	0.344	4	1	2
471	-22.269	0.344	2	4	1
472	-0.137137	0.344	1	4	2
473	-0.156712	0.344	2	1	4
474	-0.729993	0.344	1	2	4
475	-0.0205712	0.344	3	3	1
476	-0.0209348	0.344	3	1	3
477	-0.0207444	0.344	1	3	3
478	14.4183	0.344	3	2	2
479	-0.461542	0.344	2	3	2
480	-21.444	0.344	2	2	3
