# Supplementary material for: Molecular Interaction Fields Describing Halogen Bond Formable Areas on Protein Surfaces
Source: J Chem Inf Model. 2024 Jul 16;64(15):6003–13. doi: 10.1021/acs.jcim.4c00896 (PMC11323840; doi:10.1021/acs.jcim.4c00896)
Supplement: Supplementary file 6 — ci4c00896_si_006.pdb [file ci4c00896_si_006.pdb]

HEADER    CELL CYCLE                              26-APR-03   XXXX              
TITLE     THE STRUCTURE OF PHOSPHO-CDK2/CYCLIN A IN COMPLEX WITH THE INHIBITOR  
TITLE    2 4,5,6,7-TETRABROMOBENZOTRIAZOLE (TBS)                                
KEYWDS    KINASE INHIBITOR, CDK2, TBS, CELL CYCLE                               
EXPDTA    X-RAY DIFFRACTION                                                     
AUTHOR    E.DE MOLINER, N.R.BROWN, L.N.JOHNSON                                  
JRNL        AUTH   E.DE MOLINER, N.R.BROWN, L.N.JOHNSON                         
JRNL        TITL   ALTERNATIVE BINDING MODES OF AN INHIBITOR TO TWO DIFFERENT   
JRNL        TITL 2 KINASES                                                      
JRNL        REF    EUR.J.BIOCHEM.                V. 270     1 2003              
JRNL        REFN   ASTM EJBCAI  IX ISSN 0014-2956                               
JRNL        PMID   12869192                                                     
JRNL        DOI    10.1046/J.1432-1033.2003.03697.X                             
SEQRES   1 A  299  SER MET GLU ASN PHE GLN LYS VAL GLU LYS ILE GLY GLU          
SEQRES   2 A  299  GLY THR TYR GLY VAL VAL TYR LYS ALA ARG ASN LYS LEU          
SEQRES   3 A  299  THR GLY GLU VAL VAL ALA LEU LYS LYS ILE ARG LEU ASP          
SEQRES   4 A  299  THR GLU THR GLU GLY VAL PRO SER THR ALA ILE ARG GLU          
SEQRES   5 A  299  ILE SER LEU LEU LYS GLU LEU ASN HIS PRO ASN ILE VAL          
SEQRES   6 A  299  LYS LEU LEU ASP VAL ILE HIS THR GLU ASN LYS LEU TYR          
SEQRES   7 A  299  LEU VAL PHE GLU PHE LEU HIS GLN ASP LEU LYS LYS PHE          
SEQRES   8 A  299  MET ASP ALA SER ALA LEU THR GLY ILE PRO LEU PRO LEU          
SEQRES   9 A  299  ILE LYS SER TYR LEU PHE GLN LEU LEU GLN GLY LEU ALA          
SEQRES  10 A  299  PHE CYS HIS SER HIS ARG VAL LEU HIS ARG ASP LEU LYS          
SEQRES  11 A  299  PRO GLN ASN LEU LEU ILE ASN THR GLU GLY ALA ILE LYS          
SEQRES  12 A  299  LEU ALA ASP PHE GLY LEU ALA ARG ALA PHE GLY VAL PRO          
SEQRES  13 A  299  VAL ARG THR TYR TPO HIS GLU VAL VAL THR LEU TRP TYR          
SEQRES  14 A  299  ARG ALA PRO GLU ILE LEU LEU GLY CYS LYS TYR TYR SER          
SEQRES  15 A  299  THR ALA VAL ASP ILE TRP SER LEU GLY CYS ILE PHE ALA          
SEQRES  16 A  299  GLU MET VAL THR ARG ARG ALA LEU PHE PRO GLY ASP SER          
SEQRES  17 A  299  GLU ILE ASP GLN LEU PHE ARG ILE PHE ARG THR LEU GLY          
SEQRES  18 A  299  THR PRO ASP GLU VAL VAL TRP PRO GLY VAL THR SER MET          
SEQRES  19 A  299  PRO ASP TYR LYS PRO SER PHE PRO LYS TRP ALA ARG GLN          
SEQRES  20 A  299  ASP PHE SER LYS VAL VAL PRO PRO LEU ASP GLU ASP GLY          
SEQRES  21 A  299  ARG SER LEU LEU SER GLN MET LEU HIS TYR ASP PRO ASN          
SEQRES  22 A  299  LYS ARG ILE SER ALA LYS ALA ALA LEU ALA HIS PRO PHE          
SEQRES  23 A  299  PHE GLN ASP VAL THR LYS PRO VAL PRO HIS LEU ARG LEU          
SEQRES   1 B  258  VAL PRO ASP TYR HIS GLU ASP ILE HIS THR TYR LEU ARG          
SEQRES   2 B  258  GLU MET GLU VAL LYS CYS LYS PRO LYS VAL GLY TYR MET          
SEQRES   3 B  258  LYS LYS GLN PRO ASP ILE THR ASN SER MET ARG ALA ILE          
SEQRES   4 B  258  LEU VAL ASP TRP LEU VAL GLU VAL GLY GLU GLU TYR LYS          
SEQRES   5 B  258  LEU GLN ASN GLU THR LEU HIS LEU ALA VAL ASN TYR ILE          
SEQRES   6 B  258  ASP ARG PHE LEU SER SER MET SER VAL LEU ARG GLY LYS          
SEQRES   7 B  258  LEU GLN LEU VAL GLY THR ALA ALA MET LEU LEU ALA SER          
SEQRES   8 B  258  LYS PHE GLU GLU ILE TYR PRO PRO GLU VAL ALA GLU PHE          
SEQRES   9 B  258  VAL TYR ILE THR ASP ASP THR TYR THR LYS LYS GLN VAL          
SEQRES  10 B  258  LEU ARG MET GLU HIS LEU VAL LEU LYS VAL LEU THR PHE          
SEQRES  11 B  258  ASP LEU ALA ALA PRO THR VAL ASN GLN PHE LEU THR GLN          
SEQRES  12 B  258  TYR PHE LEU HIS GLN GLN PRO ALA ASN CYS LYS VAL GLU          
SEQRES  13 B  258  SER LEU ALA MET PHE LEU GLY GLU LEU SER LEU ILE ASP          
SEQRES  14 B  258  ALA ASP PRO TYR LEU LYS TYR LEU PRO SER VAL ILE ALA          
SEQRES  15 B  258  GLY ALA ALA PHE HIS LEU ALA LEU TYR THR VAL THR GLY          
SEQRES  16 B  258  GLN SER TRP PRO GLU SER LEU ILE ARG LYS THR GLY TYR          
SEQRES  17 B  258  THR LEU GLU SER LEU LYS PRO CYS LEU MET ASP LEU HIS          
SEQRES  18 B  258  GLN THR TYR LEU LYS ALA PRO GLN HIS ALA GLN GLN SER          
SEQRES  19 B  258  ILE ARG GLU LYS TYR LYS ASN SER LYS TYR HIS GLY VAL          
SEQRES  20 B  258  SER LEU LEU ASN PRO PRO GLU THR LEU ASN LEU                  
SEQRES   1 C  299  SER MET GLU ASN PHE GLN LYS VAL GLU LYS ILE GLY GLU          
SEQRES   2 C  299  GLY THR TYR GLY VAL VAL TYR LYS ALA ARG ASN LYS LEU          
SEQRES   3 C  299  THR GLY GLU VAL VAL ALA LEU LYS LYS ILE ARG LEU ASP          
SEQRES   4 C  299  THR GLU THR GLU GLY VAL PRO SER THR ALA ILE ARG GLU          
SEQRES   5 C  299  ILE SER LEU LEU LYS GLU LEU ASN HIS PRO ASN ILE VAL          
SEQRES   6 C  299  LYS LEU LEU ASP VAL ILE HIS THR GLU ASN LYS LEU TYR          
SEQRES   7 C  299  LEU VAL PHE GLU PHE LEU HIS GLN ASP LEU LYS LYS PHE          
SEQRES   8 C  299  MET ASP ALA SER ALA LEU THR GLY ILE PRO LEU PRO LEU          
SEQRES   9 C  299  ILE LYS SER TYR LEU PHE GLN LEU LEU GLN GLY LEU ALA          
SEQRES  10 C  299  PHE CYS HIS SER HIS ARG VAL LEU HIS ARG ASP LEU LYS          
SEQRES  11 C  299  PRO GLN ASN LEU LEU ILE ASN THR GLU GLY ALA ILE LYS          
SEQRES  12 C  299  LEU ALA ASP PHE GLY LEU ALA ARG ALA PHE GLY VAL PRO          
SEQRES  13 C  299  VAL ARG THR TYR TPO HIS GLU VAL VAL THR LEU TRP TYR          
SEQRES  14 C  299  ARG ALA PRO GLU ILE LEU LEU GLY CYS LYS TYR TYR SER          
SEQRES  15 C  299  THR ALA VAL ASP ILE TRP SER LEU GLY CYS ILE PHE ALA          
SEQRES  16 C  299  GLU MET VAL THR ARG ARG ALA LEU PHE PRO GLY ASP SER          
SEQRES  17 C  299  GLU ILE ASP GLN LEU PHE ARG ILE PHE ARG THR LEU GLY          
SEQRES  18 C  299  THR PRO ASP GLU VAL VAL TRP PRO GLY VAL THR SER MET          
SEQRES  19 C  299  PRO ASP TYR LYS PRO SER PHE PRO LYS TRP ALA ARG GLN          
SEQRES  20 C  299  ASP PHE SER LYS VAL VAL PRO PRO LEU ASP GLU ASP GLY          
SEQRES  21 C  299  ARG SER LEU LEU SER GLN MET LEU HIS TYR ASP PRO ASN          
SEQRES  22 C  299  LYS ARG ILE SER ALA LYS ALA ALA LEU ALA HIS PRO PHE          
SEQRES  23 C  299  PHE GLN ASP VAL THR LYS PRO VAL PRO HIS LEU ARG LEU          
SEQRES   1 D  258  VAL PRO ASP TYR HIS GLU ASP ILE HIS THR TYR LEU ARG          
SEQRES   2 D  258  GLU MET GLU VAL LYS CYS LYS PRO LYS VAL GLY TYR MET          
SEQRES   3 D  258  LYS LYS GLN PRO ASP ILE THR ASN SER MET ARG ALA ILE          
SEQRES   4 D  258  LEU VAL ASP TRP LEU VAL GLU VAL GLY GLU GLU TYR LYS          
SEQRES   5 D  258  LEU GLN ASN GLU THR LEU HIS LEU ALA VAL ASN TYR ILE          
SEQRES   6 D  258  ASP ARG PHE LEU SER SER MET SER VAL LEU ARG GLY LYS          
SEQRES   7 D  258  LEU GLN LEU VAL GLY THR ALA ALA MET LEU LEU ALA SER          
SEQRES   8 D  258  LYS PHE GLU GLU ILE TYR PRO PRO GLU VAL ALA GLU PHE          
SEQRES   9 D  258  VAL TYR ILE THR ASP ASP THR TYR THR LYS LYS GLN VAL          
SEQRES  10 D  258  LEU ARG MET GLU HIS LEU VAL LEU LYS VAL LEU THR PHE          
SEQRES  11 D  258  ASP LEU ALA ALA PRO THR VAL ASN GLN PHE LEU THR GLN          
SEQRES  12 D  258  TYR PHE LEU HIS GLN GLN PRO ALA ASN CYS LYS VAL GLU          
SEQRES  13 D  258  SER LEU ALA MET PHE LEU GLY GLU LEU SER LEU ILE ASP          
SEQRES  14 D  258  ALA ASP PRO TYR LEU LYS TYR LEU PRO SER VAL ILE ALA          
SEQRES  15 D  258  GLY ALA ALA PHE HIS LEU ALA LEU TYR THR VAL THR GLY          
SEQRES  16 D  258  GLN SER TRP PRO GLU SER LEU ILE ARG LYS THR GLY TYR          
SEQRES  17 D  258  THR LEU GLU SER LEU LYS PRO CYS LEU MET ASP LEU HIS          
SEQRES  18 D  258  GLN THR TYR LEU LYS ALA PRO GLN HIS ALA GLN GLN SER          
SEQRES  19 D  258  ILE ARG GLU LYS TYR LYS ASN SER LYS TYR HIS GLY VAL          
SEQRES  20 D  258  SER LEU LEU ASN PRO PRO GLU THR LEU ASN LEU                  
HETNAM     TPO PHOSPHOTHREONINE                                                 
HETNAM     TBS 4,5,6,7-TETRABROMOBENZOTRIAZOLE                                  
HETSYN     TPO PHOSPHONOTHREONINE                                               
HETSYN     TBS TETRABROMO-2-BENZOTRIAZOLE                                       
FORMUL   1  TPO    2(C4 H10 N O6 P)                                             
FORMUL   5  TBS    2(C6 H BR4 N3)                                               
FORMUL   7  HOH   *242(H2 O)                                                    
HELIX    1   1 SER A    0  GLU A    2  5                                   3    
HELIX    2   2 PRO A   45  LYS A   56  1                                  12    
HELIX    3   3 LEU A   87  SER A   94  1                                   8    
HELIX    4   4 PRO A  100  HIS A  121  1                                  22    
HELIX    5   5 LYS A  129  GLN A  131  5                                   3    
HELIX    6   6 THR A  165  ARG A  169  5                                   5    
HELIX    7   7 ALA A  170  LEU A  175  1                                   6    
HELIX    8   8 THR A  182  ARG A  199  1                                  18    
HELIX    9   9 SER A  207  GLY A  220  1                                  14    
HELIX   10  10 GLY A  229  MET A  233  5                                   5    
HELIX   11  11 ASP A  247  VAL A  251  5                                   5    
HELIX   12  12 ASP A  256  LEU A  267  1                                  12    
HELIX   13  13 SER A  276  LEU A  281  1                                   6    
HELIX   14  14 ALA A  282  GLN A  287  5                                   6    
HELIX   15  15 VAL B  175  ASP B  177  5                                   3    
HELIX   16  16 TYR B  178  CYS B  193  1                                  16    
HELIX   17  17 GLY B  198  GLN B  203  5                                   6    
HELIX   18  18 THR B  207  TYR B  225  1                                  19    
HELIX   19  19 GLN B  228  MET B  246  1                                  19    
HELIX   20  20 LEU B  249  GLY B  251  5                                   3    
HELIX   21  21 LYS B  252  GLU B  269  1                                  18    
HELIX   22  22 GLU B  274  THR B  282  1                                   9    
HELIX   23  23 THR B  287  LEU B  302  1                                  16    
HELIX   24  24 THR B  310  PHE B  319  1                                  10    
HELIX   25  25 LEU B  320  GLN B  322  5                                   3    
HELIX   26  26 ASN B  326  SER B  340  1                                  15    
HELIX   27  27 ASP B  343  LEU B  348  1                                   6    
HELIX   28  28 LEU B  351  GLY B  369  1                                  19    
HELIX   29  29 PRO B  373  GLY B  381  1                                   9    
HELIX   30  30 THR B  383  ALA B  401  1                                  19    
HELIX   31  31 PRO B  402  HIS B  404  5                                   3    
HELIX   32  32 GLN B  407  TYR B  413  1                                   7    
HELIX   33  33 LYS B  414  HIS B  419  5                                   6    
HELIX   34  34 GLY B  420  LEU B  424  5                                   5    
HELIX   35  35 PRO C   45  LEU C   58  1                                  14    
HELIX   36  36 LEU C   87  SER C   94  1                                   8    
HELIX   37  37 PRO C  100  HIS C  121  1                                  22    
HELIX   38  38 LYS C  129  GLN C  131  5                                   3    
HELIX   39  39 THR C  165  ARG C  169  5                                   5    
HELIX   40  40 ALA C  170  LEU C  175  1                                   6    
HELIX   41  41 THR C  182  ARG C  199  1                                  18    
HELIX   42  42 SER C  207  GLY C  220  1                                  14    
HELIX   43  43 ASP C  256  LEU C  267  1                                  12    
HELIX   44  44 SER C  276  LEU C  281  1                                   6    
HELIX   45  45 ALA C  282  GLN C  287  5                                   6    
HELIX   46  46 VAL D  175  ASP D  177  5                                   3    
HELIX   47  47 TYR D  178  CYS D  193  1                                  16    
HELIX   48  48 TYR D  199  GLN D  203  5                                   5    
HELIX   49  49 THR D  207  TYR D  225  1                                  19    
HELIX   50  50 GLN D  228  SER D  244  1                                  17    
HELIX   51  51 LEU D  249  GLU D  269  1                                  21    
HELIX   52  52 GLU D  274  THR D  282  1                                   9    
HELIX   53  53 THR D  287  LEU D  302  1                                  16    
HELIX   54  54 THR D  310  PHE D  319  1                                  10    
HELIX   55  55 LEU D  320  GLN D  322  5                                   3    
HELIX   56  56 ASN D  326  ASP D  343  1                                  18    
HELIX   57  57 ASP D  343  LEU D  348  1                                   6    
HELIX   58  58 LEU D  351  THR D  368  1                                  18    
HELIX   59  59 PRO D  373  GLY D  381  1                                   9    
HELIX   60  60 LEU D  387  ALA D  401  1                                  15    
HELIX   61  61 GLN D  407  TYR D  413  1                                   7    
HELIX   62  62 LYS D  414  HIS D  419  5                                   6    
HELIX   63  63 GLY D  420  LEU D  424  5                                   5    
SHEET    1   A 5 PHE A   4  GLU A  12  0                                        
SHEET    2   A 5 VAL A  17  ASN A  23 -1  O  VAL A  18   N  GLY A  11           
SHEET    3   A 5 VAL A  29  ARG A  36 -1  O  VAL A  30   N  ALA A  21           
SHEET    4   A 5 LYS A  75  GLU A  81 -1  O  LEU A  76   N  ILE A  35           
SHEET    5   A 5 LEU A  66  HIS A  71 -1  N  ILE A  70   O  TYR A  77           
SHEET    1   B 3 GLN A  85  ASP A  86  0                                        
SHEET    2   B 3 LEU A 133  ILE A 135 -1  O  ILE A 135   N  GLN A  85           
SHEET    3   B 3 ILE A 141  LEU A 143 -1  O  LYS A 142   N  LEU A 134           
SHEET    1   C 2 VAL A 123  LEU A 124  0                                        
SHEET    2   C 2 ARG A 150  ALA A 151 -1  O  ARG A 150   N  LEU A 124           
SHEET    1   D 5 PHE C   4  GLY C  11  0                                        
SHEET    2   D 5 VAL C  18  ASN C  23 -1  O  LYS C  20   N  GLU C   8           
SHEET    3   D 5 VAL C  29  ARG C  36 -1  O  VAL C  30   N  ALA C  21           
SHEET    4   D 5 LYS C  75  GLU C  81 -1  O  LEU C  76   N  ILE C  35           
SHEET    5   D 5 LEU C  66  HIS C  71 -1  N  ILE C  70   O  TYR C  77           
SHEET    1   E 3 GLN C  85  ASP C  86  0                                        
SHEET    2   E 3 LEU C 133  ILE C 135 -1  O  ILE C 135   N  GLN C  85           
SHEET    3   E 3 ILE C 141  LEU C 143 -1  O  LYS C 142   N  LEU C 134           
SHEET    1   F 2 VAL C 123  LEU C 124  0                                        
SHEET    2   F 2 ARG C 150  ALA C 151 -1  O  ARG C 150   N  LEU C 124           
LINK         C   TYR A 159                 N   TPO A 160     1555   1555  1.33  
LINK         C   TPO A 160                 N   HIS A 161     1555   1555  1.33  
LINK         C   TYR C 159                 N   TPO C 160     1555   1555  1.33  
LINK         C   TPO C 160                 N   HIS C 161     1555   1555  1.33  
CISPEP   1 VAL A  154    PRO A  155          1        -9.23                     
CISPEP   2 GLN B  323    PRO B  324          1        -1.44                     
CISPEP   3 ASP B  345    PRO B  346          1         2.69                     
CISPEP   4 VAL C  154    PRO C  155          1        -2.34                     
CISPEP   5 GLN D  323    PRO D  324          1        -6.99                     
CISPEP   6 ASP D  345    PRO D  346          1         5.50                     
SITE     1 AC1 10 ILE A  10  VAL A  18  ALA A  31  PHE A  80                    
SITE     2 AC1 10 GLU A  81  LEU A  83  LEU A 134  HOH A 302                    
SITE     3 AC1 10 HOH A 325  HOH A 399                                          
SITE     1 AC2  9 VAL C  18  ALA C  31  PHE C  80  GLU C  81                    
SITE     2 AC2  9 LEU C  83  LEU C 134  HOH C 303  HOH C 305                    
SITE     3 AC2  9 HOH C 338                                                     
CRYST1   73.536  133.947  148.424  90.00  90.00  90.00 P 21 21 21    8          
ORIGX1      1.000000  0.000000  0.000000        0.00000                         
ORIGX2      0.000000  1.000000  0.000000        0.00000                         
ORIGX3      0.000000  0.000000  1.000000        0.00000                         
SCALE1      0.013599  0.000000  0.000000        0.00000                         
SCALE2      0.000000  0.007466  0.000000        0.00000                         
SCALE3      0.000000  0.000000  0.006737        0.00000                         
MODEL        1                                                                  
ATOM      1  N   SER A   0      17.555  59.442  42.891  1.00 44.14           N  
ATOM      2  CA  SER A   0      16.571  60.209  42.057  1.00 44.20           C  
ATOM      3  C   SER A   0      15.440  59.313  41.582  1.00 43.90           C  
ATOM      4  O   SER A   0      15.675  58.158  41.208  1.00 44.06           O  
ATOM      5  CB  SER A   0      17.254  60.833  40.838  1.00 44.15           C  
ATOM      6  OG  SER A   0      18.592  61.198  41.123  1.00 45.78           O  
ATOM      7  N   MET A   1      14.223  59.854  41.580  1.00 43.33           N  
ATOM      8  CA  MET A   1      13.051  59.131  41.094  1.00 43.03           C  
ATOM      9  C   MET A   1      13.190  58.723  39.627  1.00 42.34           C  
ATOM     10  O   MET A   1      12.684  57.675  39.220  1.00 42.21           O  
ATOM     11  CB  MET A   1      11.789  59.965  41.289  1.00 43.37           C  
ATOM     12  CG  MET A   1      10.726  59.332  42.173  1.00 45.22           C  
ATOM     13  SD  MET A   1      11.340  58.128  43.378  1.00 49.84           S  
ATOM     14  CE  MET A   1      10.580  56.681  42.730  1.00 49.04           C  
ATOM     15  N   GLU A   2      13.899  59.545  38.856  1.00 41.41           N  
ATOM     16  CA  GLU A   2      14.131  59.305  37.435  1.00 40.88           C  
ATOM     17  C   GLU A   2      14.713  57.923  37.125  1.00 39.90           C  
ATOM     18  O   GLU A   2      14.348  57.315  36.121  1.00 39.78           O  
ATOM     19  CB  GLU A   2      15.031  60.400  36.847  1.00 41.12           C  
ATOM     20  CG  GLU A   2      15.296  60.276  35.343  1.00 43.26           C  
ATOM     21  CD  GLU A   2      14.029  60.150  34.510  1.00 44.93           C  
ATOM     22  OE1 GLU A   2      13.212  61.096  34.524  1.00 46.52           O  
ATOM     23  OE2 GLU A   2      13.849  59.104  33.843  1.00 45.62           O  
ATOM     24  N   ASN A   3      15.602  57.431  37.989  1.00 38.50           N  
ATOM     25  CA  ASN A   3      16.263  56.150  37.764  1.00 37.37           C  
ATOM     26  C   ASN A   3      15.392  54.929  38.047  1.00 36.42           C  
ATOM     27  O   ASN A   3      15.822  53.796  37.825  1.00 36.28           O  
ATOM     28  CB  ASN A   3      17.565  56.068  38.564  1.00 37.41           C  
ATOM     29  CG  ASN A   3      18.656  56.954  37.995  1.00 38.11           C  
ATOM     30  OD1 ASN A   3      19.564  57.390  38.716  1.00 37.41           O  
ATOM     31  ND2 ASN A   3      18.582  57.221  36.690  1.00 38.58           N  
ATOM     32  N   PHE A   4      14.172  55.160  38.521  1.00 35.28           N  
ATOM     33  CA  PHE A   4      13.299  54.069  38.920  1.00 34.68           C  
ATOM     34  C   PHE A   4      12.101  53.911  37.995  1.00 34.97           C  
ATOM     35  O   PHE A   4      11.458  54.889  37.620  1.00 34.85           O  
ATOM     36  CB  PHE A   4      12.840  54.243  40.371  1.00 33.98           C  
ATOM     37  CG  PHE A   4      13.934  54.038  41.381  1.00 32.32           C  
ATOM     38  CD1 PHE A   4      14.475  52.772  41.597  1.00 29.91           C  
ATOM     39  CD2 PHE A   4      14.424  55.110  42.118  1.00 30.23           C  
ATOM     40  CE1 PHE A   4      15.482  52.581  42.530  1.00 29.15           C  
ATOM     41  CE2 PHE A   4      15.431  54.932  43.055  1.00 28.56           C  
ATOM     42  CZ  PHE A   4      15.965  53.669  43.263  1.00 29.02           C  
ATOM     43  N   GLN A   5      11.823  52.665  37.630  1.00 34.90           N  
ATOM     44  CA  GLN A   5      10.661  52.331  36.830  1.00 35.21           C  
ATOM     45  C   GLN A   5       9.700  51.508  37.679  1.00 35.08           C  
ATOM     46  O   GLN A   5      10.023  50.388  38.077  1.00 34.55           O  
ATOM     47  CB  GLN A   5      11.086  51.554  35.577  1.00 35.32           C  
ATOM     48  CG  GLN A   5       9.948  50.950  34.771  1.00 37.25           C  
ATOM     49  CD  GLN A   5       9.075  51.995  34.114  1.00 39.86           C  
ATOM     50  OE1 GLN A   5       9.559  52.800  33.317  1.00 42.50           O  
ATOM     51  NE2 GLN A   5       7.785  51.993  34.448  1.00 41.03           N  
ATOM     52  N   LYS A   6       8.529  52.083  37.958  1.00 35.25           N  
ATOM     53  CA  LYS A   6       7.484  51.411  38.725  1.00 35.72           C  
ATOM     54  C   LYS A   6       6.908  50.245  37.933  1.00 35.74           C  
ATOM     55  O   LYS A   6       6.710  50.338  36.718  1.00 35.89           O  
ATOM     56  CB  LYS A   6       6.368  52.384  39.099  1.00 35.82           C  
ATOM     57  CG  LYS A   6       6.733  53.356  40.200  1.00 37.05           C  
ATOM     58  CD  LYS A   6       5.499  54.020  40.777  1.00 39.19           C  
ATOM     59  CE  LYS A   6       5.812  55.436  41.216  1.00 41.52           C  
ATOM     60  NZ  LYS A   6       4.571  56.168  41.622  1.00 44.66           N  
ATOM     61  N   VAL A   7       6.640  49.150  38.639  1.00 35.63           N  
ATOM     62  CA  VAL A   7       6.216  47.911  38.018  1.00 35.38           C  
ATOM     63  C   VAL A   7       4.751  47.646  38.349  1.00 35.44           C  
ATOM     64  O   VAL A   7       3.934  47.468  37.449  1.00 35.48           O  
ATOM     65  CB  VAL A   7       7.116  46.726  38.462  1.00 35.56           C  
ATOM     66  CG1 VAL A   7       6.659  45.425  37.830  1.00 35.48           C  
ATOM     67  CG2 VAL A   7       8.584  46.999  38.122  1.00 35.47           C  
ATOM     68  N   GLU A   8       4.430  47.628  39.641  1.00 35.31           N  
ATOM     69  CA  GLU A   8       3.074  47.379  40.118  1.00 34.99           C  
ATOM     70  C   GLU A   8       2.989  47.674  41.612  1.00 34.79           C  
ATOM     71  O   GLU A   8       4.022  47.830  42.276  1.00 34.87           O  
ATOM     72  CB  GLU A   8       2.663  45.925  39.845  1.00 35.23           C  
ATOM     73  CG  GLU A   8       3.302  44.895  40.772  1.00 35.73           C  
ATOM     74  CD  GLU A   8       3.205  43.472  40.254  1.00 38.13           C  
ATOM     75  OE1 GLU A   8       3.049  43.267  39.022  1.00 39.80           O  
ATOM     76  OE2 GLU A   8       3.293  42.546  41.085  1.00 39.28           O  
ATOM     77  N   LYS A   9       1.767  47.726  42.136  1.00 34.22           N  
ATOM     78  CA  LYS A   9       1.538  47.901  43.570  1.00 34.11           C  
ATOM     79  C   LYS A   9       1.674  46.566  44.279  1.00 33.47           C  
ATOM     80  O   LYS A   9       1.197  45.541  43.768  1.00 33.37           O  
ATOM     81  CB  LYS A   9       0.152  48.499  43.819  1.00 34.24           C  
ATOM     82  CG  LYS A   9      -0.175  48.758  45.276  1.00 35.21           C  
ATOM     83  CD  LYS A   9      -1.660  48.580  45.548  1.00 37.07           C  
ATOM     84  CE  LYS A   9      -2.021  49.056  46.951  1.00 38.53           C  
ATOM     85  NZ  LYS A   9      -3.283  48.429  47.470  1.00 39.79           N  
ATOM     86  N   ILE A  10       2.326  46.573  45.446  1.00 32.80           N  
ATOM     87  CA  ILE A  10       2.563  45.335  46.210  1.00 32.49           C  
ATOM     88  C   ILE A  10       2.109  45.375  47.675  1.00 33.20           C  
ATOM     89  O   ILE A  10       2.094  44.347  48.363  1.00 33.16           O  
ATOM     90  CB  ILE A  10       4.050  44.880  46.124  1.00 32.26           C  
ATOM     91  CG1 ILE A  10       5.002  46.002  46.547  1.00 31.20           C  
ATOM     92  CG2 ILE A  10       4.390  44.358  44.718  1.00 31.69           C  
ATOM     93  CD1 ILE A  10       6.421  45.511  46.868  1.00 30.34           C  
ATOM     94  N   GLY A  11       1.751  46.559  48.151  1.00 33.88           N  
ATOM     95  CA  GLY A  11       1.241  46.719  49.498  1.00 34.97           C  
ATOM     96  C   GLY A  11       0.821  48.148  49.734  1.00 36.08           C  
ATOM     97  O   GLY A  11       0.820  48.962  48.807  1.00 36.20           O  
ATOM     98  N   GLU A  12       0.470  48.453  50.978  1.00 37.19           N  
ATOM     99  CA  GLU A  12       0.074  49.798  51.375  1.00 38.82           C  
ATOM    100  C   GLU A  12       0.146  49.967  52.891  1.00 39.35           C  
ATOM    101  O   GLU A  12      -0.002  49.001  53.644  1.00 39.43           O  
ATOM    102  CB  GLU A  12      -1.329  50.155  50.844  1.00 38.95           C  
ATOM    103  CG  GLU A  12      -2.451  49.256  51.340  1.00 41.27           C  
ATOM    104  CD  GLU A  12      -3.791  49.544  50.677  1.00 44.62           C  
ATOM    105  OE1 GLU A  12      -4.144  50.741  50.488  1.00 45.55           O  
ATOM    106  OE2 GLU A  12      -4.502  48.565  50.356  1.00 45.80           O  
ATOM    107  N   GLY A  13       0.394  51.201  53.322  1.00 40.03           N  
ATOM    108  CA  GLY A  13       0.448  51.542  54.731  1.00 40.89           C  
ATOM    109  C   GLY A  13      -0.498  52.691  55.018  1.00 41.50           C  
ATOM    110  O   GLY A  13      -1.439  52.931  54.262  1.00 41.87           O  
ATOM    111  N   THR A  14      -0.243  53.408  56.105  1.00 41.73           N  
ATOM    112  CA  THR A  14      -1.082  54.533  56.495  1.00 42.22           C  
ATOM    113  C   THR A  14      -0.894  55.750  55.586  1.00 42.33           C  
ATOM    114  O   THR A  14      -1.860  56.451  55.284  1.00 42.63           O  
ATOM    115  CB  THR A  14      -0.813  54.895  57.967  1.00 42.29           C  
ATOM    116  OG1 THR A  14      -1.033  53.734  58.781  1.00 42.99           O  
ATOM    117  CG2 THR A  14      -1.848  55.879  58.488  1.00 42.59           C  
ATOM    118  N   TYR A  15       0.340  55.979  55.134  1.00 42.25           N  
ATOM    119  CA  TYR A  15       0.692  57.217  54.433  1.00 42.21           C  
ATOM    120  C   TYR A  15       1.002  57.041  52.945  1.00 41.72           C  
ATOM    121  O   TYR A  15       1.572  57.931  52.309  1.00 41.74           O  
ATOM    122  CB  TYR A  15       1.861  57.908  55.142  1.00 42.46           C  
ATOM    123  CG  TYR A  15       1.510  58.381  56.532  1.00 43.45           C  
ATOM    124  CD1 TYR A  15       0.822  59.573  56.726  1.00 44.66           C  
ATOM    125  CD2 TYR A  15       1.855  57.629  57.653  1.00 44.83           C  
ATOM    126  CE1 TYR A  15       0.490  60.011  58.002  1.00 45.32           C  
ATOM    127  CE2 TYR A  15       1.524  58.056  58.938  1.00 45.07           C  
ATOM    128  CZ  TYR A  15       0.842  59.250  59.101  1.00 45.44           C  
ATOM    129  OH  TYR A  15       0.509  59.691  60.362  1.00 45.66           O  
ATOM    130  N   GLY A  16       0.610  55.902  52.390  1.00 40.96           N  
ATOM    131  CA  GLY A  16       0.857  55.636  50.990  1.00 39.91           C  
ATOM    132  C   GLY A  16       0.952  54.160  50.673  1.00 39.06           C  
ATOM    133  O   GLY A  16       0.956  53.302  51.554  1.00 38.95           O  
ATOM    134  N   VAL A  17       1.018  53.867  49.386  1.00 38.24           N  
ATOM    135  CA  VAL A  17       1.127  52.492  48.937  1.00 37.34           C  
ATOM    136  C   VAL A  17       2.602  52.130  48.777  1.00 36.22           C  
ATOM    137  O   VAL A  17       3.478  52.988  48.879  1.00 36.39           O  
ATOM    138  CB  VAL A  17       0.338  52.265  47.628  1.00 37.51           C  
ATOM    139  CG1 VAL A  17      -1.137  52.599  47.837  1.00 37.98           C  
ATOM    140  CG2 VAL A  17       0.917  53.083  46.493  1.00 37.29           C  
ATOM    141  N   VAL A  18       2.870  50.856  48.550  1.00 34.78           N  
ATOM    142  CA  VAL A  18       4.220  50.399  48.276  1.00 33.42           C  
ATOM    143  C   VAL A  18       4.216  49.836  46.862  1.00 32.71           C  
ATOM    144  O   VAL A  18       3.342  49.044  46.517  1.00 31.96           O  
ATOM    145  CB  VAL A  18       4.679  49.338  49.322  1.00 33.40           C  
ATOM    146  CG1 VAL A  18       6.021  48.718  48.951  1.00 32.20           C  
ATOM    147  CG2 VAL A  18       4.743  49.959  50.722  1.00 33.22           C  
ATOM    148  N   TYR A  19       5.176  50.274  46.048  1.00 32.27           N  
ATOM    149  CA  TYR A  19       5.356  49.755  44.691  1.00 32.07           C  
ATOM    150  C   TYR A  19       6.593  48.889  44.529  1.00 30.81           C  
ATOM    151  O   TYR A  19       7.670  49.211  45.046  1.00 30.41           O  
ATOM    152  CB  TYR A  19       5.473  50.901  43.681  1.00 32.83           C  
ATOM    153  CG  TYR A  19       4.199  51.662  43.473  1.00 36.66           C  
ATOM    154  CD1 TYR A  19       3.158  51.121  42.725  1.00 39.79           C  
ATOM    155  CD2 TYR A  19       4.028  52.925  44.030  1.00 40.25           C  
ATOM    156  CE1 TYR A  19       1.976  51.820  42.532  1.00 42.39           C  
ATOM    157  CE2 TYR A  19       2.849  53.634  43.837  1.00 42.77           C  
ATOM    158  CZ  TYR A  19       1.831  53.072  43.092  1.00 43.23           C  
ATOM    159  OH  TYR A  19       0.658  53.768  42.906  1.00 46.79           O  
ATOM    160  N   LYS A  20       6.445  47.811  43.766  1.00 29.32           N  
ATOM    161  CA  LYS A  20       7.600  47.162  43.171  1.00 28.25           C  
ATOM    162  C   LYS A  20       8.136  48.088  42.083  1.00 27.81           C  
ATOM    163  O   LYS A  20       7.370  48.590  41.263  1.00 27.68           O  
ATOM    164  CB  LYS A  20       7.215  45.810  42.569  1.00 28.23           C  
ATOM    165  CG  LYS A  20       8.383  45.028  41.964  1.00 27.53           C  
ATOM    166  CD  LYS A  20       7.909  43.658  41.499  1.00 28.60           C  
ATOM    167  CE  LYS A  20       9.056  42.774  41.057  1.00 29.53           C  
ATOM    168  NZ  LYS A  20       8.549  41.426  40.637  1.00 33.31           N  
ATOM    169  N   ALA A  21       9.443  48.332  42.094  1.00 27.14           N  
ATOM    170  CA  ALA A  21      10.086  49.118  41.047  1.00 26.67           C  
ATOM    171  C   ALA A  21      11.442  48.532  40.722  1.00 26.64           C  
ATOM    172  O   ALA A  21      11.937  47.673  41.436  1.00 26.04           O  
ATOM    173  CB  ALA A  21      10.238  50.550  41.464  1.00 26.40           C  
ATOM    174  N   ARG A  22      12.034  48.994  39.629  1.00 27.00           N  
ATOM    175  CA  ARG A  22      13.366  48.552  39.274  1.00 27.86           C  
ATOM    176  C   ARG A  22      14.246  49.729  38.895  1.00 27.67           C  
ATOM    177  O   ARG A  22      13.812  50.663  38.215  1.00 27.46           O  
ATOM    178  CB  ARG A  22      13.342  47.469  38.184  1.00 28.06           C  
ATOM    179  CG  ARG A  22      12.813  47.942  36.868  1.00 31.40           C  
ATOM    180  CD  ARG A  22      13.164  47.074  35.675  1.00 36.86           C  
ATOM    181  NE  ARG A  22      12.438  47.556  34.497  1.00 40.39           N  
ATOM    182  CZ  ARG A  22      12.938  48.394  33.598  1.00 42.26           C  
ATOM    183  NH1 ARG A  22      14.183  48.841  33.710  1.00 44.18           N  
ATOM    184  NH2 ARG A  22      12.195  48.777  32.571  1.00 44.37           N  
ATOM    185  N   ASN A  23      15.477  49.671  39.388  1.00 27.84           N  
ATOM    186  CA  ASN A  23      16.515  50.635  39.082  1.00 28.00           C  
ATOM    187  C   ASN A  23      16.891  50.415  37.620  1.00 27.97           C  
ATOM    188  O   ASN A  23      17.325  49.332  37.247  1.00 27.35           O  
ATOM    189  CB  ASN A  23      17.709  50.403  40.028  1.00 27.80           C  
ATOM    190  CG  ASN A  23      18.813  51.437  39.871  1.00 28.43           C  
ATOM    191  OD1 ASN A  23      19.168  51.824  38.755  1.00 29.14           O  
ATOM    192  ND2 ASN A  23      19.394  51.859  40.999  1.00 27.03           N  
ATOM    193  N   LYS A  24      16.702  51.444  36.795  1.00 28.16           N  
ATOM    194  CA  LYS A  24      16.921  51.323  35.351  1.00 28.19           C  
ATOM    195  C   LYS A  24      18.388  51.155  34.980  1.00 27.84           C  
ATOM    196  O   LYS A  24      18.699  50.642  33.913  1.00 28.33           O  
ATOM    197  CB  LYS A  24      16.319  52.519  34.615  1.00 28.81           C  
ATOM    198  CG  LYS A  24      14.814  52.678  34.846  1.00 30.09           C  
ATOM    199  CD  LYS A  24      14.157  53.461  33.736  1.00 34.71           C  
ATOM    200  CE  LYS A  24      14.098  54.934  34.071  1.00 36.60           C  
ATOM    201  NZ  LYS A  24      13.245  55.675  33.103  1.00 39.91           N  
ATOM    202  N   LEU A  25      19.282  51.570  35.876  1.00 27.22           N  
ATOM    203  CA  LEU A  25      20.712  51.573  35.609  1.00 26.40           C  
ATOM    204  C   LEU A  25      21.441  50.333  36.133  1.00 25.95           C  
ATOM    205  O   LEU A  25      22.298  49.791  35.441  1.00 25.88           O  
ATOM    206  CB  LEU A  25      21.356  52.839  36.185  1.00 26.45           C  
ATOM    207  CG  LEU A  25      21.457  54.107  35.318  1.00 26.77           C  
ATOM    208  CD1 LEU A  25      20.481  54.126  34.156  1.00 26.58           C  
ATOM    209  CD2 LEU A  25      21.289  55.351  36.180  1.00 25.65           C  
ATOM    210  N   THR A  26      21.114  49.904  37.353  1.00 25.03           N  
ATOM    211  CA  THR A  26      21.778  48.749  37.959  1.00 24.08           C  
ATOM    212  C   THR A  26      21.007  47.457  37.751  1.00 23.96           C  
ATOM    213  O   THR A  26      21.557  46.368  37.948  1.00 24.27           O  
ATOM    214  CB  THR A  26      21.980  48.946  39.488  1.00 23.79           C  
ATOM    215  OG1 THR A  26      20.703  49.106  40.127  1.00 22.38           O  
ATOM    216  CG2 THR A  26      22.721  50.229  39.781  1.00 22.97           C  
ATOM    217  N   GLY A  27      19.735  47.584  37.388  1.00 23.67           N  
ATOM    218  CA  GLY A  27      18.827  46.452  37.312  1.00 23.63           C  
ATOM    219  C   GLY A  27      18.157  46.062  38.630  1.00 23.58           C  
ATOM    220  O   GLY A  27      17.250  45.234  38.644  1.00 23.04           O  
ATOM    221  N   GLU A  28      18.597  46.649  39.738  1.00 23.67           N  
ATOM    222  CA  GLU A  28      18.112  46.219  41.053  1.00 24.30           C  
ATOM    223  C   GLU A  28      16.610  46.412  41.197  1.00 24.28           C  
ATOM    224  O   GLU A  28      16.083  47.500  40.932  1.00 24.80           O  
ATOM    225  CB  GLU A  28      18.857  46.933  42.185  1.00 24.11           C  
ATOM    226  CG  GLU A  28      18.361  46.580  43.587  1.00 25.66           C  
ATOM    227  CD  GLU A  28      19.158  47.272  44.686  1.00 26.93           C  
ATOM    228  OE1 GLU A  28      19.589  48.421  44.491  1.00 29.32           O  
ATOM    229  OE2 GLU A  28      19.370  46.668  45.748  1.00 29.27           O  
ATOM    230  N   VAL A  29      15.926  45.342  41.597  1.00 24.14           N  
ATOM    231  CA  VAL A  29      14.501  45.399  41.910  1.00 24.02           C  
ATOM    232  C   VAL A  29      14.353  45.895  43.342  1.00 23.63           C  
ATOM    233  O   VAL A  29      15.038  45.416  44.241  1.00 23.55           O  
ATOM    234  CB  VAL A  29      13.827  44.020  41.754  1.00 23.96           C  
ATOM    235  CG1 VAL A  29      12.344  44.114  42.049  1.00 24.18           C  
ATOM    236  CG2 VAL A  29      14.051  43.469  40.345  1.00 24.89           C  
ATOM    237  N   VAL A  30      13.465  46.862  43.538  1.00 23.21           N  
ATOM    238  CA  VAL A  30      13.273  47.514  44.831  1.00 22.68           C  
ATOM    239  C   VAL A  30      11.787  47.651  45.190  1.00 23.16           C  
ATOM    240  O   VAL A  30      10.906  47.514  44.330  1.00 23.12           O  
ATOM    241  CB  VAL A  30      13.928  48.926  44.855  1.00 22.79           C  
ATOM    242  CG1 VAL A  30      15.446  48.848  44.597  1.00 21.31           C  
ATOM    243  CG2 VAL A  30      13.256  49.850  43.859  1.00 21.39           C  
ATOM    244  N   ALA A  31      11.526  47.915  46.463  1.00 23.33           N  
ATOM    245  CA  ALA A  31      10.206  48.309  46.926  1.00 24.38           C  
ATOM    246  C   ALA A  31      10.240  49.792  47.274  1.00 25.18           C  
ATOM    247  O   ALA A  31      11.164  50.258  47.943  1.00 25.22           O  
ATOM    248  CB  ALA A  31       9.787  47.484  48.126  1.00 23.84           C  
ATOM    249  N   LEU A  32       9.251  50.538  46.797  1.00 26.42           N  
ATOM    250  CA  LEU A  32       9.179  51.967  47.085  1.00 27.75           C  
ATOM    251  C   LEU A  32       8.000  52.242  47.990  1.00 28.70           C  
ATOM    252  O   LEU A  32       6.842  52.025  47.612  1.00 28.96           O  
ATOM    253  CB  LEU A  32       9.085  52.804  45.809  1.00 27.79           C  
ATOM    254  CG  LEU A  32      10.096  52.581  44.680  1.00 27.93           C  
ATOM    255  CD1 LEU A  32       9.676  53.397  43.459  1.00 27.46           C  
ATOM    256  CD2 LEU A  32      11.498  52.959  45.114  1.00 29.28           C  
ATOM    257  N   LYS A  33       8.308  52.683  49.201  1.00 30.08           N  
ATOM    258  CA  LYS A  33       7.295  52.987  50.195  1.00 31.82           C  
ATOM    259  C   LYS A  33       7.036  54.481  50.147  1.00 33.28           C  
ATOM    260  O   LYS A  33       7.884  55.289  50.538  1.00 33.35           O  
ATOM    261  CB  LYS A  33       7.759  52.555  51.588  1.00 31.64           C  
ATOM    262  CG  LYS A  33       6.696  52.644  52.658  1.00 31.79           C  
ATOM    263  CD  LYS A  33       7.087  51.837  53.868  1.00 33.42           C  
ATOM    264  CE  LYS A  33       6.046  51.968  54.965  1.00 35.29           C  
ATOM    265  NZ  LYS A  33       6.435  51.156  56.151  1.00 36.22           N  
ATOM    266  N   LYS A  34       5.866  54.837  49.639  1.00 35.20           N  
ATOM    267  CA  LYS A  34       5.484  56.228  49.496  1.00 37.53           C  
ATOM    268  C   LYS A  34       4.966  56.758  50.826  1.00 38.84           C  
ATOM    269  O   LYS A  34       4.140  56.121  51.477  1.00 38.79           O  
ATOM    270  CB  LYS A  34       4.419  56.363  48.411  1.00 37.60           C  
ATOM    271  CG  LYS A  34       4.258  57.767  47.856  1.00 39.36           C  
ATOM    272  CD  LYS A  34       3.505  57.741  46.521  1.00 42.15           C  
ATOM    273  CE  LYS A  34       2.022  57.485  46.725  1.00 43.79           C  
ATOM    274  NZ  LYS A  34       1.309  57.343  45.431  1.00 45.91           N  
ATOM    275  N   ILE A  35       5.488  57.909  51.236  1.00 40.87           N  
ATOM    276  CA  ILE A  35       5.008  58.602  52.423  1.00 42.90           C  
ATOM    277  C   ILE A  35       4.559  60.002  52.004  1.00 44.85           C  
ATOM    278  O   ILE A  35       5.385  60.842  51.636  1.00 44.85           O  
ATOM    279  CB  ILE A  35       6.104  58.671  53.540  1.00 42.67           C  
ATOM    280  CG1 ILE A  35       6.779  57.302  53.775  1.00 42.21           C  
ATOM    281  CG2 ILE A  35       5.537  59.301  54.824  1.00 41.74           C  
ATOM    282  CD1 ILE A  35       6.048  56.343  54.717  1.00 41.17           C  
ATOM    283  N   ARG A  36       3.246  60.228  52.036  1.00 47.59           N  
ATOM    284  CA  ARG A  36       2.658  61.533  51.717  1.00 50.44           C  
ATOM    285  C   ARG A  36       2.955  62.528  52.837  1.00 51.80           C  
ATOM    286  O   ARG A  36       2.793  62.207  54.015  1.00 51.96           O  
ATOM    287  CB  ARG A  36       1.148  61.408  51.498  1.00 50.74           C  
ATOM    288  CG  ARG A  36       0.758  60.530  50.312  1.00 53.01           C  
ATOM    289  CD  ARG A  36      -0.466  61.018  49.532  1.00 57.02           C  
ATOM    290  NE  ARG A  36      -0.200  61.045  48.093  1.00 60.26           N  
ATOM    291  CZ  ARG A  36      -0.409  60.022  47.266  1.00 61.92           C  
ATOM    292  NH1 ARG A  36      -0.902  58.876  47.723  1.00 62.85           N  
ATOM    293  NH2 ARG A  36      -0.126  60.143  45.974  1.00 62.90           N  
ATOM    294  N   LEU A  37       3.388  63.731  52.465  1.00 53.97           N  
ATOM    295  CA  LEU A  37       3.949  64.678  53.431  1.00 56.17           C  
ATOM    296  C   LEU A  37       3.044  65.839  53.859  1.00 57.90           C  
ATOM    297  O   LEU A  37       3.005  66.178  55.047  1.00 58.18           O  
ATOM    298  CB  LEU A  37       5.293  65.217  52.933  1.00 55.87           C  
ATOM    299  CG  LEU A  37       6.502  64.283  52.999  1.00 55.88           C  
ATOM    300  CD1 LEU A  37       7.729  64.988  52.452  1.00 55.28           C  
ATOM    301  CD2 LEU A  37       6.756  63.786  54.414  1.00 55.81           C  
ATOM    302  N   ASP A  38       2.327  66.430  52.899  1.00 59.95           N  
ATOM    303  CA  ASP A  38       1.523  67.665  53.087  1.00 62.07           C  
ATOM    304  C   ASP A  38       2.249  68.880  53.712  1.00 62.84           C  
ATOM    305  O   ASP A  38       2.738  68.824  54.850  1.00 63.07           O  
ATOM    306  CB  ASP A  38       0.164  67.414  53.778  1.00 62.36           C  
ATOM    307  CG  ASP A  38       0.121  66.118  54.563  1.00 63.84           C  
ATOM    308  OD1 ASP A  38       0.507  66.138  55.753  1.00 65.42           O  
ATOM    309  OD2 ASP A  38      -0.289  65.037  54.079  1.00 65.36           O  
ATOM    310  N   THR A  39       2.290  69.974  52.950  1.00 63.72           N  
ATOM    311  CA  THR A  39       3.001  71.200  53.333  1.00 64.49           C  
ATOM    312  C   THR A  39       2.441  71.838  54.608  1.00 64.43           C  
ATOM    313  O   THR A  39       3.185  72.444  55.383  1.00 64.73           O  
ATOM    314  CB  THR A  39       3.012  72.211  52.147  1.00 64.69           C  
ATOM    315  OG1 THR A  39       4.246  72.088  51.428  1.00 65.54           O  
ATOM    316  CG2 THR A  39       3.041  73.668  52.629  1.00 65.25           C  
ATOM    317  N   GLU A  40       1.133  71.700  54.807  1.00 64.23           N  
ATOM    318  CA  GLU A  40       0.476  72.144  56.031  1.00 63.85           C  
ATOM    319  C   GLU A  40       0.409  70.984  57.028  1.00 62.61           C  
ATOM    320  O   GLU A  40       1.315  70.141  57.078  1.00 62.77           O  
ATOM    321  CB  GLU A  40      -0.930  72.664  55.714  1.00 64.47           C  
ATOM    322  CG  GLU A  40      -0.986  74.132  55.311  1.00 67.00           C  
ATOM    323  CD  GLU A  40      -0.562  74.375  53.872  1.00 70.20           C  
ATOM    324  OE1 GLU A  40      -0.833  73.510  53.006  1.00 71.64           O  
ATOM    325  OE2 GLU A  40       0.044  75.438  53.604  1.00 71.45           O  
ATOM    326  N   THR A  41      -0.672  70.949  57.811  1.00 60.85           N  
ATOM    327  CA  THR A  41      -0.967  69.866  58.758  1.00 58.73           C  
ATOM    328  C   THR A  41       0.142  69.619  59.791  1.00 56.91           C  
ATOM    329  O   THR A  41       0.280  70.387  60.742  1.00 57.02           O  
ATOM    330  CB  THR A  41      -1.395  68.546  58.030  1.00 58.96           C  
ATOM    331  OG1 THR A  41      -0.571  68.321  56.879  1.00 58.70           O  
ATOM    332  CG2 THR A  41      -2.792  68.685  57.440  1.00 59.43           C  
ATOM    333  N   GLU A  42       0.933  68.565  59.605  1.00 54.17           N  
ATOM    334  CA  GLU A  42       1.843  68.135  60.659  1.00 51.40           C  
ATOM    335  C   GLU A  42       3.286  67.881  60.235  1.00 48.69           C  
ATOM    336  O   GLU A  42       4.136  67.601  61.079  1.00 48.73           O  
ATOM    337  CB  GLU A  42       1.272  66.906  61.370  1.00 52.10           C  
ATOM    338  CG  GLU A  42       0.263  67.237  62.463  1.00 53.71           C  
ATOM    339  CD  GLU A  42       0.913  67.834  63.702  1.00 56.17           C  
ATOM    340  OE1 GLU A  42       2.011  67.367  64.093  1.00 57.39           O  
ATOM    341  OE2 GLU A  42       0.326  68.771  64.283  1.00 56.47           O  
ATOM    342  N   GLY A  43       3.570  68.002  58.943  1.00 45.41           N  
ATOM    343  CA  GLY A  43       4.910  67.755  58.437  1.00 41.57           C  
ATOM    344  C   GLY A  43       5.206  66.269  58.353  1.00 38.86           C  
ATOM    345  O   GLY A  43       4.284  65.472  58.149  1.00 38.45           O  
ATOM    346  N   VAL A  44       6.478  65.894  58.509  1.00 35.81           N  
ATOM    347  CA  VAL A  44       6.868  64.485  58.428  1.00 32.99           C  
ATOM    348  C   VAL A  44       6.251  63.681  59.587  1.00 31.36           C  
ATOM    349  O   VAL A  44       6.489  63.983  60.753  1.00 30.82           O  
ATOM    350  CB  VAL A  44       8.413  64.281  58.364  1.00 33.03           C  
ATOM    351  CG1 VAL A  44       8.754  62.818  58.125  1.00 31.77           C  
ATOM    352  CG2 VAL A  44       9.042  65.151  57.273  1.00 32.47           C  
ATOM    353  N   PRO A  45       5.447  62.669  59.259  1.00 29.82           N  
ATOM    354  CA  PRO A  45       4.816  61.825  60.283  1.00 28.75           C  
ATOM    355  C   PRO A  45       5.861  61.130  61.158  1.00 27.82           C  
ATOM    356  O   PRO A  45       6.875  60.655  60.624  1.00 27.38           O  
ATOM    357  CB  PRO A  45       4.030  60.798  59.464  1.00 28.70           C  
ATOM    358  CG  PRO A  45       4.561  60.886  58.090  1.00 29.04           C  
ATOM    359  CD  PRO A  45       5.071  62.263  57.891  1.00 29.52           C  
ATOM    360  N   SER A  46       5.618  61.099  62.470  1.00 26.44           N  
ATOM    361  CA  SER A  46       6.545  60.513  63.442  1.00 25.76           C  
ATOM    362  C   SER A  46       6.847  59.047  63.140  1.00 25.17           C  
ATOM    363  O   SER A  46       7.940  58.565  63.419  1.00 25.13           O  
ATOM    364  CB  SER A  46       5.987  60.635  64.867  1.00 25.97           C  
ATOM    365  OG  SER A  46       4.730  59.982  64.981  1.00 26.14           O  
ATOM    366  N   THR A  47       5.873  58.346  62.568  1.00 24.21           N  
ATOM    367  CA  THR A  47       6.045  56.947  62.196  1.00 24.00           C  
ATOM    368  C   THR A  47       7.140  56.830  61.136  1.00 23.12           C  
ATOM    369  O   THR A  47       7.954  55.905  61.178  1.00 22.28           O  
ATOM    370  CB  THR A  47       4.735  56.368  61.641  1.00 24.17           C  
ATOM    371  OG1 THR A  47       4.190  57.293  60.694  1.00 25.32           O  
ATOM    372  CG2 THR A  47       3.673  56.296  62.726  1.00 24.69           C  
ATOM    373  N   ALA A  48       7.158  57.778  60.199  1.00 22.48           N  
ATOM    374  CA  ALA A  48       8.208  57.824  59.179  1.00 22.36           C  
ATOM    375  C   ALA A  48       9.536  58.265  59.787  1.00 22.45           C  
ATOM    376  O   ALA A  48      10.606  57.751  59.431  1.00 22.30           O  
ATOM    377  CB  ALA A  48       7.810  58.734  58.031  1.00 21.93           C  
ATOM    378  N   ILE A  49       9.469  59.212  60.715  1.00 22.25           N  
ATOM    379  CA  ILE A  49      10.681  59.677  61.377  1.00 22.37           C  
ATOM    380  C   ILE A  49      11.364  58.520  62.122  1.00 22.05           C  
ATOM    381  O   ILE A  49      12.581  58.309  61.988  1.00 21.91           O  
ATOM    382  CB  ILE A  49      10.371  60.911  62.261  1.00 22.40           C  
ATOM    383  CG1 ILE A  49      10.444  62.178  61.386  1.00 22.61           C  
ATOM    384  CG2 ILE A  49      11.304  61.001  63.462  1.00 22.39           C  
ATOM    385  CD1 ILE A  49       9.614  63.326  61.905  1.00 23.46           C  
ATOM    386  N   ARG A  50      10.564  57.745  62.850  1.00 21.44           N  
ATOM    387  CA  ARG A  50      11.053  56.568  63.564  1.00 21.21           C  
ATOM    388  C   ARG A  50      11.507  55.434  62.636  1.00 21.09           C  
ATOM    389  O   ARG A  50      12.565  54.856  62.854  1.00 20.34           O  
ATOM    390  CB  ARG A  50       9.981  56.044  64.520  1.00 21.39           C  
ATOM    391  CG  ARG A  50       9.911  56.777  65.850  1.00 21.56           C  
ATOM    392  CD  ARG A  50       8.715  56.371  66.680  1.00 21.08           C  
ATOM    393  NE  ARG A  50       8.632  57.076  67.955  1.00 21.89           N  
ATOM    394  CZ  ARG A  50       7.609  56.963  68.800  1.00 21.65           C  
ATOM    395  NH1 ARG A  50       6.588  56.173  68.505  1.00 19.65           N  
ATOM    396  NH2 ARG A  50       7.608  57.637  69.950  1.00 21.10           N  
ATOM    397  N   GLU A  51      10.702  55.102  61.625  1.00 21.11           N  
ATOM    398  CA  GLU A  51      11.049  54.004  60.705  1.00 21.68           C  
ATOM    399  C   GLU A  51      12.400  54.257  60.020  1.00 21.10           C  
ATOM    400  O   GLU A  51      13.250  53.366  59.972  1.00 21.02           O  
ATOM    401  CB  GLU A  51       9.938  53.751  59.660  1.00 21.79           C  
ATOM    402  CG  GLU A  51      10.374  52.909  58.458  1.00 24.48           C  
ATOM    403  CD  GLU A  51       9.248  52.061  57.870  1.00 29.02           C  
ATOM    404  OE1 GLU A  51       8.266  52.663  57.386  1.00 29.46           O  
ATOM    405  OE2 GLU A  51       9.348  50.798  57.887  1.00 29.27           O  
ATOM    406  N   ILE A  52      12.599  55.473  59.512  1.00 20.26           N  
ATOM    407  CA  ILE A  52      13.824  55.789  58.787  1.00 19.35           C  
ATOM    408  C   ILE A  52      15.048  55.794  59.691  1.00 19.40           C  
ATOM    409  O   ILE A  52      16.039  55.120  59.385  1.00 18.94           O  
ATOM    410  CB  ILE A  52      13.715  57.121  58.016  1.00 19.12           C  
ATOM    411  CG1 ILE A  52      12.619  57.043  56.940  1.00 19.82           C  
ATOM    412  CG2 ILE A  52      15.061  57.471  57.367  1.00 19.07           C  
ATOM    413  CD1 ILE A  52      12.184  58.427  56.410  1.00 19.55           C  
ATOM    414  N   SER A  53      14.989  56.553  60.786  1.00 19.23           N  
ATOM    415  CA  SER A  53      16.147  56.683  61.678  1.00 20.21           C  
ATOM    416  C   SER A  53      16.534  55.369  62.339  1.00 20.03           C  
ATOM    417  O   SER A  53      17.709  55.111  62.557  1.00 19.86           O  
ATOM    418  CB  SER A  53      15.961  57.778  62.743  1.00 20.25           C  
ATOM    419  OG  SER A  53      14.839  57.528  63.565  1.00 21.76           O  
ATOM    420  N   LEU A  54      15.557  54.525  62.646  1.00 20.47           N  
ATOM    421  CA  LEU A  54      15.900  53.246  63.255  1.00 20.82           C  
ATOM    422  C   LEU A  54      16.432  52.273  62.227  1.00 21.38           C  
ATOM    423  O   LEU A  54      17.355  51.526  62.505  1.00 21.36           O  
ATOM    424  CB  LEU A  54      14.729  52.667  64.046  1.00 21.01           C  
ATOM    425  CG  LEU A  54      14.274  53.558  65.205  1.00 20.76           C  
ATOM    426  CD1 LEU A  54      12.964  53.049  65.804  1.00 20.89           C  
ATOM    427  CD2 LEU A  54      15.344  53.675  66.258  1.00 21.40           C  
ATOM    428  N   LEU A  55      15.871  52.306  61.022  1.00 22.17           N  
ATOM    429  CA  LEU A  55      16.286  51.385  59.979  1.00 23.15           C  
ATOM    430  C   LEU A  55      17.689  51.687  59.462  1.00 24.20           C  
ATOM    431  O   LEU A  55      18.384  50.790  58.991  1.00 24.83           O  
ATOM    432  CB  LEU A  55      15.285  51.403  58.833  1.00 22.62           C  
ATOM    433  CG  LEU A  55      14.597  50.099  58.435  1.00 23.27           C  
ATOM    434  CD1 LEU A  55      14.673  48.994  59.489  1.00 21.47           C  
ATOM    435  CD2 LEU A  55      13.164  50.388  58.053  1.00 23.09           C  
ATOM    436  N   LYS A  56      18.093  52.951  59.559  1.00 25.13           N  
ATOM    437  CA  LYS A  56      19.427  53.388  59.165  1.00 26.51           C  
ATOM    438  C   LYS A  56      20.523  52.799  60.053  1.00 26.96           C  
ATOM    439  O   LYS A  56      21.679  52.704  59.643  1.00 27.34           O  
ATOM    440  CB  LYS A  56      19.502  54.916  59.165  1.00 26.30           C  
ATOM    441  CG  LYS A  56      18.901  55.531  57.904  1.00 27.78           C  
ATOM    442  CD  LYS A  56      19.358  56.962  57.702  1.00 30.91           C  
ATOM    443  CE  LYS A  56      20.644  57.002  56.885  1.00 32.12           C  
ATOM    444  NZ  LYS A  56      21.278  58.349  56.916  1.00 34.31           N  
ATOM    445  N   GLU A  57      20.157  52.399  61.265  1.00 27.62           N  
ATOM    446  CA  GLU A  57      21.113  51.771  62.172  1.00 28.09           C  
ATOM    447  C   GLU A  57      21.112  50.246  62.044  1.00 27.99           C  
ATOM    448  O   GLU A  57      22.088  49.572  62.403  1.00 29.21           O  
ATOM    449  CB  GLU A  57      20.813  52.194  63.609  1.00 28.26           C  
ATOM    450  CG  GLU A  57      21.246  53.627  63.901  1.00 30.24           C  
ATOM    451  CD  GLU A  57      20.955  54.086  65.318  1.00 32.55           C  
ATOM    452  OE1 GLU A  57      20.893  53.256  66.252  1.00 33.73           O  
ATOM    453  OE2 GLU A  57      20.810  55.305  65.498  1.00 34.37           O  
ATOM    454  N   LEU A  58      20.028  49.706  61.510  1.00 26.93           N  
ATOM    455  CA  LEU A  58      19.783  48.275  61.576  1.00 26.41           C  
ATOM    456  C   LEU A  58      20.149  47.558  60.288  1.00 25.88           C  
ATOM    457  O   LEU A  58      19.282  47.215  59.484  1.00 27.04           O  
ATOM    458  CB  LEU A  58      18.321  47.993  61.975  1.00 25.60           C  
ATOM    459  CG  LEU A  58      17.914  48.431  63.387  1.00 25.50           C  
ATOM    460  CD1 LEU A  58      16.422  48.259  63.612  1.00 25.37           C  
ATOM    461  CD2 LEU A  58      18.692  47.703  64.480  1.00 24.58           C  
ATOM    462  N   ASN A  59      21.436  47.327  60.100  1.00 25.22           N  
ATOM    463  CA  ASN A  59      21.908  46.553  58.968  1.00 24.82           C  
ATOM    464  C   ASN A  59      22.124  45.108  59.374  1.00 23.18           C  
ATOM    465  O   ASN A  59      23.048  44.790  60.124  1.00 23.10           O  
ATOM    466  CB  ASN A  59      23.197  47.139  58.390  1.00 25.86           C  
ATOM    467  CG  ASN A  59      23.437  46.699  56.969  1.00 30.63           C  
ATOM    468  OD1 ASN A  59      22.770  47.176  56.040  1.00 36.23           O  
ATOM    469  ND2 ASN A  59      24.375  45.765  56.780  1.00 35.64           N  
ATOM    470  N   HIS A  60      21.269  44.229  58.865  1.00 21.17           N  
ATOM    471  CA  HIS A  60      21.293  42.833  59.266  1.00 19.87           C  
ATOM    472  C   HIS A  60      20.601  41.993  58.186  1.00 19.20           C  
ATOM    473  O   HIS A  60      19.585  42.428  57.632  1.00 19.04           O  
ATOM    474  CB  HIS A  60      20.598  42.672  60.632  1.00 19.44           C  
ATOM    475  CG  HIS A  60      20.672  41.281  61.180  1.00 19.57           C  
ATOM    476  ND1 HIS A  60      21.647  40.879  62.071  1.00 19.82           N  
ATOM    477  CD2 HIS A  60      19.911  40.191  60.938  1.00 16.78           C  
ATOM    478  CE1 HIS A  60      21.482  39.599  62.350  1.00 18.05           C  
ATOM    479  NE2 HIS A  60      20.433  39.160  61.680  1.00 19.62           N  
ATOM    480  N   PRO A  61      21.140  40.812  57.867  1.00 18.18           N  
ATOM    481  CA  PRO A  61      20.534  39.963  56.823  1.00 17.60           C  
ATOM    482  C   PRO A  61      19.057  39.611  57.069  1.00 17.43           C  
ATOM    483  O   PRO A  61      18.384  39.259  56.109  1.00 17.22           O  
ATOM    484  CB  PRO A  61      21.406  38.702  56.827  1.00 17.96           C  
ATOM    485  CG  PRO A  61      22.185  38.756  58.149  1.00 17.69           C  
ATOM    486  CD  PRO A  61      22.369  40.216  58.427  1.00 17.55           C  
ATOM    487  N   ASN A  62      18.566  39.729  58.303  1.00 16.83           N  
ATOM    488  CA  ASN A  62      17.172  39.408  58.621  1.00 16.57           C  
ATOM    489  C   ASN A  62      16.303  40.621  58.990  1.00 17.25           C  
ATOM    490  O   ASN A  62      15.256  40.509  59.632  1.00 17.68           O  
ATOM    491  CB  ASN A  62      17.107  38.303  59.672  1.00 16.16           C  
ATOM    492  CG  ASN A  62      17.807  37.027  59.214  1.00 15.97           C  
ATOM    493  OD1 ASN A  62      18.833  36.637  59.767  1.00 16.77           O  
ATOM    494  ND2 ASN A  62      17.269  36.390  58.187  1.00 13.71           N  
ATOM    495  N   ILE A  63      16.752  41.792  58.561  1.00 17.80           N  
ATOM    496  CA  ILE A  63      15.992  43.009  58.707  1.00 17.60           C  
ATOM    497  C   ILE A  63      15.955  43.604  57.303  1.00 18.63           C  
ATOM    498  O   ILE A  63      16.996  43.713  56.642  1.00 18.25           O  
ATOM    499  CB  ILE A  63      16.666  43.958  59.737  1.00 17.67           C  
ATOM    500  CG1 ILE A  63      16.716  43.303  61.133  1.00 16.72           C  
ATOM    501  CG2 ILE A  63      15.926  45.289  59.811  1.00 17.48           C  
ATOM    502  CD1 ILE A  63      17.498  44.087  62.179  1.00 17.58           C  
ATOM    503  N   VAL A  64      14.752  43.941  56.835  1.00 18.86           N  
ATOM    504  CA  VAL A  64      14.583  44.591  55.537  1.00 19.63           C  
ATOM    505  C   VAL A  64      15.521  45.791  55.427  1.00 19.50           C  
ATOM    506  O   VAL A  64      15.568  46.633  56.325  1.00 19.96           O  
ATOM    507  CB  VAL A  64      13.099  45.000  55.267  1.00 19.39           C  
ATOM    508  CG1 VAL A  64      12.672  46.193  56.140  1.00 19.53           C  
ATOM    509  CG2 VAL A  64      12.887  45.318  53.771  1.00 21.30           C  
ATOM    510  N   LYS A  65      16.295  45.838  54.350  1.00 19.34           N  
ATOM    511  CA  LYS A  65      17.276  46.901  54.160  1.00 19.59           C  
ATOM    512  C   LYS A  65      16.692  48.152  53.509  1.00 19.27           C  
ATOM    513  O   LYS A  65      16.185  48.100  52.384  1.00 18.61           O  
ATOM    514  CB  LYS A  65      18.455  46.404  53.330  1.00 20.04           C  
ATOM    515  CG  LYS A  65      19.661  47.331  53.372  1.00 22.60           C  
ATOM    516  CD  LYS A  65      20.831  46.781  52.556  1.00 27.53           C  
ATOM    517  CE  LYS A  65      22.058  47.684  52.688  1.00 30.46           C  
ATOM    518  NZ  LYS A  65      23.124  47.325  51.697  1.00 33.67           N  
ATOM    519  N   LEU A  66      16.758  49.264  54.236  1.00 18.96           N  
ATOM    520  CA  LEU A  66      16.468  50.573  53.679  1.00 19.08           C  
ATOM    521  C   LEU A  66      17.670  50.998  52.842  1.00 19.39           C  
ATOM    522  O   LEU A  66      18.774  51.165  53.371  1.00 19.30           O  
ATOM    523  CB  LEU A  66      16.196  51.595  54.788  1.00 18.84           C  
ATOM    524  CG  LEU A  66      15.913  53.038  54.343  1.00 19.14           C  
ATOM    525  CD1 LEU A  66      14.590  53.119  53.555  1.00 17.32           C  
ATOM    526  CD2 LEU A  66      15.877  53.991  55.544  1.00 19.74           C  
ATOM    527  N   LEU A  67      17.452  51.152  51.541  1.00 19.40           N  
ATOM    528  CA  LEU A  67      18.524  51.463  50.597  1.00 20.73           C  
ATOM    529  C   LEU A  67      18.767  52.953  50.457  1.00 21.64           C  
ATOM    530  O   LEU A  67      19.899  53.376  50.288  1.00 21.98           O  
ATOM    531  CB  LEU A  67      18.235  50.854  49.212  1.00 20.47           C  
ATOM    532  CG  LEU A  67      18.097  49.327  49.119  1.00 20.00           C  
ATOM    533  CD1 LEU A  67      17.701  48.907  47.709  1.00 20.37           C  
ATOM    534  CD2 LEU A  67      19.405  48.641  49.526  1.00 19.69           C  
ATOM    535  N   ASP A  68      17.701  53.746  50.559  1.00 23.46           N  
ATOM    536  CA  ASP A  68      17.764  55.170  50.268  1.00 24.86           C  
ATOM    537  C   ASP A  68      16.460  55.834  50.664  1.00 25.97           C  
ATOM    538  O   ASP A  68      15.431  55.166  50.796  1.00 25.65           O  
ATOM    539  CB  ASP A  68      17.991  55.378  48.759  1.00 25.23           C  
ATOM    540  CG  ASP A  68      18.667  56.716  48.432  1.00 26.58           C  
ATOM    541  OD1 ASP A  68      18.762  57.613  49.307  1.00 27.51           O  
ATOM    542  OD2 ASP A  68      19.135  56.951  47.307  1.00 26.94           O  
ATOM    543  N   VAL A  69      16.508  57.150  50.848  1.00 27.42           N  
ATOM    544  CA  VAL A  69      15.312  57.947  51.090  1.00 29.64           C  
ATOM    545  C   VAL A  69      15.269  59.057  50.041  1.00 31.81           C  
ATOM    546  O   VAL A  69      16.200  59.846  49.942  1.00 32.11           O  
ATOM    547  CB  VAL A  69      15.301  58.539  52.531  1.00 29.55           C  
ATOM    548  CG1 VAL A  69      14.174  59.565  52.706  1.00 28.95           C  
ATOM    549  CG2 VAL A  69      15.184  57.423  53.579  1.00 28.17           C  
ATOM    550  N   ILE A  70      14.205  59.097  49.243  1.00 34.66           N  
ATOM    551  CA  ILE A  70      14.076  60.111  48.198  1.00 37.43           C  
ATOM    552  C   ILE A  70      12.985  61.106  48.565  1.00 39.62           C  
ATOM    553  O   ILE A  70      11.834  60.721  48.783  1.00 40.01           O  
ATOM    554  CB  ILE A  70      13.746  59.478  46.806  1.00 37.34           C  
ATOM    555  CG1 ILE A  70      14.649  58.271  46.469  1.00 37.38           C  
ATOM    556  CG2 ILE A  70      13.751  60.544  45.701  1.00 37.63           C  
ATOM    557  CD1 ILE A  70      16.105  58.592  46.136  1.00 37.57           C  
ATOM    558  N   HIS A  71      13.350  62.380  48.644  1.00 42.36           N  
ATOM    559  CA  HIS A  71      12.354  63.442  48.700  1.00 45.33           C  
ATOM    560  C   HIS A  71      12.149  64.026  47.305  1.00 47.14           C  
ATOM    561  O   HIS A  71      13.004  64.748  46.790  1.00 47.44           O  
ATOM    562  CB  HIS A  71      12.744  64.544  49.691  1.00 45.24           C  
ATOM    563  CG  HIS A  71      11.723  65.636  49.807  1.00 46.30           C  
ATOM    564  ND1 HIS A  71      12.062  66.961  49.974  1.00 47.44           N  
ATOM    565  CD2 HIS A  71      10.368  65.597  49.774  1.00 47.47           C  
ATOM    566  CE1 HIS A  71      10.963  67.691  50.040  1.00 47.55           C  
ATOM    567  NE2 HIS A  71       9.921  66.888  49.921  1.00 46.88           N  
ATOM    568  N   THR A  72      11.020  63.692  46.692  1.00 49.51           N  
ATOM    569  CA  THR A  72      10.666  64.262  45.399  1.00 51.73           C  
ATOM    570  C   THR A  72       9.434  65.149  45.550  1.00 53.03           C  
ATOM    571  O   THR A  72       8.303  64.669  45.681  1.00 53.27           O  
ATOM    572  CB  THR A  72      10.518  63.172  44.287  1.00 51.71           C  
ATOM    573  OG1 THR A  72      10.179  63.794  43.039  1.00 52.67           O  
ATOM    574  CG2 THR A  72       9.339  62.241  44.550  1.00 52.64           C  
ATOM    575  N   GLU A  73       9.702  66.453  45.582  1.00 54.81           N  
ATOM    576  CA  GLU A  73       8.692  67.515  45.644  1.00 56.02           C  
ATOM    577  C   GLU A  73       7.435  67.145  46.443  1.00 55.97           C  
ATOM    578  O   GLU A  73       6.379  66.834  45.877  1.00 56.13           O  
ATOM    579  CB  GLU A  73       8.358  68.029  44.236  1.00 56.62           C  
ATOM    580  CG  GLU A  73       9.554  68.514  43.413  1.00 59.52           C  
ATOM    581  CD  GLU A  73      10.749  68.939  44.257  1.00 63.16           C  
ATOM    582  OE1 GLU A  73      10.744  70.079  44.780  1.00 64.99           O  
ATOM    583  OE2 GLU A  73      11.695  68.129  44.398  1.00 64.58           O  
ATOM    584  N   ASN A  74       7.602  67.159  47.766  1.00 55.79           N  
ATOM    585  CA  ASN A  74       6.541  66.945  48.760  1.00 55.29           C  
ATOM    586  C   ASN A  74       5.939  65.542  48.881  1.00 54.09           C  
ATOM    587  O   ASN A  74       4.727  65.371  49.033  1.00 54.17           O  
ATOM    588  CB  ASN A  74       5.472  68.043  48.671  1.00 56.13           C  
ATOM    589  CG  ASN A  74       6.063  69.432  48.845  1.00 57.97           C  
ATOM    590  OD1 ASN A  74       6.590  69.770  49.916  1.00 60.49           O  
ATOM    591  ND2 ASN A  74       6.005  70.238  47.783  1.00 59.77           N  
ATOM    592  N   LYS A  75       6.817  64.544  48.814  1.00 52.39           N  
ATOM    593  CA  LYS A  75       6.550  63.196  49.329  1.00 50.56           C  
ATOM    594  C   LYS A  75       7.867  62.504  49.657  1.00 48.62           C  
ATOM    595  O   LYS A  75       8.921  62.880  49.143  1.00 48.44           O  
ATOM    596  CB  LYS A  75       5.704  62.332  48.377  1.00 51.06           C  
ATOM    597  CG  LYS A  75       5.914  62.562  46.887  1.00 52.54           C  
ATOM    598  CD  LYS A  75       5.223  61.477  46.059  1.00 54.99           C  
ATOM    599  CE  LYS A  75       3.705  61.609  46.079  1.00 56.67           C  
ATOM    600  NZ  LYS A  75       3.070  60.818  44.981  1.00 58.10           N  
ATOM    601  N   LEU A  76       7.802  61.510  50.535  1.00 46.10           N  
ATOM    602  CA  LEU A  76       8.959  60.694  50.854  1.00 43.69           C  
ATOM    603  C   LEU A  76       8.805  59.333  50.193  1.00 41.77           C  
ATOM    604  O   LEU A  76       7.758  58.697  50.301  1.00 41.24           O  
ATOM    605  CB  LEU A  76       9.094  60.535  52.373  1.00 43.91           C  
ATOM    606  CG  LEU A  76      10.293  61.115  53.129  1.00 44.20           C  
ATOM    607  CD1 LEU A  76      10.669  62.519  52.657  1.00 44.63           C  
ATOM    608  CD2 LEU A  76       9.999  61.111  54.623  1.00 43.66           C  
ATOM    609  N   TYR A  77       9.849  58.907  49.489  1.00 39.49           N  
ATOM    610  CA  TYR A  77       9.933  57.555  48.965  1.00 37.34           C  
ATOM    611  C   TYR A  77      11.021  56.806  49.714  1.00 35.43           C  
ATOM    612  O   TYR A  77      12.197  57.180  49.668  1.00 35.08           O  
ATOM    613  CB  TYR A  77      10.261  57.567  47.473  1.00 37.84           C  
ATOM    614  CG  TYR A  77       9.067  57.754  46.566  1.00 39.16           C  
ATOM    615  CD1 TYR A  77       8.225  56.686  46.261  1.00 40.49           C  
ATOM    616  CD2 TYR A  77       8.794  58.994  45.995  1.00 40.65           C  
ATOM    617  CE1 TYR A  77       7.135  56.848  45.417  1.00 41.56           C  
ATOM    618  CE2 TYR A  77       7.705  59.166  45.146  1.00 41.78           C  
ATOM    619  CZ  TYR A  77       6.881  58.089  44.865  1.00 42.05           C  
ATOM    620  OH  TYR A  77       5.804  58.250  44.031  1.00 43.56           O  
ATOM    621  N   LEU A  78      10.623  55.756  50.417  1.00 32.94           N  
ATOM    622  CA  LEU A  78      11.588  54.881  51.063  1.00 30.67           C  
ATOM    623  C   LEU A  78      11.940  53.752  50.103  1.00 28.97           C  
ATOM    624  O   LEU A  78      11.066  52.963  49.713  1.00 28.31           O  
ATOM    625  CB  LEU A  78      11.040  54.326  52.385  1.00 30.55           C  
ATOM    626  CG  LEU A  78      10.599  55.287  53.499  1.00 30.23           C  
ATOM    627  CD1 LEU A  78      10.791  54.621  54.846  1.00 30.15           C  
ATOM    628  CD2 LEU A  78      11.338  56.611  53.447  1.00 31.12           C  
ATOM    629  N   VAL A  79      13.210  53.701  49.710  1.00 26.64           N  
ATOM    630  CA  VAL A  79      13.695  52.671  48.797  1.00 25.43           C  
ATOM    631  C   VAL A  79      14.218  51.471  49.581  1.00 24.68           C  
ATOM    632  O   VAL A  79      15.242  51.554  50.247  1.00 23.89           O  
ATOM    633  CB  VAL A  79      14.774  53.207  47.832  1.00 25.39           C  
ATOM    634  CG1 VAL A  79      15.218  52.125  46.843  1.00 24.03           C  
ATOM    635  CG2 VAL A  79      14.267  54.462  47.098  1.00 25.51           C  
ATOM    636  N   PHE A  80      13.488  50.363  49.494  1.00 24.08           N  
ATOM    637  CA  PHE A  80      13.809  49.140  50.220  1.00 24.01           C  
ATOM    638  C   PHE A  80      14.267  48.047  49.250  1.00 23.68           C  
ATOM    639  O   PHE A  80      13.882  48.053  48.089  1.00 23.69           O  
ATOM    640  CB  PHE A  80      12.557  48.627  50.928  1.00 23.65           C  
ATOM    641  CG  PHE A  80      12.152  49.419  52.130  1.00 24.02           C  
ATOM    642  CD1 PHE A  80      12.859  49.318  53.330  1.00 23.88           C  
ATOM    643  CD2 PHE A  80      11.012  50.212  52.096  1.00 24.29           C  
ATOM    644  CE1 PHE A  80      12.452  50.031  54.453  1.00 23.67           C  
ATOM    645  CE2 PHE A  80      10.601  50.921  53.221  1.00 24.01           C  
ATOM    646  CZ  PHE A  80      11.323  50.837  54.394  1.00 22.98           C  
ATOM    647  N   GLU A  81      15.073  47.109  49.733  1.00 23.74           N  
ATOM    648  CA  GLU A  81      15.340  45.860  49.016  1.00 23.55           C  
ATOM    649  C   GLU A  81      14.023  45.129  48.757  1.00 23.77           C  
ATOM    650  O   GLU A  81      13.156  45.064  49.643  1.00 23.51           O  
ATOM    651  CB  GLU A  81      16.260  44.960  49.845  1.00 24.00           C  
ATOM    652  CG  GLU A  81      15.595  44.309  51.067  1.00 23.73           C  
ATOM    653  CD  GLU A  81      16.439  43.209  51.688  1.00 25.84           C  
ATOM    654  OE1 GLU A  81      16.812  42.251  50.978  1.00 27.27           O  
ATOM    655  OE2 GLU A  81      16.748  43.304  52.892  1.00 27.80           O  
ATOM    656  N   PHE A  82      13.857  44.597  47.550  1.00 23.88           N  
ATOM    657  CA  PHE A  82      12.626  43.894  47.214  1.00 23.97           C  
ATOM    658  C   PHE A  82      12.604  42.481  47.762  1.00 24.22           C  
ATOM    659  O   PHE A  82      13.539  41.703  47.555  1.00 24.48           O  
ATOM    660  CB  PHE A  82      12.394  43.849  45.708  1.00 24.09           C  
ATOM    661  CG  PHE A  82      11.183  43.046  45.311  1.00 24.49           C  
ATOM    662  CD1 PHE A  82       9.909  43.578  45.441  1.00 24.53           C  
ATOM    663  CD2 PHE A  82      11.318  41.750  44.820  1.00 25.10           C  
ATOM    664  CE1 PHE A  82       8.785  42.839  45.083  1.00 24.77           C  
ATOM    665  CE2 PHE A  82      10.196  41.009  44.457  1.00 26.04           C  
ATOM    666  CZ  PHE A  82       8.928  41.558  44.595  1.00 23.38           C  
ATOM    667  N   LEU A  83      11.506  42.160  48.437  1.00 24.36           N  
ATOM    668  CA  LEU A  83      11.239  40.826  48.952  1.00 24.96           C  
ATOM    669  C   LEU A  83       9.936  40.349  48.324  1.00 25.48           C  
ATOM    670  O   LEU A  83       9.087  41.163  47.997  1.00 25.62           O  
ATOM    671  CB  LEU A  83      11.149  40.878  50.484  1.00 25.06           C  
ATOM    672  CG  LEU A  83      12.507  41.249  51.109  1.00 24.82           C  
ATOM    673  CD1 LEU A  83      12.379  41.846  52.490  1.00 25.42           C  
ATOM    674  CD2 LEU A  83      13.339  40.003  51.165  1.00 26.59           C  
ATOM    675  N   HIS A  84       9.778  39.042  48.163  1.00 26.12           N  
ATOM    676  CA  HIS A  84       8.784  38.504  47.233  1.00 26.99           C  
ATOM    677  C   HIS A  84       7.377  38.363  47.788  1.00 27.47           C  
ATOM    678  O   HIS A  84       6.399  38.596  47.076  1.00 27.57           O  
ATOM    679  CB  HIS A  84       9.274  37.191  46.637  1.00 27.33           C  
ATOM    680  CG  HIS A  84      10.543  37.336  45.854  1.00 28.97           C  
ATOM    681  ND1 HIS A  84      10.561  37.421  44.476  1.00 29.44           N  
ATOM    682  CD2 HIS A  84      11.834  37.444  46.258  1.00 28.59           C  
ATOM    683  CE1 HIS A  84      11.811  37.554  44.065  1.00 29.94           C  
ATOM    684  NE2 HIS A  84      12.602  37.569  45.124  1.00 29.91           N  
ATOM    685  N   GLN A  85       7.265  37.959  49.047  1.00 27.75           N  
ATOM    686  CA  GLN A  85       5.965  37.933  49.694  1.00 28.11           C  
ATOM    687  C   GLN A  85       6.075  37.965  51.208  1.00 27.27           C  
ATOM    688  O   GLN A  85       7.179  37.921  51.745  1.00 26.89           O  
ATOM    689  CB  GLN A  85       5.102  36.773  49.177  1.00 29.04           C  
ATOM    690  CG  GLN A  85       5.443  35.370  49.627  1.00 31.91           C  
ATOM    691  CD  GLN A  85       4.318  34.397  49.296  1.00 36.11           C  
ATOM    692  OE1 GLN A  85       3.199  34.818  49.014  1.00 41.00           O  
ATOM    693  NE2 GLN A  85       4.614  33.105  49.309  1.00 38.47           N  
ATOM    694  N   ASP A  86       4.935  38.101  51.877  1.00 26.52           N  
ATOM    695  CA  ASP A  86       4.890  38.131  53.331  1.00 26.23           C  
ATOM    696  C   ASP A  86       4.502  36.763  53.865  1.00 26.02           C  
ATOM    697  O   ASP A  86       3.970  35.929  53.121  1.00 26.42           O  
ATOM    698  CB  ASP A  86       3.969  39.243  53.847  1.00 26.59           C  
ATOM    699  CG  ASP A  86       2.500  38.977  53.577  1.00 27.43           C  
ATOM    700  OD1 ASP A  86       1.950  37.979  54.087  1.00 27.65           O  
ATOM    701  OD2 ASP A  86       1.808  39.733  52.872  1.00 31.37           O  
ATOM    702  N   LEU A  87       4.775  36.527  55.140  1.00 25.51           N  
ATOM    703  CA  LEU A  87       4.589  35.204  55.729  1.00 25.98           C  
ATOM    704  C   LEU A  87       3.122  34.753  55.775  1.00 26.74           C  
ATOM    705  O   LEU A  87       2.843  33.558  55.698  1.00 26.96           O  
ATOM    706  CB  LEU A  87       5.212  35.137  57.130  1.00 24.76           C  
ATOM    707  CG  LEU A  87       5.142  33.807  57.886  1.00 24.41           C  
ATOM    708  CD1 LEU A  87       5.833  32.669  57.110  1.00 23.19           C  
ATOM    709  CD2 LEU A  87       5.727  33.941  59.296  1.00 22.92           C  
ATOM    710  N   LYS A  88       2.207  35.704  55.936  1.00 28.18           N  
ATOM    711  CA  LYS A  88       0.779  35.406  55.959  1.00 29.84           C  
ATOM    712  C   LYS A  88       0.338  34.798  54.632  1.00 30.66           C  
ATOM    713  O   LYS A  88      -0.361  33.787  54.615  1.00 31.04           O  
ATOM    714  CB  LYS A  88      -0.031  36.668  56.265  1.00 30.03           C  
ATOM    715  CG  LYS A  88      -1.538  36.444  56.362  1.00 31.70           C  
ATOM    716  CD  LYS A  88      -2.251  37.703  56.824  1.00 34.78           C  
ATOM    717  CE  LYS A  88      -3.188  38.276  55.753  1.00 36.50           C  
ATOM    718  NZ  LYS A  88      -4.195  39.226  56.353  1.00 37.07           N  
ATOM    719  N   LYS A  89       0.754  35.418  53.527  1.00 31.63           N  
ATOM    720  CA  LYS A  89       0.443  34.915  52.190  1.00 32.55           C  
ATOM    721  C   LYS A  89       1.018  33.523  51.980  1.00 32.51           C  
ATOM    722  O   LYS A  89       0.369  32.657  51.399  1.00 32.73           O  
ATOM    723  CB  LYS A  89       0.971  35.867  51.119  1.00 32.83           C  
ATOM    724  CG  LYS A  89      -0.018  36.950  50.732  1.00 35.70           C  
ATOM    725  CD  LYS A  89       0.642  38.324  50.587  1.00 39.75           C  
ATOM    726  CE  LYS A  89       1.428  38.447  49.279  1.00 42.35           C  
ATOM    727  NZ  LYS A  89       2.415  39.579  49.331  1.00 44.30           N  
ATOM    728  N   PHE A  90       2.232  33.303  52.477  1.00 32.45           N  
ATOM    729  CA  PHE A  90       2.895  32.013  52.333  1.00 32.11           C  
ATOM    730  C   PHE A  90       2.180  30.917  53.121  1.00 32.75           C  
ATOM    731  O   PHE A  90       2.073  29.782  52.656  1.00 32.53           O  
ATOM    732  CB  PHE A  90       4.349  32.110  52.774  1.00 31.79           C  
ATOM    733  CG  PHE A  90       5.138  30.856  52.545  1.00 30.04           C  
ATOM    734  CD1 PHE A  90       5.466  30.454  51.256  1.00 28.98           C  
ATOM    735  CD2 PHE A  90       5.558  30.084  53.618  1.00 29.44           C  
ATOM    736  CE1 PHE A  90       6.205  29.308  51.036  1.00 28.83           C  
ATOM    737  CE2 PHE A  90       6.302  28.925  53.416  1.00 28.94           C  
ATOM    738  CZ  PHE A  90       6.629  28.541  52.115  1.00 29.00           C  
ATOM    739  N   MET A  91       1.691  31.254  54.310  1.00 33.53           N  
ATOM    740  CA  MET A  91       0.938  30.284  55.099  1.00 34.60           C  
ATOM    741  C   MET A  91      -0.377  29.922  54.408  1.00 35.36           C  
ATOM    742  O   MET A  91      -0.739  28.751  54.363  1.00 35.51           O  
ATOM    743  CB  MET A  91       0.708  30.781  56.518  1.00 34.61           C  
ATOM    744  CG  MET A  91       1.970  30.763  57.370  1.00 34.96           C  
ATOM    745  SD  MET A  91       1.729  31.479  58.996  1.00 36.79           S  
ATOM    746  CE  MET A  91       1.243  33.081  58.633  1.00 32.23           C  
ATOM    747  N   ASP A  92      -1.060  30.920  53.844  1.00 36.69           N  
ATOM    748  CA  ASP A  92      -2.257  30.690  53.030  1.00 38.02           C  
ATOM    749  C   ASP A  92      -1.961  29.756  51.860  1.00 38.68           C  
ATOM    750  O   ASP A  92      -2.678  28.785  51.642  1.00 38.86           O  
ATOM    751  CB  ASP A  92      -2.820  32.007  52.489  1.00 37.89           C  
ATOM    752  CG  ASP A  92      -3.315  32.936  53.580  1.00 39.17           C  
ATOM    753  OD1 ASP A  92      -3.595  32.469  54.705  1.00 40.28           O  
ATOM    754  OD2 ASP A  92      -3.466  34.168  53.390  1.00 41.32           O  
ATOM    755  N   ALA A  93      -0.895  30.057  51.122  1.00 39.99           N  
ATOM    756  CA  ALA A  93      -0.447  29.247  49.989  1.00 41.39           C  
ATOM    757  C   ALA A  93      -0.079  27.814  50.399  1.00 42.50           C  
ATOM    758  O   ALA A  93      -0.131  26.894  49.576  1.00 42.33           O  
ATOM    759  CB  ALA A  93       0.728  29.922  49.292  1.00 41.14           C  
ATOM    760  N   SER A  94       0.284  27.644  51.672  1.00 43.91           N  
ATOM    761  CA  SER A  94       0.607  26.341  52.249  1.00 45.49           C  
ATOM    762  C   SER A  94      -0.583  25.710  52.987  1.00 46.78           C  
ATOM    763  O   SER A  94      -0.402  24.770  53.758  1.00 46.76           O  
ATOM    764  CB  SER A  94       1.794  26.464  53.211  1.00 45.25           C  
ATOM    765  OG  SER A  94       3.020  26.562  52.510  1.00 45.59           O  
ATOM    766  N   ALA A  95      -1.793  26.222  52.758  1.00 48.14           N  
ATOM    767  CA  ALA A  95      -2.998  25.677  53.398  1.00 49.42           C  
ATOM    768  C   ALA A  95      -3.217  24.202  53.068  1.00 50.11           C  
ATOM    769  O   ALA A  95      -3.873  23.480  53.822  1.00 50.37           O  
ATOM    770  CB  ALA A  95      -4.231  26.489  53.019  1.00 49.64           C  
ATOM    771  N   LEU A  96      -2.662  23.776  51.935  1.00 50.78           N  
ATOM    772  CA  LEU A  96      -2.740  22.400  51.468  1.00 51.24           C  
ATOM    773  C   LEU A  96      -2.119  21.473  52.501  1.00 50.85           C  
ATOM    774  O   LEU A  96      -2.793  21.001  53.423  1.00 51.14           O  
ATOM    775  CB  LEU A  96      -1.992  22.273  50.135  1.00 51.75           C  
ATOM    776  CG  LEU A  96      -2.536  21.293  49.094  1.00 53.10           C  
ATOM    777  CD1 LEU A  96      -2.090  21.711  47.698  1.00 54.52           C  
ATOM    778  CD2 LEU A  96      -2.108  19.858  49.404  1.00 54.46           C  
ATOM    779  N   THR A  97      -0.833  21.202  52.310  1.00 50.06           N  
ATOM    780  CA  THR A  97       0.015  20.610  53.330  1.00 49.13           C  
ATOM    781  C   THR A  97       0.622  21.769  54.113  1.00 47.65           C  
ATOM    782  O   THR A  97       0.602  22.906  53.655  1.00 47.81           O  
ATOM    783  CB  THR A  97       1.134  19.806  52.672  1.00 49.40           C  
ATOM    784  OG1 THR A  97       2.265  19.757  53.554  1.00 50.57           O  
ATOM    785  CG2 THR A  97       1.671  20.555  51.461  1.00 49.55           C  
ATOM    786  N   GLY A  98       1.192  21.480  55.274  1.00 45.85           N  
ATOM    787  CA  GLY A  98       1.796  22.523  56.075  1.00 43.22           C  
ATOM    788  C   GLY A  98       3.051  23.109  55.468  1.00 41.23           C  
ATOM    789  O   GLY A  98       3.351  22.910  54.287  1.00 41.24           O  
ATOM    790  N   ILE A  99       3.780  23.859  56.285  1.00 39.19           N  
ATOM    791  CA  ILE A  99       5.116  24.294  55.918  1.00 36.51           C  
ATOM    792  C   ILE A  99       6.064  23.205  56.406  1.00 35.04           C  
ATOM    793  O   ILE A  99       5.980  22.792  57.560  1.00 34.74           O  
ATOM    794  CB  ILE A  99       5.451  25.653  56.582  1.00 36.60           C  
ATOM    795  CG1 ILE A  99       4.331  26.674  56.344  1.00 35.96           C  
ATOM    796  CG2 ILE A  99       6.812  26.171  56.107  1.00 35.28           C  
ATOM    797  CD1 ILE A  99       4.489  27.950  57.154  1.00 35.66           C  
ATOM    798  N   PRO A 100       6.956  22.728  55.543  1.00 33.55           N  
ATOM    799  CA  PRO A 100       7.968  21.759  55.968  1.00 32.79           C  
ATOM    800  C   PRO A 100       8.662  22.250  57.238  1.00 32.03           C  
ATOM    801  O   PRO A 100       9.028  23.429  57.336  1.00 31.73           O  
ATOM    802  CB  PRO A 100       8.957  21.741  54.798  1.00 32.76           C  
ATOM    803  CG  PRO A 100       8.159  22.176  53.619  1.00 33.03           C  
ATOM    804  CD  PRO A 100       7.069  23.067  54.113  1.00 33.55           C  
ATOM    805  N   LEU A 101       8.820  21.350  58.199  1.00 31.00           N  
ATOM    806  CA  LEU A 101       9.422  21.677  59.484  1.00 30.62           C  
ATOM    807  C   LEU A 101      10.810  22.323  59.367  1.00 29.65           C  
ATOM    808  O   LEU A 101      11.086  23.272  60.101  1.00 29.70           O  
ATOM    809  CB  LEU A 101       9.479  20.448  60.404  1.00 30.75           C  
ATOM    810  CG  LEU A 101       9.100  20.607  61.883  1.00 32.39           C  
ATOM    811  CD1 LEU A 101       9.964  21.609  62.614  1.00 33.14           C  
ATOM    812  CD2 LEU A 101       7.631  20.981  62.048  1.00 35.34           C  
ATOM    813  N   PRO A 102      11.679  21.833  58.473  1.00 28.67           N  
ATOM    814  CA  PRO A 102      12.984  22.477  58.266  1.00 27.60           C  
ATOM    815  C   PRO A 102      12.833  23.962  57.957  1.00 26.50           C  
ATOM    816  O   PRO A 102      13.658  24.760  58.403  1.00 26.55           O  
ATOM    817  CB  PRO A 102      13.546  21.734  57.054  1.00 27.99           C  
ATOM    818  CG  PRO A 102      12.923  20.354  57.157  1.00 28.57           C  
ATOM    819  CD  PRO A 102      11.528  20.637  57.616  1.00 28.51           C  
ATOM    820  N   LEU A 103      11.764  24.321  57.250  1.00 24.93           N  
ATOM    821  CA  LEU A 103      11.522  25.703  56.855  1.00 23.77           C  
ATOM    822  C   LEU A 103      10.989  26.544  58.013  1.00 22.63           C  
ATOM    823  O   LEU A 103      11.413  27.680  58.187  1.00 22.22           O  
ATOM    824  CB  LEU A 103      10.582  25.772  55.640  1.00 23.60           C  
ATOM    825  CG  LEU A 103      10.559  27.092  54.862  1.00 24.80           C  
ATOM    826  CD1 LEU A 103      11.909  27.387  54.165  1.00 23.80           C  
ATOM    827  CD2 LEU A 103       9.430  27.089  53.837  1.00 26.03           C  
ATOM    828  N   ILE A 104      10.067  25.983  58.796  1.00 21.38           N  
ATOM    829  CA  ILE A 104       9.571  26.632  60.008  1.00 20.54           C  
ATOM    830  C   ILE A 104      10.722  26.931  60.973  1.00 20.16           C  
ATOM    831  O   ILE A 104      10.794  28.012  61.561  1.00 19.39           O  
ATOM    832  CB  ILE A 104       8.517  25.740  60.709  1.00 20.45           C  
ATOM    833  CG1 ILE A 104       7.228  25.667  59.882  1.00 20.83           C  
ATOM    834  CG2 ILE A 104       8.224  26.235  62.133  1.00 19.87           C  
ATOM    835  CD1 ILE A 104       6.241  24.608  60.374  1.00 19.79           C  
ATOM    836  N   LYS A 105      11.598  25.944  61.136  1.00 19.93           N  
ATOM    837  CA  LYS A 105      12.755  26.034  62.016  1.00 20.14           C  
ATOM    838  C   LYS A 105      13.727  27.101  61.504  1.00 19.59           C  
ATOM    839  O   LYS A 105      14.226  27.905  62.283  1.00 19.22           O  
ATOM    840  CB  LYS A 105      13.426  24.661  62.100  1.00 20.19           C  
ATOM    841  CG  LYS A 105      14.441  24.492  63.209  1.00 22.53           C  
ATOM    842  CD  LYS A 105      14.979  23.048  63.235  1.00 25.33           C  
ATOM    843  CE  LYS A 105      13.965  22.090  63.857  1.00 26.75           C  
ATOM    844  NZ  LYS A 105      14.480  20.692  63.860  1.00 30.36           N  
ATOM    845  N   SER A 106      13.955  27.104  60.187  1.00 19.40           N  
ATOM    846  CA  SER A 106      14.810  28.089  59.515  1.00 19.19           C  
ATOM    847  C   SER A 106      14.257  29.504  59.686  1.00 18.97           C  
ATOM    848  O   SER A 106      15.009  30.451  59.959  1.00 18.70           O  
ATOM    849  CB  SER A 106      14.912  27.773  58.022  1.00 19.29           C  
ATOM    850  OG  SER A 106      15.564  28.816  57.319  1.00 19.83           O  
ATOM    851  N   TYR A 107      12.941  29.633  59.534  1.00 18.19           N  
ATOM    852  CA  TYR A 107      12.283  30.926  59.629  1.00 18.21           C  
ATOM    853  C   TYR A 107      12.310  31.430  61.062  1.00 17.62           C  
ATOM    854  O   TYR A 107      12.651  32.585  61.293  1.00 17.81           O  
ATOM    855  CB  TYR A 107      10.844  30.861  59.098  1.00 18.28           C  
ATOM    856  CG  TYR A 107      10.733  30.921  57.597  1.00 18.63           C  
ATOM    857  CD1 TYR A 107      11.865  31.102  56.797  1.00 18.74           C  
ATOM    858  CD2 TYR A 107       9.486  30.819  56.965  1.00 19.02           C  
ATOM    859  CE1 TYR A 107      11.765  31.165  55.413  1.00 17.92           C  
ATOM    860  CE2 TYR A 107       9.377  30.897  55.572  1.00 19.16           C  
ATOM    861  CZ  TYR A 107      10.523  31.062  54.807  1.00 19.52           C  
ATOM    862  OH  TYR A 107      10.437  31.129  53.428  1.00 19.48           O  
ATOM    863  N   LEU A 108      11.980  30.567  62.023  1.00 17.12           N  
ATOM    864  CA  LEU A 108      12.028  30.967  63.433  1.00 16.74           C  
ATOM    865  C   LEU A 108      13.440  31.416  63.852  1.00 17.02           C  
ATOM    866  O   LEU A 108      13.605  32.436  64.526  1.00 17.09           O  
ATOM    867  CB  LEU A 108      11.528  29.853  64.362  1.00 16.01           C  
ATOM    868  CG  LEU A 108      11.438  30.282  65.836  1.00 14.89           C  
ATOM    869  CD1 LEU A 108      10.658  31.609  65.981  1.00 13.79           C  
ATOM    870  CD2 LEU A 108      10.838  29.205  66.728  1.00 11.93           C  
ATOM    871  N   PHE A 109      14.442  30.634  63.457  1.00 17.47           N  
ATOM    872  CA  PHE A 109      15.845  30.923  63.763  1.00 17.81           C  
ATOM    873  C   PHE A 109      16.278  32.281  63.196  1.00 17.55           C  
ATOM    874  O   PHE A 109      16.891  33.100  63.896  1.00 17.54           O  
ATOM    875  CB  PHE A 109      16.734  29.792  63.213  1.00 18.27           C  
ATOM    876  CG  PHE A 109      18.150  29.843  63.690  1.00 18.39           C  
ATOM    877  CD1 PHE A 109      18.466  29.507  64.996  1.00 18.47           C  
ATOM    878  CD2 PHE A 109      19.169  30.216  62.823  1.00 19.66           C  
ATOM    879  CE1 PHE A 109      19.791  29.545  65.445  1.00 20.65           C  
ATOM    880  CE2 PHE A 109      20.494  30.267  63.265  1.00 21.70           C  
ATOM    881  CZ  PHE A 109      20.800  29.928  64.586  1.00 20.52           C  
ATOM    882  N   GLN A 110      15.939  32.521  61.935  1.00 17.36           N  
ATOM    883  CA  GLN A 110      16.220  33.800  61.287  1.00 16.83           C  
ATOM    884  C   GLN A 110      15.456  34.964  61.922  1.00 16.91           C  
ATOM    885  O   GLN A 110      16.022  36.046  62.120  1.00 16.53           O  
ATOM    886  CB  GLN A 110      15.875  33.726  59.820  1.00 16.99           C  
ATOM    887  CG  GLN A 110      16.840  32.907  58.992  1.00 17.84           C  
ATOM    888  CD  GLN A 110      16.416  32.869  57.552  1.00 18.33           C  
ATOM    889  OE1 GLN A 110      16.618  33.838  56.827  1.00 18.10           O  
ATOM    890  NE2 GLN A 110      15.816  31.756  57.131  1.00 18.52           N  
ATOM    891  N   LEU A 111      14.174  34.755  62.229  1.00 16.41           N  
ATOM    892  CA  LEU A 111      13.405  35.789  62.932  1.00 16.77           C  
ATOM    893  C   LEU A 111      14.068  36.155  64.264  1.00 16.32           C  
ATOM    894  O   LEU A 111      14.224  37.327  64.580  1.00 16.48           O  
ATOM    895  CB  LEU A 111      11.964  35.355  63.165  1.00 16.58           C  
ATOM    896  CG  LEU A 111      11.121  35.204  61.890  1.00 17.10           C  
ATOM    897  CD1 LEU A 111       9.829  34.461  62.210  1.00 17.49           C  
ATOM    898  CD2 LEU A 111      10.849  36.557  61.237  1.00 16.82           C  
ATOM    899  N   LEU A 112      14.484  35.140  65.009  1.00 16.30           N  
ATOM    900  CA  LEU A 112      15.137  35.337  66.298  1.00 16.65           C  
ATOM    901  C   LEU A 112      16.459  36.078  66.171  1.00 16.89           C  
ATOM    902  O   LEU A 112      16.790  36.879  67.031  1.00 17.86           O  
ATOM    903  CB  LEU A 112      15.344  34.000  67.012  1.00 15.66           C  
ATOM    904  CG  LEU A 112      14.088  33.395  67.644  1.00 15.41           C  
ATOM    905  CD1 LEU A 112      14.282  31.896  67.882  1.00 12.21           C  
ATOM    906  CD2 LEU A 112      13.655  34.133  68.942  1.00 11.87           C  
ATOM    907  N   GLN A 113      17.188  35.832  65.087  1.00 17.65           N  
ATOM    908  CA  GLN A 113      18.454  36.516  64.830  1.00 18.02           C  
ATOM    909  C   GLN A 113      18.216  38.002  64.586  1.00 17.56           C  
ATOM    910  O   GLN A 113      18.933  38.843  65.103  1.00 17.38           O  
ATOM    911  CB  GLN A 113      19.100  35.953  63.576  1.00 18.18           C  
ATOM    912  CG  GLN A 113      20.053  34.789  63.769  1.00 19.60           C  
ATOM    913  CD  GLN A 113      20.663  34.399  62.438  1.00 19.52           C  
ATOM    914  OE1 GLN A 113      21.433  35.153  61.872  1.00 21.13           O  
ATOM    915  NE2 GLN A 113      20.268  33.261  61.915  1.00 20.62           N  
ATOM    916  N   GLY A 114      17.215  38.297  63.757  1.00 17.61           N  
ATOM    917  CA  GLY A 114      16.862  39.657  63.398  1.00 16.78           C  
ATOM    918  C   GLY A 114      16.422  40.393  64.638  1.00 16.55           C  
ATOM    919  O   GLY A 114      16.835  41.530  64.866  1.00 16.66           O  
ATOM    920  N   LEU A 115      15.619  39.717  65.465  1.00 16.31           N  
ATOM    921  CA  LEU A 115      15.054  40.337  66.665  1.00 15.72           C  
ATOM    922  C   LEU A 115      16.113  40.626  67.715  1.00 15.59           C  
ATOM    923  O   LEU A 115      16.113  41.707  68.324  1.00 15.77           O  
ATOM    924  CB  LEU A 115      13.933  39.479  67.259  1.00 15.83           C  
ATOM    925  CG  LEU A 115      13.134  40.157  68.379  1.00 17.22           C  
ATOM    926  CD1 LEU A 115      12.587  41.546  67.926  1.00 15.71           C  
ATOM    927  CD2 LEU A 115      12.019  39.243  68.881  1.00 17.26           C  
ATOM    928  N   ALA A 116      16.998  39.650  67.932  1.00 15.03           N  
ATOM    929  CA  ALA A 116      18.129  39.807  68.844  1.00 15.19           C  
ATOM    930  C   ALA A 116      19.004  40.984  68.402  1.00 14.77           C  
ATOM    931  O   ALA A 116      19.506  41.744  69.232  1.00 15.16           O  
ATOM    932  CB  ALA A 116      18.954  38.510  68.902  1.00 14.77           C  
ATOM    933  N   PHE A 117      19.180  41.137  67.093  1.00 14.48           N  
ATOM    934  CA  PHE A 117      19.913  42.284  66.574  1.00 14.35           C  
ATOM    935  C   PHE A 117      19.176  43.576  66.911  1.00 14.08           C  
ATOM    936  O   PHE A 117      19.801  44.527  67.392  1.00 13.80           O  
ATOM    937  CB  PHE A 117      20.135  42.175  65.060  1.00 14.32           C  
ATOM    938  CG  PHE A 117      21.150  43.163  64.522  1.00 15.13           C  
ATOM    939  CD1 PHE A 117      22.518  42.853  64.523  1.00 14.41           C  
ATOM    940  CD2 PHE A 117      20.749  44.398  64.039  1.00 12.63           C  
ATOM    941  CE1 PHE A 117      23.458  43.747  64.018  1.00 14.32           C  
ATOM    942  CE2 PHE A 117      21.689  45.310  63.530  1.00 12.63           C  
ATOM    943  CZ  PHE A 117      23.045  44.985  63.526  1.00 12.82           C  
ATOM    944  N   CYS A 118      17.860  43.625  66.663  1.00 14.29           N  
ATOM    945  CA  CYS A 118      17.058  44.804  67.069  1.00 15.14           C  
ATOM    946  C   CYS A 118      17.244  45.157  68.535  1.00 14.61           C  
ATOM    947  O   CYS A 118      17.526  46.311  68.878  1.00 14.78           O  
ATOM    948  CB  CYS A 118      15.555  44.611  66.804  1.00 15.14           C  
ATOM    949  SG  CYS A 118      15.129  44.620  65.054  1.00 19.78           S  
ATOM    950  N   HIS A 119      17.064  44.162  69.394  1.00 14.50           N  
ATOM    951  CA  HIS A 119      17.102  44.368  70.838  1.00 15.08           C  
ATOM    952  C   HIS A 119      18.510  44.770  71.329  1.00 15.58           C  
ATOM    953  O   HIS A 119      18.643  45.595  72.237  1.00 15.62           O  
ATOM    954  CB  HIS A 119      16.600  43.103  71.547  1.00 14.93           C  
ATOM    955  CG  HIS A 119      15.137  42.843  71.351  1.00 15.17           C  
ATOM    956  ND1 HIS A 119      14.533  41.664  71.732  1.00 15.72           N  
ATOM    957  CD2 HIS A 119      14.156  43.617  70.823  1.00 14.06           C  
ATOM    958  CE1 HIS A 119      13.242  41.725  71.453  1.00 15.79           C  
ATOM    959  NE2 HIS A 119      12.988  42.897  70.899  1.00 15.00           N  
ATOM    960  N   SER A 120      19.548  44.205  70.708  1.00 15.59           N  
ATOM    961  CA  SER A 120      20.931  44.588  71.024  1.00 16.75           C  
ATOM    962  C   SER A 120      21.208  46.029  70.628  1.00 16.75           C  
ATOM    963  O   SER A 120      22.147  46.635  71.108  1.00 17.43           O  
ATOM    964  CB  SER A 120      21.917  43.664  70.317  1.00 16.59           C  
ATOM    965  OG  SER A 120      21.818  42.375  70.882  1.00 18.65           O  
ATOM    966  N   HIS A 121      20.368  46.577  69.760  1.00 16.91           N  
ATOM    967  CA  HIS A 121      20.524  47.953  69.302  1.00 17.29           C  
ATOM    968  C   HIS A 121      19.411  48.838  69.837  1.00 16.95           C  
ATOM    969  O   HIS A 121      19.012  49.811  69.199  1.00 17.60           O  
ATOM    970  CB  HIS A 121      20.630  47.988  67.778  1.00 17.24           C  
ATOM    971  CG  HIS A 121      21.885  47.355  67.282  1.00 19.39           C  
ATOM    972  ND1 HIS A 121      22.075  45.989  67.282  1.00 22.23           N  
ATOM    973  CD2 HIS A 121      23.045  47.898  66.850  1.00 20.41           C  
ATOM    974  CE1 HIS A 121      23.288  45.720  66.831  1.00 22.72           C  
ATOM    975  NE2 HIS A 121      23.897  46.863  66.565  1.00 22.05           N  
ATOM    976  N   ARG A 122      18.946  48.485  71.036  1.00 16.19           N  
ATOM    977  CA  ARG A 122      17.890  49.194  71.754  1.00 15.62           C  
ATOM    978  C   ARG A 122      16.651  49.554  70.902  1.00 15.34           C  
ATOM    979  O   ARG A 122      16.102  50.633  71.035  1.00 15.48           O  
ATOM    980  CB  ARG A 122      18.456  50.406  72.556  1.00 15.66           C  
ATOM    981  CG  ARG A 122      19.291  51.433  71.752  1.00 16.11           C  
ATOM    982  CD  ARG A 122      18.468  52.543  71.110  1.00 18.04           C  
ATOM    983  NE  ARG A 122      19.277  53.610  70.511  1.00 20.69           N  
ATOM    984  CZ  ARG A 122      19.771  53.586  69.271  1.00 20.89           C  
ATOM    985  NH1 ARG A 122      19.556  52.545  68.466  1.00 21.28           N  
ATOM    986  NH2 ARG A 122      20.477  54.615  68.834  1.00 21.65           N  
ATOM    987  N   VAL A 123      16.210  48.638  70.040  1.00 15.33           N  
ATOM    988  CA  VAL A 123      14.979  48.855  69.254  1.00 14.90           C  
ATOM    989  C   VAL A 123      13.944  47.779  69.566  1.00 14.84           C  
ATOM    990  O   VAL A 123      14.240  46.579  69.495  1.00 14.45           O  
ATOM    991  CB  VAL A 123      15.244  48.897  67.720  1.00 15.08           C  
ATOM    992  CG1 VAL A 123      13.932  48.926  66.929  1.00 14.98           C  
ATOM    993  CG2 VAL A 123      16.118  50.117  67.355  1.00 15.47           C  
ATOM    994  N   LEU A 124      12.741  48.227  69.922  1.00 14.86           N  
ATOM    995  CA  LEU A 124      11.571  47.361  70.038  1.00 14.97           C  
ATOM    996  C   LEU A 124      10.805  47.459  68.728  1.00 15.30           C  
ATOM    997  O   LEU A 124      10.598  48.564  68.219  1.00 15.31           O  
ATOM    998  CB  LEU A 124      10.665  47.792  71.214  1.00 14.34           C  
ATOM    999  CG  LEU A 124      11.217  47.867  72.650  1.00 14.24           C  
ATOM   1000  CD1 LEU A 124      10.160  48.434  73.644  1.00 14.04           C  
ATOM   1001  CD2 LEU A 124      11.727  46.544  73.150  1.00 14.59           C  
ATOM   1002  N   HIS A 125      10.387  46.319  68.179  1.00 15.59           N  
ATOM   1003  CA  HIS A 125       9.607  46.335  66.936  1.00 16.36           C  
ATOM   1004  C   HIS A 125       8.128  46.728  67.135  1.00 16.67           C  
ATOM   1005  O   HIS A 125       7.623  47.623  66.462  1.00 16.54           O  
ATOM   1006  CB  HIS A 125       9.708  45.004  66.182  1.00 15.61           C  
ATOM   1007  CG  HIS A 125       9.063  45.037  64.829  1.00 17.09           C  
ATOM   1008  ND1 HIS A 125       7.702  44.891  64.648  1.00 17.39           N  
ATOM   1009  CD2 HIS A 125       9.590  45.197  63.590  1.00 17.87           C  
ATOM   1010  CE1 HIS A 125       7.420  44.961  63.358  1.00 15.69           C  
ATOM   1011  NE2 HIS A 125       8.546  45.142  62.693  1.00 15.86           N  
ATOM   1012  N   ARG A 126       7.445  45.988  68.008  1.00 17.31           N  
ATOM   1013  CA  ARG A 126       6.099  46.303  68.499  1.00 17.96           C  
ATOM   1014  C   ARG A 126       4.949  46.022  67.527  1.00 18.24           C  
ATOM   1015  O   ARG A 126       3.813  46.423  67.775  1.00 18.80           O  
ATOM   1016  CB  ARG A 126       6.021  47.742  69.054  1.00 18.12           C  
ATOM   1017  CG  ARG A 126       7.097  48.063  70.108  1.00 17.74           C  
ATOM   1018  CD  ARG A 126       6.884  49.358  70.873  1.00 15.31           C  
ATOM   1019  NE  ARG A 126       6.730  50.516  69.992  1.00 15.08           N  
ATOM   1020  CZ  ARG A 126       6.312  51.711  70.400  1.00 15.67           C  
ATOM   1021  NH1 ARG A 126       6.014  51.913  71.679  1.00 15.10           N  
ATOM   1022  NH2 ARG A 126       6.194  52.708  69.535  1.00 16.27           N  
ATOM   1023  N   ASP A 127       5.225  45.302  66.450  1.00 18.24           N  
ATOM   1024  CA  ASP A 127       4.173  44.895  65.525  1.00 18.72           C  
ATOM   1025  C   ASP A 127       4.621  43.686  64.713  1.00 18.91           C  
ATOM   1026  O   ASP A 127       4.431  43.627  63.494  1.00 18.68           O  
ATOM   1027  CB  ASP A 127       3.725  46.057  64.620  1.00 18.93           C  
ATOM   1028  CG  ASP A 127       2.292  45.885  64.086  1.00 20.98           C  
ATOM   1029  OD1 ASP A 127       1.442  45.230  64.731  1.00 22.81           O  
ATOM   1030  OD2 ASP A 127       1.919  46.374  63.008  1.00 24.57           O  
ATOM   1031  N   LEU A 128       5.205  42.712  65.406  1.00 19.12           N  
ATOM   1032  CA  LEU A 128       5.556  41.451  64.772  1.00 19.66           C  
ATOM   1033  C   LEU A 128       4.307  40.605  64.548  1.00 20.22           C  
ATOM   1034  O   LEU A 128       3.676  40.110  65.493  1.00 20.62           O  
ATOM   1035  CB  LEU A 128       6.608  40.690  65.578  1.00 19.32           C  
ATOM   1036  CG  LEU A 128       7.997  41.334  65.687  1.00 18.33           C  
ATOM   1037  CD1 LEU A 128       8.850  40.533  66.669  1.00 17.60           C  
ATOM   1038  CD2 LEU A 128       8.687  41.463  64.333  1.00 17.04           C  
ATOM   1039  N   LYS A 129       3.938  40.499  63.284  1.00 20.45           N  
ATOM   1040  CA  LYS A 129       2.823  39.676  62.834  1.00 21.07           C  
ATOM   1041  C   LYS A 129       3.250  39.197  61.456  1.00 20.83           C  
ATOM   1042  O   LYS A 129       4.073  39.848  60.833  1.00 21.11           O  
ATOM   1043  CB  LYS A 129       1.536  40.505  62.747  1.00 20.73           C  
ATOM   1044  CG  LYS A 129       1.643  41.773  61.905  1.00 21.88           C  
ATOM   1045  CD  LYS A 129       0.292  42.466  61.814  1.00 24.71           C  
ATOM   1046  CE  LYS A 129       0.388  43.768  61.051  1.00 26.11           C  
ATOM   1047  NZ  LYS A 129      -0.767  44.665  61.410  1.00 29.39           N  
ATOM   1048  N   PRO A 130       2.683  38.094  60.974  1.00 21.30           N  
ATOM   1049  CA  PRO A 130       3.100  37.469  59.711  1.00 21.48           C  
ATOM   1050  C   PRO A 130       3.120  38.406  58.508  1.00 21.69           C  
ATOM   1051  O   PRO A 130       3.972  38.224  57.622  1.00 22.19           O  
ATOM   1052  CB  PRO A 130       2.039  36.385  59.500  1.00 21.98           C  
ATOM   1053  CG  PRO A 130       1.599  36.045  60.875  1.00 21.76           C  
ATOM   1054  CD  PRO A 130       1.571  37.355  61.604  1.00 21.43           C  
ATOM   1055  N   GLN A 131       2.212  39.379  58.474  1.00 21.37           N  
ATOM   1056  CA  GLN A 131       2.148  40.354  57.386  1.00 21.48           C  
ATOM   1057  C   GLN A 131       3.372  41.270  57.321  1.00 20.79           C  
ATOM   1058  O   GLN A 131       3.655  41.844  56.268  1.00 20.49           O  
ATOM   1059  CB  GLN A 131       0.882  41.211  57.490  1.00 22.49           C  
ATOM   1060  CG  GLN A 131      -0.428  40.431  57.457  1.00 25.26           C  
ATOM   1061  CD  GLN A 131      -1.006  40.201  58.845  1.00 28.92           C  
ATOM   1062  OE1 GLN A 131      -0.380  39.570  59.705  1.00 27.81           O  
ATOM   1063  NE2 GLN A 131      -2.203  40.728  59.070  1.00 32.54           N  
ATOM   1064  N   ASN A 132       4.090  41.411  58.438  1.00 20.42           N  
ATOM   1065  CA  ASN A 132       5.308  42.238  58.485  1.00 19.48           C  
ATOM   1066  C   ASN A 132       6.607  41.441  58.404  1.00 19.41           C  
ATOM   1067  O   ASN A 132       7.685  41.952  58.697  1.00 19.78           O  
ATOM   1068  CB  ASN A 132       5.310  43.122  59.733  1.00 19.15           C  
ATOM   1069  CG  ASN A 132       4.222  44.190  59.696  1.00 18.17           C  
ATOM   1070  OD1 ASN A 132       3.763  44.568  58.633  1.00 19.83           O  
ATOM   1071  ND2 ASN A 132       3.808  44.665  60.862  1.00 14.16           N  
ATOM   1072  N   LEU A 133       6.504  40.179  58.011  1.00 19.66           N  
ATOM   1073  CA  LEU A 133       7.672  39.308  57.900  1.00 18.93           C  
ATOM   1074  C   LEU A 133       7.790  38.917  56.452  1.00 19.20           C  
ATOM   1075  O   LEU A 133       6.886  38.293  55.902  1.00 20.25           O  
ATOM   1076  CB  LEU A 133       7.504  38.076  58.786  1.00 18.48           C  
ATOM   1077  CG  LEU A 133       7.303  38.359  60.278  1.00 19.24           C  
ATOM   1078  CD1 LEU A 133       7.141  37.062  61.073  1.00 18.24           C  
ATOM   1079  CD2 LEU A 133       8.452  39.219  60.842  1.00 19.05           C  
ATOM   1080  N   LEU A 134       8.881  39.313  55.812  1.00 18.59           N  
ATOM   1081  CA  LEU A 134       8.984  39.163  54.366  1.00 18.48           C  
ATOM   1082  C   LEU A 134       9.963  38.057  53.976  1.00 18.55           C  
ATOM   1083  O   LEU A 134      11.050  37.923  54.572  1.00 18.03           O  
ATOM   1084  CB  LEU A 134       9.359  40.496  53.706  1.00 17.92           C  
ATOM   1085  CG  LEU A 134       8.416  41.688  53.953  1.00 19.52           C  
ATOM   1086  CD1 LEU A 134       8.918  42.950  53.265  1.00 20.02           C  
ATOM   1087  CD2 LEU A 134       6.993  41.393  53.507  1.00 19.24           C  
ATOM   1088  N   ILE A 135       9.565  37.264  52.985  1.00 18.18           N  
ATOM   1089  CA  ILE A 135      10.392  36.167  52.512  1.00 19.27           C  
ATOM   1090  C   ILE A 135      10.840  36.354  51.070  1.00 19.62           C  
ATOM   1091  O   ILE A 135      10.176  37.026  50.282  1.00 19.12           O  
ATOM   1092  CB  ILE A 135       9.688  34.786  52.723  1.00 19.34           C  
ATOM   1093  CG1 ILE A 135       8.371  34.677  51.932  1.00 20.04           C  
ATOM   1094  CG2 ILE A 135       9.439  34.542  54.188  1.00 19.07           C  
ATOM   1095  CD1 ILE A 135       7.888  33.219  51.751  1.00 21.05           C  
ATOM   1096  N   ASN A 136      11.992  35.780  50.741  1.00 20.37           N  
ATOM   1097  CA  ASN A 136      12.466  35.788  49.370  1.00 21.10           C  
ATOM   1098  C   ASN A 136      12.603  34.365  48.843  1.00 22.09           C  
ATOM   1099  O   ASN A 136      12.294  33.405  49.556  1.00 22.45           O  
ATOM   1100  CB  ASN A 136      13.759  36.612  49.214  1.00 20.65           C  
ATOM   1101  CG  ASN A 136      14.989  35.937  49.825  1.00 21.21           C  
ATOM   1102  OD1 ASN A 136      14.983  34.748  50.164  1.00 20.09           O  
ATOM   1103  ND2 ASN A 136      16.062  36.712  49.969  1.00 21.82           N  
ATOM   1104  N   THR A 137      13.063  34.232  47.604  1.00 23.03           N  
ATOM   1105  CA  THR A 137      13.154  32.929  46.960  1.00 24.15           C  
ATOM   1106  C   THR A 137      14.364  32.133  47.416  1.00 25.04           C  
ATOM   1107  O   THR A 137      14.439  30.938  47.144  1.00 25.59           O  
ATOM   1108  CB  THR A 137      13.176  33.072  45.420  1.00 24.39           C  
ATOM   1109  OG1 THR A 137      14.293  33.891  45.023  1.00 25.34           O  
ATOM   1110  CG2 THR A 137      11.941  33.829  44.924  1.00 23.26           C  
ATOM   1111  N   GLU A 138      15.301  32.773  48.118  1.00 25.64           N  
ATOM   1112  CA  GLU A 138      16.506  32.077  48.573  1.00 26.19           C  
ATOM   1113  C   GLU A 138      16.405  31.457  49.981  1.00 25.35           C  
ATOM   1114  O   GLU A 138      17.355  30.823  50.460  1.00 25.58           O  
ATOM   1115  CB  GLU A 138      17.735  32.986  48.460  1.00 26.76           C  
ATOM   1116  CG  GLU A 138      18.246  33.146  47.033  1.00 30.58           C  
ATOM   1117  CD  GLU A 138      18.704  31.831  46.416  1.00 36.06           C  
ATOM   1118  OE1 GLU A 138      19.614  31.173  46.978  1.00 38.33           O  
ATOM   1119  OE2 GLU A 138      18.156  31.449  45.358  1.00 38.66           O  
ATOM   1120  N   GLY A 139      15.262  31.626  50.637  1.00 23.95           N  
ATOM   1121  CA  GLY A 139      15.073  31.055  51.958  1.00 22.30           C  
ATOM   1122  C   GLY A 139      15.219  32.038  53.099  1.00 21.32           C  
ATOM   1123  O   GLY A 139      15.062  31.667  54.274  1.00 21.29           O  
ATOM   1124  N   ALA A 140      15.524  33.292  52.772  1.00 19.83           N  
ATOM   1125  CA  ALA A 140      15.599  34.325  53.798  1.00 19.06           C  
ATOM   1126  C   ALA A 140      14.215  34.739  54.289  1.00 18.61           C  
ATOM   1127  O   ALA A 140      13.235  34.651  53.549  1.00 18.98           O  
ATOM   1128  CB  ALA A 140      16.375  35.527  53.293  1.00 18.98           C  
ATOM   1129  N   ILE A 141      14.137  35.136  55.558  1.00 18.24           N  
ATOM   1130  CA  ILE A 141      12.983  35.842  56.093  1.00 17.99           C  
ATOM   1131  C   ILE A 141      13.497  37.072  56.849  1.00 17.71           C  
ATOM   1132  O   ILE A 141      14.545  37.008  57.496  1.00 17.12           O  
ATOM   1133  CB  ILE A 141      12.066  34.917  56.981  1.00 18.16           C  
ATOM   1134  CG1 ILE A 141      10.749  35.636  57.331  1.00 18.13           C  
ATOM   1135  CG2 ILE A 141      12.761  34.478  58.239  1.00 17.75           C  
ATOM   1136  CD1 ILE A 141       9.668  34.725  57.944  1.00 15.96           C  
ATOM   1137  N   LYS A 142      12.775  38.187  56.739  1.00 17.62           N  
ATOM   1138  CA  LYS A 142      13.228  39.464  57.294  1.00 18.41           C  
ATOM   1139  C   LYS A 142      12.114  40.223  57.992  1.00 18.85           C  
ATOM   1140  O   LYS A 142      10.973  40.254  57.498  1.00 19.25           O  
ATOM   1141  CB  LYS A 142      13.846  40.349  56.199  1.00 18.34           C  
ATOM   1142  CG  LYS A 142      14.727  39.580  55.206  1.00 17.71           C  
ATOM   1143  CD  LYS A 142      15.714  40.478  54.446  1.00 18.72           C  
ATOM   1144  CE  LYS A 142      16.605  39.616  53.526  1.00 17.29           C  
ATOM   1145  NZ  LYS A 142      17.700  40.380  52.907  1.00 17.91           N  
ATOM   1146  N   LEU A 143      12.453  40.836  59.129  1.00 18.43           N  
ATOM   1147  CA  LEU A 143      11.545  41.762  59.801  1.00 18.62           C  
ATOM   1148  C   LEU A 143      11.366  43.004  58.959  1.00 18.45           C  
ATOM   1149  O   LEU A 143      12.342  43.588  58.478  1.00 18.00           O  
ATOM   1150  CB  LEU A 143      12.029  42.157  61.208  1.00 18.51           C  
ATOM   1151  CG  LEU A 143      12.603  41.148  62.212  1.00 19.87           C  
ATOM   1152  CD1 LEU A 143      12.658  41.745  63.626  1.00 21.31           C  
ATOM   1153  CD2 LEU A 143      11.856  39.858  62.232  1.00 20.35           C  
ATOM   1154  N   ALA A 144      10.110  43.411  58.780  1.00 18.37           N  
ATOM   1155  CA  ALA A 144       9.831  44.637  58.052  1.00 18.31           C  
ATOM   1156  C   ALA A 144       8.804  45.493  58.781  1.00 18.64           C  
ATOM   1157  O   ALA A 144       8.253  45.071  59.803  1.00 18.54           O  
ATOM   1158  CB  ALA A 144       9.390  44.331  56.615  1.00 17.79           C  
ATOM   1159  N   ASP A 145       8.568  46.696  58.247  1.00 18.71           N  
ATOM   1160  CA  ASP A 145       7.631  47.674  58.804  1.00 19.04           C  
ATOM   1161  C   ASP A 145       8.002  48.131  60.214  1.00 18.69           C  
ATOM   1162  O   ASP A 145       7.503  47.604  61.199  1.00 18.93           O  
ATOM   1163  CB  ASP A 145       6.177  47.184  58.761  1.00 18.99           C  
ATOM   1164  CG  ASP A 145       5.172  48.335  58.824  1.00 20.68           C  
ATOM   1165  OD1 ASP A 145       5.568  49.478  59.203  1.00 20.63           O  
ATOM   1166  OD2 ASP A 145       3.967  48.194  58.499  1.00 21.64           O  
ATOM   1167  N   PHE A 146       8.856  49.142  60.287  1.00 18.72           N  
ATOM   1168  CA  PHE A 146       9.359  49.646  61.556  1.00 18.91           C  
ATOM   1169  C   PHE A 146       8.672  50.957  61.942  1.00 19.62           C  
ATOM   1170  O   PHE A 146       9.166  51.687  62.799  1.00 20.43           O  
ATOM   1171  CB  PHE A 146      10.893  49.794  61.499  1.00 18.17           C  
ATOM   1172  CG  PHE A 146      11.632  48.501  61.757  1.00 17.36           C  
ATOM   1173  CD1 PHE A 146      11.678  47.498  60.785  1.00 16.33           C  
ATOM   1174  CD2 PHE A 146      12.247  48.268  62.984  1.00 16.62           C  
ATOM   1175  CE1 PHE A 146      12.349  46.290  61.020  1.00 14.90           C  
ATOM   1176  CE2 PHE A 146      12.924  47.062  63.233  1.00 15.67           C  
ATOM   1177  CZ  PHE A 146      12.970  46.073  62.247  1.00 14.95           C  
ATOM   1178  N   GLY A 147       7.527  51.241  61.315  1.00 19.70           N  
ATOM   1179  CA  GLY A 147       6.727  52.422  61.624  1.00 19.83           C  
ATOM   1180  C   GLY A 147       6.249  52.488  63.072  1.00 20.57           C  
ATOM   1181  O   GLY A 147       6.149  53.581  63.651  1.00 20.85           O  
ATOM   1182  N   LEU A 148       5.975  51.324  63.656  1.00 19.85           N  
ATOM   1183  CA  LEU A 148       5.500  51.223  65.035  1.00 20.03           C  
ATOM   1184  C   LEU A 148       6.615  50.959  66.063  1.00 19.68           C  
ATOM   1185  O   LEU A 148       6.349  50.883  67.250  1.00 19.78           O  
ATOM   1186  CB  LEU A 148       4.397  50.157  65.127  1.00 20.21           C  
ATOM   1187  CG  LEU A 148       2.995  50.590  64.645  1.00 22.01           C  
ATOM   1188  CD1 LEU A 148       3.007  51.065  63.225  1.00 24.25           C  
ATOM   1189  CD2 LEU A 148       1.992  49.465  64.758  1.00 23.61           C  
ATOM   1190  N   ALA A 149       7.860  50.872  65.598  1.00 19.52           N  
ATOM   1191  CA  ALA A 149       9.012  50.615  66.443  1.00 19.42           C  
ATOM   1192  C   ALA A 149       9.399  51.839  67.280  1.00 19.80           C  
ATOM   1193  O   ALA A 149       8.909  52.941  67.041  1.00 19.72           O  
ATOM   1194  CB  ALA A 149      10.184  50.175  65.580  1.00 19.62           C  
ATOM   1195  N   ARG A 150      10.257  51.633  68.274  1.00 19.92           N  
ATOM   1196  CA  ARG A 150      10.890  52.742  68.982  1.00 20.30           C  
ATOM   1197  C   ARG A 150      12.221  52.378  69.646  1.00 19.77           C  
ATOM   1198  O   ARG A 150      12.462  51.212  69.981  1.00 19.50           O  
ATOM   1199  CB  ARG A 150       9.923  53.440  69.961  1.00 21.16           C  
ATOM   1200  CG  ARG A 150       9.749  52.816  71.321  1.00 21.71           C  
ATOM   1201  CD  ARG A 150       9.815  53.836  72.459  1.00 23.85           C  
ATOM   1202  NE  ARG A 150       8.639  54.705  72.584  1.00 22.57           N  
ATOM   1203  CZ  ARG A 150       8.703  56.009  72.889  1.00 23.13           C  
ATOM   1204  NH1 ARG A 150       9.884  56.601  73.085  1.00 22.19           N  
ATOM   1205  NH2 ARG A 150       7.592  56.729  73.010  1.00 22.30           N  
ATOM   1206  N   ALA A 151      13.085  53.381  69.792  1.00 18.50           N  
ATOM   1207  CA  ALA A 151      14.342  53.202  70.493  1.00 18.75           C  
ATOM   1208  C   ALA A 151      14.042  53.270  71.980  1.00 18.91           C  
ATOM   1209  O   ALA A 151      13.493  54.263  72.458  1.00 19.44           O  
ATOM   1210  CB  ALA A 151      15.345  54.295  70.109  1.00 17.89           C  
ATOM   1211  N   PHE A 152      14.408  52.233  72.714  1.00 18.82           N  
ATOM   1212  CA  PHE A 152      14.142  52.229  74.147  1.00 19.12           C  
ATOM   1213  C   PHE A 152      15.374  52.603  74.953  1.00 19.73           C  
ATOM   1214  O   PHE A 152      16.496  52.626  74.425  1.00 19.83           O  
ATOM   1215  CB  PHE A 152      13.485  50.910  74.611  1.00 18.63           C  
ATOM   1216  CG  PHE A 152      14.347  49.679  74.463  1.00 17.63           C  
ATOM   1217  CD1 PHE A 152      14.370  48.966  73.273  1.00 16.64           C  
ATOM   1218  CD2 PHE A 152      15.096  49.206  75.537  1.00 16.89           C  
ATOM   1219  CE1 PHE A 152      15.129  47.808  73.145  1.00 15.91           C  
ATOM   1220  CE2 PHE A 152      15.879  48.050  75.419  1.00 15.87           C  
ATOM   1221  CZ  PHE A 152      15.900  47.361  74.214  1.00 16.69           C  
ATOM   1222  N   GLY A 153      15.148  52.958  76.214  1.00 20.47           N  
ATOM   1223  CA  GLY A 153      16.228  53.253  77.141  1.00 20.38           C  
ATOM   1224  C   GLY A 153      16.368  52.124  78.134  1.00 20.85           C  
ATOM   1225  O   GLY A 153      15.496  51.249  78.236  1.00 20.76           O  
ATOM   1226  N   VAL A 154      17.472  52.135  78.870  1.00 21.32           N  
ATOM   1227  CA  VAL A 154      17.734  51.127  79.883  1.00 21.74           C  
ATOM   1228  C   VAL A 154      17.897  51.830  81.240  1.00 21.91           C  
ATOM   1229  O   VAL A 154      18.763  52.704  81.382  1.00 21.74           O  
ATOM   1230  CB  VAL A 154      18.995  50.285  79.536  1.00 21.84           C  
ATOM   1231  CG1 VAL A 154      19.308  49.276  80.647  1.00 21.99           C  
ATOM   1232  CG2 VAL A 154      18.819  49.539  78.215  1.00 23.01           C  
ATOM   1233  N   PRO A 155      17.046  51.508  82.222  1.00 22.31           N  
ATOM   1234  CA  PRO A 155      15.853  50.677  82.037  1.00 22.27           C  
ATOM   1235  C   PRO A 155      14.771  51.458  81.287  1.00 22.34           C  
ATOM   1236  O   PRO A 155      14.874  52.670  81.151  1.00 21.65           O  
ATOM   1237  CB  PRO A 155      15.396  50.412  83.477  1.00 22.11           C  
ATOM   1238  CG  PRO A 155      15.825  51.613  84.217  1.00 22.81           C  
ATOM   1239  CD  PRO A 155      17.174  51.968  83.620  1.00 22.25           C  
ATOM   1240  N   VAL A 156      13.754  50.763  80.791  1.00 23.05           N  
ATOM   1241  CA  VAL A 156      12.715  51.415  79.994  1.00 23.67           C  
ATOM   1242  C   VAL A 156      11.836  52.330  80.850  1.00 23.85           C  
ATOM   1243  O   VAL A 156      11.762  52.182  82.065  1.00 23.96           O  
ATOM   1244  CB  VAL A 156      11.852  50.382  79.226  1.00 23.92           C  
ATOM   1245  CG1 VAL A 156      12.745  49.473  78.383  1.00 23.64           C  
ATOM   1246  CG2 VAL A 156      10.964  49.551  80.186  1.00 23.65           C  
ATOM   1247  N   ARG A 157      11.201  53.303  80.218  1.00 24.62           N  
ATOM   1248  CA  ARG A 157      10.117  54.024  80.883  1.00 24.72           C  
ATOM   1249  C   ARG A 157       8.805  53.661  80.201  1.00 24.27           C  
ATOM   1250  O   ARG A 157       8.769  52.794  79.312  1.00 23.74           O  
ATOM   1251  CB  ARG A 157      10.362  55.547  80.902  1.00 25.45           C  
ATOM   1252  CG  ARG A 157      10.568  56.180  79.546  1.00 26.43           C  
ATOM   1253  CD  ARG A 157      10.726  57.696  79.563  1.00 29.49           C  
ATOM   1254  NE  ARG A 157      10.131  58.257  78.349  1.00 32.10           N  
ATOM   1255  CZ  ARG A 157      10.806  58.529  77.241  1.00 32.63           C  
ATOM   1256  NH1 ARG A 157      12.119  58.336  77.190  1.00 33.79           N  
ATOM   1257  NH2 ARG A 157      10.169  59.013  76.186  1.00 33.26           N  
ATOM   1258  N   THR A 158       7.724  54.305  80.632  1.00 24.34           N  
ATOM   1259  CA  THR A 158       6.411  54.055  80.060  1.00 23.99           C  
ATOM   1260  C   THR A 158       6.389  54.567  78.630  1.00 23.50           C  
ATOM   1261  O   THR A 158       6.797  55.694  78.369  1.00 23.35           O  
ATOM   1262  CB  THR A 158       5.323  54.710  80.924  1.00 24.10           C  
ATOM   1263  OG1 THR A 158       5.296  54.046  82.193  1.00 25.79           O  
ATOM   1264  CG2 THR A 158       3.918  54.430  80.366  1.00 23.68           C  
ATOM   1265  N   TYR A 159       5.946  53.712  77.712  1.00 23.14           N  
ATOM   1266  CA  TYR A 159       5.806  54.068  76.301  1.00 23.03           C  
ATOM   1267  C   TYR A 159       4.337  53.886  75.905  1.00 23.12           C  
ATOM   1268  O   TYR A 159       3.485  53.640  76.773  1.00 22.68           O  
ATOM   1269  CB  TYR A 159       6.730  53.200  75.425  1.00 23.15           C  
ATOM   1270  CG  TYR A 159       8.199  53.182  75.842  1.00 23.37           C  
ATOM   1271  CD1 TYR A 159       8.911  54.367  76.055  1.00 23.27           C  
ATOM   1272  CD2 TYR A 159       8.874  51.976  76.009  1.00 23.74           C  
ATOM   1273  CE1 TYR A 159      10.253  54.338  76.434  1.00 23.93           C  
ATOM   1274  CE2 TYR A 159      10.207  51.939  76.383  1.00 23.13           C  
ATOM   1275  CZ  TYR A 159      10.886  53.117  76.601  1.00 24.06           C  
ATOM   1276  OH  TYR A 159      12.204  53.064  76.975  1.00 25.68           O  
HETATM 1277  N   TPO A 160       4.043  54.009  74.610  1.00 23.07           N  
HETATM 1278  CA  TPO A 160       2.671  53.953  74.129  1.00 23.78           C  
HETATM 1279  CB  TPO A 160       2.630  54.159  72.618  1.00 23.89           C  
HETATM 1280  CG2 TPO A 160       1.197  54.241  72.093  1.00 22.31           C  
HETATM 1281  OG1 TPO A 160       3.310  55.383  72.314  1.00 24.64           O  
HETATM 1282  P   TPO A 160       4.763  55.367  71.608  1.00 24.78           P  
HETATM 1283  O1P TPO A 160       5.358  56.838  71.553  1.00 25.13           O  
HETATM 1284  O2P TPO A 160       5.748  54.447  72.434  1.00 23.01           O  
HETATM 1285  O3P TPO A 160       4.612  54.802  70.130  1.00 24.38           O  
HETATM 1286  C   TPO A 160       1.993  52.670  74.557  1.00 24.31           C  
HETATM 1287  O   TPO A 160       2.559  51.583  74.459  1.00 23.47           O  
ATOM   1288  N   HIS A 161       0.770  52.813  75.064  1.00 25.13           N  
ATOM   1289  CA  HIS A 161      -0.028  51.672  75.497  1.00 26.49           C  
ATOM   1290  C   HIS A 161      -0.752  51.009  74.341  1.00 26.70           C  
ATOM   1291  O   HIS A 161      -0.844  51.574  73.247  1.00 26.69           O  
ATOM   1292  CB  HIS A 161      -1.019  52.074  76.605  1.00 27.41           C  
ATOM   1293  CG  HIS A 161      -2.018  53.116  76.199  1.00 29.95           C  
ATOM   1294  ND1 HIS A 161      -2.692  53.889  77.119  1.00 33.66           N  
ATOM   1295  CD2 HIS A 161      -2.468  53.506  74.981  1.00 33.15           C  
ATOM   1296  CE1 HIS A 161      -3.510  54.711  76.489  1.00 35.12           C  
ATOM   1297  NE2 HIS A 161      -3.393  54.502  75.190  1.00 35.29           N  
ATOM   1298  N   GLU A 162      -1.252  49.800  74.592  1.00 27.30           N  
ATOM   1299  CA  GLU A 162      -2.088  49.060  73.644  1.00 27.69           C  
ATOM   1300  C   GLU A 162      -1.387  48.808  72.312  1.00 27.41           C  
ATOM   1301  O   GLU A 162      -2.048  48.675  71.273  1.00 27.87           O  
ATOM   1302  CB  GLU A 162      -3.427  49.782  73.394  1.00 28.41           C  
ATOM   1303  CG  GLU A 162      -4.274  50.022  74.636  1.00 31.15           C  
ATOM   1304  CD  GLU A 162      -5.548  50.798  74.347  1.00 35.03           C  
ATOM   1305  OE1 GLU A 162      -6.027  50.793  73.187  1.00 38.26           O  
ATOM   1306  OE2 GLU A 162      -6.083  51.411  75.291  1.00 36.97           O  
ATOM   1307  N   VAL A 163      -0.056  48.747  72.342  1.00 26.01           N  
ATOM   1308  CA  VAL A 163       0.718  48.493  71.135  1.00 24.81           C  
ATOM   1309  C   VAL A 163       0.630  47.025  70.745  1.00 23.95           C  
ATOM   1310  O   VAL A 163       0.267  46.176  71.567  1.00 23.99           O  
ATOM   1311  CB  VAL A 163       2.219  48.892  71.291  1.00 24.85           C  
ATOM   1312  CG1 VAL A 163       2.375  50.407  71.340  1.00 24.39           C  
ATOM   1313  CG2 VAL A 163       2.843  48.236  72.517  1.00 24.96           C  
ATOM   1314  N   VAL A 164       0.985  46.749  69.490  1.00 22.28           N  
ATOM   1315  CA  VAL A 164       1.012  45.416  68.910  1.00 21.00           C  
ATOM   1316  C   VAL A 164      -0.370  45.030  68.428  1.00 20.60           C  
ATOM   1317  O   VAL A 164      -1.334  45.137  69.162  1.00 21.04           O  
ATOM   1318  CB  VAL A 164       1.613  44.315  69.853  1.00 20.99           C  
ATOM   1319  CG1 VAL A 164       1.766  43.013  69.102  1.00 19.08           C  
ATOM   1320  CG2 VAL A 164       2.982  44.758  70.443  1.00 20.46           C  
ATOM   1321  N   THR A 165      -0.457  44.604  67.175  1.00 20.25           N  
ATOM   1322  CA  THR A 165      -1.696  44.049  66.643  1.00 19.61           C  
ATOM   1323  C   THR A 165      -2.226  43.014  67.620  1.00 19.29           C  
ATOM   1324  O   THR A 165      -1.492  42.121  68.048  1.00 18.96           O  
ATOM   1325  CB  THR A 165      -1.438  43.411  65.287  1.00 19.45           C  
ATOM   1326  OG1 THR A 165      -1.037  44.438  64.373  1.00 18.64           O  
ATOM   1327  CG2 THR A 165      -2.749  42.856  64.686  1.00 18.98           C  
ATOM   1328  N   LEU A 166      -3.508  43.153  67.955  1.00 19.05           N  
ATOM   1329  CA  LEU A 166      -4.135  42.458  69.076  1.00 18.42           C  
ATOM   1330  C   LEU A 166      -3.795  40.969  69.222  1.00 18.10           C  
ATOM   1331  O   LEU A 166      -3.486  40.515  70.325  1.00 17.50           O  
ATOM   1332  CB  LEU A 166      -5.667  42.652  69.033  1.00 18.89           C  
ATOM   1333  CG  LEU A 166      -6.451  42.047  70.201  1.00 18.75           C  
ATOM   1334  CD1 LEU A 166      -6.007  42.637  71.543  1.00 17.31           C  
ATOM   1335  CD2 LEU A 166      -7.967  42.246  69.986  1.00 20.94           C  
ATOM   1336  N   TRP A 167      -3.860  40.217  68.125  1.00 17.60           N  
ATOM   1337  CA  TRP A 167      -3.660  38.759  68.182  1.00 17.98           C  
ATOM   1338  C   TRP A 167      -2.273  38.378  68.717  1.00 17.79           C  
ATOM   1339  O   TRP A 167      -2.093  37.277  69.263  1.00 17.24           O  
ATOM   1340  CB  TRP A 167      -3.834  38.129  66.797  1.00 17.72           C  
ATOM   1341  CG  TRP A 167      -5.238  38.133  66.243  1.00 19.74           C  
ATOM   1342  CD1 TRP A 167      -6.382  38.634  66.840  1.00 20.12           C  
ATOM   1343  CD2 TRP A 167      -5.652  37.609  64.979  1.00 19.65           C  
ATOM   1344  NE1 TRP A 167      -7.464  38.453  66.010  1.00 19.75           N  
ATOM   1345  CE2 TRP A 167      -7.049  37.825  64.866  1.00 20.20           C  
ATOM   1346  CE3 TRP A 167      -4.987  36.980  63.925  1.00 18.99           C  
ATOM   1347  CZ2 TRP A 167      -7.784  37.424  63.744  1.00 20.62           C  
ATOM   1348  CZ3 TRP A 167      -5.721  36.579  62.812  1.00 20.46           C  
ATOM   1349  CH2 TRP A 167      -7.106  36.805  62.732  1.00 20.04           C  
ATOM   1350  N   TYR A 168      -1.320  39.304  68.558  1.00 17.17           N  
ATOM   1351  CA  TYR A 168       0.102  39.078  68.859  1.00 17.10           C  
ATOM   1352  C   TYR A 168       0.543  39.867  70.078  1.00 17.30           C  
ATOM   1353  O   TYR A 168       1.746  39.931  70.393  1.00 17.38           O  
ATOM   1354  CB  TYR A 168       0.969  39.433  67.623  1.00 16.65           C  
ATOM   1355  CG  TYR A 168       0.483  38.684  66.404  1.00 16.41           C  
ATOM   1356  CD1 TYR A 168       0.837  37.354  66.215  1.00 16.87           C  
ATOM   1357  CD2 TYR A 168      -0.399  39.279  65.486  1.00 14.62           C  
ATOM   1358  CE1 TYR A 168       0.355  36.626  65.140  1.00 18.61           C  
ATOM   1359  CE2 TYR A 168      -0.890  38.561  64.391  1.00 16.82           C  
ATOM   1360  CZ  TYR A 168      -0.513  37.233  64.227  1.00 19.23           C  
ATOM   1361  OH  TYR A 168      -0.967  36.482  63.162  1.00 17.74           O  
ATOM   1362  N   ARG A 169      -0.432  40.486  70.743  1.00 17.20           N  
ATOM   1363  CA  ARG A 169      -0.174  41.372  71.881  1.00 17.61           C  
ATOM   1364  C   ARG A 169       0.069  40.585  73.163  1.00 17.82           C  
ATOM   1365  O   ARG A 169      -0.681  39.658  73.472  1.00 17.72           O  
ATOM   1366  CB  ARG A 169      -1.342  42.348  72.079  1.00 17.21           C  
ATOM   1367  CG  ARG A 169      -1.116  43.398  73.145  1.00 17.00           C  
ATOM   1368  CD  ARG A 169      -2.223  44.421  73.225  1.00 17.31           C  
ATOM   1369  NE  ARG A 169      -2.528  44.994  71.915  1.00 17.88           N  
ATOM   1370  CZ  ARG A 169      -3.593  45.750  71.654  1.00 18.46           C  
ATOM   1371  NH1 ARG A 169      -4.478  46.027  72.615  1.00 15.82           N  
ATOM   1372  NH2 ARG A 169      -3.782  46.208  70.423  1.00 16.81           N  
ATOM   1373  N   ALA A 170       1.102  40.993  73.905  1.00 17.99           N  
ATOM   1374  CA  ALA A 170       1.538  40.311  75.118  1.00 18.34           C  
ATOM   1375  C   ALA A 170       0.639  40.599  76.313  1.00 18.88           C  
ATOM   1376  O   ALA A 170       0.075  41.686  76.404  1.00 19.25           O  
ATOM   1377  CB  ALA A 170       2.994  40.687  75.441  1.00 18.34           C  
ATOM   1378  N   PRO A 171       0.518  39.643  77.243  1.00 19.34           N  
ATOM   1379  CA  PRO A 171      -0.351  39.823  78.419  1.00 19.53           C  
ATOM   1380  C   PRO A 171      -0.029  41.054  79.237  1.00 19.43           C  
ATOM   1381  O   PRO A 171      -0.964  41.688  79.710  1.00 19.08           O  
ATOM   1382  CB  PRO A 171      -0.151  38.537  79.243  1.00 19.54           C  
ATOM   1383  CG  PRO A 171       1.063  37.872  78.666  1.00 20.04           C  
ATOM   1384  CD  PRO A 171       1.143  38.310  77.223  1.00 19.03           C  
ATOM   1385  N   GLU A 172       1.247  41.411  79.366  1.00 19.57           N  
ATOM   1386  CA  GLU A 172       1.635  42.605  80.127  1.00 19.42           C  
ATOM   1387  C   GLU A 172       1.124  43.903  79.488  1.00 19.73           C  
ATOM   1388  O   GLU A 172       0.836  44.862  80.211  1.00 20.34           O  
ATOM   1389  CB  GLU A 172       3.165  42.655  80.374  1.00 19.35           C  
ATOM   1390  CG  GLU A 172       4.014  42.770  79.107  1.00 18.47           C  
ATOM   1391  CD  GLU A 172       4.453  41.427  78.550  1.00 19.35           C  
ATOM   1392  OE1 GLU A 172       3.679  40.441  78.626  1.00 18.72           O  
ATOM   1393  OE2 GLU A 172       5.578  41.362  78.018  1.00 18.52           O  
ATOM   1394  N   ILE A 173       1.004  43.936  78.158  1.00 19.69           N  
ATOM   1395  CA  ILE A 173       0.362  45.075  77.480  1.00 20.34           C  
ATOM   1396  C   ILE A 173      -1.142  45.060  77.789  1.00 20.73           C  
ATOM   1397  O   ILE A 173      -1.725  46.082  78.177  1.00 20.46           O  
ATOM   1398  CB  ILE A 173       0.527  45.050  75.931  1.00 20.41           C  
ATOM   1399  CG1 ILE A 173       1.966  44.741  75.466  1.00 20.92           C  
ATOM   1400  CG2 ILE A 173       0.032  46.365  75.338  1.00 19.39           C  
ATOM   1401  CD1 ILE A 173       2.977  45.671  75.982  1.00 24.72           C  
ATOM   1402  N   LEU A 174      -1.740  43.884  77.605  1.00 20.26           N  
ATOM   1403  CA  LEU A 174      -3.160  43.670  77.836  1.00 21.03           C  
ATOM   1404  C   LEU A 174      -3.587  44.028  79.250  1.00 21.40           C  
ATOM   1405  O   LEU A 174      -4.696  44.507  79.453  1.00 21.64           O  
ATOM   1406  CB  LEU A 174      -3.530  42.217  77.536  1.00 20.14           C  
ATOM   1407  CG  LEU A 174      -3.519  41.883  76.050  1.00 19.83           C  
ATOM   1408  CD1 LEU A 174      -3.477  40.392  75.854  1.00 17.97           C  
ATOM   1409  CD2 LEU A 174      -4.745  42.521  75.357  1.00 19.13           C  
ATOM   1410  N   LEU A 175      -2.691  43.808  80.207  1.00 22.02           N  
ATOM   1411  CA  LEU A 175      -2.970  44.062  81.612  1.00 23.08           C  
ATOM   1412  C   LEU A 175      -2.515  45.451  82.063  1.00 23.95           C  
ATOM   1413  O   LEU A 175      -2.511  45.751  83.261  1.00 24.30           O  
ATOM   1414  CB  LEU A 175      -2.353  42.963  82.485  1.00 22.67           C  
ATOM   1415  CG  LEU A 175      -3.007  41.579  82.377  1.00 23.03           C  
ATOM   1416  CD1 LEU A 175      -2.099  40.510  82.951  1.00 23.40           C  
ATOM   1417  CD2 LEU A 175      -4.392  41.536  83.053  1.00 23.60           C  
ATOM   1418  N   GLY A 176      -2.130  46.290  81.099  1.00 25.08           N  
ATOM   1419  CA  GLY A 176      -1.841  47.694  81.349  1.00 25.83           C  
ATOM   1420  C   GLY A 176      -0.625  47.999  82.201  1.00 27.02           C  
ATOM   1421  O   GLY A 176      -0.588  49.036  82.869  1.00 27.22           O  
ATOM   1422  N   CYS A 177       0.376  47.125  82.186  1.00 27.94           N  
ATOM   1423  CA  CYS A 177       1.611  47.393  82.933  1.00 29.37           C  
ATOM   1424  C   CYS A 177       2.250  48.721  82.545  1.00 28.46           C  
ATOM   1425  O   CYS A 177       2.242  49.126  81.376  1.00 28.26           O  
ATOM   1426  CB  CYS A 177       2.639  46.275  82.770  1.00 29.63           C  
ATOM   1427  SG  CYS A 177       4.139  46.518  83.769  1.00 38.96           S  
ATOM   1428  N   LYS A 178       2.787  49.390  83.555  1.00 28.01           N  
ATOM   1429  CA  LYS A 178       3.507  50.641  83.400  1.00 27.94           C  
ATOM   1430  C   LYS A 178       4.683  50.469  82.436  1.00 27.11           C  
ATOM   1431  O   LYS A 178       4.943  51.327  81.595  1.00 26.62           O  
ATOM   1432  CB  LYS A 178       4.033  51.062  84.765  1.00 28.31           C  
ATOM   1433  CG  LYS A 178       4.267  52.535  84.928  1.00 30.69           C  
ATOM   1434  CD  LYS A 178       4.968  52.806  86.263  1.00 34.43           C  
ATOM   1435  CE  LYS A 178       4.872  54.273  86.654  1.00 36.21           C  
ATOM   1436  NZ  LYS A 178       5.325  55.167  85.559  1.00 39.71           N  
ATOM   1437  N   TYR A 179       5.371  49.339  82.563  1.00 26.35           N  
ATOM   1438  CA  TYR A 179       6.581  49.085  81.800  1.00 25.82           C  
ATOM   1439  C   TYR A 179       6.458  47.836  80.958  1.00 24.74           C  
ATOM   1440  O   TYR A 179       5.984  46.806  81.421  1.00 25.42           O  
ATOM   1441  CB  TYR A 179       7.772  48.945  82.743  1.00 26.24           C  
ATOM   1442  CG  TYR A 179       7.996  50.139  83.654  1.00 27.90           C  
ATOM   1443  CD1 TYR A 179       8.251  51.405  83.132  1.00 28.65           C  
ATOM   1444  CD2 TYR A 179       7.961  49.992  85.041  1.00 30.70           C  
ATOM   1445  CE1 TYR A 179       8.467  52.498  83.969  1.00 31.47           C  
ATOM   1446  CE2 TYR A 179       8.177  51.084  85.892  1.00 32.18           C  
ATOM   1447  CZ  TYR A 179       8.431  52.330  85.347  1.00 32.79           C  
ATOM   1448  OH  TYR A 179       8.647  53.410  86.180  1.00 34.91           O  
ATOM   1449  N   TYR A 180       6.879  47.946  79.710  1.00 23.37           N  
ATOM   1450  CA  TYR A 180       7.051  46.787  78.855  1.00 21.90           C  
ATOM   1451  C   TYR A 180       8.354  46.926  78.082  1.00 21.48           C  
ATOM   1452  O   TYR A 180       8.806  48.045  77.815  1.00 21.56           O  
ATOM   1453  CB  TYR A 180       5.841  46.591  77.931  1.00 21.66           C  
ATOM   1454  CG  TYR A 180       5.619  47.654  76.870  1.00 20.09           C  
ATOM   1455  CD1 TYR A 180       6.424  47.713  75.730  1.00 19.93           C  
ATOM   1456  CD2 TYR A 180       4.558  48.557  76.972  1.00 21.17           C  
ATOM   1457  CE1 TYR A 180       6.209  48.671  74.737  1.00 18.01           C  
ATOM   1458  CE2 TYR A 180       4.335  49.536  75.979  1.00 20.50           C  
ATOM   1459  CZ  TYR A 180       5.174  49.576  74.867  1.00 19.13           C  
ATOM   1460  OH  TYR A 180       4.970  50.505  73.877  1.00 19.72           O  
ATOM   1461  N   SER A 181       8.950  45.794  77.723  1.00 20.32           N  
ATOM   1462  CA  SER A 181      10.252  45.808  77.096  1.00 20.22           C  
ATOM   1463  C   SER A 181      10.367  44.785  75.973  1.00 18.81           C  
ATOM   1464  O   SER A 181       9.377  44.481  75.318  1.00 18.57           O  
ATOM   1465  CB  SER A 181      11.342  45.560  78.141  1.00 19.97           C  
ATOM   1466  OG  SER A 181      12.560  46.068  77.638  1.00 25.48           O  
ATOM   1467  N   THR A 182      11.578  44.242  75.791  1.00 17.08           N  
ATOM   1468  CA  THR A 182      11.900  43.356  74.679  1.00 15.92           C  
ATOM   1469  C   THR A 182      11.030  42.113  74.645  1.00 15.57           C  
ATOM   1470  O   THR A 182      10.797  41.550  73.567  1.00 14.51           O  
ATOM   1471  CB  THR A 182      13.377  42.916  74.734  1.00 16.05           C  
ATOM   1472  OG1 THR A 182      13.632  42.304  76.007  1.00 16.70           O  
ATOM   1473  CG2 THR A 182      14.330  44.123  74.704  1.00 14.84           C  
ATOM   1474  N   ALA A 183      10.594  41.665  75.826  1.00 14.86           N  
ATOM   1475  CA  ALA A 183       9.804  40.443  75.936  1.00 14.58           C  
ATOM   1476  C   ALA A 183       8.487  40.523  75.145  1.00 14.70           C  
ATOM   1477  O   ALA A 183       7.942  39.476  74.769  1.00 14.66           O  
ATOM   1478  CB  ALA A 183       9.536  40.084  77.419  1.00 14.30           C  
ATOM   1479  N   VAL A 184       7.987  41.735  74.858  1.00 14.85           N  
ATOM   1480  CA  VAL A 184       6.753  41.827  74.046  1.00 14.89           C  
ATOM   1481  C   VAL A 184       6.964  41.296  72.631  1.00 15.28           C  
ATOM   1482  O   VAL A 184       6.058  40.682  72.066  1.00 15.20           O  
ATOM   1483  CB  VAL A 184       6.047  43.228  74.039  1.00 15.19           C  
ATOM   1484  CG1 VAL A 184       5.902  43.781  75.460  1.00 14.16           C  
ATOM   1485  CG2 VAL A 184       6.740  44.230  73.087  1.00 14.83           C  
ATOM   1486  N   ASP A 185       8.171  41.485  72.079  1.00 15.15           N  
ATOM   1487  CA  ASP A 185       8.443  41.043  70.705  1.00 14.98           C  
ATOM   1488  C   ASP A 185       8.582  39.520  70.669  1.00 15.08           C  
ATOM   1489  O   ASP A 185       8.174  38.868  69.697  1.00 15.49           O  
ATOM   1490  CB  ASP A 185       9.714  41.689  70.145  1.00 14.44           C  
ATOM   1491  CG  ASP A 185       9.533  43.150  69.779  1.00 16.38           C  
ATOM   1492  OD1 ASP A 185       8.389  43.589  69.460  1.00 15.44           O  
ATOM   1493  OD2 ASP A 185      10.505  43.944  69.783  1.00 17.18           O  
ATOM   1494  N   ILE A 186       9.163  38.960  71.728  1.00 14.68           N  
ATOM   1495  CA  ILE A 186       9.269  37.509  71.871  1.00 14.59           C  
ATOM   1496  C   ILE A 186       7.881  36.837  71.943  1.00 14.65           C  
ATOM   1497  O   ILE A 186       7.680  35.760  71.365  1.00 14.53           O  
ATOM   1498  CB  ILE A 186      10.126  37.137  73.122  1.00 14.70           C  
ATOM   1499  CG1 ILE A 186      11.605  37.525  72.909  1.00 16.01           C  
ATOM   1500  CG2 ILE A 186      10.022  35.620  73.412  1.00 13.71           C  
ATOM   1501  CD1 ILE A 186      12.275  36.801  71.727  1.00 17.13           C  
ATOM   1502  N   TRP A 187       6.940  37.467  72.658  1.00 14.81           N  
ATOM   1503  CA  TRP A 187       5.577  36.937  72.760  1.00 15.19           C  
ATOM   1504  C   TRP A 187       5.015  36.857  71.351  1.00 15.10           C  
ATOM   1505  O   TRP A 187       4.513  35.814  70.931  1.00 15.32           O  
ATOM   1506  CB  TRP A 187       4.687  37.801  73.674  1.00 15.67           C  
ATOM   1507  CG  TRP A 187       3.253  37.290  73.774  1.00 17.37           C  
ATOM   1508  CD1 TRP A 187       2.221  37.560  72.917  1.00 16.46           C  
ATOM   1509  CD2 TRP A 187       2.722  36.410  74.772  1.00 17.22           C  
ATOM   1510  NE1 TRP A 187       1.083  36.908  73.326  1.00 18.00           N  
ATOM   1511  CE2 TRP A 187       1.360  36.191  74.459  1.00 18.74           C  
ATOM   1512  CE3 TRP A 187       3.259  35.779  75.905  1.00 17.55           C  
ATOM   1513  CZ2 TRP A 187       0.527  35.361  75.237  1.00 18.98           C  
ATOM   1514  CZ3 TRP A 187       2.422  34.957  76.690  1.00 17.93           C  
ATOM   1515  CH2 TRP A 187       1.077  34.765  76.351  1.00 17.98           C  
ATOM   1516  N   SER A 188       5.149  37.947  70.600  1.00 15.10           N  
ATOM   1517  CA  SER A 188       4.695  37.958  69.209  1.00 15.45           C  
ATOM   1518  C   SER A 188       5.315  36.824  68.392  1.00 15.19           C  
ATOM   1519  O   SER A 188       4.605  36.097  67.727  1.00 14.95           O  
ATOM   1520  CB  SER A 188       4.949  39.311  68.558  1.00 14.81           C  
ATOM   1521  OG  SER A 188       4.320  40.329  69.307  1.00 16.31           O  
ATOM   1522  N   LEU A 189       6.629  36.644  68.476  1.00 15.62           N  
ATOM   1523  CA  LEU A 189       7.285  35.561  67.724  1.00 15.83           C  
ATOM   1524  C   LEU A 189       6.810  34.177  68.169  1.00 15.35           C  
ATOM   1525  O   LEU A 189       6.789  33.246  67.369  1.00 15.13           O  
ATOM   1526  CB  LEU A 189       8.808  35.637  67.870  1.00 16.40           C  
ATOM   1527  CG  LEU A 189       9.581  36.679  67.059  1.00 19.06           C  
ATOM   1528  CD1 LEU A 189      11.061  36.235  66.961  1.00 20.30           C  
ATOM   1529  CD2 LEU A 189       8.980  36.922  65.653  1.00 19.56           C  
ATOM   1530  N   GLY A 190       6.467  34.049  69.451  1.00 15.27           N  
ATOM   1531  CA  GLY A 190       5.896  32.825  69.986  1.00 15.79           C  
ATOM   1532  C   GLY A 190       4.575  32.494  69.311  1.00 16.67           C  
ATOM   1533  O   GLY A 190       4.349  31.347  68.909  1.00 16.28           O  
ATOM   1534  N   CYS A 191       3.715  33.509  69.173  1.00 17.02           N  
ATOM   1535  CA  CYS A 191       2.455  33.371  68.440  1.00 17.59           C  
ATOM   1536  C   CYS A 191       2.677  33.042  66.978  1.00 17.99           C  
ATOM   1537  O   CYS A 191       1.925  32.260  66.406  1.00 18.58           O  
ATOM   1538  CB  CYS A 191       1.625  34.643  68.555  1.00 17.43           C  
ATOM   1539  SG  CYS A 191       1.163  34.973  70.260  1.00 17.94           S  
ATOM   1540  N   ILE A 192       3.706  33.632  66.373  1.00 18.42           N  
ATOM   1541  CA  ILE A 192       4.036  33.324  64.981  1.00 18.85           C  
ATOM   1542  C   ILE A 192       4.556  31.889  64.818  1.00 18.60           C  
ATOM   1543  O   ILE A 192       4.259  31.223  63.813  1.00 18.55           O  
ATOM   1544  CB  ILE A 192       5.033  34.341  64.409  1.00 19.03           C  
ATOM   1545  CG1 ILE A 192       4.385  35.735  64.361  1.00 20.90           C  
ATOM   1546  CG2 ILE A 192       5.505  33.905  63.000  1.00 19.16           C  
ATOM   1547  CD1 ILE A 192       5.392  36.878  64.269  1.00 22.61           C  
ATOM   1548  N   PHE A 193       5.338  31.426  65.796  1.00 18.43           N  
ATOM   1549  CA  PHE A 193       5.901  30.066  65.765  1.00 18.03           C  
ATOM   1550  C   PHE A 193       4.717  29.089  65.713  1.00 18.22           C  
ATOM   1551  O   PHE A 193       4.597  28.283  64.781  1.00 17.12           O  
ATOM   1552  CB  PHE A 193       6.793  29.852  67.000  1.00 17.50           C  
ATOM   1553  CG  PHE A 193       7.404  28.462  67.122  1.00 17.32           C  
ATOM   1554  CD1 PHE A 193       7.479  27.599  66.037  1.00 16.57           C  
ATOM   1555  CD2 PHE A 193       7.930  28.040  68.348  1.00 16.78           C  
ATOM   1556  CE1 PHE A 193       8.037  26.325  66.163  1.00 16.38           C  
ATOM   1557  CE2 PHE A 193       8.513  26.775  68.486  1.00 16.67           C  
ATOM   1558  CZ  PHE A 193       8.559  25.914  67.384  1.00 17.66           C  
ATOM   1559  N   ALA A 194       3.828  29.210  66.700  1.00 18.57           N  
ATOM   1560  CA  ALA A 194       2.589  28.427  66.750  1.00 19.67           C  
ATOM   1561  C   ALA A 194       1.826  28.491  65.431  1.00 20.25           C  
ATOM   1562  O   ALA A 194       1.445  27.459  64.874  1.00 20.13           O  
ATOM   1563  CB  ALA A 194       1.701  28.896  67.923  1.00 19.21           C  
ATOM   1564  N   GLU A 195       1.644  29.704  64.917  1.00 21.52           N  
ATOM   1565  CA  GLU A 195       0.899  29.912  63.675  1.00 22.68           C  
ATOM   1566  C   GLU A 195       1.515  29.228  62.454  1.00 23.35           C  
ATOM   1567  O   GLU A 195       0.790  28.710  61.600  1.00 23.39           O  
ATOM   1568  CB  GLU A 195       0.710  31.406  63.407  1.00 22.99           C  
ATOM   1569  CG  GLU A 195      -0.492  31.725  62.536  1.00 23.25           C  
ATOM   1570  CD  GLU A 195      -0.755  33.209  62.455  1.00 23.49           C  
ATOM   1571  OE1 GLU A 195      -0.624  33.902  63.492  1.00 26.20           O  
ATOM   1572  OE2 GLU A 195      -1.073  33.688  61.358  1.00 22.81           O  
ATOM   1573  N   MET A 196       2.842  29.230  62.360  1.00 24.10           N  
ATOM   1574  CA  MET A 196       3.531  28.549  61.256  1.00 24.97           C  
ATOM   1575  C   MET A 196       3.256  27.041  61.259  1.00 25.72           C  
ATOM   1576  O   MET A 196       3.184  26.418  60.202  1.00 25.70           O  
ATOM   1577  CB  MET A 196       5.046  28.809  61.297  1.00 24.68           C  
ATOM   1578  CG  MET A 196       5.457  30.214  60.859  1.00 25.02           C  
ATOM   1579  SD  MET A 196       7.226  30.320  60.490  1.00 26.39           S  
ATOM   1580  CE  MET A 196       7.895  30.492  62.157  1.00 24.90           C  
ATOM   1581  N   VAL A 197       3.100  26.464  62.445  1.00 26.71           N  
ATOM   1582  CA  VAL A 197       2.828  25.031  62.570  1.00 28.27           C  
ATOM   1583  C   VAL A 197       1.363  24.685  62.222  1.00 29.23           C  
ATOM   1584  O   VAL A 197       1.108  23.796  61.407  1.00 29.15           O  
ATOM   1585  CB  VAL A 197       3.198  24.490  63.984  1.00 28.18           C  
ATOM   1586  CG1 VAL A 197       3.034  22.969  64.036  1.00 28.09           C  
ATOM   1587  CG2 VAL A 197       4.633  24.890  64.367  1.00 27.88           C  
ATOM   1588  N   THR A 198       0.415  25.405  62.825  1.00 30.48           N  
ATOM   1589  CA  THR A 198      -1.019  25.119  62.642  1.00 31.51           C  
ATOM   1590  C   THR A 198      -1.648  25.852  61.456  1.00 32.29           C  
ATOM   1591  O   THR A 198      -2.717  25.460  60.974  1.00 32.69           O  
ATOM   1592  CB  THR A 198      -1.809  25.460  63.909  1.00 31.45           C  
ATOM   1593  OG1 THR A 198      -1.673  26.860  64.182  1.00 31.94           O  
ATOM   1594  CG2 THR A 198      -1.207  24.778  65.139  1.00 31.67           C  
ATOM   1595  N   ARG A 199      -0.986  26.918  61.004  1.00 32.92           N  
ATOM   1596  CA  ARG A 199      -1.465  27.787  59.920  1.00 33.13           C  
ATOM   1597  C   ARG A 199      -2.703  28.617  60.299  1.00 32.84           C  
ATOM   1598  O   ARG A 199      -3.355  29.212  59.433  1.00 33.50           O  
ATOM   1599  CB  ARG A 199      -1.680  27.002  58.625  1.00 33.77           C  
ATOM   1600  CG  ARG A 199      -0.399  26.747  57.824  1.00 35.98           C  
ATOM   1601  CD  ARG A 199      -0.595  25.840  56.624  1.00 39.30           C  
ATOM   1602  NE  ARG A 199      -0.804  24.444  57.012  1.00 42.86           N  
ATOM   1603  CZ  ARG A 199      -1.909  23.741  56.771  1.00 45.28           C  
ATOM   1604  NH1 ARG A 199      -2.946  24.277  56.144  1.00 46.55           N  
ATOM   1605  NH2 ARG A 199      -1.982  22.483  57.168  1.00 47.30           N  
ATOM   1606  N   ARG A 200      -3.012  28.670  61.591  1.00 31.74           N  
ATOM   1607  CA  ARG A 200      -4.054  29.561  62.100  1.00 30.91           C  
ATOM   1608  C   ARG A 200      -3.581  30.291  63.362  1.00 29.46           C  
ATOM   1609  O   ARG A 200      -2.728  29.790  64.094  1.00 29.05           O  
ATOM   1610  CB  ARG A 200      -5.354  28.788  62.362  1.00 31.28           C  
ATOM   1611  CG  ARG A 200      -5.382  28.062  63.672  1.00 33.77           C  
ATOM   1612  CD  ARG A 200      -6.502  27.069  63.819  1.00 38.79           C  
ATOM   1613  NE  ARG A 200      -6.433  26.442  65.130  1.00 42.04           N  
ATOM   1614  CZ  ARG A 200      -5.994  25.211  65.351  1.00 44.49           C  
ATOM   1615  NH1 ARG A 200      -5.590  24.444  64.341  1.00 45.68           N  
ATOM   1616  NH2 ARG A 200      -5.968  24.738  66.592  1.00 45.58           N  
ATOM   1617  N   ALA A 201      -4.147  31.465  63.622  1.00 27.80           N  
ATOM   1618  CA  ALA A 201      -3.681  32.283  64.731  1.00 26.31           C  
ATOM   1619  C   ALA A 201      -3.933  31.591  66.057  1.00 25.27           C  
ATOM   1620  O   ALA A 201      -4.957  30.957  66.239  1.00 25.00           O  
ATOM   1621  CB  ALA A 201      -4.319  33.640  64.700  1.00 26.58           C  
ATOM   1622  N   LEU A 202      -2.969  31.696  66.966  1.00 24.16           N  
ATOM   1623  CA  LEU A 202      -3.031  31.043  68.269  1.00 22.99           C  
ATOM   1624  C   LEU A 202      -4.095  31.653  69.184  1.00 22.51           C  
ATOM   1625  O   LEU A 202      -4.847  30.932  69.842  1.00 22.66           O  
ATOM   1626  CB  LEU A 202      -1.644  31.101  68.944  1.00 23.03           C  
ATOM   1627  CG  LEU A 202      -1.462  30.478  70.333  1.00 21.48           C  
ATOM   1628  CD1 LEU A 202      -1.818  29.000  70.319  1.00 21.61           C  
ATOM   1629  CD2 LEU A 202      -0.033  30.682  70.813  1.00 19.61           C  
ATOM   1630  N   PHE A 203      -4.133  32.982  69.225  1.00 21.96           N  
ATOM   1631  CA  PHE A 203      -5.028  33.728  70.088  1.00 21.59           C  
ATOM   1632  C   PHE A 203      -5.757  34.790  69.246  1.00 22.34           C  
ATOM   1633  O   PHE A 203      -5.398  35.974  69.292  1.00 22.33           O  
ATOM   1634  CB  PHE A 203      -4.243  34.444  71.200  1.00 21.56           C  
ATOM   1635  CG  PHE A 203      -3.389  33.548  72.055  1.00 20.84           C  
ATOM   1636  CD1 PHE A 203      -3.943  32.490  72.768  1.00 20.56           C  
ATOM   1637  CD2 PHE A 203      -2.018  33.802  72.183  1.00 21.01           C  
ATOM   1638  CE1 PHE A 203      -3.133  31.666  73.585  1.00 20.80           C  
ATOM   1639  CE2 PHE A 203      -1.208  32.993  72.996  1.00 20.43           C  
ATOM   1640  CZ  PHE A 203      -1.769  31.931  73.701  1.00 20.37           C  
ATOM   1641  N   PRO A 204      -6.767  34.388  68.472  1.00 22.46           N  
ATOM   1642  CA  PRO A 204      -7.459  35.338  67.601  1.00 22.93           C  
ATOM   1643  C   PRO A 204      -8.609  36.090  68.291  1.00 23.27           C  
ATOM   1644  O   PRO A 204      -9.745  35.921  67.889  1.00 23.67           O  
ATOM   1645  CB  PRO A 204      -7.969  34.444  66.463  1.00 22.41           C  
ATOM   1646  CG  PRO A 204      -8.209  33.113  67.099  1.00 22.70           C  
ATOM   1647  CD  PRO A 204      -7.311  33.021  68.330  1.00 22.07           C  
ATOM   1648  N   GLY A 205      -8.310  36.906  69.299  1.00 24.09           N  
ATOM   1649  CA  GLY A 205      -9.323  37.701  69.991  1.00 25.19           C  
ATOM   1650  C   GLY A 205      -9.814  38.924  69.221  1.00 26.09           C  
ATOM   1651  O   GLY A 205      -9.151  39.403  68.296  1.00 26.03           O  
ATOM   1652  N   ASP A 206     -10.984  39.436  69.599  1.00 27.21           N  
ATOM   1653  CA  ASP A 206     -11.542  40.627  68.938  1.00 27.96           C  
ATOM   1654  C   ASP A 206     -11.566  41.846  69.841  1.00 26.92           C  
ATOM   1655  O   ASP A 206     -11.934  42.941  69.411  1.00 27.73           O  
ATOM   1656  CB  ASP A 206     -12.958  40.365  68.419  1.00 29.07           C  
ATOM   1657  CG  ASP A 206     -13.677  39.316  69.212  1.00 33.56           C  
ATOM   1658  OD1 ASP A 206     -13.900  39.540  70.428  1.00 38.19           O  
ATOM   1659  OD2 ASP A 206     -14.052  38.228  68.701  1.00 38.71           O  
ATOM   1660  N   SER A 207     -11.193  41.654  71.097  1.00 25.37           N  
ATOM   1661  CA  SER A 207     -11.102  42.750  72.045  1.00 24.46           C  
ATOM   1662  C   SER A 207     -10.019  42.390  73.033  1.00 23.99           C  
ATOM   1663  O   SER A 207      -9.567  41.249  73.068  1.00 24.09           O  
ATOM   1664  CB  SER A 207     -12.439  42.953  72.774  1.00 24.20           C  
ATOM   1665  OG  SER A 207     -12.712  41.854  73.624  1.00 22.56           O  
ATOM   1666  N   GLU A 208      -9.619  43.358  73.846  1.00 23.83           N  
ATOM   1667  CA  GLU A 208      -8.563  43.138  74.830  1.00 24.11           C  
ATOM   1668  C   GLU A 208      -8.938  42.057  75.828  1.00 23.47           C  
ATOM   1669  O   GLU A 208      -8.141  41.172  76.089  1.00 23.27           O  
ATOM   1670  CB  GLU A 208      -8.208  44.436  75.553  1.00 24.16           C  
ATOM   1671  CG  GLU A 208      -7.460  45.417  74.675  1.00 27.91           C  
ATOM   1672  CD  GLU A 208      -7.062  46.677  75.412  1.00 33.47           C  
ATOM   1673  OE1 GLU A 208      -6.534  46.584  76.537  1.00 37.42           O  
ATOM   1674  OE2 GLU A 208      -7.272  47.770  74.868  1.00 38.04           O  
ATOM   1675  N   ILE A 209     -10.158  42.113  76.365  1.00 23.12           N  
ATOM   1676  CA  ILE A 209     -10.589  41.126  77.356  1.00 22.68           C  
ATOM   1677  C   ILE A 209     -10.752  39.730  76.770  1.00 22.14           C  
ATOM   1678  O   ILE A 209     -10.398  38.724  77.406  1.00 21.86           O  
ATOM   1679  CB  ILE A 209     -11.842  41.601  78.144  1.00 22.96           C  
ATOM   1680  CG1 ILE A 209     -11.986  40.776  79.422  1.00 24.18           C  
ATOM   1681  CG2 ILE A 209     -13.125  41.550  77.283  1.00 23.90           C  
ATOM   1682  CD1 ILE A 209     -11.019  41.238  80.533  1.00 23.95           C  
ATOM   1683  N   ASP A 210     -11.260  39.678  75.543  1.00 21.61           N  
ATOM   1684  CA  ASP A 210     -11.371  38.441  74.787  1.00 21.14           C  
ATOM   1685  C   ASP A 210      -9.987  37.843  74.524  1.00 20.63           C  
ATOM   1686  O   ASP A 210      -9.787  36.640  74.687  1.00 20.37           O  
ATOM   1687  CB  ASP A 210     -12.089  38.715  73.467  1.00 21.43           C  
ATOM   1688  CG  ASP A 210     -12.275  37.468  72.626  1.00 23.55           C  
ATOM   1689  OD1 ASP A 210     -12.458  36.364  73.196  1.00 27.18           O  
ATOM   1690  OD2 ASP A 210     -12.278  37.510  71.375  1.00 26.11           O  
ATOM   1691  N   GLN A 211      -9.043  38.691  74.113  1.00 20.06           N  
ATOM   1692  CA  GLN A 211      -7.656  38.272  73.892  1.00 19.84           C  
ATOM   1693  C   GLN A 211      -7.063  37.643  75.160  1.00 19.21           C  
ATOM   1694  O   GLN A 211      -6.520  36.536  75.123  1.00 19.00           O  
ATOM   1695  CB  GLN A 211      -6.805  39.485  73.467  1.00 20.10           C  
ATOM   1696  CG  GLN A 211      -5.418  39.143  72.956  1.00 20.27           C  
ATOM   1697  CD  GLN A 211      -5.456  38.333  71.693  1.00 21.27           C  
ATOM   1698  OE1 GLN A 211      -6.399  38.438  70.899  1.00 22.04           O  
ATOM   1699  NE2 GLN A 211      -4.448  37.505  71.502  1.00 22.68           N  
ATOM   1700  N   LEU A 212      -7.178  38.358  76.274  1.00 18.76           N  
ATOM   1701  CA  LEU A 212      -6.687  37.879  77.567  1.00 18.83           C  
ATOM   1702  C   LEU A 212      -7.280  36.528  77.947  1.00 18.49           C  
ATOM   1703  O   LEU A 212      -6.550  35.614  78.344  1.00 17.69           O  
ATOM   1704  CB  LEU A 212      -6.996  38.894  78.661  1.00 19.20           C  
ATOM   1705  CG  LEU A 212      -6.005  40.014  78.979  1.00 20.90           C  
ATOM   1706  CD1 LEU A 212      -6.680  40.997  79.945  1.00 23.08           C  
ATOM   1707  CD2 LEU A 212      -4.680  39.478  79.582  1.00 20.15           C  
ATOM   1708  N   PHE A 213      -8.606  36.406  77.813  1.00 18.34           N  
ATOM   1709  CA  PHE A 213      -9.320  35.175  78.158  1.00 17.81           C  
ATOM   1710  C   PHE A 213      -8.892  34.012  77.274  1.00 17.90           C  
ATOM   1711  O   PHE A 213      -8.719  32.910  77.765  1.00 18.21           O  
ATOM   1712  CB  PHE A 213     -10.850  35.386  78.127  1.00 17.82           C  
ATOM   1713  CG  PHE A 213     -11.401  36.160  79.316  1.00 17.93           C  
ATOM   1714  CD1 PHE A 213     -10.568  36.586  80.357  1.00 17.04           C  
ATOM   1715  CD2 PHE A 213     -12.768  36.463  79.388  1.00 18.32           C  
ATOM   1716  CE1 PHE A 213     -11.082  37.309  81.450  1.00 16.98           C  
ATOM   1717  CE2 PHE A 213     -13.290  37.168  80.465  1.00 17.40           C  
ATOM   1718  CZ  PHE A 213     -12.447  37.602  81.499  1.00 18.07           C  
ATOM   1719  N   ARG A 214      -8.697  34.246  75.977  1.00 17.99           N  
ATOM   1720  CA  ARG A 214      -8.172  33.184  75.110  1.00 18.39           C  
ATOM   1721  C   ARG A 214      -6.785  32.713  75.530  1.00 17.80           C  
ATOM   1722  O   ARG A 214      -6.474  31.522  75.451  1.00 17.68           O  
ATOM   1723  CB  ARG A 214      -8.120  33.628  73.653  1.00 18.86           C  
ATOM   1724  CG  ARG A 214      -9.479  33.719  72.987  1.00 20.16           C  
ATOM   1725  CD  ARG A 214      -9.411  34.392  71.644  1.00 23.18           C  
ATOM   1726  NE  ARG A 214     -10.710  34.391  70.962  1.00 24.64           N  
ATOM   1727  CZ  ARG A 214     -11.135  33.425  70.164  1.00 25.13           C  
ATOM   1728  NH1 ARG A 214     -10.386  32.347  69.955  1.00 23.18           N  
ATOM   1729  NH2 ARG A 214     -12.321  33.536  69.572  1.00 25.71           N  
ATOM   1730  N   ILE A 215      -5.956  33.658  75.949  1.00 17.50           N  
ATOM   1731  CA  ILE A 215      -4.631  33.341  76.468  1.00 18.05           C  
ATOM   1732  C   ILE A 215      -4.752  32.569  77.781  1.00 17.94           C  
ATOM   1733  O   ILE A 215      -4.147  31.514  77.931  1.00 17.96           O  
ATOM   1734  CB  ILE A 215      -3.785  34.604  76.653  1.00 17.61           C  
ATOM   1735  CG1 ILE A 215      -3.500  35.236  75.285  1.00 18.38           C  
ATOM   1736  CG2 ILE A 215      -2.487  34.257  77.392  1.00 18.40           C  
ATOM   1737  CD1 ILE A 215      -2.849  36.633  75.344  1.00 17.71           C  
ATOM   1738  N   PHE A 216      -5.560  33.082  78.704  1.00 18.22           N  
ATOM   1739  CA  PHE A 216      -5.787  32.410  79.985  1.00 18.75           C  
ATOM   1740  C   PHE A 216      -6.257  30.974  79.825  1.00 19.07           C  
ATOM   1741  O   PHE A 216      -5.835  30.109  80.575  1.00 19.43           O  
ATOM   1742  CB  PHE A 216      -6.807  33.160  80.827  1.00 18.87           C  
ATOM   1743  CG  PHE A 216      -6.326  34.456  81.366  1.00 18.26           C  
ATOM   1744  CD1 PHE A 216      -5.023  34.904  81.128  1.00 18.48           C  
ATOM   1745  CD2 PHE A 216      -7.191  35.252  82.112  1.00 18.37           C  
ATOM   1746  CE1 PHE A 216      -4.597  36.112  81.631  1.00 17.04           C  
ATOM   1747  CE2 PHE A 216      -6.773  36.470  82.621  1.00 18.09           C  
ATOM   1748  CZ  PHE A 216      -5.472  36.896  82.387  1.00 18.11           C  
ATOM   1749  N   ARG A 217      -7.130  30.722  78.852  1.00 19.15           N  
ATOM   1750  CA  ARG A 217      -7.692  29.385  78.654  1.00 19.43           C  
ATOM   1751  C   ARG A 217      -6.695  28.418  78.035  1.00 19.66           C  
ATOM   1752  O   ARG A 217      -6.896  27.201  78.074  1.00 19.03           O  
ATOM   1753  CB  ARG A 217      -8.940  29.449  77.760  1.00 19.40           C  
ATOM   1754  CG  ARG A 217     -10.177  30.080  78.429  1.00 19.44           C  
ATOM   1755  CD  ARG A 217     -11.487  29.745  77.721  1.00 20.75           C  
ATOM   1756  NE  ARG A 217     -11.592  30.426  76.430  1.00 20.93           N  
ATOM   1757  CZ  ARG A 217     -12.074  31.661  76.268  1.00 22.58           C  
ATOM   1758  NH1 ARG A 217     -12.510  32.357  77.316  1.00 22.47           N  
ATOM   1759  NH2 ARG A 217     -12.137  32.198  75.052  1.00 21.06           N  
ATOM   1760  N   THR A 218      -5.639  28.965  77.433  1.00 19.44           N  
ATOM   1761  CA  THR A 218      -4.633  28.156  76.775  1.00 19.05           C  
ATOM   1762  C   THR A 218      -3.468  27.851  77.709  1.00 19.27           C  
ATOM   1763  O   THR A 218      -2.941  26.739  77.700  1.00 19.12           O  
ATOM   1764  CB  THR A 218      -4.121  28.885  75.516  1.00 19.36           C  
ATOM   1765  OG1 THR A 218      -5.170  28.943  74.547  1.00 19.09           O  
ATOM   1766  CG2 THR A 218      -3.028  28.084  74.803  1.00 17.04           C  
ATOM   1767  N   LEU A 219      -3.074  28.849  78.497  1.00 19.43           N  
ATOM   1768  CA  LEU A 219      -1.870  28.791  79.308  1.00 19.74           C  
ATOM   1769  C   LEU A 219      -2.168  28.765  80.799  1.00 20.09           C  
ATOM   1770  O   LEU A 219      -1.251  28.647  81.619  1.00 20.25           O  
ATOM   1771  CB  LEU A 219      -0.983  30.007  78.995  1.00 20.03           C  
ATOM   1772  CG  LEU A 219      -0.504  30.193  77.547  1.00 19.49           C  
ATOM   1773  CD1 LEU A 219       0.341  31.463  77.423  1.00 17.94           C  
ATOM   1774  CD2 LEU A 219       0.253  28.965  77.057  1.00 17.44           C  
ATOM   1775  N   GLY A 220      -3.451  28.873  81.143  1.00 20.36           N  
ATOM   1776  CA  GLY A 220      -3.884  28.980  82.520  1.00 20.80           C  
ATOM   1777  C   GLY A 220      -3.984  30.439  82.879  1.00 21.94           C  
ATOM   1778  O   GLY A 220      -3.294  31.272  82.280  1.00 21.98           O  
ATOM   1779  N   THR A 221      -4.857  30.761  83.830  1.00 22.18           N  
ATOM   1780  CA  THR A 221      -4.926  32.110  84.361  1.00 23.02           C  
ATOM   1781  C   THR A 221      -3.725  32.264  85.287  1.00 24.22           C  
ATOM   1782  O   THR A 221      -3.503  31.401  86.143  1.00 23.76           O  
ATOM   1783  CB  THR A 221      -6.215  32.290  85.162  1.00 22.69           C  
ATOM   1784  OG1 THR A 221      -7.337  32.085  84.301  1.00 22.92           O  
ATOM   1785  CG2 THR A 221      -6.361  33.715  85.643  1.00 21.53           C  
ATOM   1786  N   PRO A 222      -2.950  33.336  85.130  1.00 25.15           N  
ATOM   1787  CA  PRO A 222      -1.742  33.498  85.941  1.00 26.41           C  
ATOM   1788  C   PRO A 222      -2.049  33.969  87.352  1.00 27.17           C  
ATOM   1789  O   PRO A 222      -2.889  34.840  87.551  1.00 27.51           O  
ATOM   1790  CB  PRO A 222      -0.917  34.531  85.161  1.00 26.28           C  
ATOM   1791  CG  PRO A 222      -1.915  35.331  84.367  1.00 25.58           C  
ATOM   1792  CD  PRO A 222      -3.123  34.446  84.174  1.00 25.54           C  
ATOM   1793  N   ASP A 223      -1.388  33.350  88.322  1.00 28.41           N  
ATOM   1794  CA  ASP A 223      -1.425  33.813  89.705  1.00 29.33           C  
ATOM   1795  C   ASP A 223      -0.037  34.331  90.123  1.00 30.03           C  
ATOM   1796  O   ASP A 223       0.875  34.461  89.287  1.00 29.53           O  
ATOM   1797  CB  ASP A 223      -1.917  32.698  90.629  1.00 29.44           C  
ATOM   1798  CG  ASP A 223      -1.033  31.474  90.596  1.00 30.50           C  
ATOM   1799  OD1 ASP A 223       0.079  31.526  90.023  1.00 33.96           O  
ATOM   1800  OD2 ASP A 223      -1.358  30.400  91.131  1.00 32.31           O  
ATOM   1801  N   GLU A 224       0.111  34.636  91.407  1.00 30.75           N  
ATOM   1802  CA  GLU A 224       1.344  35.213  91.927  1.00 31.55           C  
ATOM   1803  C   GLU A 224       2.513  34.226  91.899  1.00 31.70           C  
ATOM   1804  O   GLU A 224       3.677  34.630  91.896  1.00 32.24           O  
ATOM   1805  CB  GLU A 224       1.123  35.757  93.338  1.00 31.82           C  
ATOM   1806  CG  GLU A 224       0.253  37.002  93.372  1.00 32.94           C  
ATOM   1807  CD  GLU A 224       0.937  38.218  92.783  1.00 34.65           C  
ATOM   1808  OE1 GLU A 224       2.186  38.217  92.667  1.00 35.51           O  
ATOM   1809  OE2 GLU A 224       0.224  39.181  92.432  1.00 34.95           O  
ATOM   1810  N   VAL A 225       2.203  32.936  91.857  1.00 31.58           N  
ATOM   1811  CA  VAL A 225       3.244  31.925  91.726  1.00 31.47           C  
ATOM   1812  C   VAL A 225       3.876  32.036  90.339  1.00 31.11           C  
ATOM   1813  O   VAL A 225       5.077  32.251  90.221  1.00 31.49           O  
ATOM   1814  CB  VAL A 225       2.717  30.499  91.992  1.00 31.20           C  
ATOM   1815  CG1 VAL A 225       3.829  29.481  91.826  1.00 32.37           C  
ATOM   1816  CG2 VAL A 225       2.135  30.397  93.394  1.00 32.36           C  
ATOM   1817  N   VAL A 226       3.065  31.914  89.292  1.00 30.42           N  
ATOM   1818  CA  VAL A 226       3.585  31.943  87.926  1.00 29.53           C  
ATOM   1819  C   VAL A 226       4.123  33.324  87.542  1.00 28.76           C  
ATOM   1820  O   VAL A 226       5.074  33.420  86.774  1.00 29.01           O  
ATOM   1821  CB  VAL A 226       2.539  31.392  86.881  1.00 29.19           C  
ATOM   1822  CG1 VAL A 226       1.255  32.128  86.958  1.00 29.92           C  
ATOM   1823  CG2 VAL A 226       3.062  31.477  85.475  1.00 30.16           C  
ATOM   1824  N   TRP A 227       3.536  34.387  88.086  1.00 28.19           N  
ATOM   1825  CA  TRP A 227       3.869  35.743  87.640  1.00 28.19           C  
ATOM   1826  C   TRP A 227       3.737  36.754  88.775  1.00 28.76           C  
ATOM   1827  O   TRP A 227       2.710  37.430  88.894  1.00 27.82           O  
ATOM   1828  CB  TRP A 227       2.999  36.133  86.421  1.00 27.94           C  
ATOM   1829  CG  TRP A 227       3.308  37.465  85.750  1.00 26.95           C  
ATOM   1830  CD1 TRP A 227       4.325  38.332  86.046  1.00 27.59           C  
ATOM   1831  CD2 TRP A 227       2.573  38.071  84.677  1.00 26.20           C  
ATOM   1832  NE1 TRP A 227       4.266  39.436  85.228  1.00 27.66           N  
ATOM   1833  CE2 TRP A 227       3.202  39.302  84.374  1.00 26.65           C  
ATOM   1834  CE3 TRP A 227       1.440  37.696  83.930  1.00 24.54           C  
ATOM   1835  CZ2 TRP A 227       2.741  40.160  83.361  1.00 25.70           C  
ATOM   1836  CZ3 TRP A 227       0.976  38.554  82.931  1.00 24.44           C  
ATOM   1837  CH2 TRP A 227       1.628  39.770  82.655  1.00 24.87           C  
ATOM   1838  N   PRO A 228       4.785  36.875  89.604  1.00 29.59           N  
ATOM   1839  CA  PRO A 228       4.741  37.764  90.770  1.00 30.20           C  
ATOM   1840  C   PRO A 228       4.391  39.194  90.358  1.00 30.97           C  
ATOM   1841  O   PRO A 228       4.988  39.716  89.418  1.00 31.13           O  
ATOM   1842  CB  PRO A 228       6.162  37.664  91.338  1.00 30.14           C  
ATOM   1843  CG  PRO A 228       6.629  36.322  90.894  1.00 29.77           C  
ATOM   1844  CD  PRO A 228       6.084  36.180  89.500  1.00 29.67           C  
ATOM   1845  N   GLY A 229       3.402  39.788  91.027  1.00 31.97           N  
ATOM   1846  CA  GLY A 229       2.867  41.078  90.628  1.00 32.99           C  
ATOM   1847  C   GLY A 229       1.580  41.112  89.798  1.00 33.98           C  
ATOM   1848  O   GLY A 229       0.931  42.162  89.767  1.00 34.58           O  
ATOM   1849  N   VAL A 230       1.190  40.011  89.137  1.00 34.63           N  
ATOM   1850  CA  VAL A 230       0.012  40.042  88.235  1.00 34.90           C  
ATOM   1851  C   VAL A 230      -1.206  40.717  88.826  1.00 35.31           C  
ATOM   1852  O   VAL A 230      -1.834  41.537  88.158  1.00 35.43           O  
ATOM   1853  CB  VAL A 230      -0.553  38.658  87.793  1.00 34.80           C  
ATOM   1854  CG1 VAL A 230      -0.353  38.429  86.318  1.00 34.71           C  
ATOM   1855  CG2 VAL A 230      -0.100  37.514  88.662  1.00 34.05           C  
ATOM   1856  N   THR A 231      -1.549  40.325  90.057  1.00 35.91           N  
ATOM   1857  CA  THR A 231      -2.786  40.743  90.724  1.00 36.49           C  
ATOM   1858  C   THR A 231      -2.789  42.217  91.076  1.00 36.74           C  
ATOM   1859  O   THR A 231      -3.830  42.765  91.453  1.00 37.60           O  
ATOM   1860  CB  THR A 231      -3.060  39.922  92.018  1.00 36.59           C  
ATOM   1861  OG1 THR A 231      -2.037  40.184  92.990  1.00 36.96           O  
ATOM   1862  CG2 THR A 231      -2.975  38.426  91.770  1.00 36.30           C  
ATOM   1863  N   SER A 232      -1.629  42.849  90.955  1.00 36.88           N  
ATOM   1864  CA  SER A 232      -1.466  44.257  91.300  1.00 36.88           C  
ATOM   1865  C   SER A 232      -1.462  45.114  90.050  1.00 36.43           C  
ATOM   1866  O   SER A 232      -1.516  46.342  90.140  1.00 36.85           O  
ATOM   1867  CB  SER A 232      -0.163  44.482  92.079  1.00 37.00           C  
ATOM   1868  OG  SER A 232       0.040  43.483  93.068  1.00 38.26           O  
ATOM   1869  N   MET A 233      -1.398  44.469  88.888  1.00 35.49           N  
ATOM   1870  CA  MET A 233      -1.358  45.184  87.608  1.00 34.84           C  
ATOM   1871  C   MET A 233      -2.652  45.941  87.319  1.00 34.00           C  
ATOM   1872  O   MET A 233      -3.725  45.464  87.665  1.00 33.46           O  
ATOM   1873  CB  MET A 233      -1.025  44.225  86.467  1.00 34.86           C  
ATOM   1874  CG  MET A 233       0.326  43.620  86.632  1.00 35.30           C  
ATOM   1875  SD  MET A 233       0.723  42.518  85.334  1.00 38.70           S  
ATOM   1876  CE  MET A 233       1.439  43.742  84.141  1.00 33.78           C  
ATOM   1877  N   PRO A 234      -2.538  47.109  86.679  1.00 33.78           N  
ATOM   1878  CA  PRO A 234      -3.659  48.050  86.539  1.00 33.36           C  
ATOM   1879  C   PRO A 234      -4.966  47.473  86.000  1.00 32.81           C  
ATOM   1880  O   PRO A 234      -6.015  47.942  86.430  1.00 33.83           O  
ATOM   1881  CB  PRO A 234      -3.099  49.110  85.578  1.00 33.51           C  
ATOM   1882  CG  PRO A 234      -1.641  49.097  85.841  1.00 33.40           C  
ATOM   1883  CD  PRO A 234      -1.315  47.639  86.041  1.00 33.88           C  
ATOM   1884  N   ASP A 235      -4.922  46.493  85.101  1.00 31.85           N  
ATOM   1885  CA  ASP A 235      -6.152  45.961  84.513  1.00 30.95           C  
ATOM   1886  C   ASP A 235      -6.388  44.499  84.845  1.00 30.13           C  
ATOM   1887  O   ASP A 235      -7.177  43.817  84.194  1.00 29.53           O  
ATOM   1888  CB  ASP A 235      -6.195  46.222  83.006  1.00 30.96           C  
ATOM   1889  CG  ASP A 235      -6.146  47.699  82.684  1.00 31.95           C  
ATOM   1890  OD1 ASP A 235      -6.680  48.492  83.481  1.00 32.96           O  
ATOM   1891  OD2 ASP A 235      -5.579  48.168  81.676  1.00 34.86           O  
ATOM   1892  N   TYR A 236      -5.691  44.019  85.866  1.00 29.41           N  
ATOM   1893  CA  TYR A 236      -6.026  42.728  86.432  1.00 28.71           C  
ATOM   1894  C   TYR A 236      -7.283  42.926  87.253  1.00 27.77           C  
ATOM   1895  O   TYR A 236      -7.443  43.944  87.937  1.00 27.42           O  
ATOM   1896  CB  TYR A 236      -4.904  42.170  87.321  1.00 29.16           C  
ATOM   1897  CG  TYR A 236      -5.294  40.869  87.987  1.00 30.63           C  
ATOM   1898  CD1 TYR A 236      -5.951  40.865  89.222  1.00 33.85           C  
ATOM   1899  CD2 TYR A 236      -5.042  39.644  87.374  1.00 32.99           C  
ATOM   1900  CE1 TYR A 236      -6.330  39.678  89.837  1.00 34.89           C  
ATOM   1901  CE2 TYR A 236      -5.419  38.443  87.981  1.00 34.87           C  
ATOM   1902  CZ  TYR A 236      -6.062  38.473  89.211  1.00 36.18           C  
ATOM   1903  OH  TYR A 236      -6.439  37.295  89.819  1.00 38.86           O  
ATOM   1904  N   LYS A 237      -8.174  41.948  87.179  1.00 26.74           N  
ATOM   1905  CA  LYS A 237      -9.372  41.957  87.998  1.00 26.44           C  
ATOM   1906  C   LYS A 237      -9.527  40.610  88.675  1.00 25.26           C  
ATOM   1907  O   LYS A 237      -9.388  39.575  88.028  1.00 25.39           O  
ATOM   1908  CB  LYS A 237     -10.599  42.314  87.148  1.00 26.86           C  
ATOM   1909  CG  LYS A 237     -10.552  43.752  86.649  1.00 28.90           C  
ATOM   1910  CD  LYS A 237     -11.423  43.981  85.431  1.00 33.34           C  
ATOM   1911  CE  LYS A 237     -11.639  45.480  85.213  1.00 35.97           C  
ATOM   1912  NZ  LYS A 237     -10.353  46.288  85.131  1.00 38.38           N  
ATOM   1913  N   PRO A 238      -9.793  40.621  89.977  1.00 24.42           N  
ATOM   1914  CA  PRO A 238      -9.967  39.376  90.734  1.00 24.17           C  
ATOM   1915  C   PRO A 238     -11.151  38.525  90.246  1.00 23.50           C  
ATOM   1916  O   PRO A 238     -11.149  37.322  90.467  1.00 23.07           O  
ATOM   1917  CB  PRO A 238     -10.182  39.861  92.173  1.00 24.19           C  
ATOM   1918  CG  PRO A 238     -10.644  41.292  92.025  1.00 24.71           C  
ATOM   1919  CD  PRO A 238      -9.927  41.817  90.828  1.00 24.28           C  
ATOM   1920  N   SER A 239     -12.119  39.128  89.563  1.00 23.41           N  
ATOM   1921  CA  SER A 239     -13.223  38.363  88.979  1.00 23.32           C  
ATOM   1922  C   SER A 239     -12.849  37.532  87.744  1.00 23.11           C  
ATOM   1923  O   SER A 239     -13.636  36.677  87.324  1.00 23.21           O  
ATOM   1924  CB  SER A 239     -14.404  39.279  88.644  1.00 23.60           C  
ATOM   1925  OG  SER A 239     -14.024  40.256  87.693  1.00 24.78           O  
ATOM   1926  N   PHE A 240     -11.670  37.779  87.158  1.00 22.44           N  
ATOM   1927  CA  PHE A 240     -11.180  36.977  86.031  1.00 21.94           C  
ATOM   1928  C   PHE A 240     -11.415  35.504  86.335  1.00 21.05           C  
ATOM   1929  O   PHE A 240     -11.057  35.048  87.414  1.00 20.73           O  
ATOM   1930  CB  PHE A 240      -9.667  37.176  85.806  1.00 21.67           C  
ATOM   1931  CG  PHE A 240      -9.304  38.448  85.074  1.00 23.35           C  
ATOM   1932  CD1 PHE A 240     -10.282  39.277  84.533  1.00 24.61           C  
ATOM   1933  CD2 PHE A 240      -7.975  38.819  84.937  1.00 24.90           C  
ATOM   1934  CE1 PHE A 240      -9.931  40.446  83.859  1.00 26.52           C  
ATOM   1935  CE2 PHE A 240      -7.620  39.992  84.263  1.00 25.05           C  
ATOM   1936  CZ  PHE A 240      -8.595  40.797  83.726  1.00 24.66           C  
ATOM   1937  N   PRO A 241     -12.007  34.760  85.407  1.00 20.63           N  
ATOM   1938  CA  PRO A 241     -12.115  33.304  85.570  1.00 21.00           C  
ATOM   1939  C   PRO A 241     -10.730  32.667  85.768  1.00 21.68           C  
ATOM   1940  O   PRO A 241      -9.735  33.151  85.209  1.00 21.36           O  
ATOM   1941  CB  PRO A 241     -12.765  32.847  84.263  1.00 20.61           C  
ATOM   1942  CG  PRO A 241     -13.500  34.063  83.770  1.00 20.44           C  
ATOM   1943  CD  PRO A 241     -12.647  35.237  84.168  1.00 20.55           C  
ATOM   1944  N   LYS A 242     -10.670  31.616  86.583  1.00 22.35           N  
ATOM   1945  CA  LYS A 242      -9.401  30.960  86.882  1.00 23.33           C  
ATOM   1946  C   LYS A 242      -9.256  29.649  86.134  1.00 22.98           C  
ATOM   1947  O   LYS A 242      -9.517  28.588  86.694  1.00 23.31           O  
ATOM   1948  CB  LYS A 242      -9.248  30.727  88.391  1.00 23.50           C  
ATOM   1949  CG  LYS A 242      -8.692  31.926  89.135  1.00 26.26           C  
ATOM   1950  CD  LYS A 242      -8.686  31.684  90.643  1.00 31.20           C  
ATOM   1951  CE  LYS A 242      -8.202  32.907  91.422  1.00 33.28           C  
ATOM   1952  NZ  LYS A 242      -9.159  34.051  91.301  1.00 37.64           N  
ATOM   1953  N   TRP A 243      -8.807  29.716  84.885  1.00 22.48           N  
ATOM   1954  CA  TRP A 243      -8.672  28.508  84.080  1.00 22.41           C  
ATOM   1955  C   TRP A 243      -7.400  27.739  84.417  1.00 22.90           C  
ATOM   1956  O   TRP A 243      -6.340  28.327  84.658  1.00 22.87           O  
ATOM   1957  CB  TRP A 243      -8.688  28.842  82.587  1.00 22.18           C  
ATOM   1958  CG  TRP A 243     -10.047  29.214  82.062  1.00 21.54           C  
ATOM   1959  CD1 TRP A 243     -11.100  28.364  81.799  1.00 19.63           C  
ATOM   1960  CD2 TRP A 243     -10.499  30.526  81.722  1.00 19.98           C  
ATOM   1961  NE1 TRP A 243     -12.171  29.077  81.317  1.00 19.56           N  
ATOM   1962  CE2 TRP A 243     -11.835  30.405  81.262  1.00 19.52           C  
ATOM   1963  CE3 TRP A 243      -9.911  31.802  81.751  1.00 19.60           C  
ATOM   1964  CZ2 TRP A 243     -12.582  31.502  80.838  1.00 18.67           C  
ATOM   1965  CZ3 TRP A 243     -10.660  32.894  81.331  1.00 19.24           C  
ATOM   1966  CH2 TRP A 243     -11.981  32.732  80.874  1.00 18.51           C  
ATOM   1967  N   ALA A 244      -7.518  26.420  84.426  1.00 23.16           N  
ATOM   1968  CA  ALA A 244      -6.377  25.543  84.593  1.00 24.11           C  
ATOM   1969  C   ALA A 244      -5.478  25.636  83.363  1.00 24.84           C  
ATOM   1970  O   ALA A 244      -5.944  25.888  82.241  1.00 24.70           O  
ATOM   1971  CB  ALA A 244      -6.844  24.106  84.806  1.00 23.86           C  
ATOM   1972  N   ARG A 245      -4.184  25.446  83.585  1.00 25.57           N  
ATOM   1973  CA  ARG A 245      -3.229  25.358  82.497  1.00 26.24           C  
ATOM   1974  C   ARG A 245      -3.391  24.029  81.759  1.00 26.99           C  
ATOM   1975  O   ARG A 245      -3.417  22.972  82.371  1.00 26.63           O  
ATOM   1976  CB  ARG A 245      -1.806  25.483  83.031  1.00 25.85           C  
ATOM   1977  CG  ARG A 245      -0.738  25.501  81.948  1.00 24.47           C  
ATOM   1978  CD  ARG A 245       0.627  25.938  82.475  1.00 23.37           C  
ATOM   1979  NE  ARG A 245       1.691  25.788  81.486  1.00 24.16           N  
ATOM   1980  CZ  ARG A 245       2.128  26.763  80.693  1.00 26.26           C  
ATOM   1981  NH1 ARG A 245       1.589  27.986  80.753  1.00 22.99           N  
ATOM   1982  NH2 ARG A 245       3.121  26.513  79.837  1.00 27.31           N  
ATOM   1983  N   GLN A 246      -3.477  24.118  80.438  1.00 28.68           N  
ATOM   1984  CA  GLN A 246      -3.557  22.967  79.544  1.00 30.72           C  
ATOM   1985  C   GLN A 246      -2.243  22.205  79.462  1.00 30.87           C  
ATOM   1986  O   GLN A 246      -1.174  22.800  79.583  1.00 31.42           O  
ATOM   1987  CB  GLN A 246      -3.880  23.457  78.129  1.00 30.86           C  
ATOM   1988  CG  GLN A 246      -5.159  22.904  77.554  1.00 34.06           C  
ATOM   1989  CD  GLN A 246      -5.373  23.367  76.126  1.00 36.55           C  
ATOM   1990  OE1 GLN A 246      -4.588  24.163  75.607  1.00 37.25           O  
ATOM   1991  NE2 GLN A 246      -6.437  22.874  75.485  1.00 39.17           N  
ATOM   1992  N   ASP A 247      -2.340  20.897  79.230  1.00 31.14           N  
ATOM   1993  CA  ASP A 247      -1.219  20.092  78.756  1.00 31.48           C  
ATOM   1994  C   ASP A 247      -0.664  20.802  77.533  1.00 30.82           C  
ATOM   1995  O   ASP A 247      -1.350  20.949  76.519  1.00 31.58           O  
ATOM   1996  CB  ASP A 247      -1.726  18.680  78.406  1.00 32.23           C  
ATOM   1997  CG  ASP A 247      -0.666  17.787  77.748  1.00 34.49           C  
ATOM   1998  OD1 ASP A 247       0.490  18.225  77.541  1.00 35.77           O  
ATOM   1999  OD2 ASP A 247      -0.918  16.599  77.401  1.00 37.95           O  
ATOM   2000  N   PHE A 248       0.576  21.261  77.632  1.00 29.95           N  
ATOM   2001  CA  PHE A 248       1.186  22.057  76.573  1.00 28.66           C  
ATOM   2002  C   PHE A 248       1.344  21.362  75.228  1.00 28.17           C  
ATOM   2003  O   PHE A 248       1.422  22.023  74.191  1.00 28.27           O  
ATOM   2004  CB  PHE A 248       2.524  22.648  77.025  1.00 28.93           C  
ATOM   2005  CG  PHE A 248       2.860  23.938  76.338  1.00 27.81           C  
ATOM   2006  CD1 PHE A 248       2.311  25.130  76.779  1.00 26.17           C  
ATOM   2007  CD2 PHE A 248       3.687  23.954  75.224  1.00 26.67           C  
ATOM   2008  CE1 PHE A 248       2.600  26.328  76.139  1.00 26.64           C  
ATOM   2009  CE2 PHE A 248       3.967  25.144  74.572  1.00 26.85           C  
ATOM   2010  CZ  PHE A 248       3.427  26.335  75.038  1.00 25.39           C  
ATOM   2011  N   SER A 249       1.391  20.035  75.243  1.00 27.19           N  
ATOM   2012  CA  SER A 249       1.407  19.240  74.014  1.00 26.41           C  
ATOM   2013  C   SER A 249       0.121  19.375  73.196  1.00 26.29           C  
ATOM   2014  O   SER A 249       0.083  18.975  72.029  1.00 25.83           O  
ATOM   2015  CB  SER A 249       1.639  17.763  74.338  1.00 26.24           C  
ATOM   2016  OG  SER A 249       0.555  17.263  75.099  1.00 24.55           O  
ATOM   2017  N   LYS A 250      -0.930  19.904  73.821  1.00 25.76           N  
ATOM   2018  CA  LYS A 250      -2.204  20.112  73.139  1.00 25.62           C  
ATOM   2019  C   LYS A 250      -2.338  21.489  72.498  1.00 24.88           C  
ATOM   2020  O   LYS A 250      -3.217  21.687  71.684  1.00 25.09           O  
ATOM   2021  CB  LYS A 250      -3.389  19.848  74.084  1.00 26.12           C  
ATOM   2022  CG  LYS A 250      -3.376  18.473  74.738  1.00 26.57           C  
ATOM   2023  CD  LYS A 250      -3.916  17.409  73.804  1.00 27.73           C  
ATOM   2024  CE  LYS A 250      -2.867  16.352  73.508  1.00 30.93           C  
ATOM   2025  NZ  LYS A 250      -2.495  15.532  74.691  1.00 29.31           N  
ATOM   2026  N   VAL A 251      -1.460  22.429  72.850  1.00 24.47           N  
ATOM   2027  CA  VAL A 251      -1.492  23.783  72.279  1.00 23.61           C  
ATOM   2028  C   VAL A 251      -1.089  23.795  70.803  1.00 23.49           C  
ATOM   2029  O   VAL A 251      -1.725  24.471  69.976  1.00 23.59           O  
ATOM   2030  CB  VAL A 251      -0.599  24.762  73.068  1.00 23.87           C  
ATOM   2031  CG1 VAL A 251      -0.721  26.186  72.505  1.00 22.90           C  
ATOM   2032  CG2 VAL A 251      -0.961  24.732  74.551  1.00 23.90           C  
ATOM   2033  N   VAL A 252      -0.023  23.061  70.488  1.00 22.20           N  
ATOM   2034  CA  VAL A 252       0.445  22.885  69.120  1.00 21.46           C  
ATOM   2035  C   VAL A 252       0.818  21.399  68.971  1.00 21.11           C  
ATOM   2036  O   VAL A 252       2.004  21.028  69.032  1.00 20.34           O  
ATOM   2037  CB  VAL A 252       1.644  23.823  68.785  1.00 21.67           C  
ATOM   2038  CG1 VAL A 252       2.019  23.707  67.322  1.00 22.88           C  
ATOM   2039  CG2 VAL A 252       1.311  25.280  69.072  1.00 21.19           C  
ATOM   2040  N   PRO A 253      -0.199  20.547  68.791  1.00 20.85           N  
ATOM   2041  CA  PRO A 253      -0.008  19.086  68.842  1.00 20.86           C  
ATOM   2042  C   PRO A 253       1.107  18.517  67.948  1.00 21.05           C  
ATOM   2043  O   PRO A 253       1.743  17.573  68.408  1.00 19.92           O  
ATOM   2044  CB  PRO A 253      -1.384  18.524  68.445  1.00 20.68           C  
ATOM   2045  CG  PRO A 253      -2.372  19.647  68.826  1.00 21.25           C  
ATOM   2046  CD  PRO A 253      -1.610  20.914  68.528  1.00 20.61           C  
ATOM   2047  N   PRO A 254       1.360  19.043  66.742  1.00 21.99           N  
ATOM   2048  CA  PRO A 254       2.454  18.508  65.916  1.00 22.84           C  
ATOM   2049  C   PRO A 254       3.849  18.746  66.504  1.00 23.68           C  
ATOM   2050  O   PRO A 254       4.789  18.117  66.035  1.00 24.23           O  
ATOM   2051  CB  PRO A 254       2.311  19.276  64.602  1.00 22.99           C  
ATOM   2052  CG  PRO A 254       0.916  19.821  64.622  1.00 22.31           C  
ATOM   2053  CD  PRO A 254       0.670  20.149  66.050  1.00 21.61           C  
ATOM   2054  N   LEU A 255       3.992  19.613  67.505  1.00 24.45           N  
ATOM   2055  CA  LEU A 255       5.329  19.938  68.025  1.00 25.29           C  
ATOM   2056  C   LEU A 255       5.994  18.824  68.833  1.00 25.86           C  
ATOM   2057  O   LEU A 255       5.390  18.218  69.726  1.00 25.27           O  
ATOM   2058  CB  LEU A 255       5.310  21.231  68.845  1.00 25.12           C  
ATOM   2059  CG  LEU A 255       6.182  22.429  68.424  1.00 25.29           C  
ATOM   2060  CD1 LEU A 255       6.401  22.586  66.922  1.00 24.26           C  
ATOM   2061  CD2 LEU A 255       5.591  23.693  69.004  1.00 24.81           C  
ATOM   2062  N   ASP A 256       7.255  18.577  68.490  1.00 26.74           N  
ATOM   2063  CA  ASP A 256       8.130  17.665  69.207  1.00 27.88           C  
ATOM   2064  C   ASP A 256       8.527  18.298  70.536  1.00 27.39           C  
ATOM   2065  O   ASP A 256       8.276  19.488  70.769  1.00 26.99           O  
ATOM   2066  CB  ASP A 256       9.387  17.397  68.356  1.00 29.18           C  
ATOM   2067  CG  ASP A 256      10.118  18.702  67.946  1.00 33.03           C  
ATOM   2068  OD1 ASP A 256      11.199  18.990  68.515  1.00 35.28           O  
ATOM   2069  OD2 ASP A 256       9.676  19.501  67.075  1.00 36.68           O  
ATOM   2070  N   GLU A 257       9.159  17.502  71.393  1.00 27.02           N  
ATOM   2071  CA  GLU A 257       9.614  17.936  72.719  1.00 27.27           C  
ATOM   2072  C   GLU A 257      10.399  19.258  72.739  1.00 25.98           C  
ATOM   2073  O   GLU A 257      10.139  20.131  73.571  1.00 26.06           O  
ATOM   2074  CB  GLU A 257      10.463  16.836  73.371  1.00 27.73           C  
ATOM   2075  CG  GLU A 257      10.456  16.917  74.888  1.00 32.23           C  
ATOM   2076  CD  GLU A 257      11.397  15.935  75.571  1.00 38.41           C  
ATOM   2077  OE1 GLU A 257      12.063  15.119  74.885  1.00 41.11           O  
ATOM   2078  OE2 GLU A 257      11.466  15.984  76.821  1.00 42.16           O  
ATOM   2079  N   ASP A 258      11.351  19.404  71.823  1.00 24.76           N  
ATOM   2080  CA  ASP A 258      12.184  20.607  71.770  1.00 23.83           C  
ATOM   2081  C   ASP A 258      11.384  21.848  71.360  1.00 22.89           C  
ATOM   2082  O   ASP A 258      11.470  22.886  72.010  1.00 22.38           O  
ATOM   2083  CB  ASP A 258      13.379  20.378  70.842  1.00 23.56           C  
ATOM   2084  CG  ASP A 258      14.400  19.437  71.445  1.00 24.77           C  
ATOM   2085  OD1 ASP A 258      14.466  19.357  72.694  1.00 25.36           O  
ATOM   2086  OD2 ASP A 258      15.162  18.726  70.756  1.00 25.83           O  
ATOM   2087  N   GLY A 259      10.597  21.725  70.293  1.00 22.41           N  
ATOM   2088  CA  GLY A 259       9.729  22.810  69.841  1.00 22.16           C  
ATOM   2089  C   GLY A 259       8.792  23.276  70.935  1.00 21.76           C  
ATOM   2090  O   GLY A 259       8.647  24.481  71.178  1.00 21.63           O  
ATOM   2091  N   ARG A 260       8.179  22.313  71.616  1.00 21.61           N  
ATOM   2092  CA  ARG A 260       7.281  22.593  72.739  1.00 21.80           C  
ATOM   2093  C   ARG A 260       7.987  23.329  73.861  1.00 20.70           C  
ATOM   2094  O   ARG A 260       7.449  24.275  74.429  1.00 20.84           O  
ATOM   2095  CB  ARG A 260       6.669  21.296  73.289  1.00 21.52           C  
ATOM   2096  CG  ARG A 260       5.391  20.889  72.594  1.00 24.45           C  
ATOM   2097  CD  ARG A 260       4.523  19.899  73.386  1.00 26.86           C  
ATOM   2098  NE  ARG A 260       5.313  18.919  74.128  1.00 27.93           N  
ATOM   2099  CZ  ARG A 260       5.768  17.777  73.629  1.00 28.33           C  
ATOM   2100  NH1 ARG A 260       5.508  17.436  72.379  1.00 27.06           N  
ATOM   2101  NH2 ARG A 260       6.490  16.964  74.394  1.00 29.23           N  
ATOM   2102  N   SER A 261       9.180  22.853  74.198  1.00 20.31           N  
ATOM   2103  CA  SER A 261      10.026  23.495  75.195  1.00 19.33           C  
ATOM   2104  C   SER A 261      10.272  24.957  74.800  1.00 18.97           C  
ATOM   2105  O   SER A 261      10.053  25.871  75.608  1.00 18.71           O  
ATOM   2106  CB  SER A 261      11.358  22.737  75.340  1.00 19.35           C  
ATOM   2107  OG  SER A 261      12.311  23.498  76.069  1.00 19.32           O  
ATOM   2108  N   LEU A 262      10.702  25.170  73.557  1.00 18.40           N  
ATOM   2109  CA  LEU A 262      10.986  26.524  73.064  1.00 18.04           C  
ATOM   2110  C   LEU A 262       9.738  27.414  73.053  1.00 17.73           C  
ATOM   2111  O   LEU A 262       9.778  28.546  73.541  1.00 17.92           O  
ATOM   2112  CB  LEU A 262      11.659  26.484  71.678  1.00 17.93           C  
ATOM   2113  CG  LEU A 262      11.887  27.825  70.948  1.00 18.05           C  
ATOM   2114  CD1 LEU A 262      12.723  28.819  71.781  1.00 18.24           C  
ATOM   2115  CD2 LEU A 262      12.538  27.589  69.604  1.00 18.55           C  
ATOM   2116  N   LEU A 263       8.633  26.907  72.505  1.00 17.32           N  
ATOM   2117  CA  LEU A 263       7.375  27.664  72.503  1.00 17.17           C  
ATOM   2118  C   LEU A 263       6.979  28.098  73.912  1.00 17.32           C  
ATOM   2119  O   LEU A 263       6.691  29.272  74.136  1.00 17.16           O  
ATOM   2120  CB  LEU A 263       6.232  26.880  71.828  1.00 16.53           C  
ATOM   2121  CG  LEU A 263       4.884  27.615  71.687  1.00 17.04           C  
ATOM   2122  CD1 LEU A 263       4.997  28.849  70.812  1.00 14.19           C  
ATOM   2123  CD2 LEU A 263       3.788  26.683  71.146  1.00 14.91           C  
ATOM   2124  N   SER A 264       7.005  27.166  74.868  1.00 17.97           N  
ATOM   2125  CA  SER A 264       6.642  27.487  76.257  1.00 18.58           C  
ATOM   2126  C   SER A 264       7.533  28.579  76.874  1.00 18.74           C  
ATOM   2127  O   SER A 264       7.077  29.388  77.680  1.00 18.45           O  
ATOM   2128  CB  SER A 264       6.632  26.225  77.136  1.00 18.39           C  
ATOM   2129  OG  SER A 264       7.951  25.728  77.336  1.00 21.07           O  
ATOM   2130  N   GLN A 265       8.802  28.612  76.499  1.00 18.69           N  
ATOM   2131  CA  GLN A 265       9.671  29.671  77.019  1.00 19.11           C  
ATOM   2132  C   GLN A 265       9.408  31.011  76.337  1.00 18.85           C  
ATOM   2133  O   GLN A 265       9.657  32.058  76.914  1.00 19.38           O  
ATOM   2134  CB  GLN A 265      11.138  29.267  76.903  1.00 19.02           C  
ATOM   2135  CG  GLN A 265      11.508  28.119  77.835  1.00 20.03           C  
ATOM   2136  CD  GLN A 265      12.927  27.649  77.630  1.00 21.22           C  
ATOM   2137  OE1 GLN A 265      13.148  26.570  77.115  1.00 23.47           O  
ATOM   2138  NE2 GLN A 265      13.887  28.456  78.046  1.00 23.11           N  
ATOM   2139  N   MET A 266       8.904  30.974  75.110  1.00 19.18           N  
ATOM   2140  CA  MET A 266       8.494  32.200  74.407  1.00 19.32           C  
ATOM   2141  C   MET A 266       7.135  32.729  74.893  1.00 20.29           C  
ATOM   2142  O   MET A 266       6.857  33.924  74.771  1.00 20.30           O  
ATOM   2143  CB  MET A 266       8.455  31.961  72.896  1.00 18.84           C  
ATOM   2144  CG  MET A 266       9.811  31.567  72.325  1.00 17.58           C  
ATOM   2145  SD  MET A 266       9.807  31.289  70.560  1.00 17.60           S  
ATOM   2146  CE  MET A 266       9.902  32.964  69.980  1.00 17.18           C  
ATOM   2147  N   LEU A 267       6.304  31.838  75.445  1.00 21.00           N  
ATOM   2148  CA  LEU A 267       4.954  32.190  75.900  1.00 22.00           C  
ATOM   2149  C   LEU A 267       4.828  32.236  77.422  1.00 22.97           C  
ATOM   2150  O   LEU A 267       3.720  32.175  77.984  1.00 23.07           O  
ATOM   2151  CB  LEU A 267       3.923  31.228  75.316  1.00 21.74           C  
ATOM   2152  CG  LEU A 267       3.734  31.296  73.800  1.00 21.97           C  
ATOM   2153  CD1 LEU A 267       2.627  30.359  73.375  1.00 20.17           C  
ATOM   2154  CD2 LEU A 267       3.438  32.725  73.359  1.00 21.66           C  
ATOM   2155  N   HIS A 268       5.970  32.358  78.088  1.00 23.53           N  
ATOM   2156  CA  HIS A 268       5.993  32.514  79.531  1.00 24.29           C  
ATOM   2157  C   HIS A 268       5.327  33.809  79.943  1.00 23.74           C  
ATOM   2158  O   HIS A 268       5.589  34.862  79.349  1.00 24.00           O  
ATOM   2159  CB  HIS A 268       7.426  32.519  80.033  1.00 25.21           C  
ATOM   2160  CG  HIS A 268       7.587  31.915  81.383  1.00 28.61           C  
ATOM   2161  ND1 HIS A 268       7.936  30.595  81.569  1.00 32.87           N  
ATOM   2162  CD2 HIS A 268       7.449  32.449  82.618  1.00 32.13           C  
ATOM   2163  CE1 HIS A 268       8.017  30.346  82.867  1.00 34.48           C  
ATOM   2164  NE2 HIS A 268       7.729  31.455  83.525  1.00 33.94           N  
ATOM   2165  N   TYR A 269       4.482  33.729  80.969  1.00 22.66           N  
ATOM   2166  CA  TYR A 269       3.726  34.876  81.447  1.00 22.50           C  
ATOM   2167  C   TYR A 269       4.600  36.021  81.950  1.00 22.43           C  
ATOM   2168  O   TYR A 269       4.411  37.170  81.551  1.00 22.39           O  
ATOM   2169  CB  TYR A 269       2.736  34.461  82.545  1.00 22.04           C  
ATOM   2170  CG  TYR A 269       1.395  34.028  82.011  1.00 22.03           C  
ATOM   2171  CD1 TYR A 269       0.573  34.930  81.318  1.00 20.70           C  
ATOM   2172  CD2 TYR A 269       0.942  32.718  82.187  1.00 20.48           C  
ATOM   2173  CE1 TYR A 269      -0.665  34.540  80.814  1.00 19.66           C  
ATOM   2174  CE2 TYR A 269      -0.303  32.320  81.684  1.00 19.84           C  
ATOM   2175  CZ  TYR A 269      -1.100  33.239  81.004  1.00 19.47           C  
ATOM   2176  OH  TYR A 269      -2.332  32.859  80.500  1.00 18.45           O  
ATOM   2177  N   ASP A 270       5.530  35.700  82.843  1.00 22.30           N  
ATOM   2178  CA  ASP A 270       6.400  36.695  83.463  1.00 22.84           C  
ATOM   2179  C   ASP A 270       7.424  37.194  82.433  1.00 22.40           C  
ATOM   2180  O   ASP A 270       8.251  36.408  81.979  1.00 22.00           O  
ATOM   2181  CB  ASP A 270       7.121  36.036  84.642  1.00 23.17           C  
ATOM   2182  CG  ASP A 270       7.892  37.012  85.495  1.00 24.38           C  
ATOM   2183  OD1 ASP A 270       8.253  38.108  85.032  1.00 24.72           O  
ATOM   2184  OD2 ASP A 270       8.200  36.745  86.671  1.00 28.66           O  
ATOM   2185  N   PRO A 271       7.375  38.478  82.069  1.00 22.34           N  
ATOM   2186  CA  PRO A 271       8.304  39.039  81.078  1.00 22.74           C  
ATOM   2187  C   PRO A 271       9.759  38.775  81.465  1.00 23.37           C  
ATOM   2188  O   PRO A 271      10.560  38.512  80.575  1.00 23.36           O  
ATOM   2189  CB  PRO A 271       8.018  40.543  81.149  1.00 22.98           C  
ATOM   2190  CG  PRO A 271       6.582  40.603  81.561  1.00 22.52           C  
ATOM   2191  CD  PRO A 271       6.464  39.509  82.593  1.00 22.54           C  
ATOM   2192  N   ASN A 272      10.071  38.826  82.764  1.00 23.65           N  
ATOM   2193  CA  ASN A 272      11.399  38.486  83.277  1.00 24.60           C  
ATOM   2194  C   ASN A 272      11.866  37.065  82.977  1.00 24.07           C  
ATOM   2195  O   ASN A 272      13.048  36.838  82.724  1.00 24.35           O  
ATOM   2196  CB  ASN A 272      11.476  38.746  84.783  1.00 25.28           C  
ATOM   2197  CG  ASN A 272      11.520  40.208  85.105  1.00 27.84           C  
ATOM   2198  OD1 ASN A 272      11.235  41.052  84.249  1.00 32.85           O  
ATOM   2199  ND2 ASN A 272      11.879  40.534  86.341  1.00 33.00           N  
ATOM   2200  N   LYS A 273      10.940  36.115  82.993  1.00 22.84           N  
ATOM   2201  CA  LYS A 273      11.270  34.721  82.720  1.00 21.86           C  
ATOM   2202  C   LYS A 273      11.174  34.343  81.236  1.00 20.67           C  
ATOM   2203  O   LYS A 273      11.820  33.398  80.810  1.00 20.86           O  
ATOM   2204  CB  LYS A 273      10.398  33.791  83.573  1.00 22.17           C  
ATOM   2205  CG  LYS A 273      10.347  34.172  85.070  1.00 25.17           C  
ATOM   2206  CD  LYS A 273      10.192  32.941  85.985  1.00 30.18           C  
ATOM   2207  CE  LYS A 273       8.760  32.779  86.527  1.00 32.61           C  
ATOM   2208  NZ  LYS A 273       8.221  34.007  87.232  1.00 33.06           N  
ATOM   2209  N   ARG A 274      10.356  35.058  80.462  1.00 19.24           N  
ATOM   2210  CA  ARG A 274      10.267  34.835  79.018  1.00 18.54           C  
ATOM   2211  C   ARG A 274      11.660  34.911  78.368  1.00 18.07           C  
ATOM   2212  O   ARG A 274      12.446  35.812  78.657  1.00 17.18           O  
ATOM   2213  CB  ARG A 274       9.326  35.862  78.368  1.00 18.14           C  
ATOM   2214  CG  ARG A 274       8.739  35.441  77.009  1.00 17.49           C  
ATOM   2215  CD  ARG A 274       7.592  36.356  76.510  1.00 17.98           C  
ATOM   2216  NE  ARG A 274       6.627  36.676  77.569  1.00 16.23           N  
ATOM   2217  CZ  ARG A 274       6.055  37.864  77.761  1.00 16.68           C  
ATOM   2218  NH1 ARG A 274       6.325  38.893  76.968  1.00 14.71           N  
ATOM   2219  NH2 ARG A 274       5.206  38.029  78.770  1.00 16.01           N  
ATOM   2220  N   ILE A 275      11.943  33.966  77.484  1.00 18.00           N  
ATOM   2221  CA  ILE A 275      13.266  33.856  76.864  1.00 17.85           C  
ATOM   2222  C   ILE A 275      13.582  35.073  75.984  1.00 18.09           C  
ATOM   2223  O   ILE A 275      12.699  35.582  75.286  1.00 17.61           O  
ATOM   2224  CB  ILE A 275      13.349  32.535  76.056  1.00 17.79           C  
ATOM   2225  CG1 ILE A 275      14.789  32.201  75.632  1.00 18.02           C  
ATOM   2226  CG2 ILE A 275      12.370  32.541  74.866  1.00 17.94           C  
ATOM   2227  CD1 ILE A 275      15.006  30.713  75.365  1.00 16.41           C  
ATOM   2228  N   SER A 276      14.839  35.531  76.043  1.00 17.72           N  
ATOM   2229  CA  SER A 276      15.356  36.567  75.148  1.00 17.25           C  
ATOM   2230  C   SER A 276      15.582  35.965  73.774  1.00 17.12           C  
ATOM   2231  O   SER A 276      15.786  34.768  73.667  1.00 16.70           O  
ATOM   2232  CB  SER A 276      16.680  37.121  75.684  1.00 17.26           C  
ATOM   2233  OG  SER A 276      17.756  36.237  75.410  1.00 17.24           O  
ATOM   2234  N   ALA A 277      15.543  36.782  72.717  1.00 16.95           N  
ATOM   2235  CA  ALA A 277      15.865  36.267  71.378  1.00 17.20           C  
ATOM   2236  C   ALA A 277      17.279  35.691  71.345  1.00 17.78           C  
ATOM   2237  O   ALA A 277      17.549  34.696  70.672  1.00 17.70           O  
ATOM   2238  CB  ALA A 277      15.708  37.346  70.319  1.00 16.38           C  
ATOM   2239  N   LYS A 278      18.174  36.332  72.085  1.00 18.19           N  
ATOM   2240  CA  LYS A 278      19.561  35.910  72.151  1.00 19.23           C  
ATOM   2241  C   LYS A 278      19.662  34.482  72.709  1.00 18.85           C  
ATOM   2242  O   LYS A 278      20.265  33.603  72.079  1.00 18.16           O  
ATOM   2243  CB  LYS A 278      20.325  36.923  73.001  1.00 19.68           C  
ATOM   2244  CG  LYS A 278      21.772  36.655  73.164  1.00 23.04           C  
ATOM   2245  CD  LYS A 278      22.536  37.956  73.232  1.00 26.21           C  
ATOM   2246  CE  LYS A 278      22.504  38.531  74.608  1.00 27.96           C  
ATOM   2247  NZ  LYS A 278      23.230  39.819  74.585  1.00 29.87           N  
ATOM   2248  N   ALA A 279      19.043  34.242  73.868  1.00 18.71           N  
ATOM   2249  CA  ALA A 279      19.081  32.912  74.478  1.00 18.58           C  
ATOM   2250  C   ALA A 279      18.393  31.851  73.621  1.00 18.49           C  
ATOM   2251  O   ALA A 279      18.852  30.713  73.562  1.00 18.54           O  
ATOM   2252  CB  ALA A 279      18.499  32.944  75.897  1.00 18.48           C  
ATOM   2253  N   ALA A 280      17.329  32.230  72.913  1.00 18.63           N  
ATOM   2254  CA  ALA A 280      16.581  31.268  72.088  1.00 18.58           C  
ATOM   2255  C   ALA A 280      17.373  30.684  70.921  1.00 18.16           C  
ATOM   2256  O   ALA A 280      17.125  29.551  70.498  1.00 18.13           O  
ATOM   2257  CB  ALA A 280      15.258  31.888  71.579  1.00 19.08           C  
ATOM   2258  N   LEU A 281      18.315  31.457  70.393  1.00 17.44           N  
ATOM   2259  CA  LEU A 281      19.140  30.992  69.281  1.00 17.24           C  
ATOM   2260  C   LEU A 281      19.943  29.736  69.618  1.00 17.46           C  
ATOM   2261  O   LEU A 281      20.300  28.984  68.721  1.00 17.73           O  
ATOM   2262  CB  LEU A 281      20.092  32.101  68.814  1.00 17.31           C  
ATOM   2263  CG  LEU A 281      19.418  33.319  68.173  1.00 15.99           C  
ATOM   2264  CD1 LEU A 281      20.424  34.451  68.062  1.00 15.24           C  
ATOM   2265  CD2 LEU A 281      18.862  32.923  66.805  1.00 15.95           C  
ATOM   2266  N   ALA A 282      20.221  29.526  70.903  1.00 17.37           N  
ATOM   2267  CA  ALA A 282      20.971  28.358  71.359  1.00 18.05           C  
ATOM   2268  C   ALA A 282      20.082  27.229  71.881  1.00 18.32           C  
ATOM   2269  O   ALA A 282      20.576  26.285  72.473  1.00 18.54           O  
ATOM   2270  CB  ALA A 282      21.975  28.754  72.431  1.00 17.90           C  
ATOM   2271  N   HIS A 283      18.778  27.315  71.649  1.00 18.73           N  
ATOM   2272  CA  HIS A 283      17.866  26.261  72.084  1.00 19.04           C  
ATOM   2273  C   HIS A 283      18.060  24.982  71.260  1.00 19.51           C  
ATOM   2274  O   HIS A 283      18.230  25.066  70.046  1.00 18.95           O  
ATOM   2275  CB  HIS A 283      16.406  26.736  71.972  1.00 19.18           C  
ATOM   2276  CG  HIS A 283      15.440  25.867  72.714  1.00 18.40           C  
ATOM   2277  ND1 HIS A 283      14.986  24.669  72.214  1.00 17.81           N  
ATOM   2278  CD2 HIS A 283      14.861  26.011  73.929  1.00 16.97           C  
ATOM   2279  CE1 HIS A 283      14.171  24.108  73.088  1.00 17.41           C  
ATOM   2280  NE2 HIS A 283      14.073  24.906  74.134  1.00 18.22           N  
ATOM   2281  N   PRO A 284      17.984  23.811  71.911  1.00 20.31           N  
ATOM   2282  CA  PRO A 284      18.108  22.502  71.240  1.00 20.83           C  
ATOM   2283  C   PRO A 284      17.226  22.307  70.011  1.00 21.30           C  
ATOM   2284  O   PRO A 284      17.604  21.527  69.130  1.00 21.14           O  
ATOM   2285  CB  PRO A 284      17.656  21.515  72.319  1.00 20.82           C  
ATOM   2286  CG  PRO A 284      17.933  22.183  73.581  1.00 21.35           C  
ATOM   2287  CD  PRO A 284      17.787  23.651  73.362  1.00 20.67           C  
ATOM   2288  N   PHE A 285      16.070  22.974  69.967  1.00 21.70           N  
ATOM   2289  CA  PHE A 285      15.193  22.931  68.795  1.00 22.74           C  
ATOM   2290  C   PHE A 285      15.959  23.255  67.518  1.00 23.23           C  
ATOM   2291  O   PHE A 285      15.671  22.704  66.471  1.00 23.72           O  
ATOM   2292  CB  PHE A 285      14.012  23.901  68.961  1.00 22.45           C  
ATOM   2293  CG  PHE A 285      13.058  23.921  67.789  1.00 22.58           C  
ATOM   2294  CD1 PHE A 285      12.307  22.791  67.461  1.00 22.18           C  
ATOM   2295  CD2 PHE A 285      12.894  25.075  67.028  1.00 22.51           C  
ATOM   2296  CE1 PHE A 285      11.420  22.803  66.403  1.00 21.41           C  
ATOM   2297  CE2 PHE A 285      11.997  25.107  65.957  1.00 23.13           C  
ATOM   2298  CZ  PHE A 285      11.259  23.960  65.642  1.00 23.47           C  
ATOM   2299  N   PHE A 286      16.952  24.129  67.615  1.00 24.08           N  
ATOM   2300  CA  PHE A 286      17.699  24.546  66.430  1.00 25.17           C  
ATOM   2301  C   PHE A 286      18.952  23.712  66.105  1.00 27.01           C  
ATOM   2302  O   PHE A 286      19.689  24.046  65.170  1.00 26.90           O  
ATOM   2303  CB  PHE A 286      18.041  26.038  66.519  1.00 24.04           C  
ATOM   2304  CG  PHE A 286      16.828  26.938  66.594  1.00 21.49           C  
ATOM   2305  CD1 PHE A 286      15.886  26.962  65.560  1.00 19.52           C  
ATOM   2306  CD2 PHE A 286      16.621  27.752  67.700  1.00 18.44           C  
ATOM   2307  CE1 PHE A 286      14.766  27.815  65.636  1.00 16.79           C  
ATOM   2308  CE2 PHE A 286      15.507  28.598  67.775  1.00 16.55           C  
ATOM   2309  CZ  PHE A 286      14.584  28.623  66.742  1.00 14.46           C  
ATOM   2310  N   GLN A 287      19.178  22.622  66.840  1.00 29.07           N  
ATOM   2311  CA  GLN A 287      20.410  21.840  66.684  1.00 31.55           C  
ATOM   2312  C   GLN A 287      20.720  21.433  65.246  1.00 32.23           C  
ATOM   2313  O   GLN A 287      21.889  21.434  64.837  1.00 32.78           O  
ATOM   2314  CB  GLN A 287      20.447  20.628  67.625  1.00 32.07           C  
ATOM   2315  CG  GLN A 287      19.480  19.477  67.280  1.00 36.63           C  
ATOM   2316  CD  GLN A 287      19.001  18.737  68.519  1.00 41.11           C  
ATOM   2317  OE1 GLN A 287      19.815  18.248  69.306  1.00 43.79           O  
ATOM   2318  NE2 GLN A 287      17.685  18.667  68.704  1.00 43.15           N  
ATOM   2319  N   ASP A 288      19.686  21.126  64.470  1.00 32.79           N  
ATOM   2320  CA  ASP A 288      19.883  20.699  63.086  1.00 33.69           C  
ATOM   2321  C   ASP A 288      19.390  21.704  62.033  1.00 33.49           C  
ATOM   2322  O   ASP A 288      19.045  21.318  60.912  1.00 33.70           O  
ATOM   2323  CB  ASP A 288      19.232  19.322  62.865  1.00 34.47           C  
ATOM   2324  CG  ASP A 288      17.740  19.295  63.231  1.00 36.78           C  
ATOM   2325  OD1 ASP A 288      17.207  20.303  63.760  1.00 38.45           O  
ATOM   2326  OD2 ASP A 288      17.019  18.284  63.033  1.00 41.00           O  
ATOM   2327  N   VAL A 289      19.379  22.989  62.378  1.00 33.23           N  
ATOM   2328  CA  VAL A 289      18.826  24.009  61.481  1.00 32.67           C  
ATOM   2329  C   VAL A 289      19.635  24.172  60.184  1.00 33.36           C  
ATOM   2330  O   VAL A 289      20.869  24.128  60.184  1.00 33.74           O  
ATOM   2331  CB  VAL A 289      18.604  25.371  62.212  1.00 32.32           C  
ATOM   2332  CG1 VAL A 289      19.939  26.101  62.487  1.00 31.65           C  
ATOM   2333  CG2 VAL A 289      17.649  26.252  61.439  1.00 30.71           C  
ATOM   2334  N   THR A 290      18.914  24.328  59.082  1.00 33.62           N  
ATOM   2335  CA  THR A 290      19.481  24.707  57.796  1.00 34.46           C  
ATOM   2336  C   THR A 290      18.588  25.807  57.255  1.00 34.93           C  
ATOM   2337  O   THR A 290      17.541  26.098  57.842  1.00 35.01           O  
ATOM   2338  CB  THR A 290      19.461  23.519  56.808  1.00 34.34           C  
ATOM   2339  OG1 THR A 290      18.269  22.749  57.011  1.00 35.27           O  
ATOM   2340  CG2 THR A 290      20.573  22.537  57.115  1.00 34.25           C  
ATOM   2341  N   LYS A 291      18.986  26.400  56.131  1.00 35.18           N  
ATOM   2342  CA  LYS A 291      18.227  27.476  55.506  1.00 35.53           C  
ATOM   2343  C   LYS A 291      17.766  27.072  54.100  1.00 35.39           C  
ATOM   2344  O   LYS A 291      18.311  27.550  53.104  1.00 35.26           O  
ATOM   2345  CB  LYS A 291      19.082  28.749  55.462  1.00 35.88           C  
ATOM   2346  CG  LYS A 291      18.364  30.024  55.017  1.00 37.44           C  
ATOM   2347  CD  LYS A 291      19.183  30.777  53.976  1.00 40.27           C  
ATOM   2348  CE  LYS A 291      18.739  32.222  53.843  1.00 42.36           C  
ATOM   2349  NZ  LYS A 291      19.155  33.077  55.009  1.00 44.27           N  
ATOM   2350  N   PRO A 292      16.756  26.211  54.004  1.00 35.32           N  
ATOM   2351  CA  PRO A 292      16.304  25.755  52.693  1.00 35.62           C  
ATOM   2352  C   PRO A 292      15.490  26.835  51.990  1.00 35.90           C  
ATOM   2353  O   PRO A 292      14.896  27.704  52.624  1.00 35.36           O  
ATOM   2354  CB  PRO A 292      15.423  24.548  53.028  1.00 35.52           C  
ATOM   2355  CG  PRO A 292      14.881  24.849  54.375  1.00 35.26           C  
ATOM   2356  CD  PRO A 292      15.941  25.631  55.087  1.00 35.16           C  
ATOM   2357  N   VAL A 293      15.506  26.767  50.666  1.00 36.39           N  
ATOM   2358  CA  VAL A 293      14.678  27.578  49.793  1.00 36.73           C  
ATOM   2359  C   VAL A 293      13.199  27.282  50.109  1.00 37.34           C  
ATOM   2360  O   VAL A 293      12.875  26.160  50.520  1.00 36.85           O  
ATOM   2361  CB  VAL A 293      15.054  27.229  48.324  1.00 36.95           C  
ATOM   2362  CG1 VAL A 293      13.904  26.610  47.559  1.00 36.78           C  
ATOM   2363  CG2 VAL A 293      15.661  28.409  47.611  1.00 36.43           C  
ATOM   2364  N   PRO A 294      12.307  28.272  49.971  1.00 38.07           N  
ATOM   2365  CA  PRO A 294      10.875  28.010  50.167  1.00 38.80           C  
ATOM   2366  C   PRO A 294      10.401  26.959  49.172  1.00 39.87           C  
ATOM   2367  O   PRO A 294      10.848  26.921  48.022  1.00 39.98           O  
ATOM   2368  CB  PRO A 294      10.202  29.367  49.907  1.00 38.71           C  
ATOM   2369  CG  PRO A 294      11.240  30.229  49.277  1.00 38.51           C  
ATOM   2370  CD  PRO A 294      12.574  29.685  49.649  1.00 37.87           C  
ATOM   2371  N   HIS A 295       9.514  26.091  49.634  1.00 41.06           N  
ATOM   2372  CA  HIS A 295       9.070  24.948  48.848  1.00 42.07           C  
ATOM   2373  C   HIS A 295       8.089  25.329  47.736  1.00 42.68           C  
ATOM   2374  O   HIS A 295       7.769  24.507  46.876  1.00 42.77           O  
ATOM   2375  CB  HIS A 295       8.462  23.903  49.770  1.00 42.01           C  
ATOM   2376  CG  HIS A 295       7.266  24.380  50.530  1.00 42.67           C  
ATOM   2377  ND1 HIS A 295       6.070  23.693  50.539  1.00 43.38           N  
ATOM   2378  CD2 HIS A 295       7.083  25.467  51.313  1.00 42.86           C  
ATOM   2379  CE1 HIS A 295       5.200  24.342  51.292  1.00 43.91           C  
ATOM   2380  NE2 HIS A 295       5.791  25.420  51.777  1.00 43.77           N  
ATOM   2381  N   LEU A 296       7.640  26.582  47.754  1.00 43.27           N  
ATOM   2382  CA  LEU A 296       6.664  27.088  46.800  1.00 43.77           C  
ATOM   2383  C   LEU A 296       7.268  28.218  45.986  1.00 43.92           C  
ATOM   2384  O   LEU A 296       7.883  29.124  46.564  1.00 44.05           O  
ATOM   2385  CB  LEU A 296       5.413  27.591  47.530  1.00 43.96           C  
ATOM   2386  CG  LEU A 296       4.681  26.620  48.459  1.00 44.81           C  
ATOM   2387  CD1 LEU A 296       3.640  27.351  49.288  1.00 45.40           C  
ATOM   2388  CD2 LEU A 296       4.018  25.554  47.631  1.00 45.74           C  
TER    2389      LEU A 296                                                      
HETATM 4475  C1  TBS A 301       7.536  44.823  50.568  1.00 56.12           C
HETATM 4476  C2  TBS A 301       8.541  45.520  51.172  1.00 54.24           C
HETATM 4477  C3  TBS A 301       8.205  46.462  52.106  1.00 56.70           C
HETATM 4478  C4  TBS A 301       6.210  45.057  50.882  1.00 59.16           C
HETATM 4479  N5  TBS A 301       4.619  46.415  52.292  1.00 58.98           N
HETATM 4480  C6  TBS A 301       5.849  46.004  51.817  1.00 59.00           C
HETATM 4481  C7  TBS A 301       6.905  46.744  52.464  1.00 58.56           C
HETATM 4482  N8  TBS A 301       6.371  47.648  53.362  1.00 58.77           N
HETATM 4483  N9  TBS A 301       4.962  47.431  53.241  1.00 59.24           N
HETATM 4484 BR10 TBS A 301       4.858  44.086  50.030  1.00 65.59          BR
HETATM 4485 BR11 TBS A 301       8.072  43.545  49.311  1.00 57.43          BR
HETATM 4486 BR12 TBS A 301      10.349  45.157  50.717  1.00 40.21          BR
HETATM 4487 BR13 TBS A 301       9.598  47.386  52.901  1.00 63.69          BR
ENDMDL
MASTER        0    0    0   63   20    0    6    6 9212    4    0   86
END   
