# Supplementary material for: Molecular Interaction Fields Describing Halogen Bond Formable Areas on Protein Surfaces
Source: J Chem Inf Model. 2024 Jul 16;64(15):6003–13. doi: 10.1021/acs.jcim.4c00896 (PMC11323840; doi:10.1021/acs.jcim.4c00896)
Supplement: Supplementary file 7 — ci4c00896_si_007.pdb [file ci4c00896_si_007.pdb]

HEADER    OXIDOREDUCTASE                          09-APR-01   XXXX              
TITLE     CRYSTAL STRUCTURE OF HUMAN ALDOSE REDUCTASE COMPLEXED WITH            
TITLE    2 THE INHIBITOR ZENARESTAT.                                            
COMPND    ALDOSE REDUCTASE(E.C.1.1.1.21), NADP NICOTINAMIDE-ADENINE-            
COMPND   2 DINUCLEOTIDE PHOSPHATE, [3-(4-BROMO-2-FLUORO-BENZYL)-7-              
COMPND   3 CHLORO-2,4-DIOXO-3,4-DIHYDRO-2H-QUINAZOLIN-1-YL]-ACETIC              
COMPND   4 ACID                                                                 
KEYWDS    PROTEIN-INHIBITOR COMPLEX, NADP, OXIDOREDUCTASE                       
EXPDTA    X-RAY DIFFRACTION                                                     
AUTHOR    T.KINOSHITA, H.MIYAKE, T.FUJII, S.TAKAKURA, T.GOTO                    
JRNL        AUTH   T.KINOSHITA, H.MIYAKE, T.FUJII, S.TAKAKURA, T.GOTO           
JRNL        TITL   THE STRUCTURE OF HUMAN RECOMBINANT ALDOSE                    
JRNL        TITL 2 REDUCTASE COMPLEXED WITH THE POTENT INHIBITOR                
JRNL        TITL 3 ZENARESTAT.                                                  
JRNL        REF    ACTA CRYSTALLOGR.,SECT.D      V.  58   622 2002              
JRNL        REFN   ASTM ABCRE6  DK ISSN 0907-4449                               
JRNL        PMID   11914486                                                     
JRNL        DOI    10.1107/S0907444902002378                                    
SEQRES   1 A  316  MET ALA SER ARG LEU LEU LEU ASN ASN GLY ALA LYS MET          
SEQRES   2 A  316  PRO ILE LEU GLY LEU GLY THR TRP LYS SER PRO PRO GLY          
SEQRES   3 A  316  GLN VAL THR GLU ALA VAL LYS VAL ALA ILE ASP VAL GLY          
SEQRES   4 A  316  TYR ARG HIS ILE ASP CYS ALA HIS VAL TYR GLN ASN GLU          
SEQRES   5 A  316  ASN GLU VAL GLY VAL ALA ILE GLN GLU LYS LEU ARG GLU          
SEQRES   6 A  316  GLN VAL VAL LYS ARG GLU GLU LEU PHE ILE VAL SER LYS          
SEQRES   7 A  316  LEU TRP CYS THR TYR HIS GLU LYS GLY LEU VAL LYS GLY          
SEQRES   8 A  316  ALA CYS GLN LYS THR LEU SER ASP LEU LYS LEU ASP TYR          
SEQRES   9 A  316  LEU ASP LEU TYR LEU ILE HIS TRP PRO THR GLY PHE LYS          
SEQRES  10 A  316  PRO GLY LYS GLU PHE PHE PRO LEU ASP GLU SER GLY ASN          
SEQRES  11 A  316  VAL VAL PRO SER ASP THR ASN ILE LEU ASP THR TRP ALA          
SEQRES  12 A  316  ALA MET GLU GLU LEU VAL ASP GLU GLY LEU VAL LYS ALA          
SEQRES  13 A  316  ILE GLY ILE SER ASN PHE ASN HIS LEU GLN VAL GLU MET          
SEQRES  14 A  316  ILE LEU ASN LYS PRO GLY LEU LYS TYR LYS PRO ALA VAL          
SEQRES  15 A  316  ASN GLN ILE GLU CYS HIS PRO TYR LEU THR GLN GLU LYS          
SEQRES  16 A  316  LEU ILE GLN TYR CYS GLN SER LYS GLY ILE VAL VAL THR          
SEQRES  17 A  316  ALA TYR SER PRO LEU GLY SER PRO ASP ARG PRO TRP ALA          
SEQRES  18 A  316  LYS PRO GLU ASP PRO SER LEU LEU GLU ASP PRO ARG ILE          
SEQRES  19 A  316  LYS ALA ILE ALA ALA LYS HIS ASN LYS THR THR ALA GLN          
SEQRES  20 A  316  VAL LEU ILE ARG PHE PRO MET GLN ARG ASN LEU VAL VAL          
SEQRES  21 A  316  ILE PRO LYS SER VAL THR PRO GLU ARG ILE ALA GLU ASN          
SEQRES  22 A  316  PHE LYS VAL PHE ASP PHE GLU LEU SER SER GLN ASP MET          
SEQRES  23 A  316  THR THR LEU LEU SER TYR ASN ARG ASN TRP ARG VAL CYS          
SEQRES  24 A  316  ALA LEU LEU SER CYS THR SER HIS LYS ASP TYR PRO PHE          
SEQRES  25 A  316  HIS GLU GLU PHE                                              
HETNAM     NAP NADP NICOTINAMIDE-ADENINE-DINUCLEOTIDE PHOSPHATE                 
HETNAM     ZES [3-(4-BROMO-2-FLUORO-BENZYL)-7-CHLORO-2,4-DIOXO-3,4-             
HETNAM   2 ZES  DIHYDRO-2H-QUINAZOLIN-1-YL]-ACETIC ACID                         
HETSYN     NAP 2'-MONOPHOSPHOADENOSINE 5'-DIPHOSPHORIBOSE                       
FORMUL   2  NAP    C21 H28 N7 O17 P3                                            
FORMUL   3  ZES    C17 H11 BR CL F N2 O4                                        
FORMUL   4  HOH   *186(H2 O)                                                    
HELIX    1   1 GLN A   26  GLY A   38  1                                  13    
HELIX    2   2 ASN A   50  GLN A   65  1                                  16    
HELIX    3   3 LYS A   68  LEU A   72  5                                   5    
HELIX    4   4 TRP A   79  HIS A   83  5                                   5    
HELIX    5   5 GLU A   84  LYS A  100  1                                  17    
HELIX    6   6 ILE A  137  ALA A  142  1                                   6    
HELIX    7   7 ALA A  142  GLU A  150  1                                   9    
HELIX    8   8 ASN A  162  LEU A  170  1                                   9    
HELIX    9   9 GLN A  192  GLN A  197  1                                   6    
HELIX   10  10 SER A  226  GLU A  229  5                                   4    
HELIX   11  11 ASP A  230  HIS A  240  1                                  11    
HELIX   12  12 THR A  243  GLN A  254  1                                  12    
HELIX   13  13 THR A  265  PHE A  273  1                                   9    
HELIX   14  14 SER A  281  TYR A  291  1                                  11    
SHEET    1   A 2 ARG A   3  LEU A   5  0                                        
SHEET    2   A 2 LYS A  11  PRO A  13 -1  N  MET A  12   O  LEU A   4           
SHEET    1   B 8 GLY A  16  GLY A  18  0                                        
SHEET    2   B 8 HIS A  41  ASP A  43  1  O  HIS A  41   N  LEU A  17           
SHEET    3   B 8 PHE A  73  LEU A  78  1  O  PHE A  73   N  ILE A  42           
SHEET    4   B 8 LEU A 106  ILE A 109  1  N  LEU A 106   O  ILE A  74           
SHEET    5   B 8 ILE A 156  SER A 159  1  N  GLY A 157   O  TYR A 107           
SHEET    6   B 8 VAL A 181  GLU A 185  1  O  VAL A 181   N  ILE A 158           
SHEET    7   B 8 VAL A 205  TYR A 209  1  O  VAL A 205   N  ASN A 182           
SHEET    8   B 8 VAL A 258  VAL A 259  1  O  VAL A 258   N  ALA A 208           
SITE     1 AC1 28 GLY A  18  THR A  19  TRP A  20  LYS A  21                    
SITE     2 AC1 28 ASP A  43  TYR A  48  LYS A  77  HIS A 110                    
SITE     3 AC1 28 TRP A 111  SER A 159  ASN A 160  GLN A 183                    
SITE     4 AC1 28 TYR A 209  SER A 210  PRO A 211  LEU A 212                    
SITE     5 AC1 28 SER A 214  ASP A 216  ALA A 245  ILE A 260                    
SITE     6 AC1 28 LYS A 262  SER A 263  VAL A 264  THR A 265                    
SITE     7 AC1 28 ARG A 268  GLU A 271  ASN A 272  ZES A 351                    
SITE     1 AC2 13 TRP A  20  VAL A  47  TYR A  48  HIS A 110                    
SITE     2 AC2 13 TRP A 111  THR A 113  PHE A 122  CYS A 298                    
SITE     3 AC2 13 ALA A 299  LEU A 300  TYR A 309  NAP A 350                    
SITE     4 AC2 13 HOH A 477                                                     
CRYST1   40.400   47.970   47.660  76.20  76.70  67.50 P 1           1          
ORIGX1      1.000000  0.000000  0.000000        0.00000                         
ORIGX2      0.000000  1.000000  0.000000        0.00000                         
ORIGX3      0.000000  0.000000  1.000000        0.00000                         
SCALE1      0.024752 -0.010253 -0.004194        0.00000                         
SCALE2      0.000000  0.022564 -0.003831        0.00000                         
SCALE3      0.000000  0.000000  0.021869        0.00000                         
MODEL        1                                                                  
ATOM      1  N   ALA A   1       8.963   1.827 -19.156  1.00 28.70           N  
ATOM      2  CA  ALA A   1       7.726   1.002 -19.142  1.00 26.68           C  
ATOM      3  C   ALA A   1       6.572   1.726 -18.504  1.00 24.62           C  
ATOM      4  O   ALA A   1       6.819   2.853 -18.105  1.00 25.04           O  
ATOM      5  CB  ALA A   1       7.956  -0.216 -18.219  1.00 27.16           C  
ATOM      6  N   SER A   2       5.462   0.929 -18.320  1.00 22.92           N  
ATOM      7  CA  SER A   2       4.566   0.852 -17.145  1.00 21.06           C  
ATOM      8  C   SER A   2       4.987   0.138 -15.731  1.00 19.55           C  
ATOM      9  O   SER A   2       4.292  -0.572 -14.982  1.00 15.64           O  
ATOM     10  CB  SER A   2       3.349   0.169 -17.668  1.00 23.56           C  
ATOM     11  OG  SER A   2       2.233   0.525 -16.873  1.00 24.84           O  
ATOM     12  N   ARG A   3       6.266   0.341 -15.409  1.00 19.28           N  
ATOM     13  CA  ARG A   3       6.902  -0.734 -14.615  1.00 18.32           C  
ATOM     14  C   ARG A   3       8.226  -0.406 -14.074  1.00 15.44           C  
ATOM     15  O   ARG A   3       9.169  -0.297 -14.813  1.00 15.88           O  
ATOM     16  CB  ARG A   3       7.039  -2.056 -15.408  1.00 16.85           C  
ATOM     17  CG  ARG A   3       6.298  -3.222 -14.749  1.00 13.86           C  
ATOM     18  CD  ARG A   3       6.191  -4.337 -15.743  1.00 13.78           C  
ATOM     19  NE  ARG A   3       7.519  -4.602 -16.370  1.00 16.68           N  
ATOM     20  CZ  ARG A   3       7.548  -5.839 -16.933  1.00 15.58           C  
ATOM     21  NH1 ARG A   3       7.406  -6.895 -16.153  1.00 13.57           N  
ATOM     22  NH2 ARG A   3       7.676  -5.989 -18.258  1.00 16.79           N  
ATOM     23  N   LEU A   4       8.201  -0.192 -12.775  1.00 14.53           N  
ATOM     24  CA  LEU A   4       9.459   0.152 -12.087  1.00 17.29           C  
ATOM     25  C   LEU A   4      10.392  -1.061 -11.779  1.00 17.26           C  
ATOM     26  O   LEU A   4       9.943  -2.224 -11.694  1.00 19.13           O  
ATOM     27  CB  LEU A   4       9.103   0.884 -10.807  1.00 17.14           C  
ATOM     28  CG  LEU A   4       8.844   2.321 -11.038  1.00 14.50           C  
ATOM     29  CD1 LEU A   4       7.712   2.886 -10.115  1.00 20.54           C  
ATOM     30  CD2 LEU A   4      10.158   3.064 -10.915  1.00 14.39           C  
ATOM     31  N   LEU A   5      11.650  -0.678 -11.637  1.00 17.66           N  
ATOM     32  CA  LEU A   5      12.870  -1.439 -11.254  1.00 19.20           C  
ATOM     33  C   LEU A   5      13.105  -1.651  -9.734  1.00 18.24           C  
ATOM     34  O   LEU A   5      13.620  -0.789  -9.067  1.00 16.05           O  
ATOM     35  CB  LEU A   5      14.061  -0.655 -11.833  1.00 20.04           C  
ATOM     36  CG  LEU A   5      15.377  -1.369 -12.228  1.00 23.48           C  
ATOM     37  CD1 LEU A   5      16.537  -0.364 -12.381  1.00 24.24           C  
ATOM     38  CD2 LEU A   5      15.859  -2.436 -11.244  1.00 26.37           C  
ATOM     39  N   LEU A   6      12.786  -2.857  -9.274  1.00 18.79           N  
ATOM     40  CA  LEU A   6      13.210  -3.304  -7.930  1.00 17.64           C  
ATOM     41  C   LEU A   6      14.733  -3.615  -7.753  1.00 15.75           C  
ATOM     42  O   LEU A   6      15.368  -4.050  -8.626  1.00 12.53           O  
ATOM     43  CB  LEU A   6      12.477  -4.622  -7.573  1.00 17.47           C  
ATOM     44  CG  LEU A   6      11.169  -4.627  -6.708  1.00 12.51           C  
ATOM     45  CD1 LEU A   6       9.917  -4.826  -7.519  1.00 13.14           C  
ATOM     46  CD2 LEU A   6      11.188  -5.724  -5.647  1.00 15.30           C  
ATOM     47  N   ASN A   7      15.305  -3.442  -6.556  1.00 17.66           N  
ATOM     48  CA  ASN A   7      16.625  -3.900  -6.253  1.00 14.95           C  
ATOM     49  C   ASN A   7      16.866  -5.337  -6.462  1.00 15.31           C  
ATOM     50  O   ASN A   7      17.957  -5.799  -6.516  1.00 14.86           O  
ATOM     51  CB  ASN A   7      17.141  -3.531  -4.854  1.00 18.42           C  
ATOM     52  CG  ASN A   7      16.376  -3.951  -3.524  1.00 20.16           C  
ATOM     53  OD1 ASN A   7      16.402  -3.238  -2.506  1.00 21.65           O  
ATOM     54  ND2 ASN A   7      15.790  -5.150  -3.494  1.00 16.98           N  
ATOM     55  N   ASN A   8      15.795  -6.097  -6.533  1.00 17.06           N  
ATOM     56  CA  ASN A   8      15.992  -7.548  -6.752  1.00 15.81           C  
ATOM     57  C   ASN A   8      15.944  -8.016  -8.211  1.00 15.08           C  
ATOM     58  O   ASN A   8      15.738  -9.185  -8.548  1.00 15.09           O  
ATOM     59  CB  ASN A   8      15.003  -8.293  -5.809  1.00 20.53           C  
ATOM     60  CG  ASN A   8      13.614  -8.294  -6.452  1.00 19.61           C  
ATOM     61  OD1 ASN A   8      13.357  -7.553  -7.357  1.00 16.72           O  
ATOM     62  ND2 ASN A   8      12.786  -9.203  -6.042  1.00 23.02           N  
ATOM     63  N   GLY A   9      16.157  -6.983  -9.042  1.00 12.30           N  
ATOM     64  CA  GLY A   9      16.019  -7.053 -10.489  1.00  9.07           C  
ATOM     65  C   GLY A   9      14.643  -7.143 -11.008  1.00  8.28           C  
ATOM     66  O   GLY A   9      14.345  -7.138 -12.181  1.00 10.78           O  
ATOM     67  N   ALA A  10      13.703  -7.289 -10.080  1.00  7.84           N  
ATOM     68  CA  ALA A  10      12.351  -7.487 -10.630  1.00  8.53           C  
ATOM     69  C   ALA A  10      11.435  -6.216 -11.014  1.00  7.16           C  
ATOM     70  O   ALA A  10      11.758  -5.074 -10.722  1.00  7.84           O  
ATOM     71  CB  ALA A  10      11.574  -8.328  -9.660  1.00 14.92           C  
ATOM     72  N   LYS A  11      10.381  -6.541 -11.696  1.00  4.67           N  
ATOM     73  CA  LYS A  11       9.697  -5.501 -12.320  1.00  3.70           C  
ATOM     74  C   LYS A  11       8.231  -5.395 -11.873  1.00  4.54           C  
ATOM     75  O   LYS A  11       7.425  -6.307 -12.067  1.00  2.00           O  
ATOM     76  CB  LYS A  11       9.762  -5.596 -13.806  1.00  4.06           C  
ATOM     77  CG  LYS A  11      10.882  -4.788 -14.365  1.00  6.29           C  
ATOM     78  CD  LYS A  11      11.052  -5.252 -15.819  1.00  8.98           C  
ATOM     79  CE  LYS A  11      11.652  -4.194 -16.722  1.00 10.96           C  
ATOM     80  NZ  LYS A  11      12.445  -4.909 -17.771  1.00  9.92           N  
ATOM     81  N   MET A  12       8.079  -4.265 -11.154  1.00  4.43           N  
ATOM     82  CA  MET A  12       6.780  -3.952 -10.479  1.00  5.00           C  
ATOM     83  C   MET A  12       5.793  -2.968 -11.330  1.00  5.05           C  
ATOM     84  O   MET A  12       6.208  -1.892 -11.757  1.00  3.72           O  
ATOM     85  CB  MET A  12       7.219  -3.236  -9.188  1.00  6.27           C  
ATOM     86  CG  MET A  12       6.040  -2.465  -8.618  1.00 12.16           C  
ATOM     87  SD  MET A  12       6.609  -1.745  -7.162  1.00 13.18           S  
ATOM     88  CE  MET A  12       6.229  -3.370  -6.398  1.00 17.20           C  
ATOM     89  N   PRO A  13       4.619  -3.307 -11.604  1.00  6.96           N  
ATOM     90  CA  PRO A  13       3.768  -2.417 -12.400  1.00  4.70           C  
ATOM     91  C   PRO A  13       3.385  -1.165 -11.596  1.00  7.70           C  
ATOM     92  O   PRO A  13       3.217  -1.200 -10.377  1.00  9.38           O  
ATOM     93  CB  PRO A  13       2.549  -3.278 -12.712  1.00  2.00           C  
ATOM     94  CG  PRO A  13       2.923  -4.688 -12.340  1.00  6.69           C  
ATOM     95  CD  PRO A  13       3.911  -4.527 -11.191  1.00  6.12           C  
ATOM     96  N   ILE A  14       3.282  -0.076 -12.350  1.00  8.71           N  
ATOM     97  CA  ILE A  14       2.989   1.259 -11.713  1.00  8.40           C  
ATOM     98  C   ILE A  14       1.669   1.594 -10.965  1.00  5.09           C  
ATOM     99  O   ILE A  14       1.539   2.493 -10.179  1.00  2.07           O  
ATOM    100  CB  ILE A  14       3.461   2.312 -12.718  1.00 11.30           C  
ATOM    101  CG1 ILE A  14       3.796   3.622 -12.013  1.00  8.80           C  
ATOM    102  CG2 ILE A  14       2.553   2.328 -13.951  1.00 11.51           C  
ATOM    103  CD1 ILE A  14       4.332   4.687 -12.939  1.00 10.42           C  
ATOM    104  N   LEU A  15       0.771   0.698 -11.284  1.00  4.26           N  
ATOM    105  CA  LEU A  15      -0.647   0.785 -11.081  1.00  5.83           C  
ATOM    106  C   LEU A  15      -1.234  -0.509 -10.528  1.00  6.24           C  
ATOM    107  O   LEU A  15      -1.312  -1.519 -11.219  1.00  4.32           O  
ATOM    108  CB  LEU A  15      -1.380   1.206 -12.457  1.00  7.53           C  
ATOM    109  CG  LEU A  15      -2.097   2.604 -12.478  1.00  7.98           C  
ATOM    110  CD1 LEU A  15      -3.004   2.871 -13.690  1.00  8.80           C  
ATOM    111  CD2 LEU A  15      -3.015   2.848 -11.260  1.00  7.05           C  
ATOM    112  N   GLY A  16      -1.693  -0.417  -9.296  1.00  7.02           N  
ATOM    113  CA  GLY A  16      -2.531  -1.561  -8.955  1.00 10.75           C  
ATOM    114  C   GLY A  16      -3.789  -1.408  -8.141  1.00 12.45           C  
ATOM    115  O   GLY A  16      -4.073  -0.482  -7.399  1.00 14.76           O  
ATOM    116  N   LEU A  17      -4.574  -2.421  -8.304  1.00 14.88           N  
ATOM    117  CA  LEU A  17      -5.790  -2.455  -7.535  1.00 18.27           C  
ATOM    118  C   LEU A  17      -5.564  -2.788  -6.028  1.00 18.79           C  
ATOM    119  O   LEU A  17      -5.351  -3.893  -5.583  1.00 19.57           O  
ATOM    120  CB  LEU A  17      -6.762  -3.321  -8.265  1.00 18.27           C  
ATOM    121  CG  LEU A  17      -8.043  -3.705  -7.565  1.00 21.35           C  
ATOM    122  CD1 LEU A  17      -8.985  -4.138  -8.625  1.00 22.93           C  
ATOM    123  CD2 LEU A  17      -8.021  -5.044  -6.864  1.00 23.48           C  
ATOM    124  N   GLY A  18      -5.705  -1.681  -5.274  1.00 19.25           N  
ATOM    125  CA  GLY A  18      -6.085  -1.887  -3.881  1.00 15.10           C  
ATOM    126  C   GLY A  18      -7.343  -2.655  -3.603  1.00 12.29           C  
ATOM    127  O   GLY A  18      -8.254  -2.700  -4.384  1.00  9.04           O  
ATOM    128  N   THR A  19      -7.293  -3.278  -2.398  1.00 12.99           N  
ATOM    129  CA  THR A  19      -8.313  -4.233  -1.814  1.00 12.19           C  
ATOM    130  C   THR A  19      -8.751  -4.061  -0.343  1.00 11.07           C  
ATOM    131  O   THR A  19      -9.527  -4.821   0.218  1.00 11.02           O  
ATOM    132  CB  THR A  19      -7.908  -5.720  -1.919  1.00  9.86           C  
ATOM    133  OG1 THR A  19      -6.715  -5.963  -1.036  1.00 12.76           O  
ATOM    134  CG2 THR A  19      -7.772  -6.228  -3.346  1.00  2.00           C  
ATOM    135  N   TRP A  20      -8.186  -3.022   0.281  1.00 12.15           N  
ATOM    136  CA  TRP A  20      -8.759  -2.463   1.573  1.00  9.45           C  
ATOM    137  C   TRP A  20     -10.143  -1.774   1.375  1.00  6.43           C  
ATOM    138  O   TRP A  20     -10.277  -0.905   0.635  1.00  5.27           O  
ATOM    139  CB  TRP A  20      -7.781  -1.460   2.258  1.00  8.69           C  
ATOM    140  CG  TRP A  20      -8.252  -1.186   3.637  1.00  8.99           C  
ATOM    141  CD1 TRP A  20      -8.825  -2.135   4.478  1.00  7.39           C  
ATOM    142  CD2 TRP A  20      -8.399   0.089   4.372  1.00  7.97           C  
ATOM    143  NE1 TRP A  20      -9.335  -1.539   5.606  1.00 13.71           N  
ATOM    144  CE2 TRP A  20      -9.110  -0.174   5.584  1.00  3.81           C  
ATOM    145  CE3 TRP A  20      -7.943   1.390   4.123  1.00  7.08           C  
ATOM    146  CZ2 TRP A  20      -9.330   0.777   6.525  1.00  2.00           C  
ATOM    147  CZ3 TRP A  20      -8.113   2.378   5.051  1.00  2.00           C  
ATOM    148  CH2 TRP A  20      -8.830   2.060   6.244  1.00  3.40           C  
ATOM    149  N   LYS A  21     -11.094  -2.325   2.086  1.00  9.38           N  
ATOM    150  CA  LYS A  21     -12.524  -2.093   2.197  1.00  8.89           C  
ATOM    151  C   LYS A  21     -13.495  -2.961   1.507  1.00  9.62           C  
ATOM    152  O   LYS A  21     -14.757  -2.925   1.677  1.00  8.17           O  
ATOM    153  CB  LYS A  21     -12.933  -0.677   2.042  1.00 10.73           C  
ATOM    154  CG  LYS A  21     -13.177  -0.072   3.456  1.00 11.95           C  
ATOM    155  CD  LYS A  21     -11.950   0.448   4.139  1.00  2.98           C  
ATOM    156  CE  LYS A  21     -11.461   1.814   3.730  1.00  2.00           C  
ATOM    157  NZ  LYS A  21     -10.784   1.641   2.514  1.00  2.00           N  
ATOM    158  N   SER A  22     -12.850  -3.890   0.798  1.00  7.35           N  
ATOM    159  CA  SER A  22     -13.619  -4.636  -0.188  1.00 10.41           C  
ATOM    160  C   SER A  22     -14.289  -5.932   0.261  1.00 10.38           C  
ATOM    161  O   SER A  22     -13.711  -6.911   0.444  1.00 12.38           O  
ATOM    162  CB  SER A  22     -12.662  -4.900  -1.402  1.00  6.97           C  
ATOM    163  OG  SER A  22     -11.694  -3.847  -1.522  1.00  8.58           O  
ATOM    164  N   PRO A  23     -15.620  -5.925   0.429  1.00  8.95           N  
ATOM    165  CA  PRO A  23     -16.153  -7.063   1.150  1.00 10.93           C  
ATOM    166  C   PRO A  23     -15.906  -8.380   0.437  1.00 11.91           C  
ATOM    167  O   PRO A  23     -15.827  -8.385  -0.796  1.00 12.41           O  
ATOM    168  CB  PRO A  23     -17.676  -6.653   1.263  1.00  9.18           C  
ATOM    169  CG  PRO A  23     -17.622  -5.129   1.234  1.00  6.79           C  
ATOM    170  CD  PRO A  23     -16.603  -4.922   0.105  1.00  8.86           C  
ATOM    171  N   PRO A  24     -15.789  -9.506   1.164  1.00 11.31           N  
ATOM    172  CA  PRO A  24     -15.719 -10.819   0.505  1.00 10.84           C  
ATOM    173  C   PRO A  24     -16.729 -11.162  -0.559  1.00 11.64           C  
ATOM    174  O   PRO A  24     -16.427 -11.905  -1.503  1.00  8.16           O  
ATOM    175  CB  PRO A  24     -15.710 -11.803   1.684  1.00 14.31           C  
ATOM    176  CG  PRO A  24     -14.918 -10.985   2.768  1.00  7.48           C  
ATOM    177  CD  PRO A  24     -15.564  -9.609   2.594  1.00  9.91           C  
ATOM    178  N   GLY A  25     -17.945 -10.506  -0.392  1.00 11.66           N  
ATOM    179  CA  GLY A  25     -19.028 -10.391  -1.395  1.00  9.16           C  
ATOM    180  C   GLY A  25     -18.807  -9.602  -2.653  1.00  6.99           C  
ATOM    181  O   GLY A  25     -19.374  -9.930  -3.672  1.00  9.50           O  
ATOM    182  N   GLN A  26     -17.934  -8.622  -2.618  1.00  8.47           N  
ATOM    183  CA  GLN A  26     -17.516  -7.871  -3.858  1.00  6.83           C  
ATOM    184  C   GLN A  26     -16.153  -8.108  -4.523  1.00  4.39           C  
ATOM    185  O   GLN A  26     -15.767  -7.504  -5.510  1.00  2.29           O  
ATOM    186  CB  GLN A  26     -17.779  -6.329  -3.610  1.00  6.97           C  
ATOM    187  CG  GLN A  26     -19.182  -5.858  -4.005  1.00 13.24           C  
ATOM    188  CD  GLN A  26     -20.020  -5.117  -2.958  1.00 10.86           C  
ATOM    189  OE1 GLN A  26     -20.950  -5.623  -2.435  1.00 12.88           O  
ATOM    190  NE2 GLN A  26     -19.749  -3.814  -2.780  1.00 10.02           N  
ATOM    191  N   VAL A  27     -15.377  -8.934  -3.899  1.00  7.33           N  
ATOM    192  CA  VAL A  27     -13.867  -8.903  -4.268  1.00  9.30           C  
ATOM    193  C   VAL A  27     -13.321  -9.836  -5.365  1.00  9.51           C  
ATOM    194  O   VAL A  27     -12.426  -9.507  -6.127  1.00 13.11           O  
ATOM    195  CB  VAL A  27     -13.028  -8.951  -2.972  1.00  7.53           C  
ATOM    196  CG1 VAL A  27     -12.978 -10.275  -2.242  1.00  2.00           C  
ATOM    197  CG2 VAL A  27     -11.735  -8.354  -3.133  1.00  6.27           C  
ATOM    198  N   THR A  28     -13.939 -10.987  -5.520  1.00 10.99           N  
ATOM    199  CA  THR A  28     -13.720 -11.793  -6.766  1.00 10.22           C  
ATOM    200  C   THR A  28     -14.102 -11.167  -8.125  1.00  7.42           C  
ATOM    201  O   THR A  28     -13.282 -11.107  -9.013  1.00  8.54           O  
ATOM    202  CB  THR A  28     -14.467 -13.094  -6.518  1.00 12.70           C  
ATOM    203  OG1 THR A  28     -14.152 -13.547  -5.179  1.00 20.29           O  
ATOM    204  CG2 THR A  28     -14.208 -14.154  -7.509  1.00 13.94           C  
ATOM    205  N   GLU A  29     -15.401 -10.613  -8.212  1.00  8.47           N  
ATOM    206  CA  GLU A  29     -15.713  -9.760  -9.386  1.00  6.07           C  
ATOM    207  C   GLU A  29     -14.749  -8.577  -9.637  1.00  6.39           C  
ATOM    208  O   GLU A  29     -14.284  -8.190 -10.750  1.00  5.08           O  
ATOM    209  CB  GLU A  29     -17.237  -9.428  -9.456  1.00 13.99           C  
ATOM    210  CG  GLU A  29     -18.300 -10.588  -9.381  1.00 12.54           C  
ATOM    211  CD  GLU A  29     -17.791 -11.855 -10.115  1.00 15.40           C  
ATOM    212  OE1 GLU A  29     -17.857 -11.824 -11.341  1.00 17.67           O  
ATOM    213  OE2 GLU A  29     -17.306 -12.871  -9.482  1.00 15.04           O  
ATOM    214  N   ALA A  30     -14.285  -8.049  -8.479  1.00  8.03           N  
ATOM    215  CA  ALA A  30     -13.543  -6.782  -8.644  1.00 10.37           C  
ATOM    216  C   ALA A  30     -12.270  -6.982  -9.290  1.00  9.05           C  
ATOM    217  O   ALA A  30     -11.898  -6.296 -10.254  1.00 12.15           O  
ATOM    218  CB  ALA A  30     -13.342  -6.063  -7.280  1.00 11.46           C  
ATOM    219  N   VAL A  31     -11.617  -8.018  -8.690  1.00  6.54           N  
ATOM    220  CA  VAL A  31     -10.315  -8.608  -9.211  1.00  5.98           C  
ATOM    221  C   VAL A  31     -10.438  -9.250 -10.621  1.00  6.03           C  
ATOM    222  O   VAL A  31      -9.736  -8.853 -11.464  1.00  8.27           O  
ATOM    223  CB  VAL A  31      -9.656  -9.568  -8.130  1.00  7.29           C  
ATOM    224  CG1 VAL A  31      -8.466 -10.351  -8.778  1.00  7.60           C  
ATOM    225  CG2 VAL A  31      -9.140  -8.847  -6.912  1.00  2.00           C  
ATOM    226  N   LYS A  32     -11.372 -10.144 -10.850  1.00  6.23           N  
ATOM    227  CA  LYS A  32     -11.523 -10.633 -12.273  1.00  6.46           C  
ATOM    228  C   LYS A  32     -11.772  -9.613 -13.422  1.00  6.58           C  
ATOM    229  O   LYS A  32     -11.184  -9.737 -14.495  1.00 13.34           O  
ATOM    230  CB  LYS A  32     -12.693 -11.594 -12.465  1.00  3.45           C  
ATOM    231  CG  LYS A  32     -12.688 -12.845 -11.694  1.00  4.37           C  
ATOM    232  CD  LYS A  32     -14.128 -13.375 -11.835  1.00  2.00           C  
ATOM    233  CE  LYS A  32     -14.317 -14.748 -11.176  1.00  3.71           C  
ATOM    234  NZ  LYS A  32     -15.802 -14.952 -11.337  1.00  9.42           N  
ATOM    235  N   VAL A  33     -12.645  -8.616 -13.149  1.00  8.72           N  
ATOM    236  CA  VAL A  33     -12.645  -7.439 -14.025  1.00  4.00           C  
ATOM    237  C   VAL A  33     -11.392  -6.627 -14.024  1.00  2.64           C  
ATOM    238  O   VAL A  33     -11.115  -6.100 -15.092  1.00  5.73           O  
ATOM    239  CB  VAL A  33     -13.891  -6.540 -13.740  1.00  3.60           C  
ATOM    240  CG1 VAL A  33     -13.725  -5.004 -14.020  1.00  2.00           C  
ATOM    241  CG2 VAL A  33     -14.946  -7.162 -14.576  1.00  8.63           C  
ATOM    242  N   ALA A  34     -10.637  -6.514 -12.921  1.00  2.55           N  
ATOM    243  CA  ALA A  34      -9.350  -5.780 -13.081  1.00  2.00           C  
ATOM    244  C   ALA A  34      -8.314  -6.501 -14.001  1.00  5.17           C  
ATOM    245  O   ALA A  34      -7.631  -6.018 -14.874  1.00  7.78           O  
ATOM    246  CB  ALA A  34      -8.685  -5.526 -11.697  1.00  2.69           C  
ATOM    247  N   ILE A  35      -8.272  -7.815 -13.776  1.00  7.35           N  
ATOM    248  CA  ILE A  35      -7.536  -8.625 -14.666  1.00  7.80           C  
ATOM    249  C   ILE A  35      -8.027  -8.526 -16.171  1.00  9.04           C  
ATOM    250  O   ILE A  35      -7.139  -8.258 -17.043  1.00  5.41           O  
ATOM    251  CB  ILE A  35      -7.306 -10.068 -14.111  1.00  6.30           C  
ATOM    252  CG1 ILE A  35      -6.566  -9.984 -12.789  1.00  3.81           C  
ATOM    253  CG2 ILE A  35      -6.529 -10.842 -15.170  1.00  9.69           C  
ATOM    254  CD1 ILE A  35      -6.592 -11.250 -11.908  1.00  5.52           C  
ATOM    255  N   ASP A  36      -9.345  -8.673 -16.401  1.00  8.15           N  
ATOM    256  CA  ASP A  36      -9.739  -8.498 -17.842  1.00 10.69           C  
ATOM    257  C   ASP A  36      -9.361  -7.129 -18.459  1.00 11.06           C  
ATOM    258  O   ASP A  36      -8.856  -7.017 -19.567  1.00 14.11           O  
ATOM    259  CB  ASP A  36     -11.201  -8.759 -18.118  1.00 11.30           C  
ATOM    260  CG  ASP A  36     -11.592 -10.098 -17.589  1.00  9.48           C  
ATOM    261  OD1 ASP A  36     -10.745 -10.987 -17.624  1.00  6.10           O  
ATOM    262  OD2 ASP A  36     -12.773 -10.243 -17.082  1.00 13.54           O  
ATOM    263  N   VAL A  37      -9.477  -6.115 -17.609  1.00  7.46           N  
ATOM    264  CA  VAL A  37      -8.951  -4.807 -17.926  1.00  5.83           C  
ATOM    265  C   VAL A  37      -7.540  -4.628 -18.117  1.00  6.69           C  
ATOM    266  O   VAL A  37      -7.068  -3.796 -18.900  1.00  8.88           O  
ATOM    267  CB  VAL A  37      -9.491  -3.832 -16.801  1.00  7.00           C  
ATOM    268  CG1 VAL A  37      -8.716  -2.570 -16.619  1.00  5.45           C  
ATOM    269  CG2 VAL A  37     -10.916  -3.457 -17.071  1.00  3.41           C  
ATOM    270  N   GLY A  38      -6.660  -5.319 -17.281  1.00  6.30           N  
ATOM    271  CA  GLY A  38      -5.264  -4.972 -17.434  1.00  2.00           C  
ATOM    272  C   GLY A  38      -4.442  -4.753 -16.250  1.00  2.00           C  
ATOM    273  O   GLY A  38      -3.216  -4.741 -16.299  1.00  4.46           O  
ATOM    274  N   TYR A  39      -4.980  -4.541 -15.082  1.00  4.73           N  
ATOM    275  CA  TYR A  39      -4.138  -4.515 -13.885  1.00  4.99           C  
ATOM    276  C   TYR A  39      -3.542  -5.835 -13.540  1.00  8.57           C  
ATOM    277  O   TYR A  39      -4.180  -6.820 -13.190  1.00 11.08           O  
ATOM    278  CB  TYR A  39      -4.812  -4.165 -12.551  1.00  6.22           C  
ATOM    279  CG  TYR A  39      -5.670  -2.921 -12.427  1.00  3.62           C  
ATOM    280  CD1 TYR A  39      -6.819  -2.803 -13.262  1.00  7.52           C  
ATOM    281  CD2 TYR A  39      -5.361  -2.039 -11.452  1.00  3.62           C  
ATOM    282  CE1 TYR A  39      -7.731  -1.770 -13.051  1.00  8.66           C  
ATOM    283  CE2 TYR A  39      -6.262  -0.986 -11.149  1.00  7.83           C  
ATOM    284  CZ  TYR A  39      -7.458  -0.852 -11.994  1.00 11.83           C  
ATOM    285  OH  TYR A  39      -8.367   0.206 -11.772  1.00  8.09           O  
ATOM    286  N   ARG A  40      -2.259  -5.821 -13.565  1.00  9.38           N  
ATOM    287  CA  ARG A  40      -1.533  -7.027 -13.142  1.00 12.07           C  
ATOM    288  C   ARG A  40      -0.963  -7.083 -11.719  1.00 12.96           C  
ATOM    289  O   ARG A  40      -0.456  -8.141 -11.388  1.00 15.33           O  
ATOM    290  CB  ARG A  40      -0.313  -7.404 -14.056  1.00 11.28           C  
ATOM    291  CG  ARG A  40      -0.870  -8.207 -15.204  1.00 13.64           C  
ATOM    292  CD  ARG A  40      -1.586  -7.480 -16.304  1.00  9.85           C  
ATOM    293  NE  ARG A  40      -2.040  -8.443 -17.297  1.00 12.08           N  
ATOM    294  CZ  ARG A  40      -3.147  -9.144 -16.993  1.00 11.87           C  
ATOM    295  NH1 ARG A  40      -3.921  -8.831 -15.895  1.00  7.85           N  
ATOM    296  NH2 ARG A  40      -3.459 -10.178 -17.822  1.00 11.37           N  
ATOM    297  N   HIS A  41      -1.055  -5.923 -11.011  1.00 13.00           N  
ATOM    298  CA  HIS A  41      -0.662  -5.636  -9.689  1.00 10.88           C  
ATOM    299  C   HIS A  41      -1.801  -5.429  -8.702  1.00 13.19           C  
ATOM    300  O   HIS A  41      -2.761  -4.693  -8.885  1.00 14.92           O  
ATOM    301  CB  HIS A  41       0.113  -4.373  -9.884  1.00 12.07           C  
ATOM    302  CG  HIS A  41       0.689  -3.781  -8.604  1.00 12.00           C  
ATOM    303  ND1 HIS A  41       0.560  -4.238  -7.323  1.00  6.69           N  
ATOM    304  CD2 HIS A  41       1.452  -2.611  -8.544  1.00  9.74           C  
ATOM    305  CE1 HIS A  41       1.160  -3.385  -6.475  1.00  6.74           C  
ATOM    306  NE2 HIS A  41       1.712  -2.390  -7.238  1.00  5.29           N  
ATOM    307  N   ILE A  42      -1.717  -6.114  -7.572  1.00 10.74           N  
ATOM    308  CA  ILE A  42      -2.731  -5.927  -6.593  1.00  7.48           C  
ATOM    309  C   ILE A  42      -2.210  -5.793  -5.241  1.00  4.26           C  
ATOM    310  O   ILE A  42      -1.236  -6.446  -4.915  1.00  4.44           O  
ATOM    311  CB  ILE A  42      -3.754  -7.049  -6.553  1.00 10.21           C  
ATOM    312  CG1 ILE A  42      -3.360  -8.326  -7.170  1.00 12.73           C  
ATOM    313  CG2 ILE A  42      -4.822  -6.347  -7.175  1.00 16.79           C  
ATOM    314  CD1 ILE A  42      -4.039  -9.530  -6.534  1.00 13.89           C  
ATOM    315  N   ASP A  43      -2.788  -4.959  -4.423  1.00  2.66           N  
ATOM    316  CA  ASP A  43      -2.381  -4.946  -3.015  1.00  4.06           C  
ATOM    317  C   ASP A  43      -3.403  -5.486  -2.035  1.00  2.78           C  
ATOM    318  O   ASP A  43      -4.421  -4.858  -1.774  1.00  2.37           O  
ATOM    319  CB  ASP A  43      -1.663  -3.638  -2.614  1.00  7.91           C  
ATOM    320  CG  ASP A  43      -1.191  -3.586  -1.128  1.00 13.40           C  
ATOM    321  OD1 ASP A  43       0.069  -3.562  -0.869  1.00  4.09           O  
ATOM    322  OD2 ASP A  43      -2.087  -3.610  -0.215  1.00 17.76           O  
ATOM    323  N   CYS A  44      -3.042  -6.665  -1.509  1.00  3.07           N  
ATOM    324  CA  CYS A  44      -3.690  -7.399  -0.401  1.00  6.54           C  
ATOM    325  C   CYS A  44      -3.129  -7.229   0.999  1.00  5.79           C  
ATOM    326  O   CYS A  44      -2.078  -6.675   1.194  1.00 10.35           O  
ATOM    327  CB  CYS A  44      -3.581  -8.878  -0.622  1.00  8.68           C  
ATOM    328  SG  CYS A  44      -4.046  -9.168  -2.353  1.00  8.54           S  
ATOM    329  N   ALA A  45      -3.809  -7.814   1.951  1.00  4.64           N  
ATOM    330  CA  ALA A  45      -3.213  -7.997   3.305  1.00  3.85           C  
ATOM    331  C   ALA A  45      -4.030  -8.997   4.172  1.00  5.56           C  
ATOM    332  O   ALA A  45      -5.199  -9.284   3.996  1.00  7.95           O  
ATOM    333  CB  ALA A  45      -3.116  -6.692   4.065  1.00  2.00           C  
ATOM    334  N   HIS A  46      -3.401  -9.554   5.171  1.00  7.19           N  
ATOM    335  CA  HIS A  46      -4.157 -10.513   5.970  1.00  7.07           C  
ATOM    336  C   HIS A  46      -5.298  -9.888   6.909  1.00  5.88           C  
ATOM    337  O   HIS A  46      -6.320 -10.503   7.249  1.00  3.80           O  
ATOM    338  CB  HIS A  46      -3.142 -11.317   6.776  1.00  8.50           C  
ATOM    339  CG  HIS A  46      -3.883 -12.307   7.635  1.00 12.42           C  
ATOM    340  ND1 HIS A  46      -4.590 -13.392   7.090  1.00 15.75           N  
ATOM    341  CD2 HIS A  46      -4.048 -12.266   9.003  1.00  9.36           C  
ATOM    342  CE1 HIS A  46      -5.200 -13.996   8.149  1.00 14.48           C  
ATOM    343  NE2 HIS A  46      -4.868 -13.326   9.295  1.00 16.18           N  
ATOM    344  N   VAL A  47      -4.995  -8.662   7.295  1.00  2.87           N  
ATOM    345  CA  VAL A  47      -6.025  -7.883   7.947  1.00  4.78           C  
ATOM    346  C   VAL A  47      -7.366  -7.516   7.204  1.00  7.26           C  
ATOM    347  O   VAL A  47      -8.473  -7.455   7.726  1.00  6.49           O  
ATOM    348  CB  VAL A  47      -5.372  -6.678   8.582  1.00  2.00           C  
ATOM    349  CG1 VAL A  47      -5.147  -5.526   7.692  1.00  2.00           C  
ATOM    350  CG2 VAL A  47      -6.040  -6.504   9.954  1.00  2.00           C  
ATOM    351  N   TYR A  48      -7.221  -7.343   5.889  1.00  8.79           N  
ATOM    352  CA  TYR A  48      -8.289  -6.923   5.043  1.00  9.19           C  
ATOM    353  C   TYR A  48      -9.500  -7.891   5.120  1.00 13.54           C  
ATOM    354  O   TYR A  48     -10.602  -7.613   4.833  1.00 10.62           O  
ATOM    355  CB  TYR A  48      -7.685  -6.774   3.627  1.00  8.19           C  
ATOM    356  CG  TYR A  48      -6.743  -5.588   3.521  1.00  8.72           C  
ATOM    357  CD1 TYR A  48      -6.604  -4.638   4.612  1.00  5.80           C  
ATOM    358  CD2 TYR A  48      -6.039  -5.396   2.340  1.00 10.58           C  
ATOM    359  CE1 TYR A  48      -5.585  -3.653   4.491  1.00  5.08           C  
ATOM    360  CE2 TYR A  48      -5.135  -4.302   2.184  1.00  8.81           C  
ATOM    361  CZ  TYR A  48      -4.893  -3.443   3.305  1.00  2.20           C  
ATOM    362  OH  TYR A  48      -3.998  -2.382   3.265  1.00  2.00           O  
ATOM    363  N   GLN A  49      -9.052  -9.121   5.623  1.00 14.63           N  
ATOM    364  CA  GLN A  49      -9.971 -10.247   5.867  1.00 14.78           C  
ATOM    365  C   GLN A  49     -10.637 -10.842   4.629  1.00 13.92           C  
ATOM    366  O   GLN A  49     -11.507 -11.658   4.732  1.00 11.21           O  
ATOM    367  CB  GLN A  49     -11.033  -9.937   6.920  1.00 17.92           C  
ATOM    368  CG  GLN A  49     -10.516  -9.813   8.350  1.00 22.47           C  
ATOM    369  CD  GLN A  49     -11.614  -9.222   9.234  1.00 24.14           C  
ATOM    370  OE1 GLN A  49     -11.529  -8.191   9.909  1.00 26.21           O  
ATOM    371  NE2 GLN A  49     -12.716  -9.920   9.220  1.00 19.46           N  
ATOM    372  N   ASN A  50     -10.105 -10.388   3.465  1.00 15.54           N  
ATOM    373  CA  ASN A  50     -10.569 -10.783   2.134  1.00 14.14           C  
ATOM    374  C   ASN A  50      -9.619 -11.509   1.157  1.00 12.11           C  
ATOM    375  O   ASN A  50     -10.052 -12.000   0.149  1.00 10.67           O  
ATOM    376  CB  ASN A  50     -11.194  -9.613   1.371  1.00 13.59           C  
ATOM    377  CG  ASN A  50     -10.219  -8.516   1.185  1.00 11.08           C  
ATOM    378  OD1 ASN A  50      -9.104  -8.613   1.609  1.00 14.64           O  
ATOM    379  ND2 ASN A  50     -10.586  -7.444   0.589  1.00 10.90           N  
ATOM    380  N   GLU A  51      -8.354 -11.585   1.471  1.00 10.83           N  
ATOM    381  CA  GLU A  51      -7.358 -12.347   0.750  1.00 11.29           C  
ATOM    382  C   GLU A  51      -7.851 -13.631  -0.013  1.00 12.76           C  
ATOM    383  O   GLU A  51      -7.708 -13.781  -1.238  1.00 13.29           O  
ATOM    384  CB  GLU A  51      -6.161 -12.594   1.660  1.00  7.32           C  
ATOM    385  CG  GLU A  51      -4.887 -11.757   1.425  1.00  6.39           C  
ATOM    386  CD  GLU A  51      -3.816 -12.073   2.499  1.00  7.98           C  
ATOM    387  OE1 GLU A  51      -4.053 -12.875   3.407  1.00  8.25           O  
ATOM    388  OE2 GLU A  51      -2.747 -11.497   2.481  1.00  9.38           O  
ATOM    389  N   ASN A  52      -8.481 -14.503   0.756  1.00 12.96           N  
ATOM    390  CA  ASN A  52      -9.110 -15.751   0.236  1.00 13.87           C  
ATOM    391  C   ASN A  52     -10.101 -15.577  -0.914  1.00 15.21           C  
ATOM    392  O   ASN A  52     -10.353 -16.356  -1.805  1.00 17.75           O  
ATOM    393  CB  ASN A  52      -9.822 -16.326   1.422  1.00 13.35           C  
ATOM    394  CG  ASN A  52     -10.299 -17.704   1.181  1.00 12.05           C  
ATOM    395  OD1 ASN A  52     -11.375 -17.921   0.691  1.00 12.66           O  
ATOM    396  ND2 ASN A  52      -9.571 -18.635   1.757  1.00 13.99           N  
ATOM    397  N   GLU A  53     -10.679 -14.424  -0.882  1.00 13.46           N  
ATOM    398  CA  GLU A  53     -11.497 -14.180  -1.973  1.00 11.72           C  
ATOM    399  C   GLU A  53     -10.913 -13.366  -3.129  1.00 10.20           C  
ATOM    400  O   GLU A  53     -11.306 -13.590  -4.285  1.00 14.44           O  
ATOM    401  CB  GLU A  53     -12.892 -13.722  -1.413  1.00  9.56           C  
ATOM    402  CG  GLU A  53     -13.368 -14.953  -0.597  1.00  6.97           C  
ATOM    403  CD  GLU A  53     -13.607 -14.644   0.869  1.00  2.00           C  
ATOM    404  OE1 GLU A  53     -12.697 -14.180   1.572  1.00  2.00           O  
ATOM    405  OE2 GLU A  53     -14.709 -14.900   1.260  1.00  5.00           O  
ATOM    406  N   VAL A  54      -9.946 -12.567  -2.807  1.00  8.86           N  
ATOM    407  CA  VAL A  54      -9.037 -12.103  -3.865  1.00  9.95           C  
ATOM    408  C   VAL A  54      -8.431 -13.190  -4.804  1.00 10.51           C  
ATOM    409  O   VAL A  54      -8.483 -13.287  -6.016  1.00  8.18           O  
ATOM    410  CB  VAL A  54      -7.980 -11.189  -3.196  1.00  9.56           C  
ATOM    411  CG1 VAL A  54      -6.986 -10.826  -4.319  1.00  9.88           C  
ATOM    412  CG2 VAL A  54      -8.490  -9.926  -2.564  1.00  2.00           C  
ATOM    413  N   GLY A  55      -7.904 -14.155  -4.008  1.00 16.47           N  
ATOM    414  CA  GLY A  55      -7.332 -15.438  -4.533  1.00 15.75           C  
ATOM    415  C   GLY A  55      -8.197 -16.101  -5.573  1.00 16.80           C  
ATOM    416  O   GLY A  55      -7.825 -16.138  -6.703  1.00 19.03           O  
ATOM    417  N   VAL A  56      -9.360 -16.582  -5.192  1.00 18.08           N  
ATOM    418  CA  VAL A  56     -10.061 -17.354  -6.224  1.00 18.77           C  
ATOM    419  C   VAL A  56     -10.270 -16.713  -7.578  1.00 17.09           C  
ATOM    420  O   VAL A  56     -10.409 -17.354  -8.588  1.00 13.31           O  
ATOM    421  CB  VAL A  56     -11.444 -17.928  -5.722  1.00 20.66           C  
ATOM    422  CG1 VAL A  56     -11.591 -17.858  -4.190  1.00 17.09           C  
ATOM    423  CG2 VAL A  56     -12.699 -17.355  -6.392  1.00 20.69           C  
ATOM    424  N   ALA A  57     -10.269 -15.391  -7.537  1.00 17.66           N  
ATOM    425  CA  ALA A  57     -10.442 -14.621  -8.762  1.00 16.98           C  
ATOM    426  C   ALA A  57      -9.254 -14.785  -9.713  1.00 15.97           C  
ATOM    427  O   ALA A  57      -9.433 -15.279 -10.806  1.00 13.66           O  
ATOM    428  CB  ALA A  57     -10.686 -13.125  -8.437  1.00 15.14           C  
ATOM    429  N   ILE A  58      -8.069 -14.417  -9.175  1.00 17.23           N  
ATOM    430  CA  ILE A  58      -6.700 -14.793  -9.637  1.00 17.77           C  
ATOM    431  C   ILE A  58      -6.628 -16.229 -10.093  1.00 14.62           C  
ATOM    432  O   ILE A  58      -6.350 -16.537 -11.267  1.00 14.87           O  
ATOM    433  CB  ILE A  58      -5.622 -14.519  -8.549  1.00 20.21           C  
ATOM    434  CG1 ILE A  58      -5.437 -13.024  -8.470  1.00 23.26           C  
ATOM    435  CG2 ILE A  58      -4.506 -15.052  -9.029  1.00 16.17           C  
ATOM    436  CD1 ILE A  58      -5.638 -12.498  -7.058  1.00 22.84           C  
ATOM    437  N   GLN A  59      -6.964 -17.098  -9.164  1.00 12.35           N  
ATOM    438  CA  GLN A  59      -7.111 -18.504  -9.585  1.00 11.61           C  
ATOM    439  C   GLN A  59      -7.964 -18.837 -10.802  1.00 10.87           C  
ATOM    440  O   GLN A  59      -7.429 -19.417 -11.726  1.00 12.98           O  
ATOM    441  CB  GLN A  59      -7.406 -19.350  -8.387  1.00 13.44           C  
ATOM    442  CG  GLN A  59      -7.316 -20.831  -8.704  1.00 16.59           C  
ATOM    443  CD  GLN A  59      -7.286 -21.624  -7.402  1.00 18.67           C  
ATOM    444  OE1 GLN A  59      -6.268 -22.032  -6.890  1.00 20.73           O  
ATOM    445  NE2 GLN A  59      -8.505 -21.777  -6.819  1.00 15.64           N  
ATOM    446  N   GLU A  60      -9.214 -18.406 -10.830  1.00  9.97           N  
ATOM    447  CA  GLU A  60      -9.867 -18.529 -12.137  1.00  6.42           C  
ATOM    448  C   GLU A  60      -9.471 -17.633 -13.297  1.00  4.58           C  
ATOM    449  O   GLU A  60      -9.756 -17.880 -14.418  1.00  4.90           O  
ATOM    450  CB  GLU A  60     -11.421 -18.544 -12.049  1.00 11.08           C  
ATOM    451  CG  GLU A  60     -12.007 -19.389 -13.206  1.00  9.28           C  
ATOM    452  CD  GLU A  60     -13.344 -18.934 -13.579  1.00 12.55           C  
ATOM    453  OE1 GLU A  60     -13.830 -17.969 -12.956  1.00 10.21           O  
ATOM    454  OE2 GLU A  60     -13.869 -19.526 -14.567  1.00 14.50           O  
ATOM    455  N   LYS A  61      -8.734 -16.600 -13.068  1.00  2.00           N  
ATOM    456  CA  LYS A  61      -8.207 -15.940 -14.232  1.00  2.36           C  
ATOM    457  C   LYS A  61      -6.992 -16.571 -14.978  1.00  5.65           C  
ATOM    458  O   LYS A  61      -6.899 -16.632 -16.188  1.00  5.85           O  
ATOM    459  CB  LYS A  61      -7.843 -14.526 -13.942  1.00  4.08           C  
ATOM    460  CG  LYS A  61      -9.117 -13.845 -13.469  1.00  4.34           C  
ATOM    461  CD  LYS A  61     -10.249 -13.980 -14.399  1.00  2.00           C  
ATOM    462  CE  LYS A  61     -10.392 -12.802 -15.354  1.00  5.50           C  
ATOM    463  NZ  LYS A  61     -11.681 -12.970 -15.979  1.00  2.00           N  
ATOM    464  N   LEU A  62      -6.076 -17.098 -14.126  1.00  7.92           N  
ATOM    465  CA  LEU A  62      -5.121 -18.121 -14.403  1.00  6.73           C  
ATOM    466  C   LEU A  62      -5.746 -19.290 -15.157  1.00  9.24           C  
ATOM    467  O   LEU A  62      -5.626 -19.502 -16.351  1.00 12.47           O  
ATOM    468  CB  LEU A  62      -4.568 -18.765 -13.111  1.00  7.96           C  
ATOM    469  CG  LEU A  62      -3.594 -18.104 -12.090  1.00  6.41           C  
ATOM    470  CD1 LEU A  62      -3.000 -19.103 -11.110  1.00  6.99           C  
ATOM    471  CD2 LEU A  62      -2.545 -17.284 -12.750  1.00  2.00           C  
ATOM    472  N   ARG A  63      -6.478 -20.065 -14.381  1.00 13.04           N  
ATOM    473  CA  ARG A  63      -6.958 -21.254 -15.017  1.00 15.50           C  
ATOM    474  C   ARG A  63      -7.993 -21.063 -16.121  1.00 17.03           C  
ATOM    475  O   ARG A  63      -7.895 -21.627 -17.224  1.00 19.92           O  
ATOM    476  CB  ARG A  63      -7.130 -22.334 -13.901  1.00 19.88           C  
ATOM    477  CG  ARG A  63      -8.173 -23.446 -13.945  1.00 18.91           C  
ATOM    478  CD  ARG A  63      -9.464 -22.779 -13.598  1.00 20.91           C  
ATOM    479  NE  ARG A  63      -9.586 -22.449 -12.184  1.00 20.22           N  
ATOM    480  CZ  ARG A  63     -10.773 -22.828 -11.550  1.00 19.90           C  
ATOM    481  NH1 ARG A  63     -11.545 -23.814 -12.067  1.00 14.15           N  
ATOM    482  NH2 ARG A  63     -11.156 -22.184 -10.410  1.00 19.54           N  
ATOM    483  N   GLU A  64      -8.913 -20.127 -15.939  1.00 16.23           N  
ATOM    484  CA  GLU A  64      -9.563 -19.698 -17.245  1.00 10.72           C  
ATOM    485  C   GLU A  64      -8.725 -19.392 -18.478  1.00  8.35           C  
ATOM    486  O   GLU A  64      -9.146 -19.748 -19.527  1.00  8.91           O  
ATOM    487  CB  GLU A  64     -10.517 -18.444 -17.046  1.00 13.42           C  
ATOM    488  CG  GLU A  64     -12.098 -18.354 -16.981  1.00  5.94           C  
ATOM    489  CD  GLU A  64     -12.507 -16.896 -16.960  1.00  4.00           C  
ATOM    490  OE1 GLU A  64     -11.683 -15.980 -16.979  1.00 10.14           O  
ATOM    491  OE2 GLU A  64     -13.696 -16.547 -16.948  1.00 10.35           O  
ATOM    492  N   GLN A  65      -7.595 -18.742 -18.336  1.00  8.44           N  
ATOM    493  CA  GLN A  65      -6.566 -18.300 -19.348  1.00  9.17           C  
ATOM    494  C   GLN A  65      -6.089 -16.868 -19.621  1.00  9.67           C  
ATOM    495  O   GLN A  65      -5.311 -16.584 -20.514  1.00  9.66           O  
ATOM    496  CB  GLN A  65      -6.807 -18.863 -20.740  1.00 13.91           C  
ATOM    497  CG  GLN A  65      -5.556 -19.212 -21.531  1.00  8.50           C  
ATOM    498  CD  GLN A  65      -4.808 -20.452 -21.004  1.00  8.40           C  
ATOM    499  OE1 GLN A  65      -3.849 -20.829 -21.691  1.00  4.69           O  
ATOM    500  NE2 GLN A  65      -5.237 -21.121 -19.931  1.00  8.34           N  
ATOM    501  N   VAL A  66      -6.568 -15.913 -18.890  1.00 11.90           N  
ATOM    502  CA  VAL A  66      -6.254 -14.543 -19.345  1.00 13.24           C  
ATOM    503  C   VAL A  66      -4.838 -14.084 -19.007  1.00 12.14           C  
ATOM    504  O   VAL A  66      -4.225 -13.227 -19.619  1.00 15.09           O  
ATOM    505  CB  VAL A  66      -7.331 -13.571 -18.713  1.00 13.72           C  
ATOM    506  CG1 VAL A  66      -7.142 -12.118 -19.181  1.00 14.52           C  
ATOM    507  CG2 VAL A  66      -8.726 -14.092 -18.707  1.00  7.52           C  
ATOM    508  N   VAL A  67      -4.370 -14.678 -17.949  1.00 10.04           N  
ATOM    509  CA  VAL A  67      -3.093 -14.178 -17.428  1.00 10.20           C  
ATOM    510  C   VAL A  67      -2.157 -15.312 -17.005  1.00 13.54           C  
ATOM    511  O   VAL A  67      -2.612 -16.346 -16.569  1.00 17.89           O  
ATOM    512  CB  VAL A  67      -3.329 -13.174 -16.286  1.00  8.02           C  
ATOM    513  CG1 VAL A  67      -3.875 -13.798 -15.008  1.00  6.84           C  
ATOM    514  CG2 VAL A  67      -2.168 -12.339 -15.999  1.00  5.53           C  
ATOM    515  N   LYS A  68      -0.858 -15.147 -17.114  1.00 12.32           N  
ATOM    516  CA  LYS A  68       0.039 -16.062 -16.438  1.00  9.69           C  
ATOM    517  C   LYS A  68       0.591 -15.683 -15.008  1.00 12.02           C  
ATOM    518  O   LYS A  68       1.090 -14.553 -14.762  1.00  8.84           O  
ATOM    519  CB  LYS A  68       1.332 -16.280 -17.263  1.00  8.87           C  
ATOM    520  CG  LYS A  68       0.842 -17.111 -18.434  1.00 11.03           C  
ATOM    521  CD  LYS A  68       1.964 -17.880 -19.178  1.00  8.99           C  
ATOM    522  CE  LYS A  68       2.955 -16.982 -19.826  1.00  6.83           C  
ATOM    523  NZ  LYS A  68       4.088 -17.880 -20.002  1.00  2.27           N  
ATOM    524  N   ARG A  69       0.606 -16.706 -14.072  1.00 12.06           N  
ATOM    525  CA  ARG A  69       1.352 -16.450 -12.856  1.00 14.09           C  
ATOM    526  C   ARG A  69       2.574 -15.560 -12.852  1.00 15.52           C  
ATOM    527  O   ARG A  69       2.641 -14.570 -12.125  1.00 21.71           O  
ATOM    528  CB  ARG A  69       1.619 -17.757 -12.076  1.00 12.92           C  
ATOM    529  CG  ARG A  69       0.789 -17.918 -10.719  1.00 16.62           C  
ATOM    530  CD  ARG A  69       1.541 -17.363  -9.430  1.00 13.70           C  
ATOM    531  NE  ARG A  69       1.942 -16.005  -9.670  1.00  8.65           N  
ATOM    532  CZ  ARG A  69       2.369 -15.177  -8.750  1.00  9.13           C  
ATOM    533  NH1 ARG A  69       2.526 -15.558  -7.481  1.00 13.09           N  
ATOM    534  NH2 ARG A  69       2.615 -13.920  -9.166  1.00  2.31           N  
ATOM    535  N   GLU A  70       3.508 -15.845 -13.746  1.00 13.69           N  
ATOM    536  CA  GLU A  70       4.651 -14.911 -14.048  1.00  8.46           C  
ATOM    537  C   GLU A  70       4.487 -13.366 -14.107  1.00  7.23           C  
ATOM    538  O   GLU A  70       5.326 -12.570 -13.752  1.00  2.00           O  
ATOM    539  CB  GLU A  70       5.195 -15.388 -15.372  1.00  9.31           C  
ATOM    540  CG  GLU A  70       6.404 -14.584 -15.827  1.00 13.45           C  
ATOM    541  CD  GLU A  70       6.636 -14.614 -17.388  1.00 15.00           C  
ATOM    542  OE1 GLU A  70       7.832 -14.522 -17.740  1.00 11.84           O  
ATOM    543  OE2 GLU A  70       5.619 -14.703 -18.202  1.00 12.49           O  
ATOM    544  N   GLU A  71       3.293 -12.996 -14.703  1.00  9.42           N  
ATOM    545  CA  GLU A  71       2.912 -11.632 -15.078  1.00  9.09           C  
ATOM    546  C   GLU A  71       2.122 -10.868 -14.108  1.00  8.06           C  
ATOM    547  O   GLU A  71       2.045  -9.656 -14.135  1.00  5.64           O  
ATOM    548  CB  GLU A  71       2.070 -11.555 -16.311  1.00  8.70           C  
ATOM    549  CG  GLU A  71       3.012 -11.757 -17.510  1.00 12.23           C  
ATOM    550  CD  GLU A  71       2.089 -11.969 -18.664  1.00 18.84           C  
ATOM    551  OE1 GLU A  71       1.252 -12.900 -18.564  1.00 20.49           O  
ATOM    552  OE2 GLU A  71       2.163 -11.199 -19.618  1.00 18.39           O  
ATOM    553  N   LEU A  72       1.619 -11.660 -13.190  1.00  9.51           N  
ATOM    554  CA  LEU A  72       1.207 -11.059 -11.955  1.00  8.12           C  
ATOM    555  C   LEU A  72       2.222 -10.393 -11.113  1.00  6.55           C  
ATOM    556  O   LEU A  72       3.418 -10.678 -11.116  1.00  6.37           O  
ATOM    557  CB  LEU A  72       0.415 -12.097 -11.155  1.00  8.86           C  
ATOM    558  CG  LEU A  72      -1.094 -12.038 -11.463  1.00  5.21           C  
ATOM    559  CD1 LEU A  72      -1.452 -11.201 -12.645  1.00  2.13           C  
ATOM    560  CD2 LEU A  72      -1.724 -13.409 -11.460  1.00  3.71           C  
ATOM    561  N   PHE A  73       1.693  -9.442 -10.350  1.00  3.24           N  
ATOM    562  CA  PHE A  73       2.373  -8.972  -9.147  1.00  4.02           C  
ATOM    563  C   PHE A  73       1.395  -8.891  -7.984  1.00  2.19           C  
ATOM    564  O   PHE A  73       0.732  -7.950  -7.726  1.00  6.90           O  
ATOM    565  CB  PHE A  73       3.184  -7.711  -9.490  1.00  3.75           C  
ATOM    566  CG  PHE A  73       4.376  -7.513  -8.673  1.00  6.53           C  
ATOM    567  CD1 PHE A  73       4.267  -7.276  -7.303  1.00  5.88           C  
ATOM    568  CD2 PHE A  73       5.671  -7.567  -9.259  1.00  8.22           C  
ATOM    569  CE1 PHE A  73       5.423  -7.029  -6.526  1.00  4.46           C  
ATOM    570  CE2 PHE A  73       6.838  -7.365  -8.514  1.00  2.00           C  
ATOM    571  CZ  PHE A  73       6.696  -7.100  -7.159  1.00  3.67           C  
ATOM    572  N   ILE A  74       1.381 -10.003  -7.236  1.00  3.59           N  
ATOM    573  CA  ILE A  74       0.810  -9.899  -5.906  1.00  4.19           C  
ATOM    574  C   ILE A  74       1.652  -9.379  -4.774  1.00  3.51           C  
ATOM    575  O   ILE A  74       2.793  -9.858  -4.463  1.00  4.99           O  
ATOM    576  CB  ILE A  74      -0.009 -11.155  -5.523  1.00  9.19           C  
ATOM    577  CG1 ILE A  74       0.473 -11.899  -4.246  1.00  9.68           C  
ATOM    578  CG2 ILE A  74      -0.270 -12.134  -6.668  1.00  6.89           C  
ATOM    579  CD1 ILE A  74      -0.790 -12.107  -3.462  1.00  8.92           C  
ATOM    580  N   VAL A  75       1.117  -8.399  -4.151  1.00  5.05           N  
ATOM    581  CA  VAL A  75       1.667  -7.870  -2.831  1.00  3.65           C  
ATOM    582  C   VAL A  75       0.697  -8.151  -1.598  1.00  2.00           C  
ATOM    583  O   VAL A  75      -0.488  -8.045  -1.796  1.00  3.26           O  
ATOM    584  CB  VAL A  75       1.858  -6.355  -3.044  1.00  2.00           C  
ATOM    585  CG1 VAL A  75       2.394  -5.665  -1.837  1.00  2.17           C  
ATOM    586  CG2 VAL A  75       2.628  -6.073  -4.316  1.00  2.00           C  
ATOM    587  N   SER A  76       1.268  -8.515  -0.444  1.00  4.13           N  
ATOM    588  CA  SER A  76       0.574  -8.693   0.909  1.00  2.00           C  
ATOM    589  C   SER A  76       1.419  -8.260   2.156  1.00  2.00           C  
ATOM    590  O   SER A  76       2.594  -7.808   2.083  1.00  3.57           O  
ATOM    591  CB  SER A  76       0.043 -10.142   1.164  1.00  2.00           C  
ATOM    592  OG  SER A  76      -0.587 -10.321   2.419  1.00  4.08           O  
ATOM    593  N   LYS A  77       0.876  -8.377   3.335  1.00  2.00           N  
ATOM    594  CA  LYS A  77       1.538  -7.889   4.521  1.00  2.00           C  
ATOM    595  C   LYS A  77       1.317  -8.798   5.646  1.00  2.00           C  
ATOM    596  O   LYS A  77       0.323  -9.445   5.768  1.00  2.00           O  
ATOM    597  CB  LYS A  77       1.072  -6.510   4.929  1.00  2.00           C  
ATOM    598  CG  LYS A  77       0.368  -5.559   3.923  1.00  5.62           C  
ATOM    599  CD  LYS A  77       0.991  -4.182   3.777  1.00  4.79           C  
ATOM    600  CE  LYS A  77       0.844  -3.536   2.422  1.00  3.52           C  
ATOM    601  NZ  LYS A  77      -0.396  -2.874   2.147  1.00  2.56           N  
ATOM    602  N   LEU A  78       2.413  -8.762   6.469  1.00  4.63           N  
ATOM    603  CA  LEU A  78       2.525  -9.012   7.998  1.00  6.75           C  
ATOM    604  C   LEU A  78       1.718  -8.135   8.987  1.00  6.35           C  
ATOM    605  O   LEU A  78       2.022  -6.962   9.337  1.00  4.87           O  
ATOM    606  CB  LEU A  78       4.017  -8.882   8.382  1.00  4.11           C  
ATOM    607  CG  LEU A  78       4.696  -9.999   9.288  1.00  2.00           C  
ATOM    608  CD1 LEU A  78       5.709  -9.508  10.220  1.00  2.00           C  
ATOM    609  CD2 LEU A  78       3.737 -10.855  10.095  1.00  4.30           C  
ATOM    610  N   TRP A  79       0.651  -8.737   9.514  1.00  7.64           N  
ATOM    611  CA  TRP A  79       0.002  -8.212  10.714  1.00  6.43           C  
ATOM    612  C   TRP A  79       0.888  -8.085  11.906  1.00  4.27           C  
ATOM    613  O   TRP A  79       1.869  -8.768  12.158  1.00  3.16           O  
ATOM    614  CB  TRP A  79      -1.412  -8.843  10.930  1.00  9.85           C  
ATOM    615  CG  TRP A  79      -2.321  -7.773  11.590  1.00  8.23           C  
ATOM    616  CD1 TRP A  79      -2.932  -7.886  12.822  1.00 10.49           C  
ATOM    617  CD2 TRP A  79      -2.446  -6.404  11.252  1.00  9.76           C  
ATOM    618  NE1 TRP A  79      -3.363  -6.701  13.335  1.00  9.87           N  
ATOM    619  CE2 TRP A  79      -3.078  -5.746  12.357  1.00 10.99           C  
ATOM    620  CE3 TRP A  79      -2.042  -5.615  10.135  1.00  8.58           C  
ATOM    621  CZ2 TRP A  79      -3.324  -4.310  12.315  1.00  9.86           C  
ATOM    622  CZ3 TRP A  79      -2.266  -4.210  10.102  1.00  7.58           C  
ATOM    623  CH2 TRP A  79      -2.921  -3.560  11.185  1.00  9.39           C  
ATOM    624  N   CYS A  80       0.440  -6.989  12.633  1.00  8.24           N  
ATOM    625  CA  CYS A  80       1.045  -6.407  13.883  1.00  5.96           C  
ATOM    626  C   CYS A  80       1.313  -7.422  15.035  1.00  5.56           C  
ATOM    627  O   CYS A  80       2.275  -7.391  15.720  1.00  2.14           O  
ATOM    628  CB  CYS A  80       0.200  -5.131  14.258  1.00  6.24           C  
ATOM    629  SG  CYS A  80       0.499  -3.607  13.234  1.00  2.07           S  
ATOM    630  N   THR A  81       0.389  -8.407  15.098  1.00 10.08           N  
ATOM    631  CA  THR A  81       0.288  -9.730  15.832  1.00 13.11           C  
ATOM    632  C   THR A  81       1.298 -10.849  15.613  1.00 14.12           C  
ATOM    633  O   THR A  81       1.199 -11.869  16.310  1.00 18.56           O  
ATOM    634  CB  THR A  81      -1.028 -10.501  15.612  1.00  7.85           C  
ATOM    635  OG1 THR A  81      -1.419 -10.478  14.237  1.00  8.95           O  
ATOM    636  CG2 THR A  81      -2.188 -10.188  16.478  1.00 12.00           C  
ATOM    637  N   TYR A  82       2.128 -10.670  14.578  1.00 14.17           N  
ATOM    638  CA  TYR A  82       3.254 -11.663  14.342  1.00  9.80           C  
ATOM    639  C   TYR A  82       4.576 -11.061  13.865  1.00  8.71           C  
ATOM    640  O   TYR A  82       5.268 -11.521  12.936  1.00 10.39           O  
ATOM    641  CB  TYR A  82       2.801 -12.938  13.596  1.00  6.33           C  
ATOM    642  CG  TYR A  82       1.283 -12.922  13.360  1.00  4.83           C  
ATOM    643  CD1 TYR A  82       0.420 -13.880  13.954  1.00  5.48           C  
ATOM    644  CD2 TYR A  82       0.825 -12.052  12.397  1.00 10.28           C  
ATOM    645  CE1 TYR A  82      -0.858 -14.023  13.486  1.00 11.85           C  
ATOM    646  CE2 TYR A  82      -0.472 -12.198  11.893  1.00  6.77           C  
ATOM    647  CZ  TYR A  82      -1.286 -13.136  12.467  1.00  9.88           C  
ATOM    648  OH  TYR A  82      -2.605 -13.132  12.020  1.00 17.11           O  
ATOM    649  N   HIS A  83       4.841  -9.931  14.594  1.00  9.32           N  
ATOM    650  CA  HIS A  83       6.208  -9.312  14.616  1.00  6.98           C  
ATOM    651  C   HIS A  83       7.255 -10.186  15.347  1.00  6.60           C  
ATOM    652  O   HIS A  83       8.471 -10.142  15.227  1.00  9.51           O  
ATOM    653  CB  HIS A  83       6.192  -7.870  15.159  1.00  5.07           C  
ATOM    654  CG  HIS A  83       5.867  -6.748  14.159  1.00  7.91           C  
ATOM    655  ND1 HIS A  83       4.946  -6.791  13.148  1.00  8.00           N  
ATOM    656  CD2 HIS A  83       6.372  -5.417  14.168  1.00 10.47           C  
ATOM    657  CE1 HIS A  83       4.877  -5.530  12.559  1.00  7.34           C  
ATOM    658  NE2 HIS A  83       5.761  -4.684  13.189  1.00 11.70           N  
ATOM    659  N   GLU A  84       6.711 -11.081  16.150  1.00  8.27           N  
ATOM    660  CA  GLU A  84       7.404 -12.243  16.708  1.00  5.27           C  
ATOM    661  C   GLU A  84       8.137 -12.996  15.661  1.00  4.63           C  
ATOM    662  O   GLU A  84       7.402 -13.649  14.876  1.00  2.00           O  
ATOM    663  CB  GLU A  84       6.376 -13.303  17.073  1.00  6.13           C  
ATOM    664  CG  GLU A  84       6.588 -14.093  18.364  1.00  6.93           C  
ATOM    665  CD  GLU A  84       6.095 -13.127  19.364  1.00  3.61           C  
ATOM    666  OE1 GLU A  84       4.863 -13.021  19.422  1.00  4.63           O  
ATOM    667  OE2 GLU A  84       6.939 -12.503  20.010  1.00  2.00           O  
ATOM    668  N   LYS A  85       9.542 -12.953  15.707  1.00  6.52           N  
ATOM    669  CA  LYS A  85      10.151 -13.665  14.583  1.00  9.57           C  
ATOM    670  C   LYS A  85       9.744 -15.139  14.351  1.00  9.11           C  
ATOM    671  O   LYS A  85       9.454 -15.652  13.233  1.00  6.96           O  
ATOM    672  CB  LYS A  85      11.598 -13.297  14.422  1.00 12.51           C  
ATOM    673  CG  LYS A  85      12.616 -14.202  15.073  1.00 15.84           C  
ATOM    674  CD  LYS A  85      13.480 -13.407  16.072  1.00 20.33           C  
ATOM    675  CE  LYS A  85      14.370 -12.397  15.345  1.00 21.07           C  
ATOM    676  NZ  LYS A  85      14.813 -11.452  16.356  1.00 25.84           N  
ATOM    677  N   GLY A  86       9.512 -15.785  15.538  1.00  8.35           N  
ATOM    678  CA  GLY A  86       8.930 -17.169  15.545  1.00  8.33           C  
ATOM    679  C   GLY A  86       7.615 -17.365  14.769  1.00 10.59           C  
ATOM    680  O   GLY A  86       7.334 -18.351  14.097  1.00 12.72           O  
ATOM    681  N   LEU A  87       6.797 -16.326  14.898  1.00 12.38           N  
ATOM    682  CA  LEU A  87       5.514 -16.270  14.166  1.00 11.03           C  
ATOM    683  C   LEU A  87       5.423 -15.636  12.701  1.00  9.76           C  
ATOM    684  O   LEU A  87       4.470 -15.856  11.943  1.00  5.00           O  
ATOM    685  CB  LEU A  87       4.404 -15.614  15.051  1.00 11.18           C  
ATOM    686  CG  LEU A  87       4.223 -16.087  16.487  1.00 11.32           C  
ATOM    687  CD1 LEU A  87       3.036 -15.294  16.952  1.00 11.52           C  
ATOM    688  CD2 LEU A  87       3.952 -17.538  16.793  1.00 14.57           C  
ATOM    689  N   VAL A  88       6.520 -14.823  12.314  1.00  8.39           N  
ATOM    690  CA  VAL A  88       6.518 -14.270  10.966  1.00  7.67           C  
ATOM    691  C   VAL A  88       6.168 -15.353   9.930  1.00 10.64           C  
ATOM    692  O   VAL A  88       5.087 -15.369   9.194  1.00 14.12           O  
ATOM    693  CB  VAL A  88       7.788 -13.597  10.629  1.00  2.00           C  
ATOM    694  CG1 VAL A  88       7.653 -12.747   9.365  1.00  3.24           C  
ATOM    695  CG2 VAL A  88       8.391 -12.731  11.659  1.00  3.81           C  
ATOM    696  N   LYS A  89       7.066 -16.357   9.960  1.00 11.29           N  
ATOM    697  CA  LYS A  89       6.740 -17.689   9.334  1.00 12.44           C  
ATOM    698  C   LYS A  89       5.245 -18.119   9.032  1.00 10.99           C  
ATOM    699  O   LYS A  89       4.867 -18.232   7.857  1.00 12.36           O  
ATOM    700  CB  LYS A  89       7.478 -18.790  10.098  1.00 13.52           C  
ATOM    701  CG  LYS A  89       7.110 -20.266   9.857  1.00 15.99           C  
ATOM    702  CD  LYS A  89       7.349 -20.624   8.430  1.00 15.33           C  
ATOM    703  CE  LYS A  89       8.804 -20.437   8.234  1.00  8.56           C  
ATOM    704  NZ  LYS A  89       9.110 -21.094   6.964  1.00 19.75           N  
ATOM    705  N   GLY A  90       4.461 -18.368  10.081  1.00 10.96           N  
ATOM    706  CA  GLY A  90       3.067 -18.807   9.744  1.00  7.08           C  
ATOM    707  C   GLY A  90       2.155 -17.787   8.984  1.00  6.00           C  
ATOM    708  O   GLY A  90       1.254 -18.116   8.235  1.00  2.00           O  
ATOM    709  N   ALA A  91       2.570 -16.550   9.217  1.00  7.93           N  
ATOM    710  CA  ALA A  91       1.850 -15.393   8.726  1.00 14.07           C  
ATOM    711  C   ALA A  91       1.835 -15.270   7.180  1.00 15.05           C  
ATOM    712  O   ALA A  91       0.792 -14.979   6.514  1.00 20.17           O  
ATOM    713  CB  ALA A  91       2.289 -14.067   9.416  1.00  9.17           C  
ATOM    714  N   CYS A  92       2.993 -15.560   6.681  1.00 15.01           N  
ATOM    715  CA  CYS A  92       3.159 -15.697   5.203  1.00 14.83           C  
ATOM    716  C   CYS A  92       2.569 -17.055   4.771  1.00 14.15           C  
ATOM    717  O   CYS A  92       1.897 -17.173   3.770  1.00 14.91           O  
ATOM    718  CB  CYS A  92       4.661 -15.579   4.857  1.00 11.62           C  
ATOM    719  SG  CYS A  92       5.211 -14.881   3.301  1.00 12.76           S  
ATOM    720  N   GLN A  93       2.665 -18.069   5.623  1.00 15.65           N  
ATOM    721  CA  GLN A  93       1.953 -19.284   5.175  1.00 18.23           C  
ATOM    722  C   GLN A  93       0.429 -19.367   4.924  1.00 17.96           C  
ATOM    723  O   GLN A  93      -0.012 -19.823   3.894  1.00 18.67           O  
ATOM    724  CB  GLN A  93       2.516 -20.566   5.873  1.00 20.53           C  
ATOM    725  CG  GLN A  93       2.871 -21.643   4.778  1.00 25.93           C  
ATOM    726  CD  GLN A  93       3.860 -22.616   5.354  1.00 23.72           C  
ATOM    727  OE1 GLN A  93       4.643 -23.224   4.655  1.00 27.94           O  
ATOM    728  NE2 GLN A  93       3.894 -22.729   6.672  1.00 22.93           N  
ATOM    729  N   LYS A  94      -0.366 -18.904   5.906  1.00 17.30           N  
ATOM    730  CA  LYS A  94      -1.791 -18.950   5.644  1.00 17.01           C  
ATOM    731  C   LYS A  94      -2.273 -17.840   4.694  1.00 18.84           C  
ATOM    732  O   LYS A  94      -3.392 -17.899   4.156  1.00 23.68           O  
ATOM    733  CB  LYS A  94      -2.657 -18.969   6.952  1.00 16.02           C  
ATOM    734  CG  LYS A  94      -4.027 -19.615   6.984  1.00 14.82           C  
ATOM    735  CD  LYS A  94      -5.169 -18.662   7.380  1.00 12.18           C  
ATOM    736  CE  LYS A  94      -6.437 -19.433   7.823  1.00 14.75           C  
ATOM    737  NZ  LYS A  94      -7.647 -19.245   6.937  1.00  3.39           N  
ATOM    738  N   THR A  95      -1.406 -16.792   4.445  1.00 15.69           N  
ATOM    739  CA  THR A  95      -1.745 -15.776   3.409  1.00 11.80           C  
ATOM    740  C   THR A  95      -1.528 -16.336   2.013  1.00  9.31           C  
ATOM    741  O   THR A  95      -2.260 -16.135   1.080  1.00 12.93           O  
ATOM    742  CB  THR A  95      -0.845 -14.520   3.593  1.00 13.08           C  
ATOM    743  OG1 THR A  95      -1.184 -13.668   4.686  1.00 13.41           O  
ATOM    744  CG2 THR A  95      -0.596 -13.673   2.375  1.00  7.94           C  
ATOM    745  N   LEU A  96      -0.445 -17.143   1.857  1.00  8.24           N  
ATOM    746  CA  LEU A  96      -0.168 -17.770   0.617  1.00  5.21           C  
ATOM    747  C   LEU A  96      -1.153 -18.905   0.237  1.00  6.80           C  
ATOM    748  O   LEU A  96      -1.828 -18.914  -0.813  1.00 11.43           O  
ATOM    749  CB  LEU A  96       1.205 -18.230   0.618  1.00  5.07           C  
ATOM    750  CG  LEU A  96       2.315 -17.145   0.189  1.00  4.11           C  
ATOM    751  CD1 LEU A  96       3.655 -17.680   0.415  1.00  2.00           C  
ATOM    752  CD2 LEU A  96       2.151 -16.700  -1.274  1.00  5.51           C  
ATOM    753  N   SER A  97      -1.411 -19.673   1.276  1.00  7.37           N  
ATOM    754  CA  SER A  97      -2.739 -20.391   1.356  1.00  6.25           C  
ATOM    755  C   SER A  97      -4.084 -19.686   1.063  1.00  8.42           C  
ATOM    756  O   SER A  97      -4.987 -20.280   0.626  1.00 10.88           O  
ATOM    757  CB  SER A  97      -2.843 -21.100   2.697  1.00  3.18           C  
ATOM    758  OG  SER A  97      -3.831 -22.113   2.554  1.00  4.83           O  
ATOM    759  N   ASP A  98      -4.105 -18.401   1.409  1.00  8.01           N  
ATOM    760  CA  ASP A  98      -5.288 -17.658   1.292  1.00  7.56           C  
ATOM    761  C   ASP A  98      -5.520 -17.261  -0.211  1.00  6.62           C  
ATOM    762  O   ASP A  98      -6.470 -17.529  -0.960  1.00  7.66           O  
ATOM    763  CB  ASP A  98      -5.613 -16.628   2.258  1.00  5.33           C  
ATOM    764  CG  ASP A  98      -6.137 -17.148   3.631  1.00  9.12           C  
ATOM    765  OD1 ASP A  98      -6.663 -18.256   3.722  1.00  7.58           O  
ATOM    766  OD2 ASP A  98      -6.029 -16.355   4.611  1.00 13.42           O  
ATOM    767  N   LEU A  99      -4.456 -16.684  -0.603  1.00  7.54           N  
ATOM    768  CA  LEU A  99      -4.146 -16.452  -1.991  1.00  9.47           C  
ATOM    769  C   LEU A  99      -4.128 -17.661  -3.018  1.00  9.06           C  
ATOM    770  O   LEU A  99      -4.407 -17.489  -4.176  1.00  6.34           O  
ATOM    771  CB  LEU A  99      -2.831 -15.674  -1.956  1.00 10.62           C  
ATOM    772  CG  LEU A  99      -2.922 -14.132  -1.722  1.00 10.20           C  
ATOM    773  CD1 LEU A  99      -4.274 -13.473  -1.899  1.00 12.66           C  
ATOM    774  CD2 LEU A  99      -2.138 -13.642  -0.525  1.00  6.25           C  
ATOM    775  N   LYS A 100      -3.848 -18.828  -2.526  1.00  8.40           N  
ATOM    776  CA  LYS A 100      -3.666 -20.018  -3.414  1.00 13.50           C  
ATOM    777  C   LYS A 100      -2.518 -19.982  -4.438  1.00 14.61           C  
ATOM    778  O   LYS A 100      -2.435 -20.561  -5.516  1.00 15.77           O  
ATOM    779  CB  LYS A 100      -4.928 -20.615  -4.038  1.00 16.16           C  
ATOM    780  CG  LYS A 100      -5.997 -20.858  -2.879  1.00 20.03           C  
ATOM    781  CD  LYS A 100      -7.206 -21.674  -3.341  1.00 18.73           C  
ATOM    782  CE  LYS A 100      -7.921 -22.326  -2.191  1.00 21.82           C  
ATOM    783  NZ  LYS A 100      -8.768 -23.421  -2.722  1.00 21.56           N  
ATOM    784  N   LEU A 101      -1.538 -19.235  -3.969  1.00 14.43           N  
ATOM    785  CA  LEU A 101      -0.296 -19.350  -4.627  1.00 13.11           C  
ATOM    786  C   LEU A 101       0.859 -19.907  -3.795  1.00 11.96           C  
ATOM    787  O   LEU A 101       0.767 -20.034  -2.548  1.00  6.75           O  
ATOM    788  CB  LEU A 101       0.187 -17.966  -5.082  1.00 17.24           C  
ATOM    789  CG  LEU A 101      -0.784 -16.855  -4.780  1.00 15.12           C  
ATOM    790  CD1 LEU A 101      -0.099 -15.718  -4.133  1.00 14.19           C  
ATOM    791  CD2 LEU A 101      -0.667 -16.802  -5.461  1.00 14.22           C  
ATOM    792  N   ASP A 102       1.983 -20.157  -4.590  1.00 12.33           N  
ATOM    793  CA  ASP A 102       3.100 -20.783  -3.848  1.00 12.26           C  
ATOM    794  C   ASP A 102       4.225 -19.887  -3.432  1.00  9.87           C  
ATOM    795  O   ASP A 102       5.150 -20.228  -2.687  1.00 11.24           O  
ATOM    796  CB  ASP A 102       3.418 -22.030  -4.593  1.00 18.62           C  
ATOM    797  CG  ASP A 102       3.787 -21.762  -6.016  1.00 23.65           C  
ATOM    798  OD1 ASP A 102       4.795 -21.135  -6.227  1.00 33.19           O  
ATOM    799  OD2 ASP A 102       3.111 -22.200  -6.933  1.00 30.31           O  
ATOM    800  N   TYR A 103       4.089 -18.658  -3.950  1.00  9.93           N  
ATOM    801  CA  TYR A 103       4.910 -17.502  -3.641  1.00  8.32           C  
ATOM    802  C   TYR A 103       4.285 -16.150  -3.718  1.00  6.06           C  
ATOM    803  O   TYR A 103       3.168 -15.976  -4.234  1.00 12.87           O  
ATOM    804  CB  TYR A 103       6.188 -17.560  -4.505  1.00  6.53           C  
ATOM    805  CG  TYR A 103       5.939 -17.211  -5.902  1.00  8.08           C  
ATOM    806  CD1 TYR A 103       5.394 -18.152  -6.727  1.00  4.81           C  
ATOM    807  CD2 TYR A 103       6.233 -15.893  -6.350  1.00 10.36           C  
ATOM    808  CE1 TYR A 103       5.213 -17.853  -8.097  1.00  5.78           C  
ATOM    809  CE2 TYR A 103       6.016 -15.589  -7.720  1.00  5.77           C  
ATOM    810  CZ  TYR A 103       5.573 -16.603  -8.564  1.00  5.83           C  
ATOM    811  OH  TYR A 103       5.507 -16.378  -9.901  1.00 11.17           O  
ATOM    812  N   LEU A 104       4.891 -15.123  -3.277  1.00  2.00           N  
ATOM    813  CA  LEU A 104       4.216 -13.852  -3.281  1.00  2.00           C  
ATOM    814  C   LEU A 104       5.223 -12.953  -3.890  1.00  2.00           C  
ATOM    815  O   LEU A 104       6.404 -13.259  -3.833  1.00  6.26           O  
ATOM    816  CB  LEU A 104       3.893 -13.763  -1.814  1.00  2.00           C  
ATOM    817  CG  LEU A 104       3.656 -12.500  -0.938  1.00  5.01           C  
ATOM    818  CD1 LEU A 104       3.479 -12.946   0.525  1.00  2.00           C  
ATOM    819  CD2 LEU A 104       4.732 -11.409  -1.045  1.00  3.66           C  
ATOM    820  N   ASP A 105       4.850 -11.817  -4.471  1.00  2.00           N  
ATOM    821  CA  ASP A 105       5.992 -11.124  -5.187  1.00  3.81           C  
ATOM    822  C   ASP A 105       6.849 -10.078  -4.426  1.00  2.00           C  
ATOM    823  O   ASP A 105       7.950  -9.766  -4.720  1.00  2.00           O  
ATOM    824  CB  ASP A 105       5.480 -10.455  -6.494  1.00  2.86           C  
ATOM    825  CG  ASP A 105       4.802 -11.394  -7.358  1.00  4.45           C  
ATOM    826  OD1 ASP A 105       5.249 -11.417  -8.464  1.00 10.60           O  
ATOM    827  OD2 ASP A 105       3.883 -12.128  -7.025  1.00  8.14           O  
ATOM    828  N   LEU A 106       6.140  -9.558  -3.430  1.00  3.68           N  
ATOM    829  CA  LEU A 106       6.641  -8.519  -2.497  1.00  5.71           C  
ATOM    830  C   LEU A 106       5.994  -8.525  -1.158  1.00  2.00           C  
ATOM    831  O   LEU A 106       4.837  -8.296  -1.130  1.00  3.29           O  
ATOM    832  CB  LEU A 106       6.493  -7.187  -3.124  1.00  5.25           C  
ATOM    833  CG  LEU A 106       6.627  -5.975  -2.195  1.00  7.59           C  
ATOM    834  CD1 LEU A 106       8.016  -5.773  -1.676  1.00  5.04           C  
ATOM    835  CD2 LEU A 106       6.073  -4.748  -2.948  1.00  7.91           C  
ATOM    836  N   TYR A 107       6.740  -8.904  -0.070  1.00  6.02           N  
ATOM    837  CA  TYR A 107       6.037  -8.979   1.282  1.00  5.52           C  
ATOM    838  C   TYR A 107       6.444  -7.901   2.249  1.00  2.00           C  
ATOM    839  O   TYR A 107       7.591  -7.583   2.332  1.00  2.00           O  
ATOM    840  CB  TYR A 107       6.152 -10.463   1.879  1.00  8.67           C  
ATOM    841  CG  TYR A 107       5.222 -10.804   3.085  1.00  8.71           C  
ATOM    842  CD1 TYR A 107       3.815 -10.850   2.946  1.00  6.00           C  
ATOM    843  CD2 TYR A 107       5.816 -11.120   4.277  1.00  4.10           C  
ATOM    844  CE1 TYR A 107       3.053 -11.377   4.019  1.00  8.73           C  
ATOM    845  CE2 TYR A 107       5.140 -11.594   5.338  1.00  4.69           C  
ATOM    846  CZ  TYR A 107       3.758 -11.727   5.217  1.00  9.93           C  
ATOM    847  OH  TYR A 107       2.999 -12.156   6.326  1.00 13.62           O  
ATOM    848  N   LEU A 108       5.378  -7.322   2.880  1.00  5.01           N  
ATOM    849  CA  LEU A 108       5.473  -6.116   3.785  1.00  3.15           C  
ATOM    850  C   LEU A 108       5.322  -6.263   5.305  1.00  2.00           C  
ATOM    851  O   LEU A 108       4.554  -6.993   5.889  1.00  2.00           O  
ATOM    852  CB  LEU A 108       4.658  -4.939   3.335  1.00  4.16           C  
ATOM    853  CG  LEU A 108       4.731  -4.581   1.876  1.00  4.19           C  
ATOM    854  CD1 LEU A 108       6.142  -4.474   1.266  1.00  6.31           C  
ATOM    855  CD2 LEU A 108       3.983  -5.540   1.000  1.00  5.13           C  
ATOM    856  N   ILE A 109       6.125  -5.484   5.980  1.00  6.43           N  
ATOM    857  CA  ILE A 109       5.722  -5.407   7.379  1.00  9.40           C  
ATOM    858  C   ILE A 109       4.676  -4.333   7.591  1.00 11.78           C  
ATOM    859  O   ILE A 109       4.892  -3.173   7.210  1.00 14.51           O  
ATOM    860  CB  ILE A 109       6.950  -5.224   8.399  1.00  9.92           C  
ATOM    861  CG1 ILE A 109       8.139  -5.994   7.841  1.00 13.39           C  
ATOM    862  CG2 ILE A 109       6.510  -5.865   9.712  1.00 11.89           C  
ATOM    863  CD1 ILE A 109       9.294  -6.081   8.826  1.00 12.57           C  
ATOM    864  N   HIS A 110       3.498  -4.759   8.046  1.00 13.09           N  
ATOM    865  CA  HIS A 110       2.339  -3.923   7.688  1.00 11.82           C  
ATOM    866  C   HIS A 110       2.474  -2.524   8.249  1.00 12.08           C  
ATOM    867  O   HIS A 110       2.291  -1.546   7.536  1.00 13.26           O  
ATOM    868  CB  HIS A 110       0.964  -4.509   8.064  1.00  8.65           C  
ATOM    869  CG  HIS A 110      -0.226  -4.073   7.212  1.00  9.98           C  
ATOM    870  ND1 HIS A 110      -1.305  -4.886   7.006  1.00  9.16           N  
ATOM    871  CD2 HIS A 110      -0.406  -2.901   6.465  1.00  7.29           C  
ATOM    872  CE1 HIS A 110      -2.133  -4.245   6.150  1.00  7.80           C  
ATOM    873  NE2 HIS A 110      -1.582  -3.058   5.796  1.00 10.50           N  
ATOM    874  N   TRP A 111       2.888  -2.555   9.502  1.00 13.87           N  
ATOM    875  CA  TRP A 111       3.286  -1.376  10.343  1.00 11.87           C  
ATOM    876  C   TRP A 111       4.675  -1.530  10.945  1.00 10.70           C  
ATOM    877  O   TRP A 111       5.230  -2.618  11.194  1.00 10.41           O  
ATOM    878  CB  TRP A 111       2.171  -1.108  11.484  1.00 10.85           C  
ATOM    879  CG  TRP A 111       0.923  -0.660  10.808  1.00  9.54           C  
ATOM    880  CD1 TRP A 111      -0.074  -1.466  10.290  1.00 13.30           C  
ATOM    881  CD2 TRP A 111       0.546   0.682  10.396  1.00 12.82           C  
ATOM    882  NE1 TRP A 111      -1.015  -0.763   9.606  1.00 13.13           N  
ATOM    883  CE2 TRP A 111      -0.653   0.582   9.654  1.00 13.48           C  
ATOM    884  CE3 TRP A 111       1.108   1.968  10.642  1.00 15.23           C  
ATOM    885  CZ2 TRP A 111      -1.272   1.745   9.145  1.00 14.88           C  
ATOM    886  CZ3 TRP A 111       0.484   3.114  10.156  1.00 15.22           C  
ATOM    887  CH2 TRP A 111      -0.703   3.001   9.386  1.00 11.63           C  
ATOM    888  N   PRO A 112       5.206  -0.346  11.229  1.00 11.33           N  
ATOM    889  CA  PRO A 112       6.357  -0.363  12.160  1.00 12.91           C  
ATOM    890  C   PRO A 112       6.069  -0.884  13.580  1.00 15.18           C  
ATOM    891  O   PRO A 112       6.724  -0.475  14.493  1.00 18.25           O  
ATOM    892  CB  PRO A 112       6.771   1.116  12.235  1.00  9.14           C  
ATOM    893  CG  PRO A 112       6.071   1.837  11.068  1.00  4.97           C  
ATOM    894  CD  PRO A 112       4.850   0.951  10.686  1.00  7.81           C  
ATOM    895  N   THR A 113       5.005  -1.668  13.752  1.00 15.86           N  
ATOM    896  CA  THR A 113       4.262  -1.664  14.980  1.00 13.68           C  
ATOM    897  C   THR A 113       3.746  -3.035  15.386  1.00 15.69           C  
ATOM    898  O   THR A 113       2.909  -3.767  14.823  1.00 18.21           O  
ATOM    899  CB  THR A 113       3.181  -0.523  15.080  1.00  8.80           C  
ATOM    900  OG1 THR A 113       3.736   0.616  15.768  1.00  3.09           O  
ATOM    901  CG2 THR A 113       1.946  -0.927  15.843  1.00  9.73           C  
ATOM    902  N   GLY A 114       4.413  -3.353  16.465  1.00 14.98           N  
ATOM    903  CA  GLY A 114       4.371  -4.690  17.070  1.00 11.07           C  
ATOM    904  C   GLY A 114       3.249  -4.809  18.041  1.00  8.11           C  
ATOM    905  O   GLY A 114       3.284  -4.172  19.037  1.00  7.13           O  
ATOM    906  N   PHE A 115       2.254  -5.623  17.726  1.00  7.38           N  
ATOM    907  CA  PHE A 115       1.477  -5.813  18.909  1.00  8.56           C  
ATOM    908  C   PHE A 115       1.241  -7.194  19.448  1.00 10.91           C  
ATOM    909  O   PHE A 115       1.656  -8.167  18.793  1.00 14.79           O  
ATOM    910  CB  PHE A 115       0.153  -4.907  18.863  1.00 11.48           C  
ATOM    911  CG  PHE A 115      -0.864  -5.345  17.916  1.00  8.10           C  
ATOM    912  CD1 PHE A 115      -1.406  -4.360  17.161  1.00  8.53           C  
ATOM    913  CD2 PHE A 115      -1.194  -6.707  17.847  1.00  9.86           C  
ATOM    914  CE1 PHE A 115      -2.535  -4.694  16.325  1.00 11.63           C  
ATOM    915  CE2 PHE A 115      -2.302  -7.057  17.036  1.00 11.28           C  
ATOM    916  CZ  PHE A 115      -2.972  -6.048  16.311  1.00  9.36           C  
ATOM    917  N   LYS A 116       0.676  -7.293  20.687  1.00  9.75           N  
ATOM    918  CA  LYS A 116       0.624  -8.638  21.299  1.00 13.49           C  
ATOM    919  C   LYS A 116      -0.320  -9.664  20.643  1.00 13.28           C  
ATOM    920  O   LYS A 116      -1.520  -9.403  20.563  1.00 14.09           O  
ATOM    921  CB  LYS A 116       0.456  -8.601  22.864  1.00 13.05           C  
ATOM    922  CG  LYS A 116      -0.965  -8.506  23.379  1.00 14.66           C  
ATOM    923  CD  LYS A 116      -1.561  -9.534  24.375  1.00 13.66           C  
ATOM    924  CE  LYS A 116      -3.070  -9.240  24.450  1.00 12.13           C  
ATOM    925  NZ  LYS A 116      -3.937 -10.213  25.211  1.00 13.80           N  
ATOM    926  N   PRO A 117       0.307 -10.795  20.227  1.00 11.83           N  
ATOM    927  CA  PRO A 117      -0.343 -12.007  19.638  1.00 13.08           C  
ATOM    928  C   PRO A 117      -1.484 -12.723  20.327  1.00 11.87           C  
ATOM    929  O   PRO A 117      -1.386 -13.382  21.328  1.00 14.72           O  
ATOM    930  CB  PRO A 117       0.819 -13.020  19.527  1.00 11.09           C  
ATOM    931  CG  PRO A 117       1.861 -12.495  20.509  1.00 14.24           C  
ATOM    932  CD  PRO A 117       1.718 -10.970  20.379  1.00 12.68           C  
ATOM    933  N   GLY A 118      -2.571 -12.659  19.631  1.00 12.52           N  
ATOM    934  CA  GLY A 118      -3.703 -13.494  19.837  1.00 10.76           C  
ATOM    935  C   GLY A 118      -4.729 -13.263  18.676  1.00 11.35           C  
ATOM    936  O   GLY A 118      -4.464 -12.676  17.666  1.00 10.84           O  
ATOM    937  N   LYS A 119      -5.916 -13.794  18.871  1.00 14.76           N  
ATOM    938  CA  LYS A 119      -6.939 -13.761  17.893  1.00 18.45           C  
ATOM    939  C   LYS A 119      -7.256 -12.316  17.349  1.00 19.57           C  
ATOM    940  O   LYS A 119      -7.185 -12.015  16.143  1.00 19.85           O  
ATOM    941  CB  LYS A 119      -8.245 -14.417  18.464  1.00 21.13           C  
ATOM    942  CG  LYS A 119      -8.889 -15.313  17.401  1.00 20.14           C  
ATOM    943  CD  LYS A 119      -9.463 -14.583  16.185  1.00 23.12           C  
ATOM    944  CE  LYS A 119     -11.019 -14.471  16.163  1.00 25.33           C  
ATOM    945  NZ  LYS A 119     -11.532 -13.646  17.272  1.00 27.28           N  
ATOM    946  N   GLU A 120      -7.544 -11.479  18.359  1.00 20.87           N  
ATOM    947  CA  GLU A 120      -7.760 -10.020  18.078  1.00 21.81           C  
ATOM    948  C   GLU A 120      -6.635  -9.285  17.333  1.00 19.75           C  
ATOM    949  O   GLU A 120      -5.676  -8.843  17.937  1.00 19.33           O  
ATOM    950  CB  GLU A 120      -8.158  -9.147  19.339  1.00 20.01           C  
ATOM    951  CG  GLU A 120      -9.486  -9.482  19.971  1.00 18.11           C  
ATOM    952  CD  GLU A 120     -10.621  -9.071  19.060  1.00 21.70           C  
ATOM    953  OE1 GLU A 120     -11.445  -8.172  19.511  1.00 26.01           O  
ATOM    954  OE2 GLU A 120     -10.717  -9.632  17.908  1.00 24.18           O  
ATOM    955  N   PHE A 121      -6.882  -9.107  16.016  1.00 17.25           N  
ATOM    956  CA  PHE A 121      -6.226  -8.054  15.244  1.00 15.38           C  
ATOM    957  C   PHE A 121      -5.847  -6.645  15.835  1.00 14.19           C  
ATOM    958  O   PHE A 121      -5.189  -5.854  15.203  1.00 16.65           O  
ATOM    959  CB  PHE A 121      -7.123  -7.793  14.091  1.00 13.48           C  
ATOM    960  CG  PHE A 121      -7.305  -8.865  13.074  1.00 11.87           C  
ATOM    961  CD1 PHE A 121      -6.257  -9.706  12.703  1.00 18.72           C  
ATOM    962  CD2 PHE A 121      -8.521  -8.883  12.318  1.00 14.21           C  
ATOM    963  CE1 PHE A 121      -6.322 -10.478  11.477  1.00 11.01           C  
ATOM    964  CE2 PHE A 121      -8.622  -9.635  11.116  1.00 15.65           C  
ATOM    965  CZ  PHE A 121      -7.452 -10.376  10.680  1.00 11.35           C  
ATOM    966  N   PHE A 122      -6.240  -6.319  17.024  1.00 13.82           N  
ATOM    967  CA  PHE A 122      -5.908  -4.980  17.687  1.00 11.00           C  
ATOM    968  C   PHE A 122      -6.189  -5.139  19.197  1.00 11.44           C  
ATOM    969  O   PHE A 122      -7.304  -4.942  19.699  1.00 13.45           O  
ATOM    970  CB  PHE A 122      -6.832  -3.758  17.234  1.00  9.28           C  
ATOM    971  CG  PHE A 122      -6.632  -3.062  15.892  1.00  6.32           C  
ATOM    972  CD1 PHE A 122      -7.434  -3.463  14.725  1.00  4.73           C  
ATOM    973  CD2 PHE A 122      -5.648  -2.059  15.772  1.00  5.09           C  
ATOM    974  CE1 PHE A 122      -7.126  -2.966  13.465  1.00  2.00           C  
ATOM    975  CE2 PHE A 122      -5.409  -1.528  14.475  1.00  5.47           C  
ATOM    976  CZ  PHE A 122      -6.125  -2.019  13.333  1.00  5.24           C  
ATOM    977  N   PRO A 123      -5.183  -5.582  19.938  1.00  9.63           N  
ATOM    978  CA  PRO A 123      -5.400  -5.759  21.388  1.00 11.45           C  
ATOM    979  C   PRO A 123      -5.218  -4.457  22.128  1.00 12.23           C  
ATOM    980  O   PRO A 123      -4.264  -3.681  21.990  1.00 10.80           O  
ATOM    981  CB  PRO A 123      -4.400  -6.894  21.593  1.00  5.77           C  
ATOM    982  CG  PRO A 123      -3.234  -6.451  20.803  1.00  3.88           C  
ATOM    983  CD  PRO A 123      -3.884  -5.997  19.580  1.00  9.69           C  
ATOM    984  N   LEU A 124      -6.306  -4.196  22.848  1.00 15.55           N  
ATOM    985  CA  LEU A 124      -6.413  -2.900  23.598  1.00 17.02           C  
ATOM    986  C   LEU A 124      -6.274  -2.860  25.102  1.00 16.34           C  
ATOM    987  O   LEU A 124      -6.569  -3.733  25.924  1.00 13.47           O  
ATOM    988  CB  LEU A 124      -7.686  -2.200  23.291  1.00 18.16           C  
ATOM    989  CG  LEU A 124      -7.761  -1.704  21.850  1.00 23.94           C  
ATOM    990  CD1 LEU A 124      -9.192  -1.152  21.653  1.00 21.89           C  
ATOM    991  CD2 LEU A 124      -6.685  -0.673  21.484  1.00 25.14           C  
ATOM    992  N   ASP A 125      -5.730  -1.695  25.396  1.00 16.42           N  
ATOM    993  CA  ASP A 125      -5.231  -1.230  26.768  1.00 15.50           C  
ATOM    994  C   ASP A 125      -5.743  -1.745  28.071  1.00 14.04           C  
ATOM    995  O   ASP A 125      -4.933  -1.718  28.902  1.00 12.64           O  
ATOM    996  CB  ASP A 125      -5.425   0.312  26.888  1.00 14.80           C  
ATOM    997  CG  ASP A 125      -4.212   0.964  27.401  1.00 16.43           C  
ATOM    998  OD1 ASP A 125      -3.136   0.273  27.402  1.00  8.60           O  
ATOM    999  OD2 ASP A 125      -4.298   2.210  27.774  1.00 13.28           O  
ATOM   1000  N   GLU A 126      -7.136  -1.990  28.195  1.00 15.85           N  
ATOM   1001  CA  GLU A 126      -7.914  -1.977  29.431  1.00 14.86           C  
ATOM   1002  C   GLU A 126      -8.489  -0.656  29.830  1.00 13.74           C  
ATOM   1003  O   GLU A 126      -9.629  -0.617  30.259  1.00 16.46           O  
ATOM   1004  CB  GLU A 126      -7.245  -2.626  30.684  1.00 14.24           C  
ATOM   1005  CG  GLU A 126      -6.775  -4.063  30.661  1.00 10.76           C  
ATOM   1006  CD  GLU A 126      -7.832  -5.113  30.361  1.00 13.82           C  
ATOM   1007  OE1 GLU A 126      -8.964  -4.794  30.052  1.00 18.26           O  
ATOM   1008  OE2 GLU A 126      -7.525  -6.293  30.422  1.00 11.46           O  
ATOM   1009  N   SER A 127      -7.656   0.398  29.573  1.00 12.68           N  
ATOM   1010  CA  SER A 127      -8.079   1.817  29.124  1.00 11.00           C  
ATOM   1011  C   SER A 127      -7.909   2.228  27.597  1.00  9.61           C  
ATOM   1012  O   SER A 127      -8.218   1.422  26.698  1.00  7.13           O  
ATOM   1013  CB  SER A 127      -7.247   2.755  29.860  1.00 12.05           C  
ATOM   1014  OG  SER A 127      -7.334   2.388  31.203  1.00 20.99           O  
ATOM   1015  N   GLY A 128      -7.377   3.446  27.277  1.00  6.85           N  
ATOM   1016  CA  GLY A 128      -7.145   3.767  25.841  1.00  8.66           C  
ATOM   1017  C   GLY A 128      -6.340   2.959  24.737  1.00  6.56           C  
ATOM   1018  O   GLY A 128      -6.894   2.491  23.733  1.00  6.50           O  
ATOM   1019  N   ASN A 129      -5.039   2.867  24.889  1.00 10.93           N  
ATOM   1020  CA  ASN A 129      -4.111   2.359  23.821  1.00 13.10           C  
ATOM   1021  C   ASN A 129      -3.896   0.849  23.436  1.00 13.79           C  
ATOM   1022  O   ASN A 129      -4.132  -0.040  24.245  1.00 14.49           O  
ATOM   1023  N   VAL A 130      -3.429   0.510  22.189  1.00 11.62           N  
ATOM   1024  CA  VAL A 130      -2.759  -0.832  22.050  1.00 11.82           C  
ATOM   1025  C   VAL A 130      -1.618  -1.256  23.044  1.00 10.34           C  
ATOM   1026  O   VAL A 130      -0.630  -0.615  23.322  1.00  9.45           O  
ATOM   1027  CB  VAL A 130      -2.296  -0.987  20.592  1.00 10.87           C  
ATOM   1028  CG1 VAL A 130      -1.189  -1.914  20.298  1.00 10.89           C  
ATOM   1029  CG2 VAL A 130      -3.546  -1.356  19.819  1.00  8.77           C  
ATOM   1030  N   VAL A 131      -1.915  -2.489  23.477  1.00  9.34           N  
ATOM   1031  CA  VAL A 131      -1.001  -3.430  24.086  1.00  8.85           C  
ATOM   1032  C   VAL A 131       0.093  -3.810  23.117  1.00 11.09           C  
ATOM   1033  O   VAL A 131      -0.036  -4.571  22.171  1.00 10.18           O  
ATOM   1034  CB  VAL A 131      -1.680  -4.769  24.434  1.00  8.85           C  
ATOM   1035  CG1 VAL A 131      -0.816  -5.551  25.442  1.00  4.56           C  
ATOM   1036  CG2 VAL A 131      -3.161  -4.604  24.837  1.00  8.31           C  
ATOM   1037  N   PRO A 132       1.224  -3.217  23.408  1.00 12.97           N  
ATOM   1038  CA  PRO A 132       2.283  -3.461  22.447  1.00 10.88           C  
ATOM   1039  C   PRO A 132       3.009  -4.815  22.611  1.00 10.18           C  
ATOM   1040  O   PRO A 132       2.630  -5.729  23.304  1.00  9.56           O  
ATOM   1041  CB  PRO A 132       3.122  -2.169  22.663  1.00  9.70           C  
ATOM   1042  CG  PRO A 132       2.941  -1.768  24.096  1.00 10.66           C  
ATOM   1043  CD  PRO A 132       1.603  -2.370  24.535  1.00 12.51           C  
ATOM   1044  N   SER A 133       4.094  -4.843  21.840  1.00 10.89           N  
ATOM   1045  CA  SER A 133       4.886  -6.051  21.815  1.00 13.20           C  
ATOM   1046  C   SER A 133       6.333  -5.662  21.903  1.00 14.37           C  
ATOM   1047  O   SER A 133       6.616  -4.578  21.330  1.00 14.22           O  
ATOM   1048  CB  SER A 133       4.634  -6.998  20.611  1.00 14.23           C  
ATOM   1049  OG  SER A 133       5.436  -6.610  19.489  1.00 20.97           O  
ATOM   1050  N   ASP A 134       7.126  -6.513  22.660  1.00 12.07           N  
ATOM   1051  CA  ASP A 134       8.582  -6.122  22.815  1.00 15.48           C  
ATOM   1052  C   ASP A 134       9.466  -6.321  21.574  1.00 15.14           C  
ATOM   1053  O   ASP A 134      10.552  -5.828  21.463  1.00 14.78           O  
ATOM   1054  CB  ASP A 134       9.158  -6.678  24.169  1.00 18.28           C  
ATOM   1055  CG  ASP A 134      10.672  -6.829  24.271  1.00 17.23           C  
ATOM   1056  OD1 ASP A 134      11.179  -7.833  23.731  1.00 22.75           O  
ATOM   1057  OD2 ASP A 134      11.389  -5.970  24.871  1.00  8.37           O  
ATOM   1058  N   THR A 135       8.880  -7.053  20.641  1.00 17.53           N  
ATOM   1059  CA  THR A 135       9.454  -7.279  19.302  1.00 17.07           C  
ATOM   1060  C   THR A 135      10.330  -6.147  18.586  1.00 16.97           C  
ATOM   1061  O   THR A 135      10.631  -5.102  19.099  1.00 15.22           O  
ATOM   1062  CB  THR A 135       8.373  -7.860  18.327  1.00 20.31           C  
ATOM   1063  OG1 THR A 135       7.528  -6.843  17.812  1.00 16.57           O  
ATOM   1064  CG2 THR A 135       7.495  -8.995  18.961  1.00 23.19           C  
ATOM   1065  N   ASN A 136      10.829  -6.378  17.380  1.00 14.93           N  
ATOM   1066  CA  ASN A 136      11.850  -5.434  17.020  1.00 10.74           C  
ATOM   1067  C   ASN A 136      11.931  -5.086  15.600  1.00  9.17           C  
ATOM   1068  O   ASN A 136      11.982  -5.966  14.702  1.00  6.27           O  
ATOM   1069  CB  ASN A 136      13.188  -6.096  17.530  1.00 14.79           C  
ATOM   1070  CG  ASN A 136      14.400  -5.214  17.275  1.00 16.02           C  
ATOM   1071  OD1 ASN A 136      14.972  -5.244  16.176  1.00 18.33           O  
ATOM   1072  ND2 ASN A 136      14.793  -4.479  18.299  1.00 12.00           N  
ATOM   1073  N   ILE A 137      12.062  -3.790  15.338  1.00 10.30           N  
ATOM   1074  CA  ILE A 137      12.184  -3.386  13.873  1.00 10.82           C  
ATOM   1075  C   ILE A 137      13.078  -4.320  13.018  1.00 10.92           C  
ATOM   1076  O   ILE A 137      12.640  -5.171  12.257  1.00 11.32           O  
ATOM   1077  CB  ILE A 137      12.618  -1.916  13.747  1.00  9.83           C  
ATOM   1078  CG1 ILE A 137      11.574  -0.985  14.416  1.00 15.84           C  
ATOM   1079  CG2 ILE A 137      12.828  -1.469  12.280  1.00  9.34           C  
ATOM   1080  CD1 ILE A 137      10.224  -0.964  13.625  1.00 17.96           C  
ATOM   1081  N   LEU A 138      14.453  -4.095  13.264  1.00 13.51           N  
ATOM   1082  CA  LEU A 138      15.371  -4.830  12.436  1.00 13.83           C  
ATOM   1083  C   LEU A 138      15.469  -6.377  12.741  1.00 16.36           C  
ATOM   1084  O   LEU A 138      15.788  -7.229  11.911  1.00 19.55           O  
ATOM   1085  CB  LEU A 138      16.619  -4.007  12.409  1.00 13.21           C  
ATOM   1086  CG  LEU A 138      17.042  -3.212  13.654  1.00 12.46           C  
ATOM   1087  CD1 LEU A 138      17.529  -4.090  14.840  1.00  9.00           C  
ATOM   1088  CD2 LEU A 138      18.140  -2.157  13.260  1.00 13.37           C  
ATOM   1089  N   ASP A 139      15.019  -6.746  13.968  1.00 16.23           N  
ATOM   1090  CA  ASP A 139      14.917  -8.157  14.291  1.00 15.45           C  
ATOM   1091  C   ASP A 139      13.676  -8.932  13.854  1.00 13.46           C  
ATOM   1092  O   ASP A 139      13.276  -9.953  14.319  1.00 14.77           O  
ATOM   1093  CB  ASP A 139      15.391  -8.339  15.801  1.00 17.12           C  
ATOM   1094  CG  ASP A 139      16.876  -7.893  16.086  1.00 18.29           C  
ATOM   1095  OD1 ASP A 139      17.789  -8.123  15.180  1.00 14.73           O  
ATOM   1096  OD2 ASP A 139      17.116  -7.325  17.210  1.00 12.03           O  
ATOM   1097  N   THR A 140      13.069  -8.380  12.860  1.00 13.03           N  
ATOM   1098  CA  THR A 140      11.752  -8.823  12.293  1.00 11.65           C  
ATOM   1099  C   THR A 140      11.774  -8.709  10.758  1.00  7.72           C  
ATOM   1100  O   THR A 140      11.289  -9.487   9.959  1.00  8.19           O  
ATOM   1101  CB  THR A 140      10.462  -7.964  12.642  1.00 12.80           C  
ATOM   1102  OG1 THR A 140      10.766  -6.568  12.437  1.00 10.96           O  
ATOM   1103  CG2 THR A 140       9.895  -8.082  14.026  1.00 13.01           C  
ATOM   1104  N   TRP A 141      12.556  -7.701  10.438  1.00  5.47           N  
ATOM   1105  CA  TRP A 141      13.240  -7.712   9.199  1.00  3.96           C  
ATOM   1106  C   TRP A 141      14.039  -8.979   8.820  1.00  5.07           C  
ATOM   1107  O   TRP A 141      14.227  -9.408   7.666  1.00 12.12           O  
ATOM   1108  CB  TRP A 141      14.068  -6.473   9.393  1.00  6.46           C  
ATOM   1109  CG  TRP A 141      14.739  -6.220   8.070  1.00  3.31           C  
ATOM   1110  CD1 TRP A 141      16.037  -5.991   7.820  1.00  5.16           C  
ATOM   1111  CD2 TRP A 141      14.080  -6.128   6.835  1.00  8.83           C  
ATOM   1112  NE1 TRP A 141      16.261  -5.783   6.513  1.00  3.16           N  
ATOM   1113  CE2 TRP A 141      15.065  -5.867   5.873  1.00  8.59           C  
ATOM   1114  CE3 TRP A 141      12.665  -6.224   6.473  1.00 11.19           C  
ATOM   1115  CZ2 TRP A 141      14.697  -5.695   4.503  1.00  6.24           C  
ATOM   1116  CZ3 TRP A 141      12.308  -6.053   5.112  1.00  9.20           C  
ATOM   1117  CH2 TRP A 141      13.327  -5.803   4.141  1.00  9.57           C  
ATOM   1118  N   ALA A 142      14.561  -9.678   9.864  1.00  3.27           N  
ATOM   1119  CA  ALA A 142      15.397 -10.769   9.652  1.00  2.00           C  
ATOM   1120  C   ALA A 142      14.658 -12.036   9.390  1.00  2.23           C  
ATOM   1121  O   ALA A 142      14.916 -12.866   8.412  1.00  7.33           O  
ATOM   1122  CB  ALA A 142      16.406 -10.792  10.824  1.00  2.00           C  
ATOM   1123  N   ALA A 143      13.561 -12.118  10.185  1.00  2.98           N  
ATOM   1124  CA  ALA A 143      12.599 -13.261   9.979  1.00  3.19           C  
ATOM   1125  C   ALA A 143      11.917 -13.503   8.640  1.00  6.90           C  
ATOM   1126  O   ALA A 143      11.408 -14.536   8.196  1.00  4.06           O  
ATOM   1127  CB  ALA A 143      11.681 -13.062  11.099  1.00  3.45           C  
ATOM   1128  N   MET A 144      11.965 -12.378   7.924  1.00 10.90           N  
ATOM   1129  CA  MET A 144      11.622 -12.332   6.491  1.00 11.83           C  
ATOM   1130  C   MET A 144      12.744 -12.122   5.416  1.00 12.65           C  
ATOM   1131  O   MET A 144      12.460 -12.123   4.227  1.00 14.25           O  
ATOM   1132  CB  MET A 144      10.754 -11.228   6.312  1.00 14.91           C  
ATOM   1133  CG  MET A 144      11.586  -9.997   6.659  1.00 15.44           C  
ATOM   1134  SD  MET A 144      10.637  -8.576   6.906  1.00 21.23           S  
ATOM   1135  CE  MET A 144       8.979  -9.378   6.668  1.00  5.83           C  
ATOM   1136  N   GLU A 145      14.006 -11.950   5.904  1.00 11.38           N  
ATOM   1137  CA  GLU A 145      15.117 -12.241   5.025  1.00 10.85           C  
ATOM   1138  C   GLU A 145      15.124 -13.659   4.831  1.00  9.99           C  
ATOM   1139  O   GLU A 145      15.316 -14.186   3.763  1.00 13.53           O  
ATOM   1140  CB  GLU A 145      16.382 -11.721   5.613  1.00 10.50           C  
ATOM   1141  CG  GLU A 145      16.374 -10.207   5.564  1.00 10.88           C  
ATOM   1142  CD  GLU A 145      17.592  -9.682   6.200  1.00  7.63           C  
ATOM   1143  OE1 GLU A 145      17.960 -10.184   7.242  1.00 10.52           O  
ATOM   1144  OE2 GLU A 145      18.152  -8.756   5.681  1.00  6.54           O  
ATOM   1145  N   GLU A 146      14.722 -14.278   5.920  1.00  9.83           N  
ATOM   1146  CA  GLU A 146      14.639 -15.760   5.992  1.00  9.57           C  
ATOM   1147  C   GLU A 146      13.651 -16.416   5.016  1.00  6.89           C  
ATOM   1148  O   GLU A 146      13.938 -17.364   4.290  1.00 13.44           O  
ATOM   1149  CB  GLU A 146      14.519 -16.019   7.492  1.00 12.40           C  
ATOM   1150  CG  GLU A 146      15.797 -15.976   8.342  1.00 18.80           C  
ATOM   1151  CD  GLU A 146      16.887 -14.818   8.280  1.00 22.01           C  
ATOM   1152  OE1 GLU A 146      17.385 -14.418   7.222  1.00 26.79           O  
ATOM   1153  OE2 GLU A 146      17.330 -14.369   9.347  1.00 23.37           O  
ATOM   1154  N   LEU A 147      12.531 -15.802   4.925  1.00  5.96           N  
ATOM   1155  CA  LEU A 147      11.477 -15.992   3.845  1.00  2.00           C  
ATOM   1156  C   LEU A 147      11.873 -15.845   2.361  1.00  2.00           C  
ATOM   1157  O   LEU A 147      11.356 -16.353   1.440  1.00  2.00           O  
ATOM   1158  CB  LEU A 147      10.405 -14.938   4.032  1.00  4.92           C  
ATOM   1159  CG  LEU A 147       9.418 -15.160   5.234  1.00  4.80           C  
ATOM   1160  CD1 LEU A 147       8.677 -13.894   5.513  1.00  9.58           C  
ATOM   1161  CD2 LEU A 147       8.329 -16.267   4.903  1.00 13.64           C  
ATOM   1162  N   VAL A 148      12.866 -15.069   2.162  1.00  3.51           N  
ATOM   1163  CA  VAL A 148      13.355 -14.964   0.817  1.00  4.99           C  
ATOM   1164  C   VAL A 148      14.289 -16.178   0.468  1.00  5.91           C  
ATOM   1165  O   VAL A 148      14.001 -16.960  -0.413  1.00  4.02           O  
ATOM   1166  CB  VAL A 148      14.164 -13.657   0.767  1.00  8.03           C  
ATOM   1167  CG1 VAL A 148      15.060 -13.595  -0.469  1.00 11.04           C  
ATOM   1168  CG2 VAL A 148      13.201 -12.475   0.961  1.00  2.00           C  
ATOM   1169  N   ASP A 149      15.331 -16.319   1.367  1.00  7.42           N  
ATOM   1170  CA  ASP A 149      16.131 -17.552   1.442  1.00  9.82           C  
ATOM   1171  C   ASP A 149      15.317 -18.873   1.252  1.00 11.74           C  
ATOM   1172  O   ASP A 149      15.647 -19.698   0.405  1.00 14.77           O  
ATOM   1173  CB  ASP A 149      16.822 -17.632   2.794  1.00  4.50           C  
ATOM   1174  CG  ASP A 149      17.739 -16.470   3.058  1.00  7.26           C  
ATOM   1175  OD1 ASP A 149      18.150 -15.811   2.091  1.00  8.48           O  
ATOM   1176  OD2 ASP A 149      18.079 -16.196   4.264  1.00  6.01           O  
ATOM   1177  N   GLU A 150      14.221 -18.984   1.998  1.00 13.14           N  
ATOM   1178  CA  GLU A 150      13.324 -20.134   1.822  1.00 12.69           C  
ATOM   1179  C   GLU A 150      12.368 -20.190   0.627  1.00 10.31           C  
ATOM   1180  O   GLU A 150      11.555 -21.078   0.448  1.00 10.01           O  
ATOM   1181  CB  GLU A 150      12.496 -20.311   3.133  1.00 15.58           C  
ATOM   1182  CG  GLU A 150      13.470 -20.354   4.351  1.00 15.49           C  
ATOM   1183  CD  GLU A 150      12.738 -20.735   5.641  1.00 20.87           C  
ATOM   1184  OE1 GLU A 150      13.163 -20.277   6.682  1.00 29.15           O  
ATOM   1185  OE2 GLU A 150      11.738 -21.472   5.640  1.00 19.06           O  
ATOM   1186  N   GLY A 151      12.531 -19.178  -0.167  1.00  7.87           N  
ATOM   1187  CA  GLY A 151      11.762 -19.399  -1.376  1.00  8.19           C  
ATOM   1188  C   GLY A 151      10.304 -18.692  -1.640  1.00 10.15           C  
ATOM   1189  O   GLY A 151       9.881 -18.281  -2.716  1.00 13.26           O  
ATOM   1190  N   LEU A 152       9.599 -18.706  -0.543  1.00 11.87           N  
ATOM   1191  CA  LEU A 152       8.289 -18.056  -0.231  1.00 11.21           C  
ATOM   1192  C   LEU A 152       7.991 -16.681  -0.810  1.00  7.51           C  
ATOM   1193  O   LEU A 152       6.948 -16.379  -1.221  1.00  6.77           O  
ATOM   1194  CB  LEU A 152       8.099 -17.906   1.305  1.00 11.14           C  
ATOM   1195  CG  LEU A 152       7.854 -19.252   1.930  1.00  7.47           C  
ATOM   1196  CD1 LEU A 152       8.677 -19.494   3.183  1.00 14.77           C  
ATOM   1197  CD2 LEU A 152       6.435 -19.511   2.197  1.00  8.84           C  
ATOM   1198  N   VAL A 153       9.034 -15.847  -0.825  1.00  8.46           N  
ATOM   1199  CA  VAL A 153       8.697 -14.506  -1.271  1.00  6.19           C  
ATOM   1200  C   VAL A 153       9.820 -13.921  -2.086  1.00  6.02           C  
ATOM   1201  O   VAL A 153      10.901 -13.900  -1.652  1.00  4.65           O  
ATOM   1202  CB  VAL A 153       8.342 -13.651   0.038  1.00  8.79           C  
ATOM   1203  CG1 VAL A 153       8.673 -12.162  -0.099  1.00 12.48           C  
ATOM   1204  CG2 VAL A 153       6.943 -13.919   0.599  1.00  5.96           C  
ATOM   1205  N   LYS A 154       9.516 -13.438  -3.300  1.00  5.65           N  
ATOM   1206  CA  LYS A 154      10.629 -13.009  -4.156  1.00  6.76           C  
ATOM   1207  C   LYS A 154      11.351 -11.745  -3.821  1.00  6.31           C  
ATOM   1208  O   LYS A 154      12.365 -11.374  -4.414  1.00  8.06           O  
ATOM   1209  CB  LYS A 154      10.397 -13.010  -5.698  1.00  3.87           C  
ATOM   1210  CG  LYS A 154       9.300 -13.891  -6.253  1.00  7.51           C  
ATOM   1211  CD  LYS A 154       9.525 -15.342  -6.329  1.00 12.08           C  
ATOM   1212  CE  LYS A 154       9.388 -15.740  -7.829  1.00 16.63           C  
ATOM   1213  NZ  LYS A 154       9.821 -17.151  -8.134  1.00 11.60           N  
ATOM   1214  N   ALA A 155      10.789 -11.085  -2.798  1.00  9.72           N  
ATOM   1215  CA  ALA A 155      11.268  -9.706  -2.425  1.00 10.21           C  
ATOM   1216  C   ALA A 155      10.517  -9.089  -1.268  1.00  8.48           C  
ATOM   1217  O   ALA A 155       9.449  -9.538  -0.852  1.00 11.25           O  
ATOM   1218  CB  ALA A 155      11.102  -8.667  -3.550  1.00 10.95           C  
ATOM   1219  N   ILE A 156      11.067  -8.016  -0.726  1.00  5.64           N  
ATOM   1220  CA  ILE A 156      10.629  -7.690   0.595  1.00  3.42           C  
ATOM   1221  C   ILE A 156      10.796  -6.231   0.978  1.00  2.00           C  
ATOM   1222  O   ILE A 156      11.691  -5.522   0.515  1.00  2.00           O  
ATOM   1223  CB  ILE A 156      11.333  -8.574   1.584  1.00  4.07           C  
ATOM   1224  CG1 ILE A 156      12.804  -8.909   1.115  1.00 12.31           C  
ATOM   1225  CG2 ILE A 156      10.524  -9.784   1.926  1.00  2.00           C  
ATOM   1226  CD1 ILE A 156      13.983  -7.922   1.231  1.00  8.54           C  
ATOM   1227  N   GLY A 157       9.844  -5.787   1.829  1.00  3.81           N  
ATOM   1228  CA  GLY A 157       9.956  -4.382   2.251  1.00  5.31           C  
ATOM   1229  C   GLY A 157       9.057  -3.899   3.382  1.00  9.94           C  
ATOM   1230  O   GLY A 157       8.514  -4.661   4.219  1.00 13.24           O  
ATOM   1231  N   ILE A 158       8.844  -2.543   3.381  1.00 10.12           N  
ATOM   1232  CA  ILE A 158       8.209  -1.935   4.574  1.00  7.78           C  
ATOM   1233  C   ILE A 158       6.943  -1.107   4.461  1.00  8.10           C  
ATOM   1234  O   ILE A 158       6.917  -0.121   3.681  1.00 10.35           O  
ATOM   1235  CB  ILE A 158       9.264  -1.241   5.436  1.00  6.75           C  
ATOM   1236  CG1 ILE A 158      10.111  -0.215   4.693  1.00  2.26           C  
ATOM   1237  CG2 ILE A 158      10.273  -2.301   6.106  1.00  9.30           C  
ATOM   1238  CD1 ILE A 158      11.269   0.316   5.595  1.00  2.00           C  
ATOM   1239  N   SER A 159       5.834  -1.413   5.242  1.00  7.31           N  
ATOM   1240  CA  SER A 159       4.885  -0.260   5.166  1.00 12.74           C  
ATOM   1241  C   SER A 159       4.864   0.849   6.211  1.00 14.33           C  
ATOM   1242  O   SER A 159       4.510   0.669   7.381  1.00 17.58           O  
ATOM   1243  CB  SER A 159       3.354  -0.563   4.917  1.00 13.56           C  
ATOM   1244  OG  SER A 159       2.588   0.629   4.644  1.00 13.82           O  
ATOM   1245  N   ASN A 160       5.183   2.050   5.720  1.00 14.58           N  
ATOM   1246  CA  ASN A 160       4.748   3.337   6.348  1.00 13.13           C  
ATOM   1247  C   ASN A 160       4.923   3.533   7.838  1.00 13.99           C  
ATOM   1248  O   ASN A 160       3.959   3.316   8.566  1.00 15.41           O  
ATOM   1249  CB  ASN A 160       3.380   3.606   5.805  1.00 14.90           C  
ATOM   1250  CG  ASN A 160       2.103   3.369   6.619  1.00 13.46           C  
ATOM   1251  OD1 ASN A 160       1.410   4.361   6.937  1.00 15.83           O  
ATOM   1252  ND2 ASN A 160       1.736   2.106   6.841  1.00 12.27           N  
ATOM   1253  N   PHE A 161       6.118   3.944   8.374  1.00 11.13           N  
ATOM   1254  CA  PHE A 161       7.585   3.837   8.089  1.00 10.95           C  
ATOM   1255  C   PHE A 161       8.516   4.992   7.656  1.00 11.81           C  
ATOM   1256  O   PHE A 161       8.722   5.251   6.467  1.00 12.94           O  
ATOM   1257  CB  PHE A 161       8.000   2.593   7.265  1.00 10.71           C  
ATOM   1258  CG  PHE A 161       8.518   1.516   8.223  1.00  5.30           C  
ATOM   1259  CD1 PHE A 161       7.830   0.313   8.326  1.00  4.49           C  
ATOM   1260  CD2 PHE A 161       9.660   1.743   8.910  1.00  7.02           C  
ATOM   1261  CE1 PHE A 161       8.263  -0.686   9.172  1.00  2.00           C  
ATOM   1262  CE2 PHE A 161      10.151   0.728   9.775  1.00 10.33           C  
ATOM   1263  CZ  PHE A 161       9.433  -0.492   9.895  1.00  6.08           C  
ATOM   1264  N   ASN A 162       9.050   5.663   8.648  1.00 10.64           N  
ATOM   1265  CA  ASN A 162       9.731   6.966   8.486  1.00 13.16           C  
ATOM   1266  C   ASN A 162      11.265   7.001   8.435  1.00 13.40           C  
ATOM   1267  O   ASN A 162      11.874   6.010   8.682  1.00 17.53           O  
ATOM   1268  CB  ASN A 162       9.338   7.880   9.664  1.00 15.59           C  
ATOM   1269  CG  ASN A 162       9.812   7.293  10.957  1.00 18.39           C  
ATOM   1270  OD1 ASN A 162      11.009   7.112  11.159  1.00 26.50           O  
ATOM   1271  ND2 ASN A 162       8.919   6.756  11.710  1.00 17.43           N  
ATOM   1272  N   HIS A 163      11.851   8.156   8.199  1.00 15.75           N  
ATOM   1273  CA  HIS A 163      13.233   8.174   7.826  1.00 16.18           C  
ATOM   1274  C   HIS A 163      14.205   7.403   8.768  1.00 17.22           C  
ATOM   1275  O   HIS A 163      14.689   6.344   8.353  1.00 15.77           O  
ATOM   1276  CB  HIS A 163      13.784   9.490   7.317  1.00 19.22           C  
ATOM   1277  CG  HIS A 163      14.082  10.441   8.473  1.00 19.58           C  
ATOM   1278  ND1 HIS A 163      13.137  10.985   9.244  1.00 18.64           N  
ATOM   1279  CD2 HIS A 163      15.331  10.885   8.894  1.00 21.21           C  
ATOM   1280  CE1 HIS A 163      13.744  11.750  10.149  1.00 19.52           C  
ATOM   1281  NE2 HIS A 163      15.120  11.666   9.927  1.00 20.08           N  
ATOM   1282  N   LEU A 164      14.301   7.863  10.036  1.00 16.77           N  
ATOM   1283  CA  LEU A 164      14.500   6.950  11.180  1.00 12.87           C  
ATOM   1284  C   LEU A 164      14.297   5.455  10.970  1.00 11.07           C  
ATOM   1285  O   LEU A 164      15.168   4.661  11.026  1.00 11.12           O  
ATOM   1286  CB  LEU A 164      13.594   7.388  12.392  1.00 13.45           C  
ATOM   1287  CG  LEU A 164      14.355   8.015  13.528  1.00 13.90           C  
ATOM   1288  CD1 LEU A 164      15.625   8.714  13.047  1.00 17.20           C  
ATOM   1289  CD2 LEU A 164      13.509   9.018  14.209  1.00 18.01           C  
ATOM   1290  N   GLN A 165      13.092   5.061  10.748  1.00 10.43           N  
ATOM   1291  CA  GLN A 165      12.897   3.631  10.818  1.00 12.09           C  
ATOM   1292  C   GLN A 165      13.406   2.812   9.682  1.00 13.72           C  
ATOM   1293  O   GLN A 165      13.910   1.680   9.825  1.00 17.40           O  
ATOM   1294  CB  GLN A 165      11.471   3.349  11.032  1.00 11.22           C  
ATOM   1295  CG  GLN A 165      11.053   3.850  12.311  1.00 16.59           C  
ATOM   1296  CD  GLN A 165       9.612   3.530  12.467  1.00 16.97           C  
ATOM   1297  OE1 GLN A 165       8.749   3.742  11.611  1.00 22.58           O  
ATOM   1298  NE2 GLN A 165       9.337   3.016  13.618  1.00 17.30           N  
ATOM   1299  N   VAL A 166      13.311   3.467   8.504  1.00 15.48           N  
ATOM   1300  CA  VAL A 166      14.059   3.052   7.287  1.00 15.38           C  
ATOM   1301  C   VAL A 166      15.574   2.923   7.477  1.00 14.47           C  
ATOM   1302  O   VAL A 166      16.121   1.889   7.206  1.00 17.78           O  
ATOM   1303  CB  VAL A 166      13.737   4.024   6.125  1.00 12.74           C  
ATOM   1304  CG1 VAL A 166      14.673   3.760   4.858  1.00  7.14           C  
ATOM   1305  CG2 VAL A 166      12.252   4.032   5.902  1.00  6.38           C  
ATOM   1306  N   GLU A 167      16.168   4.031   7.928  1.00 15.72           N  
ATOM   1307  CA  GLU A 167      17.602   4.270   8.082  1.00 15.11           C  
ATOM   1308  C   GLU A 167      18.307   3.362   9.135  1.00 17.49           C  
ATOM   1309  O   GLU A 167      19.475   3.134   9.116  1.00 18.76           O  
ATOM   1310  CB  GLU A 167      17.929   5.766   8.184  1.00 16.90           C  
ATOM   1311  CG  GLU A 167      18.003   6.378   9.620  1.00 24.21           C  
ATOM   1312  CD  GLU A 167      19.380   7.049  10.035  1.00 25.63           C  
ATOM   1313  OE1 GLU A 167      19.477   7.520  11.173  1.00 24.73           O  
ATOM   1314  OE2 GLU A 167      20.365   7.113   9.234  1.00 28.32           O  
ATOM   1315  N   MET A 168      17.492   2.815  10.047  1.00 18.02           N  
ATOM   1316  CA  MET A 168      17.804   1.711  10.915  1.00 17.48           C  
ATOM   1317  C   MET A 168      18.026   0.385  10.198  1.00 16.51           C  
ATOM   1318  O   MET A 168      19.072  -0.236  10.324  1.00 18.22           O  
ATOM   1319  CB  MET A 168      16.745   1.472  12.046  1.00 18.00           C  
ATOM   1320  CG  MET A 168      16.492   2.679  12.937  1.00 21.78           C  
ATOM   1321  SD  MET A 168      15.336   2.310  14.247  1.00 26.83           S  
ATOM   1322  CE  MET A 168      16.487   1.142  14.991  1.00 22.23           C  
ATOM   1323  N   ILE A 169      17.038  -0.042   9.458  1.00 15.72           N  
ATOM   1324  CA  ILE A 169      17.115  -1.283   8.681  1.00 16.86           C  
ATOM   1325  C   ILE A 169      18.306  -1.356   7.715  1.00 15.67           C  
ATOM   1326  O   ILE A 169      18.944  -2.390   7.584  1.00 14.99           O  
ATOM   1327  CB  ILE A 169      15.776  -1.493   7.959  1.00 16.13           C  
ATOM   1328  CG1 ILE A 169      14.671  -1.975   8.961  1.00 12.92           C  
ATOM   1329  CG2 ILE A 169      15.934  -2.433   6.743  1.00 18.84           C  
ATOM   1330  CD1 ILE A 169      13.446  -2.673   8.319  1.00 11.01           C  
ATOM   1331  N   LEU A 170      18.672  -0.217   7.125  1.00 17.50           N  
ATOM   1332  CA  LEU A 170      19.946  -0.413   6.307  1.00 14.52           C  
ATOM   1333  C   LEU A 170      21.350  -0.262   6.975  1.00 13.77           C  
ATOM   1334  O   LEU A 170      22.457  -0.498   6.435  1.00 12.92           O  
ATOM   1335  CB  LEU A 170      19.814   0.356   4.979  1.00 15.08           C  
ATOM   1336  CG  LEU A 170      19.092   1.728   5.198  1.00 12.86           C  
ATOM   1337  CD1 LEU A 170      19.950   2.601   6.162  1.00 11.78           C  
ATOM   1338  CD2 LEU A 170      18.631   2.369   3.827  1.00  2.00           C  
ATOM   1339  N   ASN A 171      21.224   0.181   8.207  1.00 10.23           N  
ATOM   1340  CA  ASN A 171      22.368   0.201   9.099  1.00  7.84           C  
ATOM   1341  C   ASN A 171      22.498  -1.099   9.957  1.00  9.21           C  
ATOM   1342  O   ASN A 171      23.399  -1.297  10.713  1.00 15.11           O  
ATOM   1343  CB  ASN A 171      22.183   1.439  10.000  1.00 10.70           C  
ATOM   1344  CG  ASN A 171      22.330   2.734   9.175  1.00 11.73           C  
ATOM   1345  OD1 ASN A 171      22.504   2.749   7.966  1.00  3.77           O  
ATOM   1346  ND2 ASN A 171      22.122   3.885   9.953  1.00  9.64           N  
ATOM   1347  N   LYS A 172      21.533  -2.005   9.839  1.00 12.16           N  
ATOM   1348  CA  LYS A 172      21.508  -3.260  10.568  1.00 10.64           C  
ATOM   1349  C   LYS A 172      22.723  -4.115  10.217  1.00 11.36           C  
ATOM   1350  O   LYS A 172      23.039  -4.307   9.069  1.00 12.99           O  
ATOM   1351  CB  LYS A 172      20.270  -4.064  10.178  1.00  8.91           C  
ATOM   1352  CG  LYS A 172      20.106  -5.452  10.820  1.00 10.79           C  
ATOM   1353  CD  LYS A 172      18.879  -6.169  10.164  1.00 10.69           C  
ATOM   1354  CE  LYS A 172      18.872  -7.713  10.300  1.00 10.93           C  
ATOM   1355  NZ  LYS A 172      18.723  -8.174  11.700  1.00 21.55           N  
ATOM   1356  N   PRO A 173      23.424  -4.610  11.267  1.00 11.62           N  
ATOM   1357  CA  PRO A 173      24.503  -5.512  10.916  1.00 10.55           C  
ATOM   1358  C   PRO A 173      24.031  -6.867  10.368  1.00 11.12           C  
ATOM   1359  O   PRO A 173      22.935  -7.378  10.575  1.00 14.90           O  
ATOM   1360  CB  PRO A 173      25.300  -5.523  12.213  1.00  9.91           C  
ATOM   1361  CG  PRO A 173      24.856  -4.259  12.972  1.00 11.87           C  
ATOM   1362  CD  PRO A 173      23.360  -4.240  12.650  1.00 10.72           C  
ATOM   1363  N   GLY A 174      24.871  -7.420   9.605  1.00  9.34           N  
ATOM   1364  CA  GLY A 174      24.406  -8.687   9.046  1.00 12.39           C  
ATOM   1365  C   GLY A 174      23.384  -8.534   7.964  1.00 11.71           C  
ATOM   1366  O   GLY A 174      22.659  -9.475   7.604  1.00 13.10           O  
ATOM   1367  N   LEU A 175      23.362  -7.293   7.471  1.00 10.83           N  
ATOM   1368  CA  LEU A 175      22.195  -7.050   6.522  1.00  9.39           C  
ATOM   1369  C   LEU A 175      22.157  -7.808   5.146  1.00  6.75           C  
ATOM   1370  O   LEU A 175      22.724  -7.433   4.127  1.00  2.39           O  
ATOM   1371  CB  LEU A 175      22.042  -5.461   6.473  1.00  9.91           C  
ATOM   1372  CG  LEU A 175      20.816  -4.841   5.900  1.00 10.20           C  
ATOM   1373  CD1 LEU A 175      21.013  -4.293   4.532  1.00  7.64           C  
ATOM   1374  CD2 LEU A 175      19.623  -5.739   5.936  1.00 11.51           C  
ATOM   1375  N   LYS A 176      21.433  -8.900   5.190  1.00  6.65           N  
ATOM   1376  CA  LYS A 176      21.338  -9.691   3.970  1.00  7.57           C  
ATOM   1377  C   LYS A 176      20.565  -9.124   2.740  1.00  6.70           C  
ATOM   1378  O   LYS A 176      20.876  -9.339   1.580  1.00 10.86           O  
ATOM   1379  CB  LYS A 176      20.757 -11.073   4.275  1.00 13.06           C  
ATOM   1380  CG  LYS A 176      21.182 -11.665   5.623  1.00 22.17           C  
ATOM   1381  CD  LYS A 176      20.469 -13.042   5.875  1.00 28.00           C  
ATOM   1382  CE  LYS A 176      21.218 -14.285   5.312  1.00 25.90           C  
ATOM   1383  NZ  LYS A 176      21.274 -14.380   3.819  1.00 20.61           N  
ATOM   1384  N   TYR A 177      19.556  -8.403   3.060  1.00  7.81           N  
ATOM   1385  CA  TYR A 177      18.558  -7.910   1.989  1.00  4.94           C  
ATOM   1386  C   TYR A 177      18.181  -6.421   1.988  1.00  2.03           C  
ATOM   1387  O   TYR A 177      18.020  -5.757   2.997  1.00  3.21           O  
ATOM   1388  CB  TYR A 177      17.323  -8.800   2.010  1.00  8.44           C  
ATOM   1389  CG  TYR A 177      17.542 -10.153   1.390  1.00  5.50           C  
ATOM   1390  CD1 TYR A 177      17.931 -10.195   0.022  1.00  6.36           C  
ATOM   1391  CD2 TYR A 177      17.412 -11.330   2.162  1.00  5.70           C  
ATOM   1392  CE1 TYR A 177      18.250 -11.403  -0.593  1.00 11.08           C  
ATOM   1393  CE2 TYR A 177      17.739 -12.573   1.515  1.00  9.57           C  
ATOM   1394  CZ  TYR A 177      18.164 -12.598   0.155  1.00 10.37           C  
ATOM   1395  OH  TYR A 177      18.468 -13.792  -0.488  1.00  8.00           O  
ATOM   1396  N   LYS A 178      18.044  -5.887   0.849  1.00  3.31           N  
ATOM   1397  CA  LYS A 178      17.526  -4.500   0.956  1.00  2.38           C  
ATOM   1398  C   LYS A 178      15.931  -4.242   0.810  1.00  4.14           C  
ATOM   1399  O   LYS A 178      15.277  -4.846   0.011  1.00  5.42           O  
ATOM   1400  CB  LYS A 178      18.285  -3.543   0.076  1.00  2.00           C  
ATOM   1401  CG  LYS A 178      18.714  -2.333   0.873  1.00  2.34           C  
ATOM   1402  CD  LYS A 178      19.578  -1.370   0.060  1.00  2.18           C  
ATOM   1403  CE  LYS A 178      19.073   0.089   0.062  1.00  9.87           C  
ATOM   1404  NZ  LYS A 178      20.295   0.873  -0.063  1.00 16.42           N  
ATOM   1405  N   PRO A 179      15.332  -3.333   1.655  1.00  4.98           N  
ATOM   1406  CA  PRO A 179      13.935  -3.160   1.340  1.00  2.79           C  
ATOM   1407  C   PRO A 179      13.826  -2.591  -0.051  1.00  2.26           C  
ATOM   1408  O   PRO A 179      14.568  -1.697  -0.462  1.00  2.00           O  
ATOM   1409  CB  PRO A 179      13.343  -2.358   2.518  1.00  2.00           C  
ATOM   1410  CG  PRO A 179      14.568  -1.702   3.199  1.00  7.63           C  
ATOM   1411  CD  PRO A 179      15.799  -2.519   2.826  1.00  2.00           C  
ATOM   1412  N   ALA A 180      12.893  -3.296  -0.737  1.00  2.00           N  
ATOM   1413  CA  ALA A 180      12.515  -3.040  -2.116  1.00  2.00           C  
ATOM   1414  C   ALA A 180      11.754  -1.758  -2.242  1.00  7.51           C  
ATOM   1415  O   ALA A 180      12.061  -0.763  -2.930  1.00  8.43           O  
ATOM   1416  CB  ALA A 180      11.654  -4.227  -2.463  1.00  5.06           C  
ATOM   1417  N   VAL A 181      10.726  -1.794  -1.412  1.00 10.04           N  
ATOM   1418  CA  VAL A 181       9.686  -0.793  -1.412  1.00  9.33           C  
ATOM   1419  C   VAL A 181       9.320  -0.336   0.019  1.00  9.86           C  
ATOM   1420  O   VAL A 181       9.336  -1.055   1.042  1.00  5.22           O  
ATOM   1421  CB  VAL A 181       8.500  -1.418  -2.267  1.00 11.38           C  
ATOM   1422  CG1 VAL A 181       7.474  -2.066  -1.441  1.00 11.98           C  
ATOM   1423  CG2 VAL A 181       7.907  -0.560  -3.364  1.00 10.05           C  
ATOM   1424  N   ASN A 182       8.961   0.989   0.028  1.00 10.35           N  
ATOM   1425  CA  ASN A 182       8.346   1.671   1.173  1.00  9.02           C  
ATOM   1426  C   ASN A 182       6.871   2.073   0.865  1.00 10.19           C  
ATOM   1427  O   ASN A 182       6.559   3.143   0.352  1.00  5.09           O  
ATOM   1428  CB  ASN A 182       9.078   2.942   1.572  1.00 10.92           C  
ATOM   1429  CG  ASN A 182       8.953   3.235   3.067  1.00  9.33           C  
ATOM   1430  OD1 ASN A 182       9.827   3.931   3.606  1.00 15.34           O  
ATOM   1431  ND2 ASN A 182       7.932   2.742   3.790  1.00  4.42           N  
ATOM   1432  N   GLN A 183       5.949   1.182   1.245  1.00  9.40           N  
ATOM   1433  CA  GLN A 183       4.607   1.594   1.096  1.00  7.27           C  
ATOM   1434  C   GLN A 183       4.177   2.670   2.042  1.00  8.30           C  
ATOM   1435  O   GLN A 183       3.835   2.357   3.168  1.00 10.66           O  
ATOM   1436  CB  GLN A 183       3.693   0.383   1.237  1.00  7.85           C  
ATOM   1437  CG  GLN A 183       2.481   0.799   0.416  1.00 10.22           C  
ATOM   1438  CD  GLN A 183       1.344  -0.180   0.586  1.00 11.93           C  
ATOM   1439  OE1 GLN A 183       0.335   0.070   1.212  1.00 12.31           O  
ATOM   1440  NE2 GLN A 183       1.513  -1.346  -0.023  1.00 10.02           N  
ATOM   1441  N   ILE A 184       4.159   3.948   1.580  1.00  9.48           N  
ATOM   1442  CA  ILE A 184       3.470   5.031   2.381  1.00  8.37           C  
ATOM   1443  C   ILE A 184       2.087   5.670   1.887  1.00 12.51           C  
ATOM   1444  O   ILE A 184       1.675   5.711   0.687  1.00 15.70           O  
ATOM   1445  CB  ILE A 184       4.443   6.176   2.642  1.00  4.37           C  
ATOM   1446  CG1 ILE A 184       5.097   6.680   1.414  1.00  2.00           C  
ATOM   1447  CG2 ILE A 184       5.483   5.796   3.701  1.00  4.20           C  
ATOM   1448  CD1 ILE A 184       5.715   8.069   1.472  1.00  2.42           C  
ATOM   1449  N   GLU A 185       1.359   6.315   2.787  1.00 11.65           N  
ATOM   1450  CA  GLU A 185       0.375   7.152   2.076  1.00  9.64           C  
ATOM   1451  C   GLU A 185       0.817   8.474   1.532  1.00  9.62           C  
ATOM   1452  O   GLU A 185       1.437   9.313   2.145  1.00  6.80           O  
ATOM   1453  CB  GLU A 185      -0.961   7.322   2.849  1.00 12.70           C  
ATOM   1454  CG  GLU A 185      -0.879   8.174   4.102  1.00 13.37           C  
ATOM   1455  CD  GLU A 185      -2.269   8.728   4.478  1.00 10.14           C  
ATOM   1456  OE1 GLU A 185      -2.881   8.227   5.437  1.00 11.53           O  
ATOM   1457  OE2 GLU A 185      -2.667   9.667   3.803  1.00  6.81           O  
ATOM   1458  N   CYS A 186       0.374   8.642   0.326  1.00  9.33           N  
ATOM   1459  CA  CYS A 186       0.393  10.024  -0.222  1.00  9.52           C  
ATOM   1460  C   CYS A 186      -0.740  10.378  -1.242  1.00  9.03           C  
ATOM   1461  O   CYS A 186      -1.501   9.510  -1.664  1.00  6.03           O  
ATOM   1462  CB  CYS A 186       1.789  10.526  -0.526  1.00 12.27           C  
ATOM   1463  SG  CYS A 186       2.351  10.974  -2.177  1.00 17.07           S  
ATOM   1464  N   HIS A 187      -0.827  11.690  -1.426  1.00 10.63           N  
ATOM   1465  CA  HIS A 187      -2.050  12.349  -2.061  1.00 14.63           C  
ATOM   1466  C   HIS A 187      -1.889  13.922  -1.988  1.00 12.48           C  
ATOM   1467  O   HIS A 187      -1.028  14.423  -1.268  1.00 12.90           O  
ATOM   1468  CB  HIS A 187      -3.379  11.815  -1.500  1.00 13.61           C  
ATOM   1469  CG  HIS A 187      -3.652  12.083   0.030  1.00 15.42           C  
ATOM   1470  ND1 HIS A 187      -4.164  11.210   0.920  1.00 11.06           N  
ATOM   1471  CD2 HIS A 187      -3.431  13.256   0.745  1.00 12.67           C  
ATOM   1472  CE1 HIS A 187      -4.189  11.823   2.132  1.00  8.83           C  
ATOM   1473  NE2 HIS A 187      -3.719  13.074   2.014  1.00  9.43           N  
ATOM   1474  N   PRO A 188      -2.669  14.749  -2.626  1.00 10.62           N  
ATOM   1475  CA  PRO A 188      -2.444  16.208  -2.447  1.00 10.79           C  
ATOM   1476  C   PRO A 188      -2.543  16.829  -1.070  1.00 12.46           C  
ATOM   1477  O   PRO A 188      -1.938  17.862  -0.791  1.00 11.80           O  
ATOM   1478  CB  PRO A 188      -3.349  16.782  -3.487  1.00  9.78           C  
ATOM   1479  CG  PRO A 188      -3.347  15.677  -4.545  1.00  4.60           C  
ATOM   1480  CD  PRO A 188      -3.556  14.429  -3.718  1.00  8.06           C  
ATOM   1481  N   TYR A 189      -3.286  16.169  -0.106  1.00 13.55           N  
ATOM   1482  CA  TYR A 189      -2.905  16.807   1.210  1.00 12.15           C  
ATOM   1483  C   TYR A 189      -2.007  16.231   2.254  1.00 10.70           C  
ATOM   1484  O   TYR A 189      -1.938  16.843   3.264  1.00  9.04           O  
ATOM   1485  CB  TYR A 189      -4.087  17.575   1.911  1.00 14.16           C  
ATOM   1486  CG  TYR A 189      -5.108  18.093   0.944  1.00 13.82           C  
ATOM   1487  CD1 TYR A 189      -4.702  18.869  -0.164  1.00 16.41           C  
ATOM   1488  CD2 TYR A 189      -6.410  17.661   1.058  1.00 11.92           C  
ATOM   1489  CE1 TYR A 189      -5.609  19.225  -1.170  1.00 18.22           C  
ATOM   1490  CE2 TYR A 189      -7.382  18.075   0.127  1.00 16.46           C  
ATOM   1491  CZ  TYR A 189      -6.944  18.966  -0.856  1.00 16.32           C  
ATOM   1492  OH  TYR A 189      -7.874  19.722  -1.466  1.00 22.75           O  
ATOM   1493  N   LEU A 190      -1.186  15.148   1.969  1.00 13.12           N  
ATOM   1494  CA  LEU A 190       0.301  15.186   2.186  1.00 11.76           C  
ATOM   1495  C   LEU A 190       1.193  14.747   1.110  1.00 10.95           C  
ATOM   1496  O   LEU A 190       1.237  13.602   0.663  1.00 10.15           O  
ATOM   1497  CB  LEU A 190       0.941  14.720   3.505  1.00 11.55           C  
ATOM   1498  CG  LEU A 190       0.915  13.271   3.980  1.00 11.71           C  
ATOM   1499  CD1 LEU A 190       1.329  13.283   5.430  1.00  6.11           C  
ATOM   1500  CD2 LEU A 190      -0.466  12.565   3.895  1.00 15.20           C  
ATOM   1501  N   THR A 191       1.989  15.730   0.593  1.00 12.35           N  
ATOM   1502  CA  THR A 191       2.740  15.365  -0.598  1.00  9.57           C  
ATOM   1503  C   THR A 191       3.985  14.600  -0.327  1.00 12.76           C  
ATOM   1504  O   THR A 191       4.508  13.815  -1.167  1.00 15.83           O  
ATOM   1505  CB  THR A 191       3.061  16.614  -1.430  1.00 10.53           C  
ATOM   1506  OG1 THR A 191       3.657  17.664  -0.621  1.00  8.49           O  
ATOM   1507  CG2 THR A 191       1.710  17.054  -2.148  1.00  3.45           C  
ATOM   1508  N   GLN A 192       4.443  14.862   0.888  1.00 12.13           N  
ATOM   1509  CA  GLN A 192       5.681  14.514   1.456  1.00 12.42           C  
ATOM   1510  C   GLN A 192       6.933  14.596   0.603  1.00 14.26           C  
ATOM   1511  O   GLN A 192       7.713  13.637   0.376  1.00 11.94           O  
ATOM   1512  CB  GLN A 192       5.590  13.172   2.193  1.00 11.78           C  
ATOM   1513  CG  GLN A 192       4.267  12.564   2.434  1.00  5.46           C  
ATOM   1514  CD  GLN A 192       4.522  11.456   3.397  1.00 10.38           C  
ATOM   1515  OE1 GLN A 192       5.470  11.493   4.209  1.00 12.26           O  
ATOM   1516  NE2 GLN A 192       3.592  10.516   3.424  1.00  8.45           N  
ATOM   1517  N   GLU A 193       7.094  15.899   0.184  1.00 15.30           N  
ATOM   1518  CA  GLU A 193       8.290  16.218  -0.628  1.00 17.90           C  
ATOM   1519  C   GLU A 193       9.661  15.632  -0.150  1.00 19.34           C  
ATOM   1520  O   GLU A 193      10.531  15.187  -0.888  1.00 19.46           O  
ATOM   1521  CB  GLU A 193       8.340  17.733  -0.846  1.00 19.70           C  
ATOM   1522  CG  GLU A 193       7.690  18.043  -2.199  1.00 20.15           C  
ATOM   1523  CD  GLU A 193       6.597  19.090  -2.219  1.00 21.55           C  
ATOM   1524  OE1 GLU A 193       6.635  20.031  -1.415  1.00 22.26           O  
ATOM   1525  OE2 GLU A 193       5.688  18.972  -3.047  1.00 21.11           O  
ATOM   1526  N   LYS A 194       9.786  15.752   1.198  1.00 20.81           N  
ATOM   1527  CA  LYS A 194      11.105  15.465   1.664  1.00 21.34           C  
ATOM   1528  C   LYS A 194      11.502  13.932   1.853  1.00 19.69           C  
ATOM   1529  O   LYS A 194      12.647  13.457   1.623  1.00 16.26           O  
ATOM   1530  CB  LYS A 194      11.533  16.343   2.885  1.00 26.40           C  
ATOM   1531  CG  LYS A 194      10.646  17.471   3.403  1.00 25.66           C  
ATOM   1532  CD  LYS A 194       9.813  16.993   4.588  1.00 27.38           C  
ATOM   1533  CE  LYS A 194       8.393  17.549   4.780  1.00 24.61           C  
ATOM   1534  NZ  LYS A 194       7.553  17.234   3.603  1.00 30.17           N  
ATOM   1535  N   LEU A 195      10.454  13.153   2.243  1.00 19.00           N  
ATOM   1536  CA  LEU A 195      10.772  11.715   2.012  1.00 16.23           C  
ATOM   1537  C   LEU A 195      10.461  11.095   0.635  1.00 13.61           C  
ATOM   1538  O   LEU A 195      10.694   9.935   0.382  1.00 12.76           O  
ATOM   1539  CB  LEU A 195      10.346  10.916   3.267  1.00 15.80           C  
ATOM   1540  CG  LEU A 195       9.338   9.798   3.163  1.00 12.86           C  
ATOM   1541  CD1 LEU A 195       9.057   9.068   4.503  1.00 16.97           C  
ATOM   1542  CD2 LEU A 195       8.074  10.312   2.570  1.00 14.69           C  
ATOM   1543  N   ILE A 196      10.009  11.984  -0.303  1.00 16.01           N  
ATOM   1544  CA  ILE A 196      10.492  11.817  -1.675  1.00 16.00           C  
ATOM   1545  C   ILE A 196      12.028  11.562  -1.841  1.00 15.02           C  
ATOM   1546  O   ILE A 196      12.382  10.480  -2.217  1.00  8.44           O  
ATOM   1547  CB  ILE A 196       9.964  12.849  -2.663  1.00 16.05           C  
ATOM   1548  CG1 ILE A 196       8.824  12.203  -3.416  1.00 17.54           C  
ATOM   1549  CG2 ILE A 196      10.876  13.385  -3.786  1.00 14.45           C  
ATOM   1550  CD1 ILE A 196       9.210  11.244  -4.539  1.00 10.92           C  
ATOM   1551  N   GLN A 197      12.849  12.542  -1.441  1.00 16.85           N  
ATOM   1552  CA  GLN A 197      14.299  12.288  -1.534  1.00 17.36           C  
ATOM   1553  C   GLN A 197      15.089  11.714  -0.356  1.00 18.35           C  
ATOM   1554  O   GLN A 197      16.267  11.962  -0.086  1.00 24.43           O  
ATOM   1555  CB  GLN A 197      15.000  13.433  -2.205  1.00 18.75           C  
ATOM   1556  CG  GLN A 197      15.194  13.055  -3.670  1.00 23.45           C  
ATOM   1557  CD  GLN A 197      14.397  13.951  -4.628  1.00 23.91           C  
ATOM   1558  OE1 GLN A 197      13.621  13.531  -5.516  1.00 22.70           O  
ATOM   1559  NE2 GLN A 197      14.662  15.224  -4.459  1.00 26.48           N  
ATOM   1560  N   TYR A 198      14.382  10.881   0.373  1.00 19.63           N  
ATOM   1561  CA  TYR A 198      15.101   9.930   1.183  1.00 18.11           C  
ATOM   1562  C   TYR A 198      14.726   8.431   0.883  1.00 18.72           C  
ATOM   1563  O   TYR A 198      15.160   7.478   1.526  1.00 20.47           O  
ATOM   1564  CB  TYR A 198      15.144  10.489   2.643  1.00 17.90           C  
ATOM   1565  CG  TYR A 198      15.615   9.541   3.676  1.00 16.23           C  
ATOM   1566  CD1 TYR A 198      16.877   9.687   4.188  1.00 15.06           C  
ATOM   1567  CD2 TYR A 198      14.743   8.445   4.004  1.00 18.22           C  
ATOM   1568  CE1 TYR A 198      17.480   8.496   4.673  1.00 17.15           C  
ATOM   1569  CE2 TYR A 198      15.363   7.266   4.496  1.00 16.17           C  
ATOM   1570  CZ  TYR A 198      16.746   7.276   4.690  1.00 17.38           C  
ATOM   1571  OH  TYR A 198      17.385   6.080   4.866  1.00 17.30           O  
ATOM   1572  N   CYS A 199      13.916   8.205  -0.081  1.00 16.63           N  
ATOM   1573  CA  CYS A 199      13.320   6.871   0.055  1.00 15.20           C  
ATOM   1574  C   CYS A 199      13.549   5.864  -1.100  1.00 14.65           C  
ATOM   1575  O   CYS A 199      12.772   4.938  -1.270  1.00 15.90           O  
ATOM   1576  CB  CYS A 199      11.844   6.965   0.459  1.00 14.14           C  
ATOM   1577  SG  CYS A 199      11.307   5.723   1.679  1.00 11.84           S  
ATOM   1578  N   GLN A 200      14.586   6.084  -1.940  1.00 15.03           N  
ATOM   1579  CA  GLN A 200      14.525   7.017  -3.118  1.00 14.46           C  
ATOM   1580  C   GLN A 200      15.369   8.260  -2.899  1.00 16.15           C  
ATOM   1581  O   GLN A 200      14.880   9.309  -2.440  1.00 18.55           O  
ATOM   1582  CB  GLN A 200      13.106   7.435  -3.669  1.00 15.21           C  
ATOM   1583  CG  GLN A 200      13.084   8.461  -4.804  1.00 11.14           C  
ATOM   1584  CD  GLN A 200      11.620   8.656  -5.455  1.00 12.71           C  
ATOM   1585  OE1 GLN A 200      10.873   7.739  -5.528  1.00 15.65           O  
ATOM   1586  NE2 GLN A 200      11.287   9.794  -6.094  1.00  2.07           N  
ATOM   1587  N   SER A 201      16.723   8.063  -3.136  1.00 17.16           N  
ATOM   1588  CA  SER A 201      17.682   9.157  -2.900  1.00 19.22           C  
ATOM   1589  C   SER A 201      19.134   8.826  -2.985  1.00 21.71           C  
ATOM   1590  O   SER A 201      19.982   9.703  -3.136  1.00 23.06           O  
ATOM   1591  CB  SER A 201      17.700  10.026  -1.608  1.00 18.45           C  
ATOM   1592  OG  SER A 201      17.811   9.327  -0.349  1.00 14.72           O  
ATOM   1593  N   LYS A 202      19.435   7.553  -3.057  1.00 21.08           N  
ATOM   1594  CA  LYS A 202      19.519   6.568  -1.902  1.00 22.70           C  
ATOM   1595  C   LYS A 202      18.299   5.698  -1.584  1.00 20.33           C  
ATOM   1596  O   LYS A 202      17.363   6.274  -1.208  1.00 23.41           O  
ATOM   1597  CB  LYS A 202      20.132   7.227  -0.679  1.00 25.34           C  
ATOM   1598  CG  LYS A 202      21.391   8.059  -0.968  1.00 26.81           C  
ATOM   1599  CD  LYS A 202      21.550   9.407  -0.193  1.00 21.23           C  
ATOM   1600  CE  LYS A 202      21.757   9.244   1.338  1.00 19.12           C  
ATOM   1601  NZ  LYS A 202      20.567   8.603   1.885  1.00 22.59           N  
ATOM   1602  N   GLY A 203      18.267   4.380  -1.878  1.00 18.26           N  
ATOM   1603  CA  GLY A 203      17.534   4.083  -3.125  1.00 17.36           C  
ATOM   1604  C   GLY A 203      16.440   3.040  -3.316  1.00 19.18           C  
ATOM   1605  O   GLY A 203      16.477   2.242  -4.238  1.00 19.59           O  
ATOM   1606  N   ILE A 204      15.376   3.077  -2.472  1.00 21.26           N  
ATOM   1607  CA  ILE A 204      14.173   2.235  -2.569  1.00 18.49           C  
ATOM   1608  C   ILE A 204      12.924   2.788  -3.344  1.00 14.71           C  
ATOM   1609  O   ILE A 204      12.865   3.965  -3.683  1.00 10.35           O  
ATOM   1610  CB  ILE A 204      13.953   1.962  -1.049  1.00 19.46           C  
ATOM   1611  CG1 ILE A 204      15.106   1.146  -0.431  1.00 18.64           C  
ATOM   1612  CG2 ILE A 204      12.587   1.305  -0.756  1.00 19.55           C  
ATOM   1613  CD1 ILE A 204      15.182   1.146   1.099  1.00 23.54           C  
ATOM   1614  N   VAL A 205      11.962   1.909  -3.669  1.00 10.95           N  
ATOM   1615  CA  VAL A 205      10.753   2.271  -4.431  1.00 11.32           C  
ATOM   1616  C   VAL A 205       9.530   2.665  -3.575  1.00 13.01           C  
ATOM   1617  O   VAL A 205       9.144   2.026  -2.588  1.00 14.64           O  
ATOM   1618  CB  VAL A 205      10.346   1.125  -5.461  1.00 11.55           C  
ATOM   1619  CG1 VAL A 205       8.960   1.201  -6.124  1.00 11.34           C  
ATOM   1620  CG2 VAL A 205      11.384   0.985  -6.616  1.00  6.23           C  
ATOM   1621  N   VAL A 206       8.885   3.801  -3.990  1.00 14.92           N  
ATOM   1622  CA  VAL A 206       7.619   4.246  -3.241  1.00 13.17           C  
ATOM   1623  C   VAL A 206       6.289   3.961  -3.865  1.00 10.59           C  
ATOM   1624  O   VAL A 206       5.983   4.448  -4.892  1.00  7.90           O  
ATOM   1625  CB  VAL A 206       7.627   5.763  -2.855  1.00 15.69           C  
ATOM   1626  CG1 VAL A 206       6.509   6.104  -1.922  1.00 13.52           C  
ATOM   1627  CG2 VAL A 206       9.030   6.246  -2.275  1.00 12.85           C  
ATOM   1628  N   THR A 207       5.503   3.168  -3.120  1.00 12.38           N  
ATOM   1629  CA  THR A 207       4.026   2.998  -3.342  1.00 12.07           C  
ATOM   1630  C   THR A 207       3.023   3.863  -2.465  1.00 13.20           C  
ATOM   1631  O   THR A 207       2.873   3.607  -1.257  1.00 14.42           O  
ATOM   1632  CB  THR A 207       3.530   1.563  -3.158  1.00 11.80           C  
ATOM   1633  OG1 THR A 207       4.434   0.605  -3.674  1.00  8.65           O  
ATOM   1634  CG2 THR A 207       2.197   1.422  -3.777  1.00 10.96           C  
ATOM   1635  N   ALA A 208       2.380   4.855  -3.160  1.00  8.44           N  
ATOM   1636  CA  ALA A 208       1.358   5.720  -2.621  1.00  5.33           C  
ATOM   1637  C   ALA A 208       0.074   5.074  -2.301  1.00  4.38           C  
ATOM   1638  O   ALA A 208      -0.766   4.878  -3.201  1.00  3.97           O  
ATOM   1639  CB  ALA A 208       1.073   6.867  -3.554  1.00  3.22           C  
ATOM   1640  N   TYR A 209      -0.130   4.668  -1.044  1.00  5.05           N  
ATOM   1641  CA  TYR A 209      -1.516   4.317  -0.691  1.00  9.24           C  
ATOM   1642  C   TYR A 209      -2.456   5.492  -0.397  1.00 11.00           C  
ATOM   1643  O   TYR A 209      -1.991   6.606  -0.232  1.00 15.22           O  
ATOM   1644  CB  TYR A 209      -1.678   3.238   0.376  1.00  7.39           C  
ATOM   1645  CG  TYR A 209      -1.407   3.655   1.822  1.00  9.32           C  
ATOM   1646  CD1 TYR A 209      -2.470   4.244   2.572  1.00  9.33           C  
ATOM   1647  CD2 TYR A 209      -0.168   3.390   2.432  1.00  9.62           C  
ATOM   1648  CE1 TYR A 209      -2.330   4.478   3.941  1.00  7.26           C  
ATOM   1649  CE2 TYR A 209      -0.027   3.554   3.813  1.00  9.58           C  
ATOM   1650  CZ  TYR A 209      -1.109   4.055   4.573  1.00  9.48           C  
ATOM   1651  OH  TYR A 209      -1.005   4.170   5.989  1.00  9.50           O  
ATOM   1652  N   SER A 210      -3.726   5.140  -0.399  1.00 11.96           N  
ATOM   1653  CA  SER A 210      -4.921   6.044  -0.442  1.00 13.97           C  
ATOM   1654  C   SER A 210      -5.011   7.199  -1.426  1.00 13.79           C  
ATOM   1655  O   SER A 210      -5.322   8.346  -1.004  1.00 19.12           O  
ATOM   1656  CB  SER A 210      -5.259   6.682   0.939  1.00 15.06           C  
ATOM   1657  OG  SER A 210      -5.415   5.668   1.936  1.00  4.42           O  
ATOM   1658  N   PRO A 211      -4.718   6.915  -2.773  1.00 11.99           N  
ATOM   1659  CA  PRO A 211      -4.463   8.049  -3.699  1.00 10.11           C  
ATOM   1660  C   PRO A 211      -5.690   8.944  -3.867  1.00  8.12           C  
ATOM   1661  O   PRO A 211      -5.589  10.099  -4.243  1.00  7.31           O  
ATOM   1662  CB  PRO A 211      -4.032   7.441  -4.902  1.00  4.73           C  
ATOM   1663  CG  PRO A 211      -4.869   6.149  -4.858  1.00  9.77           C  
ATOM   1664  CD  PRO A 211      -4.756   5.688  -3.466  1.00  7.02           C  
ATOM   1665  N   LEU A 212      -6.841   8.357  -3.501  1.00  9.28           N  
ATOM   1666  CA  LEU A 212      -8.098   9.176  -3.701  1.00  7.82           C  
ATOM   1667  C   LEU A 212      -8.524   9.908  -2.458  1.00  8.30           C  
ATOM   1668  O   LEU A 212      -9.699  10.213  -2.257  1.00  7.19           O  
ATOM   1669  CB  LEU A 212      -9.135   8.158  -4.248  1.00  4.75           C  
ATOM   1670  CG  LEU A 212      -8.667   7.491  -5.541  1.00  2.00           C  
ATOM   1671  CD1 LEU A 212      -9.594   6.343  -5.936  1.00  2.00           C  
ATOM   1672  CD2 LEU A 212      -8.473   8.496  -6.649  1.00  2.00           C  
ATOM   1673  N   GLY A 213      -7.636  10.030  -1.536  1.00 10.81           N  
ATOM   1674  CA  GLY A 213      -7.938  10.317  -0.148  1.00 10.57           C  
ATOM   1675  C   GLY A 213      -8.717   9.368   0.735  1.00 11.18           C  
ATOM   1676  O   GLY A 213      -9.073   9.691   1.892  1.00 12.65           O  
ATOM   1677  N   SER A 214      -9.062   8.161   0.184  1.00 11.59           N  
ATOM   1678  CA  SER A 214      -9.881   7.195   0.992  1.00 10.68           C  
ATOM   1679  C   SER A 214     -11.134   7.684   1.721  1.00  7.98           C  
ATOM   1680  O   SER A 214     -11.106   7.897   2.916  1.00  7.68           O  
ATOM   1681  CB  SER A 214      -9.041   6.448   2.071  1.00 15.06           C  
ATOM   1682  OG  SER A 214      -9.618   5.150   2.327  1.00 16.64           O  
ATOM   1683  N   PRO A 215     -12.223   7.839   0.978  1.00  8.72           N  
ATOM   1684  CA  PRO A 215     -13.488   8.339   1.695  1.00  8.47           C  
ATOM   1685  C   PRO A 215     -14.424   7.230   2.230  1.00  7.78           C  
ATOM   1686  O   PRO A 215     -15.440   7.533   2.851  1.00  3.83           O  
ATOM   1687  CB  PRO A 215     -14.187   9.247   0.643  1.00  7.97           C  
ATOM   1688  CG  PRO A 215     -13.806   8.585  -0.738  1.00  9.56           C  
ATOM   1689  CD  PRO A 215     -12.332   7.975  -0.464  1.00  7.22           C  
ATOM   1690  N   ASP A 216     -14.010   5.944   2.030  1.00  4.32           N  
ATOM   1691  CA  ASP A 216     -14.599   4.954   2.907  1.00  4.73           C  
ATOM   1692  C   ASP A 216     -13.842   4.435   4.149  1.00  4.16           C  
ATOM   1693  O   ASP A 216     -14.180   3.387   4.646  1.00  3.73           O  
ATOM   1694  CB  ASP A 216     -15.227   3.827   2.232  1.00  6.93           C  
ATOM   1695  CG  ASP A 216     -14.577   2.548   1.651  1.00  9.34           C  
ATOM   1696  OD1 ASP A 216     -13.355   2.567   1.193  1.00  8.30           O  
ATOM   1697  OD2 ASP A 216     -15.363   1.552   1.601  1.00 13.48           O  
ATOM   1698  N   ARG A 217     -12.852   5.255   4.600  1.00  3.64           N  
ATOM   1699  CA  ARG A 217     -12.199   4.995   5.860  1.00  7.70           C  
ATOM   1700  C   ARG A 217     -13.024   4.995   7.190  1.00 10.34           C  
ATOM   1701  O   ARG A 217     -13.208   6.036   7.795  1.00 13.16           O  
ATOM   1702  CB  ARG A 217     -11.015   5.913   6.024  1.00  5.44           C  
ATOM   1703  CG  ARG A 217     -11.311   7.421   5.978  1.00 11.02           C  
ATOM   1704  CD  ARG A 217     -10.326   8.365   6.579  1.00 10.89           C  
ATOM   1705  NE  ARG A 217     -10.797   9.741   6.553  1.00 17.12           N  
ATOM   1706  CZ  ARG A 217     -10.549  10.865   7.341  1.00 19.03           C  
ATOM   1707  NH1 ARG A 217      -9.940  10.954   8.533  1.00 16.70           N  
ATOM   1708  NH2 ARG A 217     -10.900  12.002   6.779  1.00 24.30           N  
ATOM   1709  N   PRO A 218     -13.394   3.793   7.732  1.00 12.43           N  
ATOM   1710  CA  PRO A 218     -14.119   3.599   9.009  1.00 15.19           C  
ATOM   1711  C   PRO A 218     -14.328   4.748  10.040  1.00 15.04           C  
ATOM   1712  O   PRO A 218     -15.320   4.802  10.726  1.00 16.23           O  
ATOM   1713  CB  PRO A 218     -13.355   2.310   9.573  1.00 13.87           C  
ATOM   1714  CG  PRO A 218     -13.222   1.425   8.372  1.00 10.22           C  
ATOM   1715  CD  PRO A 218     -12.970   2.452   7.243  1.00 14.38           C  
ATOM   1716  N   TRP A 219     -13.309   5.607  10.138  1.00 13.91           N  
ATOM   1717  CA  TRP A 219     -13.405   6.891  10.767  1.00 11.38           C  
ATOM   1718  C   TRP A 219     -13.833   8.012   9.829  1.00 13.20           C  
ATOM   1719  O   TRP A 219     -13.298   9.077   9.577  1.00 17.06           O  
ATOM   1720  CB  TRP A 219     -12.095   7.130  11.566  1.00 10.86           C  
ATOM   1721  CG  TRP A 219     -10.835   7.101  10.724  1.00  7.75           C  
ATOM   1722  CD1 TRP A 219     -10.224   8.229  10.210  1.00  6.67           C  
ATOM   1723  CD2 TRP A 219     -10.051   5.952  10.306  1.00  4.82           C  
ATOM   1724  NE1 TRP A 219      -9.135   7.846   9.519  1.00 13.10           N  
ATOM   1725  CE2 TRP A 219      -8.956   6.441   9.536  1.00  7.75           C  
ATOM   1726  CE3 TRP A 219     -10.136   4.567  10.490  1.00  6.91           C  
ATOM   1727  CZ2 TRP A 219      -7.951   5.587   8.984  1.00  6.44           C  
ATOM   1728  CZ3 TRP A 219      -9.137   3.667   9.959  1.00  3.19           C  
ATOM   1729  CH2 TRP A 219      -8.035   4.194   9.208  1.00  6.15           C  
ATOM   1730  N   ALA A 220     -14.963   7.726   9.264  1.00 17.27           N  
ATOM   1731  CA  ALA A 220     -15.427   8.503   8.166  1.00 13.73           C  
ATOM   1732  C   ALA A 220     -16.257   9.624   8.617  1.00 15.81           C  
ATOM   1733  O   ALA A 220     -17.532   9.623   8.461  1.00 15.80           O  
ATOM   1734  CB  ALA A 220     -16.274   7.575   7.299  1.00 13.40           C  
ATOM   1735  N   LYS A 221     -15.560  10.661   9.139  1.00 16.82           N  
ATOM   1736  CA  LYS A 221     -16.572  11.835   9.211  1.00 16.88           C  
ATOM   1737  C   LYS A 221     -16.480  13.070   8.294  1.00 15.56           C  
ATOM   1738  O   LYS A 221     -17.392  13.517   7.671  1.00 13.77           O  
ATOM   1739  CB  LYS A 221     -16.986  12.248  10.701  1.00 19.58           C  
ATOM   1740  CG  LYS A 221     -15.745  12.436  11.683  1.00 18.85           C  
ATOM   1741  CD  LYS A 221     -16.094  12.737  13.107  1.00 19.70           C  
ATOM   1742  CE  LYS A 221     -16.802  14.087  13.428  1.00 21.05           C  
ATOM   1743  NZ  LYS A 221     -17.062  14.305  14.875  1.00 19.81           N  
ATOM   1744  N   PRO A 222     -15.280  13.666   8.304  1.00 15.64           N  
ATOM   1745  CA  PRO A 222     -15.191  15.041   8.869  1.00 15.48           C  
ATOM   1746  C   PRO A 222     -16.432  16.057   8.951  1.00 17.90           C  
ATOM   1747  O   PRO A 222     -16.707  16.684   9.981  1.00 15.19           O  
ATOM   1748  CB  PRO A 222     -13.754  15.498   8.236  1.00 13.79           C  
ATOM   1749  CG  PRO A 222     -12.851  14.213   8.249  1.00 12.93           C  
ATOM   1750  CD  PRO A 222     -13.876  13.054   7.999  1.00 14.13           C  
ATOM   1751  N   GLU A 223     -17.143  16.272   7.829  1.00 17.80           N  
ATOM   1752  CA  GLU A 223     -17.293  17.689   7.587  1.00 19.51           C  
ATOM   1753  C   GLU A 223     -16.037  18.525   7.401  1.00 20.22           C  
ATOM   1754  O   GLU A 223     -15.262  18.879   8.320  1.00 22.20           O  
ATOM   1755  CB  GLU A 223     -18.510  18.420   8.305  1.00 23.82           C  
ATOM   1756  CG  GLU A 223     -19.616  18.751   7.199  1.00 21.73           C  
ATOM   1757  CD  GLU A 223     -20.926  19.314   7.698  1.00 26.81           C  
ATOM   1758  OE1 GLU A 223     -20.932  20.433   8.245  1.00 28.50           O  
ATOM   1759  OE2 GLU A 223     -22.001  18.650   7.517  1.00 30.49           O  
ATOM   1760  N   ASP A 224     -15.809  18.623   6.029  1.00 20.19           N  
ATOM   1761  CA  ASP A 224     -14.590  18.954   5.264  1.00 18.82           C  
ATOM   1762  C   ASP A 224     -13.718  17.703   4.632  1.00 18.57           C  
ATOM   1763  O   ASP A 224     -14.242  16.753   4.033  1.00 16.76           O  
ATOM   1764  CB  ASP A 224     -14.064  20.226   5.979  1.00 19.15           C  
ATOM   1765  CG  ASP A 224     -12.745  20.788   5.422  1.00 18.40           C  
ATOM   1766  OD1 ASP A 224     -12.730  21.160   4.262  1.00 19.63           O  
ATOM   1767  OD2 ASP A 224     -11.764  20.858   6.179  1.00 13.87           O  
ATOM   1768  N   PRO A 225     -12.401  17.690   4.645  1.00 19.82           N  
ATOM   1769  CA  PRO A 225     -11.622  17.514   3.352  1.00 20.95           C  
ATOM   1770  C   PRO A 225     -11.865  16.381   2.365  1.00 20.99           C  
ATOM   1771  O   PRO A 225     -12.170  15.202   2.555  1.00 25.29           O  
ATOM   1772  CB  PRO A 225     -10.129  17.688   3.753  1.00 18.72           C  
ATOM   1773  CG  PRO A 225     -10.193  18.412   5.097  1.00 20.99           C  
ATOM   1774  CD  PRO A 225     -11.470  17.888   5.767  1.00 20.92           C  
ATOM   1775  N   SER A 226     -11.733  16.816   1.164  1.00 18.93           N  
ATOM   1776  CA  SER A 226     -12.486  15.979   0.167  1.00 15.13           C  
ATOM   1777  C   SER A 226     -11.966  16.047  -1.212  1.00 12.16           C  
ATOM   1778  O   SER A 226     -12.559  16.649  -2.058  1.00 12.34           O  
ATOM   1779  CB  SER A 226     -13.890  16.366   0.008  1.00 14.40           C  
ATOM   1780  OG  SER A 226     -14.421  16.464   1.347  1.00 19.58           O  
ATOM   1781  N   LEU A 227     -10.831  15.348  -1.330  1.00 12.43           N  
ATOM   1782  CA  LEU A 227     -10.090  15.249  -2.575  1.00 11.47           C  
ATOM   1783  C   LEU A 227     -10.917  14.858  -3.713  1.00 13.60           C  
ATOM   1784  O   LEU A 227     -10.793  15.434  -4.779  1.00 16.38           O  
ATOM   1785  CB  LEU A 227      -9.014  14.150  -2.584  1.00  9.65           C  
ATOM   1786  CG  LEU A 227      -7.565  14.486  -2.200  1.00  6.34           C  
ATOM   1787  CD1 LEU A 227      -6.692  13.258  -2.607  1.00  5.20           C  
ATOM   1788  CD2 LEU A 227      -7.085  15.819  -2.790  1.00  4.44           C  
ATOM   1789  N   LEU A 228     -11.825  13.875  -3.480  1.00 15.35           N  
ATOM   1790  CA  LEU A 228     -12.686  13.665  -4.684  1.00 16.16           C  
ATOM   1791  C   LEU A 228     -13.500  14.880  -5.120  1.00 16.92           C  
ATOM   1792  O   LEU A 228     -13.619  15.202  -6.284  1.00 17.71           O  
ATOM   1793  CB  LEU A 228     -13.446  12.292  -4.645  1.00 16.03           C  
ATOM   1794  CG  LEU A 228     -12.383  11.154  -4.918  1.00 15.02           C  
ATOM   1795  CD1 LEU A 228     -12.781   9.754  -4.464  1.00 14.10           C  
ATOM   1796  CD2 LEU A 228     -11.900  11.221  -6.348  1.00 13.25           C  
ATOM   1797  N   GLU A 229     -13.960  15.591  -4.063  1.00 14.97           N  
ATOM   1798  CA  GLU A 229     -14.840  16.684  -4.373  1.00 14.27           C  
ATOM   1799  C   GLU A 229     -14.222  18.090  -4.235  1.00 14.75           C  
ATOM   1800  O   GLU A 229     -14.850  19.077  -3.829  1.00 18.58           O  
ATOM   1801  CB  GLU A 229     -16.105  16.524  -3.614  1.00 12.06           C  
ATOM   1802  CG  GLU A 229     -16.567  15.108  -3.349  1.00 16.50           C  
ATOM   1803  CD  GLU A 229     -17.566  14.552  -4.348  1.00 17.70           C  
ATOM   1804  OE1 GLU A 229     -18.613  14.070  -3.902  1.00 20.03           O  
ATOM   1805  OE2 GLU A 229     -17.336  14.586  -5.553  1.00 20.11           O  
ATOM   1806  N   ASP A 230     -12.980  18.178  -4.631  1.00 10.78           N  
ATOM   1807  CA  ASP A 230     -12.396  19.504  -4.435  1.00 10.96           C  
ATOM   1808  C   ASP A 230     -12.322  20.422  -5.647  1.00 12.78           C  
ATOM   1809  O   ASP A 230     -11.818  20.067  -6.704  1.00 10.85           O  
ATOM   1810  CB  ASP A 230     -11.032  19.239  -3.783  1.00  9.92           C  
ATOM   1811  CG  ASP A 230     -10.142  20.396  -3.708  1.00  7.70           C  
ATOM   1812  OD1 ASP A 230      -9.573  20.539  -2.674  1.00 10.89           O  
ATOM   1813  OD2 ASP A 230      -9.977  21.175  -4.632  1.00  9.75           O  
ATOM   1814  N   PRO A 231     -12.839  21.689  -5.462  1.00 15.73           N  
ATOM   1815  CA  PRO A 231     -13.047  22.629  -6.562  1.00 14.41           C  
ATOM   1816  C   PRO A 231     -11.840  22.785  -7.545  1.00 12.97           C  
ATOM   1817  O   PRO A 231     -11.921  22.808  -8.785  1.00 11.37           O  
ATOM   1818  CB  PRO A 231     -13.384  23.951  -5.839  1.00 14.48           C  
ATOM   1819  CG  PRO A 231     -14.089  23.461  -4.588  1.00 14.01           C  
ATOM   1820  CD  PRO A 231     -13.245  22.270  -4.191  1.00 19.07           C  
ATOM   1821  N   ARG A 232     -10.718  22.924  -6.862  1.00 10.71           N  
ATOM   1822  CA  ARG A 232      -9.575  23.249  -7.626  1.00 11.36           C  
ATOM   1823  C   ARG A 232      -8.936  22.071  -8.333  1.00 13.00           C  
ATOM   1824  O   ARG A 232      -8.161  22.281  -9.258  1.00 15.37           O  
ATOM   1825  CB  ARG A 232      -8.538  23.990  -6.740  1.00 11.90           C  
ATOM   1826  CG  ARG A 232      -9.213  25.065  -5.829  1.00  5.83           C  
ATOM   1827  CD  ARG A 232      -8.386  25.403  -4.579  1.00 13.63           C  
ATOM   1828  NE  ARG A 232      -8.254  24.202  -3.724  1.00 14.29           N  
ATOM   1829  CZ  ARG A 232      -7.269  24.030  -2.788  1.00 13.26           C  
ATOM   1830  NH1 ARG A 232      -7.410  22.941  -2.024  1.00 20.70           N  
ATOM   1831  NH2 ARG A 232      -6.269  24.898  -2.595  1.00 11.66           N  
ATOM   1832  N   ILE A 233      -9.322  20.830  -7.889  1.00 13.48           N  
ATOM   1833  CA  ILE A 233      -8.856  19.540  -8.568  1.00 12.79           C  
ATOM   1834  C   ILE A 233      -9.649  19.069  -9.792  1.00 10.17           C  
ATOM   1835  O   ILE A 233      -9.130  18.898 -10.857  1.00  8.27           O  
ATOM   1836  CB  ILE A 233      -8.629  18.389  -7.464  1.00 16.26           C  
ATOM   1837  CG1 ILE A 233      -7.795  17.224  -7.860  1.00 12.38           C  
ATOM   1838  CG2 ILE A 233      -9.977  17.799  -6.918  1.00 15.30           C  
ATOM   1839  CD1 ILE A 233      -7.625  16.458  -6.583  1.00 14.77           C  
ATOM   1840  N   LYS A 234     -11.007  19.051  -9.546  1.00  9.75           N  
ATOM   1841  CA  LYS A 234     -12.085  19.175 -10.557  1.00 11.69           C  
ATOM   1842  C   LYS A 234     -11.857  19.957 -11.872  1.00 11.49           C  
ATOM   1843  O   LYS A 234     -12.117  19.533 -13.009  1.00 14.91           O  
ATOM   1844  CB  LYS A 234     -13.259  19.711  -9.782  1.00 10.18           C  
ATOM   1845  CG  LYS A 234     -14.672  19.518 -10.291  1.00  7.83           C  
ATOM   1846  CD  LYS A 234     -15.393  20.819  -9.773  1.00 15.99           C  
ATOM   1847  CE  LYS A 234     -15.470  21.076  -8.242  1.00 12.59           C  
ATOM   1848  NZ  LYS A 234     -16.669  20.433  -7.715  1.00 12.15           N  
ATOM   1849  N   ALA A 235     -11.210  21.064 -11.698  1.00 11.87           N  
ATOM   1850  CA  ALA A 235     -10.735  21.818 -12.852  1.00 13.28           C  
ATOM   1851  C   ALA A 235      -9.471  21.300 -13.573  1.00 15.43           C  
ATOM   1852  O   ALA A 235      -9.581  21.113 -14.824  1.00 16.25           O  
ATOM   1853  CB  ALA A 235     -10.660  23.325 -12.522  1.00 13.46           C  
ATOM   1854  N   ILE A 236      -8.329  21.012 -12.822  1.00  9.40           N  
ATOM   1855  CA  ILE A 236      -7.381  20.128 -13.493  1.00  9.69           C  
ATOM   1856  C   ILE A 236      -7.951  19.044 -14.528  1.00  9.87           C  
ATOM   1857  O   ILE A 236      -7.555  19.007 -15.652  1.00 11.29           O  
ATOM   1858  CB  ILE A 236      -6.551  19.278 -12.437  1.00 12.86           C  
ATOM   1859  CG1 ILE A 236      -6.214  19.899 -11.010  1.00  8.27           C  
ATOM   1860  CG2 ILE A 236      -5.404  18.571 -13.172  1.00  9.34           C  
ATOM   1861  CD1 ILE A 236      -5.241  21.007 -10.853  1.00  4.81           C  
ATOM   1862  N   ALA A 237      -8.982  18.220 -14.086  1.00 12.10           N  
ATOM   1863  CA  ALA A 237      -9.701  17.073 -14.678  1.00  9.96           C  
ATOM   1864  C   ALA A 237     -10.658  17.321 -15.875  1.00 11.67           C  
ATOM   1865  O   ALA A 237     -10.789  16.563 -16.881  1.00  8.31           O  
ATOM   1866  CB  ALA A 237     -10.682  16.495 -13.617  1.00  6.84           C  
ATOM   1867  N   ALA A 238     -11.301  18.541 -15.631  1.00 11.00           N  
ATOM   1868  CA  ALA A 238     -12.000  19.244 -16.733  1.00 13.06           C  
ATOM   1869  C   ALA A 238     -11.052  19.648 -17.879  1.00 14.24           C  
ATOM   1870  O   ALA A 238     -11.312  19.387 -18.988  1.00 13.24           O  
ATOM   1871  CB  ALA A 238     -12.667  20.483 -16.162  1.00 15.36           C  
ATOM   1872  N   LYS A 239      -9.909  20.220 -17.578  1.00 17.08           N  
ATOM   1873  CA  LYS A 239      -9.009  20.566 -18.645  1.00 20.41           C  
ATOM   1874  C   LYS A 239      -8.468  19.465 -19.616  1.00 21.81           C  
ATOM   1875  O   LYS A 239      -8.052  19.639 -20.764  1.00 25.72           O  
ATOM   1876  CB  LYS A 239      -7.785  21.232 -17.977  1.00 20.05           C  
ATOM   1877  CG  LYS A 239      -7.803  22.725 -18.163  1.00 24.58           C  
ATOM   1878  CD  LYS A 239      -7.370  23.293 -19.502  1.00 21.31           C  
ATOM   1879  CE  LYS A 239      -5.908  23.453 -19.625  1.00 26.52           C  
ATOM   1880  NZ  LYS A 239      -5.247  22.080 -19.727  1.00 32.63           N  
ATOM   1881  N   HIS A 240      -8.462  18.261 -19.032  1.00 20.57           N  
ATOM   1882  CA  HIS A 240      -7.891  17.152 -19.736  1.00 15.65           C  
ATOM   1883  C   HIS A 240      -8.998  16.204 -20.197  1.00 16.13           C  
ATOM   1884  O   HIS A 240      -8.780  14.978 -20.408  1.00 17.26           O  
ATOM   1885  CB  HIS A 240      -6.863  16.375 -18.825  1.00 12.11           C  
ATOM   1886  CG  HIS A 240      -5.693  17.259 -18.470  1.00 10.14           C  
ATOM   1887  ND1 HIS A 240      -4.873  17.816 -19.364  1.00 13.04           N  
ATOM   1888  CD2 HIS A 240      -5.283  17.650 -17.225  1.00  6.55           C  
ATOM   1889  CE1 HIS A 240      -3.935  18.543 -18.720  1.00  8.63           C  
ATOM   1890  NE2 HIS A 240      -4.206  18.428 -17.405  1.00 11.50           N  
ATOM   1891  N   ASN A 241     -10.189  16.755 -20.287  1.00 12.76           N  
ATOM   1892  CA  ASN A 241     -11.326  15.788 -20.418  1.00 15.55           C  
ATOM   1893  C   ASN A 241     -11.287  14.353 -19.744  1.00 14.88           C  
ATOM   1894  O   ASN A 241     -11.852  13.326 -20.147  1.00 13.47           O  
ATOM   1895  CB  ASN A 241     -11.851  15.844 -21.832  1.00 16.89           C  
ATOM   1896  CG  ASN A 241     -13.318  15.438 -21.814  1.00 17.66           C  
ATOM   1897  OD1 ASN A 241     -13.711  14.357 -22.256  1.00 25.75           O  
ATOM   1898  ND2 ASN A 241     -14.184  16.279 -21.317  1.00 14.49           N  
ATOM   1899  N   LYS A 242     -10.604  14.383 -18.587  1.00 13.57           N  
ATOM   1900  CA  LYS A 242     -10.478  13.183 -17.735  1.00  9.96           C  
ATOM   1901  C   LYS A 242     -11.265  13.360 -16.425  1.00  9.77           C  
ATOM   1902  O   LYS A 242     -11.704  14.450 -16.061  1.00  8.26           O  
ATOM   1903  CB  LYS A 242      -9.043  12.852 -17.417  1.00  3.45           C  
ATOM   1904  CG  LYS A 242      -8.047  12.332 -18.490  1.00  6.02           C  
ATOM   1905  CD  LYS A 242      -8.408  11.512 -19.753  1.00  6.25           C  
ATOM   1906  CE  LYS A 242      -9.375  10.369 -19.686  1.00  6.24           C  
ATOM   1907  NZ  LYS A 242      -8.617   9.239 -19.103  1.00  9.23           N  
ATOM   1908  N   THR A 243     -11.371  12.214 -15.696  1.00  8.54           N  
ATOM   1909  CA  THR A 243     -11.840  12.474 -14.323  1.00  8.38           C  
ATOM   1910  C   THR A 243     -10.827  12.785 -13.223  1.00  9.71           C  
ATOM   1911  O   THR A 243      -9.600  12.656 -13.356  1.00  7.15           O  
ATOM   1912  CB  THR A 243     -12.820  11.448 -13.783  1.00 11.29           C  
ATOM   1913  OG1 THR A 243     -12.201  10.120 -13.587  1.00 17.43           O  
ATOM   1914  CG2 THR A 243     -14.110  11.379 -14.607  1.00  8.74           C  
ATOM   1915  N   THR A 244     -11.427  13.281 -12.053  1.00 10.54           N  
ATOM   1916  CA  THR A 244     -10.601  13.607 -10.829  1.00  9.70           C  
ATOM   1917  C   THR A 244      -9.847  12.450 -10.182  1.00 12.07           C  
ATOM   1918  O   THR A 244      -8.685  12.538  -9.960  1.00 17.02           O  
ATOM   1919  CB  THR A 244     -11.281  14.345  -9.681  1.00  7.44           C  
ATOM   1920  OG1 THR A 244     -12.388  13.621  -9.140  1.00  9.07           O  
ATOM   1921  CG2 THR A 244     -11.658  15.773 -10.010  1.00  9.18           C  
ATOM   1922  N   ALA A 245     -10.506  11.347  -9.934  1.00 13.32           N  
ATOM   1923  CA  ALA A 245      -9.764  10.055  -9.698  1.00 12.77           C  
ATOM   1924  C   ALA A 245      -8.607   9.762 -10.653  1.00 11.61           C  
ATOM   1925  O   ALA A 245      -7.487   9.693 -10.286  1.00  8.02           O  
ATOM   1926  CB  ALA A 245     -10.729   8.857  -9.707  1.00 17.81           C  
ATOM   1927  N   GLN A 246      -8.974   9.847 -11.967  1.00 13.32           N  
ATOM   1928  CA  GLN A 246      -7.795   9.907 -12.879  1.00 10.71           C  
ATOM   1929  C   GLN A 246      -6.736  10.941 -12.610  1.00  8.96           C  
ATOM   1930  O   GLN A 246      -5.512  10.779 -12.833  1.00 15.48           O  
ATOM   1931  CB  GLN A 246      -8.221   9.986 -14.320  1.00 10.84           C  
ATOM   1932  CG  GLN A 246      -9.326   8.939 -14.548  1.00 10.08           C  
ATOM   1933  CD  GLN A 246      -9.701   8.967 -16.008  1.00 13.08           C  
ATOM   1934  OE1 GLN A 246      -9.360   9.925 -16.709  1.00 18.28           O  
ATOM   1935  NE2 GLN A 246     -10.497   8.015 -16.466  1.00  9.04           N  
ATOM   1936  N   VAL A 247      -7.111  12.049 -12.119  1.00  7.93           N  
ATOM   1937  CA  VAL A 247      -6.006  13.034 -12.074  1.00  5.62           C  
ATOM   1938  C   VAL A 247      -5.153  12.788 -10.930  1.00  2.88           C  
ATOM   1939  O   VAL A 247      -3.981  13.017 -10.895  1.00  6.75           O  
ATOM   1940  CB  VAL A 247      -6.600  14.487 -12.103  1.00  6.12           C  
ATOM   1941  CG1 VAL A 247      -5.515  15.468 -11.754  1.00  6.29           C  
ATOM   1942  CG2 VAL A 247      -7.344  14.853 -13.406  1.00  2.92           C  
ATOM   1943  N   LEU A 248      -5.819  12.239  -9.942  1.00  3.23           N  
ATOM   1944  CA  LEU A 248      -5.369  11.808  -8.639  1.00  4.49           C  
ATOM   1945  C   LEU A 248      -4.326  10.615  -8.548  1.00  5.40           C  
ATOM   1946  O   LEU A 248      -3.282  10.694  -7.917  1.00  2.38           O  
ATOM   1947  CB  LEU A 248      -6.660  11.558  -7.910  1.00  9.88           C  
ATOM   1948  CG  LEU A 248      -6.920  12.380  -6.678  1.00 13.64           C  
ATOM   1949  CD1 LEU A 248      -5.958  13.586  -6.611  1.00 16.50           C  
ATOM   1950  CD2 LEU A 248      -8.367  12.597  -6.410  1.00  6.49           C  
ATOM   1951  N   ILE A 249      -4.723   9.580  -9.335  1.00  7.11           N  
ATOM   1952  CA  ILE A 249      -4.015   8.387  -9.776  1.00  6.47           C  
ATOM   1953  C   ILE A 249      -2.796   8.644 -10.672  1.00  3.15           C  
ATOM   1954  O   ILE A 249      -1.724   8.383 -10.318  1.00  2.00           O  
ATOM   1955  CB  ILE A 249      -4.992   7.435 -10.423  1.00  6.84           C  
ATOM   1956  CG1 ILE A 249      -5.952   6.829  -9.502  1.00  4.84           C  
ATOM   1957  CG2 ILE A 249      -4.222   6.309 -11.107  1.00 15.02           C  
ATOM   1958  CD1 ILE A 249      -7.096   6.138 -10.333  1.00  7.62           C  
ATOM   1959  N   ARG A 250      -2.998   9.301 -11.870  1.00  4.33           N  
ATOM   1960  CA  ARG A 250      -1.816   9.902 -12.571  1.00  2.31           C  
ATOM   1961  C   ARG A 250      -0.805  10.632 -11.710  1.00  3.74           C  
ATOM   1962  O   ARG A 250       0.383  10.419 -11.752  1.00  6.86           O  
ATOM   1963  CB  ARG A 250      -2.331  10.904 -13.545  1.00  2.00           C  
ATOM   1964  CG  ARG A 250      -1.335  11.480 -14.487  1.00  2.10           C  
ATOM   1965  CD  ARG A 250      -1.100  10.461 -15.512  1.00  8.29           C  
ATOM   1966  NE  ARG A 250       0.295  10.620 -16.077  1.00  6.20           N  
ATOM   1967  CZ  ARG A 250       0.712   9.644 -16.909  1.00  7.73           C  
ATOM   1968  NH1 ARG A 250      -0.011   8.556 -17.161  1.00  8.95           N  
ATOM   1969  NH2 ARG A 250       1.875   9.773 -17.469  1.00 12.31           N  
ATOM   1970  N   PHE A 251      -1.263  11.547 -10.860  1.00  6.68           N  
ATOM   1971  CA  PHE A 251      -0.387  12.267  -9.921  1.00  9.28           C  
ATOM   1972  C   PHE A 251       0.822  11.543  -9.130  1.00  7.44           C  
ATOM   1973  O   PHE A 251       1.998  11.933  -9.298  1.00 10.25           O  
ATOM   1974  CB  PHE A 251      -1.315  13.187  -9.153  1.00  6.95           C  
ATOM   1975  CG  PHE A 251      -0.600  14.002  -8.129  1.00  8.96           C  
ATOM   1976  CD1 PHE A 251       0.300  15.018  -8.539  1.00  8.46           C  
ATOM   1977  CD2 PHE A 251      -0.892  13.783  -6.772  1.00  5.86           C  
ATOM   1978  CE1 PHE A 251       0.864  15.857  -7.534  1.00  9.36           C  
ATOM   1979  CE2 PHE A 251      -0.343  14.587  -5.802  1.00 11.55           C  
ATOM   1980  CZ  PHE A 251       0.546  15.614  -6.195  1.00 11.06           C  
ATOM   1981  N   PRO A 252       0.612  10.502  -8.307  1.00  7.52           N  
ATOM   1982  CA  PRO A 252       1.794   9.738  -7.854  1.00  2.00           C  
ATOM   1983  C   PRO A 252       2.664   9.126  -8.998  1.00  4.09           C  
ATOM   1984  O   PRO A 252       3.847   9.271  -9.034  1.00  2.58           O  
ATOM   1985  CB  PRO A 252       1.185   8.709  -6.918  1.00  5.90           C  
ATOM   1986  CG  PRO A 252      -0.282   8.530  -7.462  1.00  6.10           C  
ATOM   1987  CD  PRO A 252      -0.606   9.920  -7.794  1.00  9.34           C  
ATOM   1988  N   MET A 253       2.014   8.503  -9.990  1.00  4.33           N  
ATOM   1989  CA  MET A 253       2.816   7.915 -11.027  1.00  5.31           C  
ATOM   1990  C   MET A 253       3.915   8.813 -11.646  1.00  6.67           C  
ATOM   1991  O   MET A 253       5.074   8.448 -12.046  1.00  4.44           O  
ATOM   1992  CB  MET A 253       1.930   7.254 -12.106  1.00  6.13           C  
ATOM   1993  CG  MET A 253       1.678   8.153 -13.246  1.00  4.68           C  
ATOM   1994  SD  MET A 253       0.557   7.499 -14.429  1.00 10.56           S  
ATOM   1995  CE  MET A 253      -0.401   6.345 -13.383  1.00  8.55           C  
ATOM   1996  N   GLN A 254       3.557  10.070 -11.640  1.00  5.96           N  
ATOM   1997  CA  GLN A 254       4.349  11.043 -12.363  1.00  6.77           C  
ATOM   1998  C   GLN A 254       5.413  11.662 -11.574  1.00  8.58           C  
ATOM   1999  O   GLN A 254       6.236  12.392 -12.023  1.00 12.72           O  
ATOM   2000  CB  GLN A 254       3.378  11.995 -13.070  1.00  9.95           C  
ATOM   2001  CG  GLN A 254       3.910  12.686 -14.316  1.00 12.73           C  
ATOM   2002  CD  GLN A 254       2.908  13.574 -15.058  1.00  8.22           C  
ATOM   2003  OE1 GLN A 254       1.828  13.243 -15.399  1.00 13.20           O  
ATOM   2004  NE2 GLN A 254       3.425  14.697 -15.469  1.00  9.27           N  
ATOM   2005  N   ARG A 255       5.403  11.304 -10.292  1.00  7.28           N  
ATOM   2006  CA  ARG A 255       6.455  11.726  -9.405  1.00  4.42           C  
ATOM   2007  C   ARG A 255       7.520  10.584  -9.146  1.00  7.11           C  
ATOM   2008  O   ARG A 255       8.362  10.602  -8.253  1.00  7.95           O  
ATOM   2009  CB  ARG A 255       5.853  12.255  -8.114  1.00  2.00           C  
ATOM   2010  CG  ARG A 255       5.374  13.699  -8.160  1.00  9.54           C  
ATOM   2011  CD  ARG A 255       4.509  14.191  -6.911  1.00 10.42           C  
ATOM   2012  NE  ARG A 255       5.254  14.448  -5.648  1.00 12.65           N  
ATOM   2013  CZ  ARG A 255       5.005  13.886  -4.423  1.00 11.03           C  
ATOM   2014  NH1 ARG A 255       3.967  13.122  -4.183  1.00 13.07           N  
ATOM   2015  NH2 ARG A 255       5.810  14.056  -3.437  1.00  8.12           N  
ATOM   2016  N   ASN A 256       7.436   9.548 -10.003  1.00  8.89           N  
ATOM   2017  CA  ASN A 256       8.219   8.302  -9.870  1.00 11.21           C  
ATOM   2018  C   ASN A 256       7.678   7.259  -8.916  1.00 10.20           C  
ATOM   2019  O   ASN A 256       8.404   6.498  -8.234  1.00 15.66           O  
ATOM   2020  CB  ASN A 256       9.771   8.529  -9.750  1.00 13.89           C  
ATOM   2021  CG  ASN A 256      10.372   7.767 -10.857  1.00 19.18           C  
ATOM   2022  OD1 ASN A 256       9.741   6.993 -11.551  1.00 24.62           O  
ATOM   2023  ND2 ASN A 256      11.686   7.982 -11.081  1.00 23.28           N  
ATOM   2024  N   LEU A 257       6.381   7.274  -8.891  1.00  7.63           N  
ATOM   2025  CA  LEU A 257       5.701   6.455  -7.892  1.00  4.71           C  
ATOM   2026  C   LEU A 257       4.855   5.368  -8.441  1.00  2.00           C  
ATOM   2027  O   LEU A 257       4.593   5.299  -9.624  1.00  3.97           O  
ATOM   2028  CB  LEU A 257       4.772   7.263  -6.910  1.00  7.76           C  
ATOM   2029  CG  LEU A 257       5.419   8.052  -5.747  1.00  9.31           C  
ATOM   2030  CD1 LEU A 257       5.918   9.432  -6.176  1.00  5.43           C  
ATOM   2031  CD2 LEU A 257       4.569   8.145  -4.524  1.00  8.71           C  
ATOM   2032  N   VAL A 258       4.427   4.578  -7.478  1.00  2.00           N  
ATOM   2033  CA  VAL A 258       3.449   3.508  -7.606  1.00  2.35           C  
ATOM   2034  C   VAL A 258       2.175   3.695  -6.816  1.00  2.00           C  
ATOM   2035  O   VAL A 258       2.183   4.002  -5.674  1.00  2.00           O  
ATOM   2036  CB  VAL A 258       4.108   2.130  -7.061  1.00  5.90           C  
ATOM   2037  CG1 VAL A 258       3.214   0.845  -7.332  1.00  8.31           C  
ATOM   2038  CG2 VAL A 258       5.501   1.992  -7.510  1.00  8.02           C  
ATOM   2039  N   VAL A 259       1.075   3.456  -7.499  1.00  4.95           N  
ATOM   2040  CA  VAL A 259      -0.222   3.863  -6.973  1.00  6.94           C  
ATOM   2041  C   VAL A 259      -1.135   2.681  -6.657  1.00  9.12           C  
ATOM   2042  O   VAL A 259      -1.622   1.944  -7.575  1.00  5.04           O  
ATOM   2043  CB  VAL A 259      -0.953   4.768  -7.998  1.00  5.42           C  
ATOM   2044  CG1 VAL A 259      -1.934   5.712  -7.261  1.00  2.00           C  
ATOM   2045  CG2 VAL A 259      -0.129   5.277  -9.206  1.00  2.00           C  
ATOM   2046  N   ILE A 260      -1.452   2.537  -5.370  1.00  7.71           N  
ATOM   2047  CA  ILE A 260      -2.610   1.553  -5.333  1.00  7.53           C  
ATOM   2048  C   ILE A 260      -4.154   1.951  -5.116  1.00  8.55           C  
ATOM   2049  O   ILE A 260      -4.692   1.797  -4.001  1.00 10.99           O  
ATOM   2050  CB  ILE A 260      -2.140   0.397  -4.386  1.00  6.85           C  
ATOM   2051  CG1 ILE A 260      -1.409   1.010  -3.251  1.00  2.07           C  
ATOM   2052  CG2 ILE A 260      -1.225  -0.504  -5.271  1.00  2.61           C  
ATOM   2053  CD1 ILE A 260      -1.225   0.051  -2.124  1.00  3.18           C  
ATOM   2054  N   PRO A 261      -4.864   2.489  -6.117  1.00  6.67           N  
ATOM   2055  CA  PRO A 261      -6.260   2.672  -6.058  1.00  4.38           C  
ATOM   2056  C   PRO A 261      -7.154   1.503  -5.680  1.00  3.10           C  
ATOM   2057  O   PRO A 261      -7.189   0.420  -6.218  1.00  4.20           O  
ATOM   2058  CB  PRO A 261      -6.720   3.316  -7.423  1.00  2.00           C  
ATOM   2059  CG  PRO A 261      -5.676   2.919  -8.352  1.00  4.60           C  
ATOM   2060  CD  PRO A 261      -4.374   3.005  -7.410  1.00  7.15           C  
ATOM   2061  N   LYS A 262      -7.999   1.776  -4.692  1.00  2.00           N  
ATOM   2062  CA  LYS A 262      -9.036   0.815  -4.489  1.00  2.00           C  
ATOM   2063  C   LYS A 262     -10.390   1.225  -5.136  1.00  4.07           C  
ATOM   2064  O   LYS A 262     -10.835   2.380  -4.961  1.00  3.74           O  
ATOM   2065  CB  LYS A 262      -9.143   0.592  -3.037  1.00  3.16           C  
ATOM   2066  CG  LYS A 262     -10.154  -0.388  -2.591  1.00  2.18           C  
ATOM   2067  CD  LYS A 262     -11.427   0.336  -2.019  1.00  2.00           C  
ATOM   2068  CE  LYS A 262     -12.543  -0.658  -1.794  1.00  2.00           C  
ATOM   2069  NZ  LYS A 262     -13.619   0.004  -1.138  1.00  2.00           N  
ATOM   2070  N   SER A 263     -11.074   0.207  -5.796  1.00  3.46           N  
ATOM   2071  CA  SER A 263     -12.461   0.265  -5.837  1.00  6.33           C  
ATOM   2072  C   SER A 263     -13.025  -1.159  -5.902  1.00  7.02           C  
ATOM   2073  O   SER A 263     -12.308  -1.974  -6.365  1.00  6.64           O  
ATOM   2074  CB  SER A 263     -12.939   1.187  -6.952  1.00  7.96           C  
ATOM   2075  OG  SER A 263     -14.323   0.959  -7.373  1.00 13.07           O  
ATOM   2076  N   VAL A 264     -14.261  -1.442  -5.480  1.00  7.58           N  
ATOM   2077  CA  VAL A 264     -14.962  -2.713  -5.887  1.00  7.22           C  
ATOM   2078  C   VAL A 264     -15.889  -2.676  -7.017  1.00  4.14           C  
ATOM   2079  O   VAL A 264     -16.642  -3.580  -7.183  1.00  2.00           O  
ATOM   2080  CB  VAL A 264     -15.854  -3.315  -4.811  1.00  4.71           C  
ATOM   2081  CG1 VAL A 264     -14.988  -3.835  -3.690  1.00  7.71           C  
ATOM   2082  CG2 VAL A 264     -16.883  -2.265  -4.377  1.00 10.23           C  
ATOM   2083  N   THR A 265     -15.814  -1.553  -7.685  1.00  7.18           N  
ATOM   2084  CA  THR A 265     -16.985  -1.179  -8.483  1.00 10.12           C  
ATOM   2085  C   THR A 265     -16.593  -1.119  -9.861  1.00  9.66           C  
ATOM   2086  O   THR A 265     -15.883  -0.171 -10.200  1.00 10.60           O  
ATOM   2087  CB  THR A 265     -17.696   0.146  -8.103  1.00 12.06           C  
ATOM   2088  OG1 THR A 265     -18.110   0.184  -6.724  1.00 12.04           O  
ATOM   2089  CG2 THR A 265     -18.963   0.382  -8.929  1.00  7.61           C  
ATOM   2090  N   PRO A 266     -17.023  -2.189 -10.653  1.00  9.82           N  
ATOM   2091  CA  PRO A 266     -16.445  -2.546 -11.972  1.00  6.98           C  
ATOM   2092  C   PRO A 266     -16.260  -1.406 -12.935  1.00  6.37           C  
ATOM   2093  O   PRO A 266     -15.172  -1.216 -13.353  1.00  9.52           O  
ATOM   2094  CB  PRO A 266     -17.375  -3.619 -12.439  1.00  7.49           C  
ATOM   2095  CG  PRO A 266     -17.872  -4.345 -11.227  1.00  8.06           C  
ATOM   2096  CD  PRO A 266     -17.990  -3.207 -10.212  1.00  9.91           C  
ATOM   2097  N   GLU A 267     -17.335  -0.607 -13.161  1.00  6.43           N  
ATOM   2098  CA  GLU A 267     -17.255   0.799 -13.655  1.00  7.36           C  
ATOM   2099  C   GLU A 267     -15.867   1.496 -13.450  1.00  7.17           C  
ATOM   2100  O   GLU A 267     -15.112   1.903 -14.308  1.00  3.95           O  
ATOM   2101  CB  GLU A 267     -18.340   1.814 -12.967  1.00  7.56           C  
ATOM   2102  CG  GLU A 267     -19.839   1.925 -13.157  1.00 14.01           C  
ATOM   2103  CD  GLU A 267     -20.540   2.940 -12.150  1.00 14.86           C  
ATOM   2104  OE1 GLU A 267     -19.957   3.405 -11.157  1.00 14.42           O  
ATOM   2105  OE2 GLU A 267     -21.716   3.314 -12.374  1.00 24.03           O  
ATOM   2106  N   ARG A 268     -15.556   1.695 -12.121  1.00  8.36           N  
ATOM   2107  CA  ARG A 268     -14.445   2.499 -11.857  1.00  8.78           C  
ATOM   2108  C   ARG A 268     -13.069   1.768 -11.682  1.00 11.76           C  
ATOM   2109  O   ARG A 268     -11.983   2.331 -11.836  1.00  8.66           O  
ATOM   2110  CB  ARG A 268     -14.876   3.525 -10.874  1.00 10.65           C  
ATOM   2111  CG  ARG A 268     -15.676   3.091  -9.687  1.00 13.14           C  
ATOM   2112  CD  ARG A 268     -16.148   4.341  -8.851  1.00 11.95           C  
ATOM   2113  NE  ARG A 268     -16.676   3.940  -7.528  1.00 16.15           N  
ATOM   2114  CZ  ARG A 268     -17.715   4.655  -7.018  1.00 15.69           C  
ATOM   2115  NH1 ARG A 268     -18.117   4.378  -5.777  1.00 16.30           N  
ATOM   2116  NH2 ARG A 268     -18.355   5.646  -7.709  1.00 11.73           N  
ATOM   2117  N   ILE A 269     -13.170   0.448 -11.491  1.00 12.31           N  
ATOM   2118  CA  ILE A 269     -11.937  -0.282 -11.879  1.00 12.73           C  
ATOM   2119  C   ILE A 269     -11.443  -0.032 -13.333  1.00 14.89           C  
ATOM   2120  O   ILE A 269     -10.359   0.526 -13.633  1.00 10.54           O  
ATOM   2121  CB  ILE A 269     -12.250  -1.767 -11.540  1.00 13.64           C  
ATOM   2122  CG1 ILE A 269     -12.426  -1.860 -10.046  1.00  9.72           C  
ATOM   2123  CG2 ILE A 269     -11.192  -2.718 -12.087  1.00 13.03           C  
ATOM   2124  CD1 ILE A 269     -13.080  -3.137  -9.612  1.00 12.48           C  
ATOM   2125  N   ALA A 270     -12.365  -0.419 -14.290  1.00 16.31           N  
ATOM   2126  CA  ALA A 270     -12.091  -0.204 -15.701  1.00 18.18           C  
ATOM   2127  C   ALA A 270     -11.700   1.226 -16.125  1.00 20.60           C  
ATOM   2128  O   ALA A 270     -10.630   1.409 -16.705  1.00 23.44           O  
ATOM   2129  CB  ALA A 270     -13.280  -0.635 -16.524  1.00 12.43           C  
ATOM   2130  N   GLU A 271     -12.502   2.224 -15.645  1.00 20.58           N  
ATOM   2131  CA  GLU A 271     -12.117   3.672 -15.533  1.00 20.44           C  
ATOM   2132  C   GLU A 271     -10.808   4.191 -14.900  1.00 21.05           C  
ATOM   2133  O   GLU A 271     -10.118   4.957 -15.540  1.00 19.57           O  
ATOM   2134  CB  GLU A 271     -13.349   4.536 -15.060  1.00 20.99           C  
ATOM   2135  CG  GLU A 271     -13.395   5.232 -13.686  1.00 25.34           C  
ATOM   2136  CD  GLU A 271     -13.111   6.756 -13.730  1.00 28.55           C  
ATOM   2137  OE1 GLU A 271     -13.563   7.549 -12.868  1.00 27.71           O  
ATOM   2138  OE2 GLU A 271     -12.414   7.122 -14.646  1.00 28.30           O  
ATOM   2139  N   ASN A 272     -10.509   3.740 -13.626  1.00 19.71           N  
ATOM   2140  CA  ASN A 272      -9.239   4.010 -12.928  1.00 18.09           C  
ATOM   2141  C   ASN A 272      -7.946   3.533 -13.665  1.00 15.68           C  
ATOM   2142  O   ASN A 272      -6.884   4.149 -13.550  1.00 20.48           O  
ATOM   2143  CB  ASN A 272      -9.224   3.416 -11.488  1.00 17.03           C  
ATOM   2144  CG  ASN A 272     -10.030   4.020 -10.342  1.00 12.64           C  
ATOM   2145  OD1 ASN A 272      -9.829   5.112  -9.865  1.00 17.50           O  
ATOM   2146  ND2 ASN A 272     -10.886   3.254  -9.716  1.00 10.11           N  
ATOM   2147  N   PHE A 273      -8.088   2.444 -14.426  1.00 12.87           N  
ATOM   2148  CA  PHE A 273      -6.935   2.034 -15.277  1.00 12.23           C  
ATOM   2149  C   PHE A 273      -6.661   2.821 -16.557  1.00 10.77           C  
ATOM   2150  O   PHE A 273      -5.677   2.660 -17.231  1.00  9.52           O  
ATOM   2151  CB  PHE A 273      -7.112   0.529 -15.718  1.00 10.97           C  
ATOM   2152  CG  PHE A 273      -5.861  -0.195 -16.036  1.00 12.38           C  
ATOM   2153  CD1 PHE A 273      -4.835  -0.335 -15.036  1.00  9.41           C  
ATOM   2154  CD2 PHE A 273      -5.726  -0.730 -17.357  1.00 11.57           C  
ATOM   2155  CE1 PHE A 273      -3.683  -0.994 -15.304  1.00  6.87           C  
ATOM   2156  CE2 PHE A 273      -4.556  -1.455 -17.625  1.00  9.68           C  
ATOM   2157  CZ  PHE A 273      -3.579  -1.561 -16.591  1.00  9.47           C  
ATOM   2158  N   LYS A 274      -7.686   3.707 -16.895  1.00 14.43           N  
ATOM   2159  CA  LYS A 274      -7.607   4.554 -18.108  1.00 12.59           C  
ATOM   2160  C   LYS A 274      -6.643   5.831 -18.079  1.00 11.13           C  
ATOM   2161  O   LYS A 274      -6.975   6.971 -18.509  1.00 11.27           O  
ATOM   2162  CB  LYS A 274      -8.964   4.799 -18.713  1.00 13.29           C  
ATOM   2163  CG  LYS A 274      -9.813   3.558 -18.982  1.00 15.41           C  
ATOM   2164  CD  LYS A 274     -11.108   3.886 -19.758  1.00 19.42           C  
ATOM   2165  CE  LYS A 274     -12.281   2.896 -19.839  1.00 26.22           C  
ATOM   2166  NZ  LYS A 274     -13.003   2.758 -18.540  1.00 26.88           N  
ATOM   2167  N   VAL A 275      -5.411   5.570 -17.574  1.00  9.41           N  
ATOM   2168  CA  VAL A 275      -4.613   6.759 -17.248  1.00  5.94           C  
ATOM   2169  C   VAL A 275      -3.255   6.958 -17.958  1.00  8.73           C  
ATOM   2170  O   VAL A 275      -2.322   7.635 -17.531  1.00  7.73           O  
ATOM   2171  CB  VAL A 275      -4.571   6.864 -15.741  1.00  5.13           C  
ATOM   2172  CG1 VAL A 275      -3.622   5.770 -15.188  1.00  7.29           C  
ATOM   2173  CG2 VAL A 275      -4.081   8.222 -15.270  1.00  8.74           C  
ATOM   2174  N   PHE A 276      -3.127   6.321 -19.114  1.00 12.66           N  
ATOM   2175  CA  PHE A 276      -1.789   6.409 -19.776  1.00 15.37           C  
ATOM   2176  C   PHE A 276      -1.718   7.378 -20.984  1.00 17.89           C  
ATOM   2177  O   PHE A 276      -0.686   7.839 -21.428  1.00 15.89           O  
ATOM   2178  CB  PHE A 276      -1.202   5.002 -20.113  1.00 16.87           C  
ATOM   2179  CG  PHE A 276      -1.224   4.128 -18.859  1.00 16.18           C  
ATOM   2180  CD1 PHE A 276      -0.261   4.310 -17.857  1.00 17.04           C  
ATOM   2181  CD2 PHE A 276      -2.269   3.178 -18.653  1.00 14.89           C  
ATOM   2182  CE1 PHE A 276      -0.310   3.564 -16.660  1.00 14.66           C  
ATOM   2183  CE2 PHE A 276      -2.345   2.432 -17.457  1.00 15.54           C  
ATOM   2184  CZ  PHE A 276      -1.336   2.613 -16.483  1.00 15.80           C  
ATOM   2185  N   ASP A 277      -2.960   7.650 -21.442  1.00 18.71           N  
ATOM   2186  CA  ASP A 277      -3.355   8.605 -22.458  1.00 19.15           C  
ATOM   2187  C   ASP A 277      -3.002  10.102 -22.247  1.00 19.73           C  
ATOM   2188  O   ASP A 277      -2.719  10.823 -23.159  1.00 18.91           O  
ATOM   2189  CB  ASP A 277      -4.901   8.358 -22.721  1.00 23.53           C  
ATOM   2190  CG  ASP A 277      -5.879   8.542 -21.509  1.00 21.70           C  
ATOM   2191  OD1 ASP A 277      -5.459   9.013 -20.470  1.00 28.52           O  
ATOM   2192  OD2 ASP A 277      -7.041   8.185 -21.592  1.00 22.36           O  
ATOM   2193  N   PHE A 278      -2.982  10.571 -20.988  1.00 17.98           N  
ATOM   2194  CA  PHE A 278      -2.601  12.005 -20.748  1.00 14.96           C  
ATOM   2195  C   PHE A 278      -1.297  12.117 -19.873  1.00 16.39           C  
ATOM   2196  O   PHE A 278      -1.002  11.204 -19.094  1.00 14.16           O  
ATOM   2197  CB  PHE A 278      -3.858  12.777 -20.124  1.00  7.73           C  
ATOM   2198  CG  PHE A 278      -4.278  12.450 -18.723  1.00  4.40           C  
ATOM   2199  CD1 PHE A 278      -4.744  11.179 -18.335  1.00  2.00           C  
ATOM   2200  CD2 PHE A 278      -4.235  13.468 -17.699  1.00  6.73           C  
ATOM   2201  CE1 PHE A 278      -5.115  10.868 -17.030  1.00  2.00           C  
ATOM   2202  CE2 PHE A 278      -4.645  13.241 -16.332  1.00  2.24           C  
ATOM   2203  CZ  PHE A 278      -5.060  11.918 -16.015  1.00  2.00           C  
ATOM   2204  N   GLU A 279      -0.576  13.244 -20.086  1.00 19.00           N  
ATOM   2205  CA  GLU A 279       0.519  13.772 -19.266  1.00 23.45           C  
ATOM   2206  C   GLU A 279       0.099  15.031 -18.510  1.00 25.62           C  
ATOM   2207  O   GLU A 279      -0.309  15.991 -19.155  1.00 30.25           O  
ATOM   2208  CB  GLU A 279       1.713  14.216 -20.078  1.00 21.78           C  
ATOM   2209  CG  GLU A 279       3.092  14.036 -19.432  1.00 26.88           C  
ATOM   2210  CD  GLU A 279       3.550  12.564 -19.274  1.00 29.72           C  
ATOM   2211  OE1 GLU A 279       2.701  11.736 -19.020  1.00 33.72           O  
ATOM   2212  OE2 GLU A 279       4.750  12.262 -19.420  1.00 32.65           O  
ATOM   2213  N   LEU A 280       0.178  15.033 -17.155  1.00 24.07           N  
ATOM   2214  CA  LEU A 280      -0.012  16.328 -16.558  1.00 21.02           C  
ATOM   2215  C   LEU A 280       1.151  17.338 -16.777  1.00 20.39           C  
ATOM   2216  O   LEU A 280       2.332  17.082 -16.667  1.00 19.32           O  
ATOM   2217  CB  LEU A 280      -0.261  16.363 -15.060  1.00 18.09           C  
ATOM   2218  CG  LEU A 280      -1.261  15.409 -14.478  1.00 13.23           C  
ATOM   2219  CD1 LEU A 280      -0.599  14.617 -13.371  1.00 18.67           C  
ATOM   2220  CD2 LEU A 280      -2.363  16.142 -13.856  1.00 13.13           C  
ATOM   2221  N   SER A 281       0.699  18.588 -17.091  1.00 17.74           N  
ATOM   2222  CA  SER A 281       1.745  19.613 -17.211  1.00 12.79           C  
ATOM   2223  C   SER A 281       2.488  19.935 -15.964  1.00  9.55           C  
ATOM   2224  O   SER A 281       2.004  19.882 -14.854  1.00 10.60           O  
ATOM   2225  CB  SER A 281       1.177  20.951 -17.847  1.00 11.91           C  
ATOM   2226  OG  SER A 281       0.740  21.908 -16.847  1.00 10.66           O  
ATOM   2227  N   SER A 282       3.633  20.428 -16.239  1.00  9.79           N  
ATOM   2228  CA  SER A 282       4.446  21.194 -15.225  1.00 12.32           C  
ATOM   2229  C   SER A 282       3.649  22.111 -14.216  1.00 11.02           C  
ATOM   2230  O   SER A 282       4.024  22.352 -13.082  1.00 11.45           O  
ATOM   2231  CB  SER A 282       5.603  21.923 -15.936  1.00  9.14           C  
ATOM   2232  OG  SER A 282       6.326  22.545 -14.987  1.00 11.79           O  
ATOM   2233  N   GLN A 283       2.455  22.603 -14.676  1.00 11.16           N  
ATOM   2234  CA  GLN A 283       1.672  23.427 -13.805  1.00 10.31           C  
ATOM   2235  C   GLN A 283       0.746  22.734 -12.871  1.00 11.71           C  
ATOM   2236  O   GLN A 283       0.535  23.015 -11.710  1.00 12.30           O  
ATOM   2237  CB  GLN A 283       0.897  24.459 -14.619  1.00 13.50           C  
ATOM   2238  CG  GLN A 283       0.423  25.680 -13.783  1.00 11.74           C  
ATOM   2239  CD  GLN A 283       1.645  26.316 -13.228  1.00 18.31           C  
ATOM   2240  OE1 GLN A 283       2.132  25.911 -12.201  1.00 25.34           O  
ATOM   2241  NE2 GLN A 283       2.205  27.289 -13.954  1.00 20.67           N  
ATOM   2242  N   ASP A 284       0.156  21.672 -13.391  1.00 14.68           N  
ATOM   2243  CA  ASP A 284      -0.688  20.814 -12.490  1.00 14.32           C  
ATOM   2244  C   ASP A 284       0.196  20.177 -11.458  1.00 13.29           C  
ATOM   2245  O   ASP A 284      -0.091  19.971 -10.296  1.00 17.85           O  
ATOM   2246  CB  ASP A 284      -1.354  19.791 -13.394  1.00 16.44           C  
ATOM   2247  CG  ASP A 284      -2.097  20.566 -14.544  1.00 18.48           C  
ATOM   2248  OD1 ASP A 284      -2.989  21.358 -14.223  1.00 19.41           O  
ATOM   2249  OD2 ASP A 284      -1.789  20.490 -15.715  1.00 18.31           O  
ATOM   2250  N   MET A 285       1.447  19.985 -11.943  1.00 12.90           N  
ATOM   2251  CA  MET A 285       2.359  19.322 -11.035  1.00 12.51           C  
ATOM   2252  C   MET A 285       2.773  20.240  -9.960  1.00 12.20           C  
ATOM   2253  O   MET A 285       2.668  19.908  -8.797  1.00 16.11           O  
ATOM   2254  CB  MET A 285       3.538  18.764 -11.863  1.00 11.18           C  
ATOM   2255  CG  MET A 285       3.862  17.401 -11.368  1.00  7.09           C  
ATOM   2256  SD  MET A 285       2.528  16.469 -11.980  1.00  7.05           S  
ATOM   2257  CE  MET A 285       2.698  15.117 -10.771  1.00  2.00           C  
ATOM   2258  N   THR A 286       3.131  21.510 -10.379  1.00 13.14           N  
ATOM   2259  CA  THR A 286       3.302  22.547  -9.332  1.00  8.81           C  
ATOM   2260  C   THR A 286       2.089  22.722  -8.413  1.00  9.90           C  
ATOM   2261  O   THR A 286       2.074  22.949  -7.251  1.00 15.45           O  
ATOM   2262  CB  THR A 286       3.664  23.881  -9.992  1.00  8.54           C  
ATOM   2263  OG1 THR A 286       4.901  23.836 -10.701  1.00  8.77           O  
ATOM   2264  CG2 THR A 286       3.598  25.104  -8.981  1.00  6.40           C  
ATOM   2265  N   THR A 287       0.966  22.561  -8.970  1.00  9.61           N  
ATOM   2266  CA  THR A 287      -0.235  23.001  -8.181  1.00  7.86           C  
ATOM   2267  C   THR A 287      -0.699  21.994  -7.232  1.00  8.37           C  
ATOM   2268  O   THR A 287      -0.916  22.254  -6.055  1.00 14.64           O  
ATOM   2269  CB  THR A 287      -1.462  23.407  -9.130  1.00  7.70           C  
ATOM   2270  OG1 THR A 287      -1.134  24.589  -9.853  1.00  6.03           O  
ATOM   2271  CG2 THR A 287      -2.820  23.532  -8.600  1.00  3.30           C  
ATOM   2272  N   LEU A 288      -0.721  20.766  -7.759  1.00  8.87           N  
ATOM   2273  CA  LEU A 288      -1.234  19.703  -6.904  1.00  8.07           C  
ATOM   2274  C   LEU A 288      -0.271  19.343  -5.737  1.00  6.81           C  
ATOM   2275  O   LEU A 288      -0.563  18.629  -4.769  1.00  8.28           O  
ATOM   2276  CB  LEU A 288      -1.610  18.574  -7.830  1.00  6.68           C  
ATOM   2277  CG  LEU A 288      -2.935  18.843  -8.451  1.00  3.86           C  
ATOM   2278  CD1 LEU A 288      -3.349  17.848  -9.569  1.00  9.22           C  
ATOM   2279  CD2 LEU A 288      -3.937  18.819  -7.351  1.00  5.84           C  
ATOM   2280  N   LEU A 289       0.943  19.913  -5.885  1.00  8.88           N  
ATOM   2281  CA  LEU A 289       1.918  19.842  -4.813  1.00 10.75           C  
ATOM   2282  C   LEU A 289       1.831  20.951  -3.802  1.00 11.33           C  
ATOM   2283  O   LEU A 289       2.274  20.816  -2.672  1.00 10.66           O  
ATOM   2284  CB  LEU A 289       3.377  19.777  -5.322  1.00 13.00           C  
ATOM   2285  CG  LEU A 289       3.753  18.535  -6.142  1.00 14.84           C  
ATOM   2286  CD1 LEU A 289       5.281  18.364  -6.542  1.00 11.03           C  
ATOM   2287  CD2 LEU A 289       3.221  17.305  -5.448  1.00 16.74           C  
ATOM   2288  N   SER A 290       1.162  22.141  -4.295  1.00 14.50           N  
ATOM   2289  CA  SER A 290       0.925  23.330  -3.447  1.00 15.62           C  
ATOM   2290  C   SER A 290      -0.258  23.146  -2.457  1.00 16.16           C  
ATOM   2291  O   SER A 290      -0.317  23.743  -1.375  1.00 18.61           O  
ATOM   2292  CB  SER A 290       0.797  24.689  -4.131  1.00 11.73           C  
ATOM   2293  OG  SER A 290      -0.341  24.705  -5.023  1.00  6.73           O  
ATOM   2294  N   TYR A 291      -1.038  22.167  -2.823  1.00 15.78           N  
ATOM   2295  CA  TYR A 291      -2.072  21.600  -1.964  1.00 14.64           C  
ATOM   2296  C   TYR A 291      -1.716  20.829  -0.603  1.00 11.95           C  
ATOM   2297  O   TYR A 291      -2.540  20.473   0.235  1.00  8.30           O  
ATOM   2298  CB  TYR A 291      -3.104  20.910  -2.940  1.00 15.16           C  
ATOM   2299  CG  TYR A 291      -3.784  21.968  -3.846  1.00 13.18           C  
ATOM   2300  CD1 TYR A 291      -3.204  23.238  -3.994  1.00 14.90           C  
ATOM   2301  CD2 TYR A 291      -4.951  21.647  -4.548  1.00 13.05           C  
ATOM   2302  CE1 TYR A 291      -3.620  24.171  -4.901  1.00 10.03           C  
ATOM   2303  CE2 TYR A 291      -5.459  22.632  -5.427  1.00 17.86           C  
ATOM   2304  CZ  TYR A 291      -4.702  23.852  -5.646  1.00 15.22           C  
ATOM   2305  OH  TYR A 291      -5.069  24.761  -6.650  1.00 20.74           O  
ATOM   2306  N   ASN A 292      -0.449  20.628  -0.403  1.00 10.56           N  
ATOM   2307  CA  ASN A 292      -0.019  19.957   0.805  1.00 11.41           C  
ATOM   2308  C   ASN A 292      -0.410  20.599   2.090  1.00 13.02           C  
ATOM   2309  O   ASN A 292       0.405  21.375   2.623  1.00 16.45           O  
ATOM   2310  CB  ASN A 292       1.578  19.759   0.951  1.00  9.17           C  
ATOM   2311  CG  ASN A 292       1.879  18.820   2.119  1.00  3.39           C  
ATOM   2312  OD1 ASN A 292       1.231  17.822   2.277  1.00  3.41           O  
ATOM   2313  ND2 ASN A 292       2.693  19.189   3.007  1.00  2.00           N  
ATOM   2314  N   ARG A 293      -1.501  20.143   2.639  1.00 12.71           N  
ATOM   2315  CA  ARG A 293      -1.807  20.417   4.086  1.00 13.36           C  
ATOM   2316  C   ARG A 293      -1.115  19.570   5.238  1.00 15.42           C  
ATOM   2317  O   ARG A 293      -1.477  19.681   6.404  1.00 15.80           O  
ATOM   2318  CB  ARG A 293      -3.319  20.585   4.336  1.00 13.16           C  
ATOM   2319  CG  ARG A 293      -4.037  21.344   3.149  1.00 13.95           C  
ATOM   2320  CD  ARG A 293      -5.345  22.043   3.322  1.00 14.28           C  
ATOM   2321  NE  ARG A 293      -6.576  21.224   3.458  1.00 18.01           N  
ATOM   2322  CZ  ARG A 293      -7.438  21.024   2.411  1.00 19.40           C  
ATOM   2323  NH1 ARG A 293      -8.629  20.412   2.673  1.00 16.08           N  
ATOM   2324  NH2 ARG A 293      -7.095  21.406   1.113  1.00 21.34           N  
ATOM   2325  N   ASN A 294      -0.089  18.695   4.943  1.00 14.35           N  
ATOM   2326  CA  ASN A 294       0.325  17.812   6.069  1.00 15.00           C  
ATOM   2327  C   ASN A 294      -0.712  16.850   6.717  1.00 14.04           C  
ATOM   2328  O   ASN A 294      -0.607  16.370   7.829  1.00 15.33           O  
ATOM   2329  CB  ASN A 294       1.105  18.516   7.272  1.00 15.13           C  
ATOM   2330  CG  ASN A 294       2.266  19.380   6.844  1.00 14.24           C  
ATOM   2331  OD1 ASN A 294       3.154  19.046   6.138  1.00 13.76           O  
ATOM   2332  ND2 ASN A 294       2.242  20.574   7.342  1.00 21.32           N  
ATOM   2333  N   TRP A 295      -1.688  16.579   5.970  1.00 13.41           N  
ATOM   2334  CA  TRP A 295      -2.946  15.997   6.570  1.00 12.26           C  
ATOM   2335  C   TRP A 295      -3.196  14.433   6.474  1.00 10.74           C  
ATOM   2336  O   TRP A 295      -3.715  13.839   5.522  1.00  8.81           O  
ATOM   2337  CB  TRP A 295      -4.062  16.836   6.024  1.00  8.72           C  
ATOM   2338  CG  TRP A 295      -5.379  16.230   6.231  1.00 12.09           C  
ATOM   2339  CD1 TRP A 295      -6.168  16.206   7.408  1.00 11.75           C  
ATOM   2340  CD2 TRP A 295      -6.132  15.520   5.271  1.00 13.75           C  
ATOM   2341  NE1 TRP A 295      -7.313  15.499   7.207  1.00 13.12           N  
ATOM   2342  CE2 TRP A 295      -7.345  15.064   5.881  1.00 11.78           C  
ATOM   2343  CE3 TRP A 295      -5.842  15.197   3.911  1.00 18.59           C  
ATOM   2344  CZ2 TRP A 295      -8.218  14.274   5.167  1.00  9.03           C  
ATOM   2345  CZ3 TRP A 295      -6.732  14.379   3.206  1.00 13.79           C  
ATOM   2346  CH2 TRP A 295      -7.901  13.924   3.850  1.00 10.70           C  
ATOM   2347  N   ARG A 296      -2.780  13.755   7.518  1.00 10.80           N  
ATOM   2348  CA  ARG A 296      -2.969  12.334   7.557  1.00  9.65           C  
ATOM   2349  C   ARG A 296      -4.305  11.812   7.544  1.00 12.09           C  
ATOM   2350  O   ARG A 296      -5.181  12.399   8.138  1.00 20.25           O  
ATOM   2351  CB  ARG A 296      -2.163  11.841   8.745  1.00 12.97           C  
ATOM   2352  CG  ARG A 296      -1.612  10.362   8.840  1.00 14.64           C  
ATOM   2353  CD  ARG A 296      -0.272  10.364   9.616  1.00 14.22           C  
ATOM   2354  NE  ARG A 296       0.829  10.442   8.680  1.00 16.81           N  
ATOM   2355  CZ  ARG A 296       1.839  11.375   8.730  1.00 18.17           C  
ATOM   2356  NH1 ARG A 296       2.751  11.326   7.826  1.00 12.31           N  
ATOM   2357  NH2 ARG A 296       1.950  12.369   9.622  1.00 19.96           N  
ATOM   2358  N   VAL A 297      -4.482  10.625   6.860  1.00 10.43           N  
ATOM   2359  CA  VAL A 297      -5.796   9.915   6.809  1.00  8.11           C  
ATOM   2360  C   VAL A 297      -5.907   8.528   7.446  1.00 10.24           C  
ATOM   2361  O   VAL A 297      -6.978   8.011   7.802  1.00  2.00           O  
ATOM   2362  CB  VAL A 297      -6.426  10.003   5.311  1.00  8.56           C  
ATOM   2363  CG1 VAL A 297      -6.910   8.792   4.552  1.00  5.94           C  
ATOM   2364  CG2 VAL A 297      -7.567  10.925   5.421  1.00  2.00           C  
ATOM   2365  N   CYS A 298      -4.630   7.937   7.657  1.00 10.78           N  
ATOM   2366  CA  CYS A 298      -4.617   6.624   8.306  1.00 12.18           C  
ATOM   2367  C   CYS A 298      -4.207   6.504   9.758  1.00 12.88           C  
ATOM   2368  O   CYS A 298      -4.826   5.739  10.505  1.00 13.41           O  
ATOM   2369  CB  CYS A 298      -3.900   5.615   7.449  1.00  8.83           C  
ATOM   2370  SG  CYS A 298      -5.061   4.922   6.219  1.00  5.79           S  
ATOM   2371  N   ALA A 299      -3.282   7.342  10.157  1.00 12.29           N  
ATOM   2372  CA  ALA A 299      -3.419   8.013  11.469  1.00 15.51           C  
ATOM   2373  C   ALA A 299      -3.842   7.420  12.846  1.00 18.25           C  
ATOM   2374  O   ALA A 299      -3.247   7.912  13.775  1.00 21.62           O  
ATOM   2375  CB  ALA A 299      -4.194   9.372  11.320  1.00 14.14           C  
ATOM   2376  N   LEU A 300      -4.772   6.456  13.076  1.00 18.22           N  
ATOM   2377  CA  LEU A 300      -4.873   5.683  14.373  1.00 18.89           C  
ATOM   2378  C   LEU A 300      -4.235   6.072  15.723  1.00 19.40           C  
ATOM   2379  O   LEU A 300      -3.052   6.221  15.976  1.00 21.23           O  
ATOM   2380  CB  LEU A 300      -4.577   4.134  14.284  1.00 16.89           C  
ATOM   2381  CG  LEU A 300      -5.408   3.181  15.256  1.00 16.18           C  
ATOM   2382  CD1 LEU A 300      -5.478   1.767  14.788  1.00 13.44           C  
ATOM   2383  CD2 LEU A 300      -4.842   3.051  16.637  1.00 22.62           C  
ATOM   2384  N   LEU A 301      -5.165   6.216  16.697  1.00 18.58           N  
ATOM   2385  CA  LEU A 301      -4.564   7.032  17.772  1.00 15.27           C  
ATOM   2386  C   LEU A 301      -4.492   6.481  19.232  1.00 13.07           C  
ATOM   2387  O   LEU A 301      -3.636   6.783  20.087  1.00 14.03           O  
ATOM   2388  CB  LEU A 301      -5.004   8.450  17.630  1.00 17.89           C  
ATOM   2389  CG  LEU A 301      -4.812   9.348  16.375  1.00 19.11           C  
ATOM   2390  CD1 LEU A 301      -3.371   9.656  16.023  1.00 15.19           C  
ATOM   2391  CD2 LEU A 301      -5.810   9.037  15.223  1.00 23.97           C  
ATOM   2392  N   SER A 302      -5.289   5.431  19.396  1.00  9.08           N  
ATOM   2393  CA  SER A 302      -4.874   4.500  20.447  1.00 10.95           C  
ATOM   2394  C   SER A 302      -3.540   3.703  20.323  1.00 10.34           C  
ATOM   2395  O   SER A 302      -3.175   2.880  21.109  1.00  8.81           O  
ATOM   2396  CB  SER A 302      -6.002   3.528  20.721  1.00 12.96           C  
ATOM   2397  OG  SER A 302      -6.406   2.934  19.501  1.00 23.70           O  
ATOM   2398  N   CYS A 303      -2.753   3.989  19.284  1.00 10.47           N  
ATOM   2399  CA  CYS A 303      -1.421   3.473  19.270  1.00  8.48           C  
ATOM   2400  C   CYS A 303      -0.321   4.530  19.466  1.00 10.45           C  
ATOM   2401  O   CYS A 303       0.890   4.336  19.425  1.00 12.36           O  
ATOM   2402  CB  CYS A 303      -1.233   2.579  18.037  1.00 12.81           C  
ATOM   2403  SG  CYS A 303      -2.334   1.171  17.993  1.00 10.23           S  
ATOM   2404  N   THR A 304      -0.787   5.749  19.746  1.00 12.51           N  
ATOM   2405  CA  THR A 304       0.178   6.865  19.740  1.00 11.39           C  
ATOM   2406  C   THR A 304       1.281   6.966  20.727  1.00 15.40           C  
ATOM   2407  O   THR A 304       2.230   7.744  20.546  1.00 18.21           O  
ATOM   2408  CB  THR A 304      -0.518   8.210  19.770  1.00 11.42           C  
ATOM   2409  OG1 THR A 304      -1.424   8.268  20.861  1.00  9.21           O  
ATOM   2410  CG2 THR A 304      -1.151   8.495  18.414  1.00  7.63           C  
ATOM   2411  N   SER A 305       1.187   6.189  21.840  1.00 15.23           N  
ATOM   2412  CA  SER A 305       2.331   6.226  22.816  1.00 13.74           C  
ATOM   2413  C   SER A 305       3.469   5.193  22.533  1.00 15.38           C  
ATOM   2414  O   SER A 305       4.592   5.205  23.016  1.00 12.43           O  
ATOM   2415  CB  SER A 305       1.727   5.984  24.176  1.00 13.00           C  
ATOM   2416  OG  SER A 305       0.628   5.098  24.010  1.00 13.84           O  
ATOM   2417  N   HIS A 306       3.043   4.257  21.639  1.00 16.29           N  
ATOM   2418  CA  HIS A 306       3.981   3.210  21.160  1.00 16.63           C  
ATOM   2419  C   HIS A 306       5.252   3.612  20.556  1.00 17.54           C  
ATOM   2420  O   HIS A 306       5.328   4.443  19.662  1.00 20.72           O  
ATOM   2421  CB  HIS A 306       3.412   2.421  20.305  1.00 15.54           C  
ATOM   2422  CG  HIS A 306       4.106   1.101  19.798  1.00 11.90           C  
ATOM   2423  ND1 HIS A 306       5.163   1.115  18.978  1.00 12.64           N  
ATOM   2424  CD2 HIS A 306       3.793  -0.230  20.077  1.00 13.43           C  
ATOM   2425  CE1 HIS A 306       5.584  -0.149  18.839  1.00  9.82           C  
ATOM   2426  NE2 HIS A 306       4.749  -0.989  19.479  1.00  7.24           N  
ATOM   2427  N   LYS A 307       6.310   2.952  21.098  1.00 14.00           N  
ATOM   2428  CA  LYS A 307       7.627   3.413  20.668  1.00  8.72           C  
ATOM   2429  C   LYS A 307       7.852   3.540  19.157  1.00  7.41           C  
ATOM   2430  O   LYS A 307       8.292   4.534  18.616  1.00  5.97           O  
ATOM   2431  CB  LYS A 307       8.637   2.606  21.470  1.00 13.81           C  
ATOM   2432  CG  LYS A 307       9.624   1.628  20.707  1.00 15.93           C  
ATOM   2433  CD  LYS A 307      11.054   1.395  21.275  1.00 19.71           C  
ATOM   2434  CE  LYS A 307      11.974   0.646  20.266  1.00 19.84           C  
ATOM   2435  NZ  LYS A 307      13.345   0.747  20.743  1.00 22.29           N  
ATOM   2436  N   ASP A 308       7.427   2.487  18.471  1.00  5.53           N  
ATOM   2437  CA  ASP A 308       7.516   2.584  17.008  1.00  6.64           C  
ATOM   2438  C   ASP A 308       6.281   3.048  16.326  1.00  9.97           C  
ATOM   2439  O   ASP A 308       5.401   2.359  15.815  1.00 12.12           O  
ATOM   2440  CB  ASP A 308       8.247   1.409  16.410  1.00  5.15           C  
ATOM   2441  CG  ASP A 308       9.657   1.462  16.821  1.00  2.00           C  
ATOM   2442  OD1 ASP A 308      10.496   2.259  16.300  1.00  2.00           O  
ATOM   2443  OD2 ASP A 308       9.920   0.712  17.752  1.00  6.19           O  
ATOM   2444  N   TYR A 309       6.206   4.391  16.442  1.00 11.04           N  
ATOM   2445  CA  TYR A 309       5.070   5.011  15.911  1.00 11.04           C  
ATOM   2446  C   TYR A 309       5.522   5.752  14.718  1.00  8.97           C  
ATOM   2447  O   TYR A 309       6.387   6.566  14.883  1.00 10.39           O  
ATOM   2448  CB  TYR A 309       4.404   5.901  17.047  1.00 15.02           C  
ATOM   2449  CG  TYR A 309       2.935   5.598  16.945  1.00 19.28           C  
ATOM   2450  CD1 TYR A 309       2.623   4.223  17.015  1.00 21.06           C  
ATOM   2451  CD2 TYR A 309       1.956   6.584  16.577  1.00 19.36           C  
ATOM   2452  CE1 TYR A 309       1.388   3.744  16.498  1.00 17.93           C  
ATOM   2453  CE2 TYR A 309       0.722   6.085  16.030  1.00 20.43           C  
ATOM   2454  CZ  TYR A 309       0.512   4.671  15.958  1.00 22.14           C  
ATOM   2455  OH  TYR A 309      -0.564   4.148  15.365  1.00 18.39           O  
ATOM   2456  N   PRO A 310       4.991   5.534  13.577  1.00  6.85           N  
ATOM   2457  CA  PRO A 310       5.706   6.156  12.441  1.00  7.45           C  
ATOM   2458  C   PRO A 310       5.729   7.665  12.510  1.00  7.33           C  
ATOM   2459  O   PRO A 310       6.729   8.312  12.183  1.00 11.06           O  
ATOM   2460  CB  PRO A 310       5.065   5.531  11.132  1.00  6.07           C  
ATOM   2461  CG  PRO A 310       3.696   4.969  11.655  1.00  8.99           C  
ATOM   2462  CD  PRO A 310       3.872   4.720  13.192  1.00  6.87           C  
ATOM   2463  N   PHE A 311       4.600   8.148  12.961  1.00  7.26           N  
ATOM   2464  CA  PHE A 311       4.219   9.560  12.765  1.00  5.32           C  
ATOM   2465  C   PHE A 311       4.548  10.479  13.989  1.00  8.98           C  
ATOM   2466  O   PHE A 311       3.714  11.175  14.654  1.00  2.00           O  
ATOM   2467  CB  PHE A 311       2.635   9.693  12.302  1.00  2.00           C  
ATOM   2468  CG  PHE A 311       2.167   8.647  11.306  1.00  2.00           C  
ATOM   2469  CD1 PHE A 311       2.996   8.281  10.146  1.00  2.00           C  
ATOM   2470  CD2 PHE A 311       0.956   7.964  11.554  1.00  2.00           C  
ATOM   2471  CE1 PHE A 311       2.558   7.182   9.323  1.00  4.14           C  
ATOM   2472  CE2 PHE A 311       0.579   6.876  10.712  1.00  2.00           C  
ATOM   2473  CZ  PHE A 311       1.389   6.440   9.632  1.00  2.00           C  
ATOM   2474  N   HIS A 312       5.863  10.428  14.276  1.00  9.87           N  
ATOM   2475  CA  HIS A 312       6.271  11.299  15.366  1.00 11.86           C  
ATOM   2476  C   HIS A 312       7.436  12.277  15.008  1.00 13.48           C  
ATOM   2477  O   HIS A 312       7.519  13.442  15.491  1.00 16.80           O  
ATOM   2478  CB  HIS A 312       6.536  10.547  16.719  1.00  9.97           C  
ATOM   2479  CG  HIS A 312       5.322  10.352  17.618  1.00  9.14           C  
ATOM   2480  ND1 HIS A 312       4.261   9.570  17.364  1.00  8.14           N  
ATOM   2481  CD2 HIS A 312       5.157  10.780  18.969  1.00 10.19           C  
ATOM   2482  CE1 HIS A 312       3.514   9.468  18.501  1.00  5.04           C  
ATOM   2483  NE2 HIS A 312       4.054  10.200  19.465  1.00 10.28           N  
ATOM   2484  N   GLU A 313       8.231  11.828  14.051  1.00 14.07           N  
ATOM   2485  CA  GLU A 313       8.990  12.826  13.269  1.00 16.48           C  
ATOM   2486  C   GLU A 313       8.142  13.484  12.126  1.00 18.04           C  
ATOM   2487  O   GLU A 313       6.894  13.285  12.095  1.00 21.13           O  
ATOM   2488  CB  GLU A 313      10.185  12.184  12.637  1.00 16.36           C  
ATOM   2489  CG  GLU A 313      11.476  12.672  13.231  1.00 15.61           C  
ATOM   2490  CD  GLU A 313      11.637  12.154  14.626  1.00 14.03           C  
ATOM   2491  OE1 GLU A 313      12.472  12.713  15.317  1.00 13.88           O  
ATOM   2492  OE2 GLU A 313      10.955  11.198  15.019  1.00 17.90           O  
ATOM   2493  N   GLU A 314       8.871  14.254  11.258  1.00 17.73           N  
ATOM   2494  CA  GLU A 314       8.307  14.959  10.078  1.00 16.40           C  
ATOM   2495  C   GLU A 314       8.461  14.229   8.766  1.00 17.63           C  
ATOM   2496  O   GLU A 314       7.437  14.076   8.085  1.00 23.44           O  
ATOM   2497  CB  GLU A 314       8.829  16.384   9.892  1.00 13.14           C  
ATOM   2498  CG  GLU A 314       8.657  16.997   8.490  1.00 17.27           C  
ATOM   2499  CD  GLU A 314       8.930  18.495   8.533  1.00 16.16           C  
ATOM   2500  OE1 GLU A 314       7.920  19.276   8.635  1.00 19.49           O  
ATOM   2501  OE2 GLU A 314      10.122  18.873   8.518  1.00 18.51           O  
ATOM   2502  N   PHE A 315       9.675  13.816   8.380  1.00 16.23           N  
ATOM   2503  CA  PHE A 315       9.576  12.770   7.371  1.00 13.63           C  
ATOM   2504  C   PHE A 315       9.447  11.349   7.900  1.00 13.74           C  
ATOM   2505  O   PHE A 315      10.371  10.771   8.533  1.00  7.14           O  
ATOM   2506  CB  PHE A 315      10.511  12.883   6.082  1.00 16.64           C  
ATOM   2507  CG  PHE A 315      11.954  13.244   6.125  1.00 11.87           C  
ATOM   2508  CD1 PHE A 315      12.434  14.457   6.598  1.00 12.17           C  
ATOM   2509  CD2 PHE A 315      12.826  12.328   5.552  1.00 15.38           C  
ATOM   2510  CE1 PHE A 315      13.799  14.752   6.515  1.00 12.14           C  
ATOM   2511  CE2 PHE A 315      14.283  12.574   5.504  1.00 16.92           C  
ATOM   2512  CZ  PHE A 315      14.724  13.831   6.012  1.00 16.35           C  
ATOM   2513  OXT PHE A 315       8.318  10.866   7.735  1.00 15.63           O  
TER    2514      PHE A 315                                                      
HETATM 2515  PA  NAP A 350      -8.661   4.834  -1.769  1.00  7.61           P  
HETATM 2516  O1A NAP A 350      -7.905   6.119  -1.936  1.00 10.31           O  
HETATM 2517  O2A NAP A 350      -8.251   3.864  -2.796  1.00  7.33           O  
HETATM 2518  O5B NAP A 350     -10.154   5.193  -1.770  1.00 10.77           O  
HETATM 2519  C5B NAP A 350     -11.117   4.129  -1.799  1.00 14.44           C  
HETATM 2520  C4B NAP A 350     -12.565   4.646  -2.227  1.00 12.55           C  
HETATM 2521  O4B NAP A 350     -12.542   5.494  -3.404  1.00 13.31           O  
HETATM 2522  C3B NAP A 350     -13.550   3.523  -2.510  1.00 13.02           C  
HETATM 2523  O3B NAP A 350     -14.408   3.368  -1.404  1.00 16.56           O  
HETATM 2524  C2B NAP A 350     -14.027   3.878  -3.924  1.00 14.43           C  
HETATM 2525  O2B NAP A 350     -15.328   3.655  -4.082  1.00 15.70           O  
HETATM 2526  C1B NAP A 350     -13.719   5.281  -4.174  1.00 12.68           C  
HETATM 2527  N9A NAP A 350     -13.335   5.454  -5.591  1.00 11.81           N  
HETATM 2528  C8A NAP A 350     -12.341   4.844  -6.223  1.00  8.63           C  
HETATM 2529  N7A NAP A 350     -12.185   5.159  -7.490  1.00  9.20           N  
HETATM 2530  C5A NAP A 350     -13.150   6.071  -7.743  1.00 11.11           C  
HETATM 2531  C6A NAP A 350     -13.599   6.822  -8.815  1.00 13.71           C  
HETATM 2532  N6A NAP A 350     -13.089   6.774 -10.028  1.00  7.32           N  
HETATM 2533  N1A NAP A 350     -14.655   7.719  -8.732  1.00 14.30           N  
HETATM 2534  C2A NAP A 350     -15.244   7.851  -7.567  1.00 13.15           C  
HETATM 2535  N3A NAP A 350     -14.914   7.164  -6.470  1.00 14.69           N  
HETATM 2536  C4A NAP A 350     -13.880   6.256  -6.558  1.00 13.23           C  
HETATM 2537  O3  NAP A 350      -8.526   4.348  -0.389  1.00 10.25           O  
HETATM 2538  PN  NAP A 350      -7.752   3.185   0.148  1.00 11.91           P  
HETATM 2539  O1N NAP A 350      -8.449   1.899   0.340  1.00  7.21           O  
HETATM 2540  O2N NAP A 350      -7.186   3.642   1.477  1.00  6.59           O  
HETATM 2541  O5D NAP A 350      -6.358   3.035  -0.379  1.00 15.98           O  
HETATM 2542  C5D NAP A 350      -5.909   2.273  -1.574  1.00 15.26           C  
HETATM 2543  C4D NAP A 350      -5.215   0.844  -1.210  1.00  8.21           C  
HETATM 2544  O4D NAP A 350      -3.971   1.017  -0.644  1.00  7.46           O  
HETATM 2545  C3D NAP A 350      -6.044   0.121  -0.155  1.00  9.01           C  
HETATM 2546  O3D NAP A 350      -7.163  -0.697  -0.763  1.00 11.77           O  
HETATM 2547  C2D NAP A 350      -5.043  -0.741   0.532  1.00  4.98           C  
HETATM 2548  O2D NAP A 350      -4.816  -2.141   0.072  1.00  8.40           O  
HETATM 2549  C1D NAP A 350      -3.793   0.104   0.399  1.00  6.51           C  
HETATM 2550  N1N NAP A 350      -3.487   0.805   1.624  1.00  4.16           N  
HETATM 2551  C2N NAP A 350      -2.385   0.336   2.458  1.00  5.16           C  
HETATM 2552  C3N NAP A 350      -2.325   0.691   3.758  1.00 10.70           C  
HETATM 2553  C7N NAP A 350      -1.264   0.319   4.668  1.00 13.07           C  
HETATM 2554  O7N NAP A 350      -1.391   0.679   5.815  1.00 18.42           O  
HETATM 2555  N7N NAP A 350      -0.199  -0.385   4.347  1.00 21.13           N  
HETATM 2556  C4N NAP A 350      -3.406   1.602   4.422  1.00  5.51           C  
HETATM 2557  C5N NAP A 350      -4.395   2.166   3.473  1.00  2.00           C  
HETATM 2558  C6N NAP A 350      -4.440   1.862   2.147  1.00  7.26           C  
HETATM 2559  P2B NAP A 350     -15.750   2.220  -4.013  1.00 21.18           P  
HETATM 2560  O1X NAP A 350     -16.771   2.323  -2.825  1.00 23.76           O  
HETATM 2561  O2X NAP A 350     -16.357   1.916  -5.374  1.00 19.15           O  
HETATM 2562  O3X NAP A 350     -14.601   1.357  -3.696  1.00 22.32           O  
HETATM 2563  C1  ZES A 351      -8.664  -2.449  10.059  1.00 14.13           C  
HETATM 2564  C2  ZES A 351      -8.235  -1.242  10.596  1.00 12.84           C  
HETATM 2565  C3  ZES A 351      -7.276  -0.496   9.880  1.00 12.12           C  
HETATM 2566  C4  ZES A 351      -6.834  -0.841   8.617  1.00 10.11           C  
HETATM 2567  C5  ZES A 351      -7.254  -2.079   8.093  1.00  7.54           C  
HETATM 2568  C6  ZES A 351      -8.142  -2.864   8.822  1.00  9.80           C  
HETATM 2569  C10 ZES A 351      -6.573   0.581  10.524  1.00 11.36           C  
HETATM 2570  N11 ZES A 351      -5.675   1.320   9.866  1.00  8.38           N  
HETATM 2571  C12 ZES A 351      -5.401   1.122   8.593  1.00  8.45           C  
HETATM 2572  N13 ZES A 351      -5.980  -0.011   7.962  1.00  7.84           N  
HETATM 2573  C14 ZES A 351      -5.050   2.408  10.543  1.00  9.89           C  
HETATM 2574  C15 ZES A 351      -3.950   1.939  11.544  1.00 10.14           C  
HETATM 2575  C18 ZES A 351      -2.969   2.890  11.888  1.00  7.25           C  
HETATM 2576  C19 ZES A 351      -1.907   2.580  12.582  1.00  7.78           C  
HETATM 2577  C20 ZES A 351      -1.834   1.347  13.108  1.00  6.89           C  
HETATM 2578  C21 ZES A 351      -2.779   0.403  12.913  1.00  9.34           C  
HETATM 2579  C22 ZES A 351      -3.859   0.682  12.100  1.00  6.77           C  
HETATM 2580 CL6  ZES A 351      -8.610  -4.342   8.213  1.00  8.42          CL  
HETATM 2581  C27 ZES A 351      -5.425  -0.396   6.723  1.00  2.00           C  
HETATM 2582  C28 ZES A 351      -3.892  -0.947   6.971  1.00  6.27           C  
HETATM 2583  O31 ZES A 351      -3.389  -1.223   8.023  1.00  4.41           O  
HETATM 2584  O32 ZES A 351      -3.252  -1.064   5.753  1.00  9.13           O  
HETATM 2585  O33 ZES A 351      -4.630   1.872   8.021  1.00  7.08           O  
HETATM 2586  O34 ZES A 351      -6.805   0.794  11.686  1.00 19.80           O  
HETATM 2587  F35 ZES A 351      -3.165   4.209  11.512  1.00 13.10           F  
HETATM 2588 BR3  ZES A 351      -0.260   0.992  14.097  1.00  9.78          BR  
ENDMDL                                                                          
MASTER        0    0    0   14   10    0   11    6 2773    1    0   25          
END                                                                             
