# Supplementary material for: Molecular Interaction Fields Describing Halogen Bond Formable Areas on Protein Surfaces
Source: J Chem Inf Model. 2024 Jul 16;64(15):6003–13. doi: 10.1021/acs.jcim.4c00896 (PMC11323840; doi:10.1021/acs.jcim.4c00896)
Supplement: Supplementary file 9 — ci4c00896_si_009.pdb [file ci4c00896_si_009.pdb]

HEADER    TRANSPORT(THYROXINE)                    12-MAY-93   1ETA              
TITLE     THE X-RAY CRYSTAL STRUCTURE REFINEMENTS OF NORMAL HUMAN TRANSTHYRETIN 
TITLE    2 AND THE AMYLOIDOGENIC VAL 30-->MET VARIANT TO 1.7 ANGSTROMS          
TITLE    3 RESOLUTION                                                           
COMPND    MOL_ID: 1;                                                            
COMPND   2 MOLECULE: TRANSTHYRETIN;                                             
COMPND   3 CHAIN: 1, 2;                                                         
COMPND   4 ENGINEERED: YES                                                      
SOURCE    MOL_ID: 1;                                                            
SOURCE   2 ORGANISM_SCIENTIFIC: HOMO SAPIENS;                                   
SOURCE   3 ORGANISM_COMMON: HUMAN;                                              
SOURCE   4 ORGANISM_TAXID: 9606;                                                
SOURCE   5 TISSUE: SERUM                                                        
KEYWDS    TRANSPORT(THYROXINE)                                                  
EXPDTA    X-RAY DIFFRACTION                                                     
AUTHOR    B.C.BRADEN,L.K.STEINRAUF,J.A.HAMILTON                                 
REVDAT   5   29-NOV-17 1ETA    1       HELIX                                    
REVDAT   4   25-AUG-09 1ETA    1       SOURCE                                   
REVDAT   3   24-FEB-09 1ETA    1       VERSN                                    
REVDAT   2   01-APR-03 1ETA    1       JRNL                                     
REVDAT   1   26-JAN-95 1ETA    0                                                
JRNL        AUTH   J.A.HAMILTON,L.K.STEINRAUF,B.C.BRADEN,J.LIEPNIEKS,           
JRNL        AUTH 2 M.D.BENSON,G.HOLMGREN,O.SANDGREN,L.STEEN                     
JRNL        TITL   THE X-RAY CRYSTAL STRUCTURE REFINEMENTS OF NORMAL HUMAN      
JRNL        TITL 2 TRANSTHYRETIN AND THE AMYLOIDOGENIC VAL-30-->MET VARIANT TO  
JRNL        TITL 3 1.7-A RESOLUTION.                                            
JRNL        REF    J.BIOL.CHEM.                  V. 268  2416 1993              
JRNL        REFN                   ISSN 0021-9258                               
JRNL        PMID   8428915                                                      
REMARK   1                                                                      
REMARK   1 REFERENCE 1                                                          
REMARK   1  AUTH   L.K.STEINRAUF,J.A.HAMILTON,B.C.BRADEN,J.R.MURRELL,M.D.BENSON 
REMARK   1  TITL   X-RAY CRYSTAL STRUCTURE OF THE ALA 109-->THR VARIANT OF      
REMARK   1  TITL 2 HUMAN TRANSTHYRETIN WHICH PRODUCES EUTHYROID                 
REMARK   1  TITL 3 HYPERTHYROXINEMIA                                            
REMARK   1  REF    J.BIOL.CHEM.                  V. 268  2425 1993              
REMARK   1  REFN                   ISSN 0021-9258                               
REMARK   1 REFERENCE 2                                                          
REMARK   1  AUTH   J.A.HAMILTON,L.K.STEINRAUF,J.J.LIEPNIEKS,M.D.BENSON,         
REMARK   1  AUTH 2 G.HOLMGREN,O.SANDGREN,L.STEEN                                
REMARK   1  TITL   ALTERATION IN MOLECULAR STRUCTURE WHICH RESULTS IN DISEASE:  
REMARK   1  TITL 2 THE MET 30 VARIANT OF HUMAN PLASMA TRANSTHYRETIN             
REMARK   1  REF    BIOCHIM.BIOPHYS.ACTA          V. 139     9 1992              
REMARK   1  REFN                   ISSN 0006-3002                               
REMARK   2                                                                      
REMARK   2 RESOLUTION.    1.70 ANGSTROMS.                                       
REMARK   3                                                                      
REMARK   3 REFINEMENT.                                                          
REMARK   3   PROGRAM     : PROLSQ                                               
REMARK   3   AUTHORS     : KONNERT,HENDRICKSON                                  
REMARK   3                                                                      
REMARK   3  DATA USED IN REFINEMENT.                                            
REMARK   3   RESOLUTION RANGE HIGH (ANGSTROMS) : 1.70                           
REMARK   3   RESOLUTION RANGE LOW  (ANGSTROMS) : 5.00                           
REMARK   3   DATA CUTOFF            (SIGMA(F)) : 2.000                          
REMARK   3   COMPLETENESS FOR RANGE        (%) : NULL                           
REMARK   3   NUMBER OF REFLECTIONS             : NULL                           
REMARK   3                                                                      
REMARK   3  FIT TO DATA USED IN REFINEMENT.                                     
REMARK   3   CROSS-VALIDATION METHOD          : NULL                            
REMARK   3   FREE R VALUE TEST SET SELECTION  : NULL                            
REMARK   3   R VALUE     (WORKING + TEST SET) : 0.184                           
REMARK   3   R VALUE            (WORKING SET) : NULL                            
REMARK   3   FREE R VALUE                     : NULL                            
REMARK   3   FREE R VALUE TEST SET SIZE   (%) : NULL                            
REMARK   3   FREE R VALUE TEST SET COUNT      : NULL                            
REMARK   3                                                                      
REMARK   3  FIT/AGREEMENT OF MODEL WITH ALL DATA.                               
REMARK   3   R VALUE   (WORKING + TEST SET, NO CUTOFF) : NULL                   
REMARK   3   R VALUE          (WORKING SET, NO CUTOFF) : NULL                   
REMARK   3   FREE R VALUE                  (NO CUTOFF) : NULL                   
REMARK   3   FREE R VALUE TEST SET SIZE (%, NO CUTOFF) : NULL                   
REMARK   3   FREE R VALUE TEST SET COUNT   (NO CUTOFF) : NULL                   
REMARK   3   TOTAL NUMBER OF REFLECTIONS   (NO CUTOFF) : NULL                   
REMARK   3                                                                      
REMARK   3  NUMBER OF NON-HYDROGEN ATOMS USED IN REFINEMENT.                    
REMARK   3   PROTEIN ATOMS            : 1958                                    
REMARK   3   NUCLEIC ACID ATOMS       : 0                                       
REMARK   3   HETEROGEN ATOMS          : 48                                      
REMARK   3   SOLVENT ATOMS            : 236                                     
REMARK   3                                                                      
REMARK   3  B VALUES.                                                           
REMARK   3   FROM WILSON PLOT           (A**2) : NULL                           
REMARK   3   MEAN B VALUE      (OVERALL, A**2) : NULL                           
REMARK   3   OVERALL ANISOTROPIC B VALUE.                                       
REMARK   3    B11 (A**2) : NULL                                                 
REMARK   3    B22 (A**2) : NULL                                                 
REMARK   3    B33 (A**2) : NULL                                                 
REMARK   3    B12 (A**2) : NULL                                                 
REMARK   3    B13 (A**2) : NULL                                                 
REMARK   3    B23 (A**2) : NULL                                                 
REMARK   3                                                                      
REMARK   3  ESTIMATED COORDINATE ERROR.                                         
REMARK   3   ESD FROM LUZZATI PLOT        (A) : NULL                            
REMARK   3   ESD FROM SIGMAA              (A) : NULL                            
REMARK   3   LOW RESOLUTION CUTOFF        (A) : NULL                            
REMARK   3                                                                      
REMARK   3  RMS DEVIATIONS FROM IDEAL VALUES.                                   
REMARK   3   DISTANCE RESTRAINTS.                    RMS    SIGMA               
REMARK   3    BOND LENGTH                     (A) : 0.014 ; NULL                
REMARK   3    ANGLE DISTANCE                  (A) : NULL  ; NULL                
REMARK   3    INTRAPLANAR 1-4 DISTANCE        (A) : NULL  ; NULL                
REMARK   3    H-BOND OR METAL COORDINATION    (A) : NULL  ; NULL                
REMARK   3                                                                      
REMARK   3   PLANE RESTRAINT                  (A) : NULL  ; NULL                
REMARK   3   CHIRAL-CENTER RESTRAINT       (A**3) : NULL  ; NULL                
REMARK   3                                                                      
REMARK   3   NON-BONDED CONTACT RESTRAINTS.                                     
REMARK   3    SINGLE TORSION                  (A) : NULL  ; NULL                
REMARK   3    MULTIPLE TORSION                (A) : NULL  ; NULL                
REMARK   3    H-BOND (X...Y)                  (A) : NULL  ; NULL                
REMARK   3    H-BOND (X-H...Y)                (A) : NULL  ; NULL                
REMARK   3                                                                      
REMARK   3   CONFORMATIONAL TORSION ANGLE RESTRAINTS.                           
REMARK   3    SPECIFIED                 (DEGREES) : NULL  ; NULL                
REMARK   3    PLANAR                    (DEGREES) : NULL  ; NULL                
REMARK   3    STAGGERED                 (DEGREES) : NULL  ; NULL                
REMARK   3    TRANSVERSE                (DEGREES) : NULL  ; NULL                
REMARK   3                                                                      
REMARK   3  ISOTROPIC THERMAL FACTOR RESTRAINTS.    RMS    SIGMA                
REMARK   3   MAIN-CHAIN BOND               (A**2) : NULL  ; NULL                
REMARK   3   MAIN-CHAIN ANGLE              (A**2) : NULL  ; NULL                
REMARK   3   SIDE-CHAIN BOND               (A**2) : NULL  ; NULL                
REMARK   3   SIDE-CHAIN ANGLE              (A**2) : NULL  ; NULL                
REMARK   3                                                                      
REMARK   3  OTHER REFINEMENT REMARKS:                                           
REMARK   3  OCCUPANCIES OF DISORDERED SIDE CHAINS OR OF ATOMS WITH              
REMARK   3  LESS THAN UNIT OCCUPANCY WERE SELECTED TO FLATTEN THE               
REMARK   3  FINAL DIFFERENCE FOURIER.                                           
REMARK   3                                                                      
REMARK   3  OCCUPANCIES OF SOLVENT WATER MOLECULES WERE REFINED WITH            
REMARK   3  PROLSQ.                                                             
REMARK   3                                                                      
REMARK   3  OCCUPANCIES OF DISORDERED SIDE CHAINS OR OF ATOMS WITH              
REMARK   3  LESS THAN UNIT OCCUPANCY WERE SELECTED TO FLATTEN THE               
REMARK   3  FINAL DIFFERENCE FOURIER.                                           
REMARK   3                                                                      
REMARK   3  ATOMS WITH OCCUPANCIES OF .001 HAVE NO OBSERVABLE ELECTRON          
REMARK   3  DENSITY.                                                            
REMARK   3                                                                      
REMARK   3  SOME WATER MOLECULES WERE PLACED IN POSITIONS THAT                  
REMARK   3  PROBABLY REPRESENT ALTERNATE CONFORMATIONS.                         
REMARK   4                                                                      
REMARK   4 1ETA COMPLIES WITH FORMAT V. 3.30, 13-JUL-11                         
REMARK 100                                                                      
REMARK 100 THIS ENTRY HAS BEEN PROCESSED BY BNL.                                
REMARK 100 THE DEPOSITION ID IS D_1000173156.                                   
REMARK 200                                                                      
REMARK 200 EXPERIMENTAL DETAILS                                                 
REMARK 200  EXPERIMENT TYPE                : X-RAY DIFFRACTION                  
REMARK 200  DATE OF DATA COLLECTION        : NULL                               
REMARK 200  TEMPERATURE           (KELVIN) : NULL                               
REMARK 200  PH                             : NULL                               
REMARK 200  NUMBER OF CRYSTALS USED        : NULL                               
REMARK 200                                                                      
REMARK 200  SYNCHROTRON              (Y/N) : NULL                               
REMARK 200  RADIATION SOURCE               : NULL                               
REMARK 200  BEAMLINE                       : NULL                               
REMARK 200  X-RAY GENERATOR MODEL          : NULL                               
REMARK 200  MONOCHROMATIC OR LAUE    (M/L) : NULL                               
REMARK 200  WAVELENGTH OR RANGE        (A) : NULL                               
REMARK 200  MONOCHROMATOR                  : NULL                               
REMARK 200  OPTICS                         : NULL                               
REMARK 200                                                                      
REMARK 200  DETECTOR TYPE                  : NULL                               
REMARK 200  DETECTOR MANUFACTURER          : NULL                               
REMARK 200  INTENSITY-INTEGRATION SOFTWARE : NULL                               
REMARK 200  DATA SCALING SOFTWARE          : NULL                               
REMARK 200                                                                      
REMARK 200  NUMBER OF UNIQUE REFLECTIONS   : NULL                               
REMARK 200  RESOLUTION RANGE HIGH      (A) : NULL                               
REMARK 200  RESOLUTION RANGE LOW       (A) : NULL                               
REMARK 200  REJECTION CRITERIA  (SIGMA(I)) : NULL                               
REMARK 200                                                                      
REMARK 200 OVERALL.                                                             
REMARK 200  COMPLETENESS FOR RANGE     (%) : NULL                               
REMARK 200  DATA REDUNDANCY                : NULL                               
REMARK 200  R MERGE                    (I) : NULL                               
REMARK 200  R SYM                      (I) : NULL                               
REMARK 200  <I/SIGMA(I)> FOR THE DATA SET  : NULL                               
REMARK 200                                                                      
REMARK 200 IN THE HIGHEST RESOLUTION SHELL.                                     
REMARK 200  HIGHEST RESOLUTION SHELL, RANGE HIGH (A) : NULL                     
REMARK 200  HIGHEST RESOLUTION SHELL, RANGE LOW  (A) : NULL                     
REMARK 200  COMPLETENESS FOR SHELL     (%) : NULL                               
REMARK 200  DATA REDUNDANCY IN SHELL       : NULL                               
REMARK 200  R MERGE FOR SHELL          (I) : NULL                               
REMARK 200  R SYM FOR SHELL            (I) : NULL                               
REMARK 200  <I/SIGMA(I)> FOR SHELL         : NULL                               
REMARK 200                                                                      
REMARK 200 DIFFRACTION PROTOCOL: NULL                                           
REMARK 200 METHOD USED TO DETERMINE THE STRUCTURE: NULL                         
REMARK 200 SOFTWARE USED: NULL                                                  
REMARK 200 STARTING MODEL: NULL                                                 
REMARK 200                                                                      
REMARK 200 REMARK: NULL                                                         
REMARK 280                                                                      
REMARK 280 CRYSTAL                                                              
REMARK 280 SOLVENT CONTENT, VS   (%): 45.02                                     
REMARK 280 MATTHEWS COEFFICIENT, VM (ANGSTROMS**3/DA): 2.24                     
REMARK 280                                                                      
REMARK 280 CRYSTALLIZATION CONDITIONS: NULL                                     
REMARK 290                                                                      
REMARK 290 CRYSTALLOGRAPHIC SYMMETRY                                            
REMARK 290 SYMMETRY OPERATORS FOR SPACE GROUP: P 21 21 2                        
REMARK 290                                                                      
REMARK 290      SYMOP   SYMMETRY                                                
REMARK 290     NNNMMM   OPERATOR                                                
REMARK 290       1555   X,Y,Z                                                   
REMARK 290       2555   -X,-Y,Z                                                 
REMARK 290       3555   -X+1/2,Y+1/2,-Z                                         
REMARK 290       4555   X+1/2,-Y+1/2,-Z                                         
REMARK 290                                                                      
REMARK 290     WHERE NNN -> OPERATOR NUMBER                                     
REMARK 290           MMM -> TRANSLATION VECTOR                                  
REMARK 290                                                                      
REMARK 290 CRYSTALLOGRAPHIC SYMMETRY TRANSFORMATIONS                            
REMARK 290 THE FOLLOWING TRANSFORMATIONS OPERATE ON THE ATOM/HETATM             
REMARK 290 RECORDS IN THIS ENTRY TO PRODUCE CRYSTALLOGRAPHICALLY                
REMARK 290 RELATED MOLECULES.                                                   
REMARK 290   SMTRY1   1  1.000000  0.000000  0.000000        0.00000            
REMARK 290   SMTRY2   1  0.000000  1.000000  0.000000        0.00000            
REMARK 290   SMTRY3   1  0.000000  0.000000  1.000000        0.00000            
REMARK 290   SMTRY1   2 -1.000000  0.000000  0.000000        0.00000            
REMARK 290   SMTRY2   2  0.000000 -1.000000  0.000000        0.00000            
REMARK 290   SMTRY3   2  0.000000  0.000000  1.000000        0.00000            
REMARK 290   SMTRY1   3 -1.000000  0.000000  0.000000       21.82000            
REMARK 290   SMTRY2   3  0.000000  1.000000  0.000000       43.09000            
REMARK 290   SMTRY3   3  0.000000  0.000000 -1.000000        0.00000            
REMARK 290   SMTRY1   4  1.000000  0.000000  0.000000       21.82000            
REMARK 290   SMTRY2   4  0.000000 -1.000000  0.000000       43.09000            
REMARK 290   SMTRY3   4  0.000000  0.000000 -1.000000        0.00000            
REMARK 290                                                                      
REMARK 290 REMARK: NULL                                                         
REMARK 300                                                                      
REMARK 300 BIOMOLECULE: 1, 2                                                    
REMARK 300 SEE REMARK 350 FOR THE AUTHOR PROVIDED AND/OR PROGRAM                
REMARK 300 GENERATED ASSEMBLY INFORMATION FOR THE STRUCTURE IN                  
REMARK 300 THIS ENTRY. THE REMARK MAY ALSO PROVIDE INFORMATION ON               
REMARK 300 BURIED SURFACE AREA.                                                 
REMARK 300 REMARK: THERE ARE TWO T4 BINDING SITES PER TETRAMER (AA, BB).        
REMARK 300 SITE AA CONTAINS RESIDUES FROM CHAIN 1 AND CHAIN 1* WHERE            
REMARK 300 CHAINS 1 AND 1* ARE RELATED BY CRYSTALLOGRAPHIC TWO-FOLD             
REMARK 300 SYMMETRY.  LIKEWISE, SITE BB CONTAINS RESIDUES FROM CHAIN 2          
REMARK 300 AND CHAIN 2* WHERE CHAINS 2 AND 2* ARE RELATED BY                    
REMARK 300 CRYSTALLOGRAPHIC SYMMETRY.  BECAUSE OF PDB FORMAT                    
REMARK 300 SPECIFICATIONS, ONLY THE RESIDUES FROM CHAIN 1 ARE LISTED            
REMARK 300 FOR SITE AA ON SITE RECORDS BELOW AND ONLY THE RESIDUES              
REMARK 300 FROM CHAIN 2 ARE LISTED FOR SITE BB ON SITE RECORDS BELOW.           
REMARK 300                                                                      
REMARK 300 THE TRANSFORMATION PRESENTED ON *MTRIX* RECORDS BELOW WILL           
REMARK 300 YIELD APPROXIMATE COORDINATES FOR CHAIN 2 WHEN APPLIED TO            
REMARK 300 CHAIN 1.                                                             
REMARK 350                                                                      
REMARK 350 COORDINATES FOR A COMPLETE MULTIMER REPRESENTING THE KNOWN           
REMARK 350 BIOLOGICALLY SIGNIFICANT OLIGOMERIZATION STATE OF THE                
REMARK 350 MOLECULE CAN BE GENERATED BY APPLYING BIOMT TRANSFORMATIONS          
REMARK 350 GIVEN BELOW.  BOTH NON-CRYSTALLOGRAPHIC AND                          
REMARK 350 CRYSTALLOGRAPHIC OPERATIONS ARE GIVEN.                               
REMARK 350                                                                      
REMARK 350 BIOMOLECULE: 1                                                       
REMARK 350 AUTHOR DETERMINED BIOLOGICAL UNIT: DIMERIC                           
REMARK 350 SOFTWARE DETERMINED QUATERNARY STRUCTURE: DIMERIC                    
REMARK 350 SOFTWARE USED: PISA                                                  
REMARK 350 TOTAL BURIED SURFACE AREA: 2520 ANGSTROM**2                          
REMARK 350 SURFACE AREA OF THE COMPLEX: 12360 ANGSTROM**2                       
REMARK 350 CHANGE IN SOLVENT FREE ENERGY: -10.0 KCAL/MOL                        
REMARK 350 APPLY THE FOLLOWING TO CHAINS: 1, 2                                  
REMARK 350   BIOMT1   1  1.000000  0.000000  0.000000        0.00000            
REMARK 350   BIOMT2   1  0.000000  1.000000  0.000000        0.00000            
REMARK 350   BIOMT3   1  0.000000  0.000000  1.000000        0.00000            
REMARK 350                                                                      
REMARK 350 BIOMOLECULE: 2                                                       
REMARK 350 SOFTWARE DETERMINED QUATERNARY STRUCTURE: TETRAMERIC                 
REMARK 350 SOFTWARE USED: PISA                                                  
REMARK 350 TOTAL BURIED SURFACE AREA: 9640 ANGSTROM**2                          
REMARK 350 SURFACE AREA OF THE COMPLEX: 20130 ANGSTROM**2                       
REMARK 350 CHANGE IN SOLVENT FREE ENERGY: -34.0 KCAL/MOL                        
REMARK 350 APPLY THE FOLLOWING TO CHAINS: 1, 2                                  
REMARK 350   BIOMT1   1  1.000000  0.000000  0.000000        0.00000            
REMARK 350   BIOMT2   1  0.000000  1.000000  0.000000        0.00000            
REMARK 350   BIOMT3   1  0.000000  0.000000  1.000000        0.00000            
REMARK 350   BIOMT1   2 -1.000000  0.000000  0.000000       43.64000            
REMARK 350   BIOMT2   2  0.000000 -1.000000  0.000000       86.18000            
REMARK 350   BIOMT3   2  0.000000  0.000000  1.000000        0.00000            
REMARK 375                                                                      
REMARK 375 SPECIAL POSITION                                                     
REMARK 375 THE FOLLOWING ATOMS ARE FOUND TO BE WITHIN 0.15 ANGSTROMS            
REMARK 375 OF A SYMMETRY RELATED ATOM AND ARE ASSUMED TO BE ON SPECIAL          
REMARK 375 POSITIONS.                                                           
REMARK 375                                                                      
REMARK 375 ATOM RES CSSEQI                                                      
REMARK 375      HOH 2 241  LIES ON A SPECIAL POSITION.                          
REMARK 500                                                                      
REMARK 500 GEOMETRY AND STEREOCHEMISTRY                                         
REMARK 500 SUBTOPIC: CLOSE CONTACTS IN SAME ASYMMETRIC UNIT                     
REMARK 500                                                                      
REMARK 500 THE FOLLOWING ATOMS ARE IN CLOSE CONTACT.                            
REMARK 500                                                                      
REMARK 500  ATM1  RES C  SSEQI   ATM2  RES C  SSEQI           DISTANCE          
REMARK 500   OH   TYR 2   116     O    HOH 2   232              2.13            
REMARK 500                                                                      
REMARK 500 REMARK: NULL                                                         
REMARK 500                                                                      
REMARK 500 GEOMETRY AND STEREOCHEMISTRY                                         
REMARK 500 SUBTOPIC: COVALENT BOND LENGTHS                                      
REMARK 500                                                                      
REMARK 500 THE STEREOCHEMICAL PARAMETERS OF THE FOLLOWING RESIDUES              
REMARK 500 HAVE VALUES WHICH DEVIATE FROM EXPECTED VALUES BY MORE               
REMARK 500 THAN 6*RMSD (M=MODEL NUMBER; RES=RESIDUE NAME; C=CHAIN               
REMARK 500 IDENTIFIER; SSEQ=SEQUENCE NUMBER; I=INSERTION CODE).                 
REMARK 500                                                                      
REMARK 500 STANDARD TABLE:                                                      
REMARK 500 FORMAT: (10X,I3,1X,2(A3,1X,A1,I4,A1,1X,A4,3X),1X,F6.3)               
REMARK 500                                                                      
REMARK 500 EXPECTED VALUES PROTEIN: ENGH AND HUBER, 1999                        
REMARK 500 EXPECTED VALUES NUCLEIC ACID: CLOWNEY ET AL 1996                     
REMARK 500                                                                      
REMARK 500  M RES CSSEQI ATM1   RES CSSEQI ATM2   DEVIATION                     
REMARK 500    LYS 1  35   CD    LYS 1  35   CE      0.356                       
REMARK 500    LYS 1  35   CE    LYS 1  35   NZ      1.831                       
REMARK 500    GLU 1  63   CD    GLU 1  63   OE1     0.071                       
REMARK 500    MET 2  30   C     HIS 2  31   N      -0.192                       
REMARK 500    GLU 2  63   CD    GLU 2  63   OE2     0.091                       
REMARK 500                                                                      
REMARK 500 REMARK: NULL                                                         
REMARK 500                                                                      
REMARK 500 GEOMETRY AND STEREOCHEMISTRY                                         
REMARK 500 SUBTOPIC: COVALENT BOND ANGLES                                       
REMARK 500                                                                      
REMARK 500 THE STEREOCHEMICAL PARAMETERS OF THE FOLLOWING RESIDUES              
REMARK 500 HAVE VALUES WHICH DEVIATE FROM EXPECTED VALUES BY MORE               
REMARK 500 THAN 6*RMSD (M=MODEL NUMBER; RES=RESIDUE NAME; C=CHAIN               
REMARK 500 IDENTIFIER; SSEQ=SEQUENCE NUMBER; I=INSERTION CODE).                 
REMARK 500                                                                      
REMARK 500 STANDARD TABLE:                                                      
REMARK 500 FORMAT: (10X,I3,1X,A3,1X,A1,I4,A1,3(1X,A4,2X),12X,F5.1)              
REMARK 500                                                                      
REMARK 500 EXPECTED VALUES PROTEIN: ENGH AND HUBER, 1999                        
REMARK 500 EXPECTED VALUES NUCLEIC ACID: CLOWNEY ET AL 1996                     
REMARK 500                                                                      
REMARK 500  M RES CSSEQI ATM1   ATM2   ATM3                                     
REMARK 500    MET 1  30   CA  -  CB  -  CG  ANGL. DEV. =  11.5 DEGREES          
REMARK 500    MET 1  30   CA  -  C   -  N   ANGL. DEV. = -16.2 DEGREES          
REMARK 500    MET 1  30   O   -  C   -  N   ANGL. DEV. =  12.8 DEGREES          
REMARK 500    ARG 1  34   NE  -  CZ  -  NH2 ANGL. DEV. =  -3.2 DEGREES          
REMARK 500    LYS 1  35   CG  -  CD  -  CE  ANGL. DEV. = -45.2 DEGREES          
REMARK 500    LYS 1  35   CD  -  CE  -  NZ  ANGL. DEV. = -26.0 DEGREES          
REMARK 500    ASP 1  74   CB  -  CG  -  OD1 ANGL. DEV. =  -5.8 DEGREES          
REMARK 500    ASP 1  74   CB  -  CG  -  OD1 ANGL. DEV. =  -6.5 DEGREES          
REMARK 500    ARG 1 104   NE  -  CZ  -  NH1 ANGL. DEV. =   3.1 DEGREES          
REMARK 500    PRO 1 125   N   -  CA  -  C   ANGL. DEV. =  19.2 DEGREES          
REMARK 500    ARG 2  34   CD  -  NE  -  CZ  ANGL. DEV. =   8.8 DEGREES          
REMARK 500    ARG 2  34   NE  -  CZ  -  NH1 ANGL. DEV. =   5.0 DEGREES          
REMARK 500                                                                      
REMARK 500 REMARK: NULL                                                         
REMARK 500                                                                      
REMARK 500 GEOMETRY AND STEREOCHEMISTRY                                         
REMARK 500 SUBTOPIC: TORSION ANGLES                                             
REMARK 500                                                                      
REMARK 500 TORSION ANGLES OUTSIDE THE EXPECTED RAMACHANDRAN REGIONS:            
REMARK 500 (M=MODEL NUMBER; RES=RESIDUE NAME; C=CHAIN IDENTIFIER;               
REMARK 500 SSEQ=SEQUENCE NUMBER; I=INSERTION CODE).                             
REMARK 500                                                                      
REMARK 500 STANDARD TABLE:                                                      
REMARK 500 FORMAT:(10X,I3,1X,A3,1X,A1,I4,A1,4X,F7.2,3X,F7.2)                    
REMARK 500                                                                      
REMARK 500 EXPECTED VALUES: GJ KLEYWEGT AND TA JONES (1996). PHI/PSI-           
REMARK 500 CHOLOGY: RAMACHANDRAN REVISITED. STRUCTURE 4, 1395 - 1400            
REMARK 500                                                                      
REMARK 500  M RES CSSEQI        PSI       PHI                                   
REMARK 500    PRO 1   2     -121.52    -40.64                                   
REMARK 500    THR 1   3      -67.05    147.42                                   
REMARK 500    THR 1   5       22.86    141.50                                   
REMARK 500    GLU 1   7       75.04    176.14                                   
REMARK 500    SER 1   8      -99.97    -48.24                                   
REMARK 500    CYS 1  10       85.87     67.27                                   
REMARK 500    LYS 1 126      123.91     96.64                                   
REMARK 500    PRO 2   2     -116.39    -53.44                                   
REMARK 500    THR 2   3     -166.75    153.25                                   
REMARK 500    GLU 2   7       60.44    142.66                                   
REMARK 500    SER 2   8       39.19    125.77                                   
REMARK 500    ALA 2  37      -59.05    -28.46                                   
REMARK 500    PHE 2  44      -47.47   -137.13                                   
REMARK 500    PRO 2 102      153.82    -49.88                                   
REMARK 500    PRO 2 125     -148.80    -61.51                                   
REMARK 500                                                                      
REMARK 500 REMARK: NULL                                                         
REMARK 500                                                                      
REMARK 500 GEOMETRY AND STEREOCHEMISTRY                                         
REMARK 500 SUBTOPIC: MAIN CHAIN PLANARITY                                       
REMARK 500                                                                      
REMARK 500 THE FOLLOWING RESIDUES HAVE A PSEUDO PLANARITY                       
REMARK 500 TORSION ANGLE, C(I) - CA(I) - N(I+1) - O(I), GREATER                 
REMARK 500 10.0 DEGREES. (M=MODEL NUMBER; RES=RESIDUE NAME;                     
REMARK 500 C=CHAIN IDENTIFIER; SSEQ=SEQUENCE NUMBER;                            
REMARK 500 I=INSERTION CODE).                                                   
REMARK 500                                                                      
REMARK 500  M RES CSSEQI        ANGLE                                           
REMARK 500    ALA 2  29        -10.27                                           
REMARK 500    MET 2  30        -12.75                                           
REMARK 500                                                                      
REMARK 500 REMARK: NULL                                                         
REMARK 700                                                                      
REMARK 700 SHEET                                                                
REMARK 700 SHEET IDENTIFIERS ARE BASED ON ENTRY 2PAB (PREALBUMIN,               
REMARK 700 BLAKE ET AL.).                                                       
REMARK 700 A SHIFT OF THE CHAIN 1 AND 2 BETA SHEETS AT RESIDUE 30 WAS           
REMARK 700 NECESSARY TO MODEL THE MET SIDE CHAIN.  BETA SHEET MAIN              
REMARK 700 CHAIN CONNECTIVITIES IN THE COORDINATE SET ARE TO THE VAL            
REMARK 700 30 PEPTIDE ATOMS.                                                    
REMARK 800                                                                      
REMARK 800 SITE                                                                 
REMARK 800 SITE_IDENTIFIER: AA                                                  
REMARK 800 EVIDENCE_CODE: UNKNOWN                                               
REMARK 800 SITE_DESCRIPTION: NULL                                               
REMARK 800                                                                      
REMARK 800 SITE_IDENTIFIER: BB                                                  
REMARK 800 EVIDENCE_CODE: UNKNOWN                                               
REMARK 800 SITE_DESCRIPTION: NULL                                               
REMARK 800                                                                      
REMARK 800 SITE_IDENTIFIER: AC1                                                 
REMARK 800 EVIDENCE_CODE: SOFTWARE                                              
REMARK 800 SITE_DESCRIPTION: BINDING SITE FOR RESIDUE T44 1 128                 
REMARK 800                                                                      
REMARK 800 SITE_IDENTIFIER: AC2                                                 
REMARK 800 EVIDENCE_CODE: SOFTWARE                                              
REMARK 800 SITE_DESCRIPTION: BINDING SITE FOR RESIDUE T44 2 129                 
DBREF  1ETA 1    1   127  UNP    P02766   TTHY_HUMAN      21    147             
DBREF  1ETA 2    1   127  UNP    P02766   TTHY_HUMAN      21    147             
SEQADV 1ETA MET 1   30  UNP  P02766    VAL    50 MICROHETEROGENEITY             
SEQADV 1ETA MET 2   30  UNP  P02766    VAL    50 MICROHETEROGENEITY             
SEQRES   1 1  127  GLY PRO THR GLY THR GLY GLU SER LYS CYS PRO LEU MET          
SEQRES   2 1  127  VAL LYS VAL LEU ASP ALA VAL ARG GLY SER PRO ALA ILE          
SEQRES   3 1  127  ASN VAL ALA MET HIS VAL PHE ARG LYS ALA ALA ASP ASP          
SEQRES   4 1  127  THR TRP GLU PRO PHE ALA SER GLY LYS THR SER GLU SER          
SEQRES   5 1  127  GLY GLU LEU HIS GLY LEU THR THR GLU GLU GLU PHE VAL          
SEQRES   6 1  127  GLU GLY ILE TYR LYS VAL GLU ILE ASP THR LYS SER TYR          
SEQRES   7 1  127  TRP LYS ALA LEU GLY ILE SER PRO PHE HIS GLU HIS ALA          
SEQRES   8 1  127  GLU VAL VAL PHE THR ALA ASN ASP SER GLY PRO ARG ARG          
SEQRES   9 1  127  TYR THR ILE ALA ALA LEU LEU SER PRO TYR SER TYR SER          
SEQRES  10 1  127  THR THR ALA VAL VAL THR ASN PRO LYS GLU                      
SEQRES   1 2  127  GLY PRO THR GLY THR GLY GLU SER LYS CYS PRO LEU MET          
SEQRES   2 2  127  VAL LYS VAL LEU ASP ALA VAL ARG GLY SER PRO ALA ILE          
SEQRES   3 2  127  ASN VAL ALA MET HIS VAL PHE ARG LYS ALA ALA ASP ASP          
SEQRES   4 2  127  THR TRP GLU PRO PHE ALA SER GLY LYS THR SER GLU SER          
SEQRES   5 2  127  GLY GLU LEU HIS GLY LEU THR THR GLU GLU GLU PHE VAL          
SEQRES   6 2  127  GLU GLY ILE TYR LYS VAL GLU ILE ASP THR LYS SER TYR          
SEQRES   7 2  127  TRP LYS ALA LEU GLY ILE SER PRO PHE HIS GLU HIS ALA          
SEQRES   8 2  127  GLU VAL VAL PHE THR ALA ASN ASP SER GLY PRO ARG ARG          
SEQRES   9 2  127  TYR THR ILE ALA ALA LEU LEU SER PRO TYR SER TYR SER          
SEQRES  10 2  127  THR THR ALA VAL VAL THR ASN PRO LYS GLU                      
HET    T44  1 128      24                                                       
HET    T44  2 129      24                                                       
HETNAM     T44 3,5,3',5'-TETRAIODO-L-THYRONINE                                  
FORMUL   3  T44    2(C15 H11 I4 N O4)                                           
FORMUL   5  HOH   *236(H2 O)                                                    
HELIX    1 1HX THR 1   75  GLY 1   83  1                                   9    
HELIX    2 2HX THR 2   75  GLY 2   83  1                                   9    
SHEET    1 INT 8 GLY 1  53  HIS 1  56  0                                        
SHEET    2 INT 8 PRO 1  11  ASP 1  18 -1  N  VAL 1  14   O  LEU 1  55           
SHEET    3 INT 8 ARG 1 103  SER 1 112  1  N  ILE 1 107   O  MET 1  13           
SHEET    4 INT 8 SER 1 115  THR 1 123 -1  N  THR 1 119   O  ALA 1 108           
SHEET    5 INT 8 SER 2 115  THR 2 123 -1  N  THR 2 118   O  TYR 1 116           
SHEET    6 INT 8 ARG 2 103  SER 2 112 -1  N  ALA 2 108   O  THR 2 119           
SHEET    7 INT 8 PRO 2  11  ASP 2  18  1  N  MET 2  13   O  ILE 2 107           
SHEET    8 INT 8 GLY 2  53  HIS 2  56 -1  N  LEU 2  55   O  VAL 2  14           
SHEET    1 XIA 4 THR 1  40  GLU 1  42  0                                        
SHEET    2 XIA 4 VAL 1  28  ALA 1  36 -1  N  ARG 1  34   O  GLU 1  42           
SHEET    3 XIA 4 GLU 1  66  ASP 1  74 -1  N  GLU 1  72   O  HIS 1  31           
SHEET    4 XIA 4 HIS 1  90  ALA 1  97 -1  N  VAL 1  93   O  VAL 1  71           
SHEET    1 X2A 4 ALA 1  45  THR 1  49  0                                        
SHEET    2 X2A 4 VAL 1  28  ALA 1  36 -1  N  MET 1  30   O  GLY 1  47           
SHEET    3 X2A 4 GLU 1  66  ASP 1  74 -1  N  GLU 1  72   O  HIS 1  31           
SHEET    4 X2A 4 HIS 1  90  ALA 1  97 -1  N  VAL 1  93   O  VAL 1  71           
SHEET    1 X1B 4 THR 2  40  GLU 2  42  0                                        
SHEET    2 X1B 4 VAL 2  28  ALA 2  36 -1  N  ARG 2  34   O  GLU 2  42           
SHEET    3 X1B 4 GLU 2  66  ASP 2  74 -1  N  GLU 2  72   O  HIS 2  31           
SHEET    4 X1B 4 HIS 2  90  ALA 2  97 -1  N  VAL 2  93   O  VAL 2  71           
SHEET    1 X2B 4 ALA 2  45  THR 2  49  0                                        
SHEET    2 X2B 4 VAL 2  28  ALA 2  36 -1  N  MET 2  30   O  GLY 2  47           
SHEET    3 X2B 4 GLU 2  66  ASP 2  74 -1  N  GLU 2  72   O  HIS 2  31           
SHEET    4 X2B 4 HIS 2  90  ALA 2  97 -1  N  VAL 2  93   O  VAL 2  71           
LINK         NZ  LYS 2  15                 C7  T44 2 129     1555   1555  1.56  
LINK         OE2AGLU 2  54                 N8  T44 2 129     1555   1555  1.50  
LINK         OE2AGLU 2  54                 C8  T44 2 129     1555   1555  1.72  
SITE     1  AA  7 LYS 1  15  GLU 1  54  LEU 1  17  ALA 1 108                    
SITE     2  AA  7 ALA 1 109  LEU 1 110  SER 1 117                               
SITE     1  BB  7 LYS 2  15  GLU 2  54  LEU 2  17  ALA 2 108                    
SITE     2  BB  7 ALA 2 109  LEU 2 110  SER 2 117                               
SITE     1 AC1  7 LYS 1  15  LEU 1  17  GLU 1  54  ALA 1 108                    
SITE     2 AC1  7 ALA 1 109  LEU 1 110  HOH 1 250                               
SITE     1 AC2  8 LYS 2  15  LEU 2  17  GLU 2  54  ALA 2 108                    
SITE     2 AC2  8 ALA 2 109  LEU 2 110  HOH 2 210  HOH 2 239                    
CRYST1   43.640   86.180   65.600  90.00  90.00  90.00 P 21 21 2     8          
ORIGX1      1.000000  0.000000  0.000000        0.00000                         
ORIGX2      0.000000  1.000000  0.000000        0.00000                         
ORIGX3      0.000000  0.000000  1.000000        0.00000                         
SCALE1      0.022915  0.000000  0.000000        0.00000                         
SCALE2      0.000000  0.011604  0.000000        0.00000                         
SCALE3      0.000000  0.000000  0.015244        0.00000                         
MTRIX1   1 -0.988600  0.150800 -0.000400       36.75100    1                    
MTRIX2   1  0.150800  0.988600 -0.004900       -2.55000    1                    
MTRIX3   1 -0.000400 -0.004900 -0.999900       98.39000    1                    
ATOM      1  N   GLY 1   1       9.892  29.001  19.009  0.50 48.81           N  
ATOM      2  CA  GLY 1   1       9.195  28.339  20.117  0.50 48.77           C  
ATOM      3  C   GLY 1   1      10.190  27.536  20.959  0.50 48.73           C  
ATOM      4  O   GLY 1   1      11.364  27.908  21.061  0.50 48.72           O  
ATOM      5  N   PRO 1   2       9.670  26.465  21.537  0.50 48.70           N  
ATOM      6  CA  PRO 1   2      10.421  25.538  22.384  0.50 48.69           C  
ATOM      7  C   PRO 1   2      11.813  25.195  21.927  0.50 48.65           C  
ATOM      8  O   PRO 1   2      12.686  26.086  21.823  0.50 48.72           O  
ATOM      9  CB  PRO 1   2       9.473  24.328  22.406  0.50 48.72           C  
ATOM     10  CG  PRO 1   2       8.104  24.942  22.465  0.50 48.73           C  
ATOM     11  CD  PRO 1   2       8.200  26.247  21.708  0.50 48.71           C  
ATOM     12  N   THR 1   3      12.084  23.919  21.707  0.50 48.57           N  
ATOM     13  CA  THR 1   3      13.307  23.393  21.115  0.50 48.52           C  
ATOM     14  C   THR 1   3      13.731  22.028  21.638  0.50 48.50           C  
ATOM     15  O   THR 1   3      13.738  21.079  20.810  0.50 48.54           O  
ATOM     16  CB  THR 1   3      14.524  24.392  21.081  0.50 48.57           C  
ATOM     17  OG1 THR 1   3      14.141  25.496  20.201  0.50 48.51           O  
ATOM     18  CG2 THR 1   3      15.821  23.717  20.599  0.50 48.61           C  
ATOM     19  N   GLY 1   4      14.126  21.887  22.885  0.50 48.43           N  
ATOM     20  CA  GLY 1   4      14.448  20.631  23.492  0.50 48.32           C  
ATOM     21  C   GLY 1   4      15.762  20.282  24.083  0.50 48.34           C  
ATOM     22  O   GLY 1   4      16.111  19.060  24.031  0.50 48.30           O  
ATOM     23  N   THR 1   5      16.526  21.208  24.639  0.50 48.31           N  
ATOM     24  CA  THR 1   5      17.808  20.947  25.293  0.50 48.24           C  
ATOM     25  C   THR 1   5      18.876  21.997  25.050  0.50 48.06           C  
ATOM     26  O   THR 1   5      20.086  21.692  25.214  0.50 48.11           O  
ATOM     27  CB  THR 1   5      18.377  19.508  24.932  0.50 48.32           C  
ATOM     28  OG1 THR 1   5      19.357  19.199  25.967  0.50 48.41           O  
ATOM     29  CG2 THR 1   5      18.964  19.439  23.521  0.50 48.44           C  
ATOM     30  N   GLY 1   6      18.471  23.207  24.707  0.50 47.83           N  
ATOM     31  CA  GLY 1   6      19.393  24.255  24.337  0.50 47.40           C  
ATOM     32  C   GLY 1   6      19.099  25.669  24.676  0.50 47.05           C  
ATOM     33  O   GLY 1   6      19.836  26.228  25.518  0.50 47.13           O  
ATOM     34  N   GLU 1   7      18.091  26.301  24.067  0.50 46.66           N  
ATOM     35  CA  GLU 1   7      17.818  27.725  24.333  0.50 45.99           C  
ATOM     36  C   GLU 1   7      16.720  28.351  23.527  0.50 45.39           C  
ATOM     37  O   GLU 1   7      16.953  29.154  22.590  0.50 45.45           O  
ATOM     38  CB  GLU 1   7      19.141  28.491  24.046  0.50 46.47           C  
ATOM     39  CG  GLU 1   7      19.922  27.894  22.882  0.50 46.89           C  
ATOM     40  CD  GLU 1   7      21.355  28.213  22.697  0.50 47.10           C  
ATOM     41  OE1 GLU 1   7      21.809  29.342  22.665  0.50 47.38           O  
ATOM     42  OE2 GLU 1   7      22.056  27.176  22.556  0.50 47.20           O  
ATOM     43  N   SER 1   8      15.490  28.026  23.883  0.50 44.62           N  
ATOM     44  CA  SER 1   8      14.262  28.519  23.264  0.50 43.63           C  
ATOM     45  C   SER 1   8      14.251  30.035  23.088  0.50 42.70           C  
ATOM     46  O   SER 1   8      14.823  30.551  22.110  0.50 42.90           O  
ATOM     47  CB  SER 1   8      13.035  28.090  24.059  0.50 43.84           C  
ATOM     48  OG  SER 1   8      11.929  28.938  23.786  0.50 44.29           O  
ATOM     49  N   LYS 1   9      13.572  30.710  23.999  0.50 41.54           N  
ATOM     50  CA  LYS 1   9      13.516  32.193  23.980  0.50 40.26           C  
ATOM     51  C   LYS 1   9      14.493  32.649  25.091  0.50 39.00           C  
ATOM     52  O   LYS 1   9      14.603  33.800  25.483  0.50 38.99           O  
ATOM     53  CB  LYS 1   9      12.163  32.770  24.253  0.50 40.81           C  
ATOM     54  CG  LYS 1   9      10.954  31.954  23.796  0.50 41.04           C  
ATOM     55  CD  LYS 1   9       9.749  32.288  24.674  0.50 41.39           C  
ATOM     56  CE  LYS 1   9      10.039  32.060  26.144  0.50 41.56           C  
ATOM     57  NZ  LYS 1   9      10.445  30.645  26.370  0.50 41.71           N  
ATOM     58  N   CYS 1  10      15.194  31.615  25.525  1.00 37.56           N  
ATOM     59  CA  CYS 1  10      16.092  31.655  26.678  1.00 35.41           C  
ATOM     60  C   CYS 1  10      15.128  31.863  27.877  1.00 33.37           C  
ATOM     61  O   CYS 1  10      14.880  32.996  28.273  1.00 33.74           O  
ATOM     62  CB  CYS 1  10      17.241  32.600  26.635  1.00 36.34           C  
ATOM     63  SG  CYS 1  10      18.811  31.746  26.238  0.50 36.60           S  
ATOM     64  N   PRO 1  11      14.653  30.711  28.319  1.00 31.17           N  
ATOM     65  CA  PRO 1  11      13.680  30.669  29.415  1.00 29.68           C  
ATOM     66  C   PRO 1  11      14.378  30.733  30.760  1.00 28.01           C  
ATOM     67  O   PRO 1  11      13.727  31.042  31.748  1.00 27.45           O  
ATOM     68  CB  PRO 1  11      12.886  29.410  29.168  1.00 29.71           C  
ATOM     69  CG  PRO 1  11      13.859  28.492  28.496  1.00 30.12           C  
ATOM     70  CD  PRO 1  11      14.737  29.402  27.644  1.00 30.74           C  
ATOM     71  N   LEU 1  12      15.676  30.463  30.745  1.00 26.62           N  
ATOM     72  CA  LEU 1  12      16.465  30.468  31.980  1.00 24.92           C  
ATOM     73  C   LEU 1  12      17.843  31.101  31.739  1.00 23.94           C  
ATOM     74  O   LEU 1  12      18.612  30.506  31.008  1.00 23.64           O  
ATOM     75  CB  LEU 1  12      16.545  29.057  32.534  1.00 24.68           C  
ATOM     76  CG  LEU 1  12      17.269  28.858  33.866  1.00 24.52           C  
ATOM     77  CD1 LEU 1  12      16.639  29.689  34.968  1.00 24.53           C  
ATOM     78  CD2 LEU 1  12      17.304  27.375  34.211  1.00 24.35           C  
ATOM     79  N   MET 1  13      18.030  32.229  32.418  1.00 22.85           N  
ATOM     80  CA  MET 1  13      19.336  32.936  32.293  1.00 22.22           C  
ATOM     81  C   MET 1  13      19.946  33.178  33.671  1.00 21.35           C  
ATOM     82  O   MET 1  13      19.191  33.367  34.639  1.00 21.05           O  
ATOM     83  CB  MET 1  13      19.094  34.181  31.488  1.00 22.83           C  
ATOM     84  CG AMET 1  13      18.594  33.889  30.099  0.50 23.85           C  
ATOM     85  CG BMET 1  13      20.145  34.408  30.435  0.25 19.27           C  
ATOM     86  SD AMET 1  13      17.679  35.371  29.568  0.50 25.14           S  
ATOM     87  SD BMET 1  13      20.894  36.027  30.809  0.25 20.23           S  
ATOM     88  CE AMET 1  13      16.062  35.020  30.305  0.50 24.37           C  
ATOM     89  CE BMET 1  13      21.774  35.621  32.334  0.25 20.08           C  
ATOM     90  N   VAL 1  14      21.269  33.159  33.763  1.00 20.78           N  
ATOM     91  CA  VAL 1  14      21.942  33.390  35.054  1.00 19.85           C  
ATOM     92  C   VAL 1  14      23.006  34.481  34.808  1.00 19.82           C  
ATOM     93  O   VAL 1  14      23.722  34.392  33.784  1.00 19.30           O  
ATOM     94  CB  VAL 1  14      22.506  32.150  35.726  1.00 19.99           C  
ATOM     95  CG1 VAL 1  14      23.080  32.482  37.141  1.00 20.49           C  
ATOM     96  CG2 VAL 1  14      21.597  30.938  35.861  1.00 20.65           C  
ATOM     97  N   LYS 1  15      23.015  35.422  35.732  1.00 19.21           N  
ATOM     98  CA  LYS 1  15      23.952  36.546  35.746  1.00 19.57           C  
ATOM     99  C   LYS 1  15      24.613  36.724  37.099  1.00 18.93           C  
ATOM    100  O   LYS 1  15      23.962  36.918  38.129  1.00 18.62           O  
ATOM    101  CB  LYS 1  15      23.228  37.840  35.306  1.00 20.87           C  
ATOM    102  CG  LYS 1  15      24.014  39.103  35.627  1.00 23.33           C  
ATOM    103  CD  LYS 1  15      24.208  40.019  34.436  1.00 24.62           C  
ATOM    104  CE  LYS 1  15      25.636  40.585  34.423  1.00 25.17           C  
ATOM    105  NZ  LYS 1  15      25.871  41.199  33.075  0.75 26.24           N  
ATOM    106  N   VAL 1  16      25.972  36.693  37.089  1.00 17.90           N  
ATOM    107  CA  VAL 1  16      26.694  36.787  38.376  1.00 17.19           C  
ATOM    108  C   VAL 1  16      27.668  37.980  38.342  1.00 16.70           C  
ATOM    109  O   VAL 1  16      28.431  38.124  37.370  1.00 16.26           O  
ATOM    110  CB  VAL 1  16      27.424  35.466  38.686  1.00 16.72           C  
ATOM    111  CG1 VAL 1  16      27.936  35.421  40.139  1.00 16.36           C  
ATOM    112  CG2 VAL 1  16      26.668  34.184  38.391  1.00 17.44           C  
ATOM    113  N   LEU 1  17      27.652  38.772  39.378  1.00 16.66           N  
ATOM    114  CA  LEU 1  17      28.502  39.936  39.593  1.00 16.53           C  
ATOM    115  C   LEU 1  17      29.378  39.782  40.854  1.00 16.63           C  
ATOM    116  O   LEU 1  17      28.973  39.128  41.854  1.00 16.46           O  
ATOM    117  CB  LEU 1  17      27.574  41.157  39.693  1.00 17.42           C  
ATOM    118  CG  LEU 1  17      26.774  41.675  38.534  1.00 17.64           C  
ATOM    119  CD1 LEU 1  17      26.355  43.130  38.776  1.00 15.97           C  
ATOM    120  CD2 LEU 1  17      27.617  41.613  37.232  1.00 18.12           C  
ATOM    121  N   ASP 1  18      30.533  40.357  40.807  1.00 15.96           N  
ATOM    122  CA  ASP 1  18      31.540  40.431  41.884  1.00 16.57           C  
ATOM    123  C   ASP 1  18      31.565  41.847  42.470  1.00 17.00           C  
ATOM    124  O   ASP 1  18      31.950  42.842  41.787  1.00 16.56           O  
ATOM    125  CB  ASP 1  18      32.890  40.043  41.280  1.00 16.80           C  
ATOM    126  CG  ASP 1  18      34.050  39.992  42.219  1.00 17.44           C  
ATOM    127  OD1 ASP 1  18      34.010  40.703  43.222  1.00 17.10           O  
ATOM    128  OD2 ASP 1  18      34.996  39.234  41.926  1.00 18.48           O  
ATOM    129  N   ALA 1  19      31.127  41.920  43.735  1.00 16.60           N  
ATOM    130  CA  ALA 1  19      31.047  43.137  44.519  1.00 17.17           C  
ATOM    131  C   ALA 1  19      32.399  43.583  45.082  1.00 17.62           C  
ATOM    132  O   ALA 1  19      32.476  44.733  45.590  1.00 18.31           O  
ATOM    133  CB  ALA 1  19      30.038  43.018  45.643  1.00 16.21           C  
ATOM    134  N   VAL 1  20      33.405  42.786  44.979  1.00 18.03           N  
ATOM    135  CA  VAL 1  20      34.751  43.093  45.492  1.00 18.43           C  
ATOM    136  C   VAL 1  20      35.535  43.810  44.385  1.00 19.06           C  
ATOM    137  O   VAL 1  20      36.173  44.822  44.677  1.00 19.40           O  
ATOM    138  CB  VAL 1  20      35.469  41.860  46.018  1.00 19.52           C  
ATOM    139  CG1 VAL 1  20      36.997  42.091  46.176  1.00 19.54           C  
ATOM    140  CG2 VAL 1  20      34.958  41.352  47.349  1.00 19.36           C  
ATOM    141  N   ARG 1  21      35.447  43.291  43.171  1.00 19.43           N  
ATOM    142  CA  ARG 1  21      36.198  43.825  42.021  1.00 19.86           C  
ATOM    143  C   ARG 1  21      35.450  44.779  41.103  1.00 19.51           C  
ATOM    144  O   ARG 1  21      36.016  45.454  40.215  1.00 19.02           O  
ATOM    145  CB  ARG 1  21      36.632  42.589  41.190  1.00 21.07           C  
ATOM    146  CG  ARG 1  21      37.815  41.855  41.809  1.00 23.44           C  
ATOM    147  CD  ARG 1  21      37.856  40.403  41.492  1.00 23.99           C  
ATOM    148  NE  ARG 1  21      37.511  40.095  40.103  0.50 25.48           N  
ATOM    149  CZ  ARG 1  21      37.681  38.847  39.641  0.50 26.21           C  
ATOM    150  NH1 ARG 1  21      38.178  37.890  40.433  0.40 26.85           N  
ATOM    151  NH2 ARG 1  21      37.344  38.525  38.407  0.40 26.74           N  
ATOM    152  N   GLY 1  22      34.140  44.813  41.272  1.00 19.22           N  
ATOM    153  CA  GLY 1  22      33.254  45.654  40.468  1.00 18.86           C  
ATOM    154  C   GLY 1  22      33.262  45.138  39.021  1.00 19.17           C  
ATOM    155  O   GLY 1  22      33.456  45.926  38.071  1.00 19.36           O  
ATOM    156  N   SER 1  23      33.034  43.854  38.886  1.00 19.06           N  
ATOM    157  CA  SER 1  23      33.082  43.203  37.547  1.00 19.09           C  
ATOM    158  C   SER 1  23      32.144  42.031  37.495  1.00 18.90           C  
ATOM    159  O   SER 1  23      31.650  41.579  38.549  1.00 18.56           O  
ATOM    160  CB  SER 1  23      34.543  42.737  37.346  1.00 20.59           C  
ATOM    161  OG  SER 1  23      34.696  41.437  37.937  0.90 23.65           O  
ATOM    162  N   PRO 1  24      31.908  41.533  36.290  1.00 19.58           N  
ATOM    163  CA  PRO 1  24      31.149  40.288  36.115  1.00 19.24           C  
ATOM    164  C   PRO 1  24      31.988  39.184  36.776  1.00 19.58           C  
ATOM    165  O   PRO 1  24      33.250  39.310  36.908  1.00 19.77           O  
ATOM    166  CB  PRO 1  24      30.924  40.136  34.643  1.00 19.48           C  
ATOM    167  CG  PRO 1  24      31.572  41.282  33.973  1.00 19.74           C  
ATOM    168  CD  PRO 1  24      32.218  42.187  34.992  1.00 18.90           C  
ATOM    169  N   ALA 1  25      31.327  38.177  37.219  1.00 19.32           N  
ATOM    170  CA  ALA 1  25      31.999  36.999  37.856  1.00 19.77           C  
ATOM    171  C   ALA 1  25      32.133  36.010  36.703  1.00 19.74           C  
ATOM    172  O   ALA 1  25      31.133  35.453  36.220  1.00 19.86           O  
ATOM    173  CB  ALA 1  25      31.229  36.511  39.065  1.00 19.94           C  
ATOM    174  N   ILE 1  26      33.358  35.849  36.224  1.00 19.94           N  
ATOM    175  CA  ILE 1  26      33.695  35.006  35.090  1.00 20.30           C  
ATOM    176  C   ILE 1  26      34.185  33.623  35.480  1.00 19.96           C  
ATOM    177  O   ILE 1  26      34.828  33.471  36.522  1.00 19.63           O  
ATOM    178  CB  ILE 1  26      34.771  35.773  34.212  1.00 21.77           C  
ATOM    179  CG1 ILE 1  26      34.207  37.155  33.816  1.00 22.79           C  
ATOM    180  CG2 ILE 1  26      35.248  34.946  33.009  1.00 22.88           C  
ATOM    181  CD1 ILE 1  26      35.367  38.132  33.407  1.00 23.84           C  
ATOM    182  N   ASN 1  27      33.783  32.651  34.691  1.00 20.14           N  
ATOM    183  CA  ASN 1  27      34.078  31.239  34.814  1.00 20.28           C  
ATOM    184  C   ASN 1  27      33.504  30.623  36.088  1.00 20.05           C  
ATOM    185  O   ASN 1  27      34.104  29.748  36.708  1.00 20.60           O  
ATOM    186  CB  ASN 1  27      35.617  30.995  34.703  1.00 21.56           C  
ATOM    187  CG AASN 1  27      36.043  31.141  33.244  0.50 22.28           C  
ATOM    188  CG BASN 1  27      35.997  29.526  34.120  0.50 26.33           C  
ATOM    189  OD1AASN 1  27      37.141  31.639  32.961  0.50 22.89           O  
ATOM    190  OD1BASN 1  27      36.767  29.390  33.301  0.01 25.03           O  
ATOM    191  ND2AASN 1  27      35.195  30.712  32.307  0.50 22.20           N  
ATOM    192  ND2BASN 1  27      35.000  28.614  34.464  0.01 26.05           N  
ATOM    193  N   VAL 1  28      32.342  31.095  36.492  1.00 19.50           N  
ATOM    194  CA  VAL 1  28      31.684  30.556  37.691  1.00 18.62           C  
ATOM    195  C   VAL 1  28      30.868  29.341  37.205  1.00 17.69           C  
ATOM    196  O   VAL 1  28      30.043  29.531  36.277  1.00 17.63           O  
ATOM    197  CB  VAL 1  28      30.822  31.624  38.376  1.00 18.81           C  
ATOM    198  CG1 VAL 1  28      30.030  31.009  39.537  1.00 18.75           C  
ATOM    199  CG2 VAL 1  28      31.588  32.866  38.760  1.00 17.55           C  
ATOM    200  N   ALA 1  29      31.089  28.222  37.821  1.00 17.85           N  
ATOM    201  CA  ALA 1  29      30.403  26.971  37.477  1.00 17.58           C  
ATOM    202  C   ALA 1  29      28.969  27.042  38.040  1.00 17.77           C  
ATOM    203  O   ALA 1  29      28.829  27.542  39.169  1.00 17.74           O  
ATOM    204  CB  ALA 1  29      31.122  25.764  38.038  1.00 17.99           C  
ATOM    205  N  AMET 1  30      28.204  26.333  37.322  0.50 17.32           N  
ATOM    206  CA AMET 1  30      26.849  26.171  37.883  0.50 17.65           C  
ATOM    207  C  AMET 1  30      26.210  24.856  37.373  0.50 17.75           C  
ATOM    208  O  AMET 1  30      26.438  24.411  36.284  0.50 15.64           O  
ATOM    209  CB AMET 1  30      25.927  27.333  37.802  0.50 19.55           C  
ATOM    210  CG AMET 1  30      25.512  27.971  36.578  0.50 21.64           C  
ATOM    211  SD AMET 1  30      24.890  29.692  37.024  0.50 25.67           S  
ATOM    212  CE AMET 1  30      26.460  30.558  36.939  0.50 27.63           C  
ATOM    213  N  BVAL 1  30      28.020  26.583  37.266  0.50 18.14           N  
ATOM    214  CA BVAL 1  30      26.609  26.558  37.721  0.50 19.00           C  
ATOM    215  C  BVAL 1  30      26.017  25.182  37.368  0.50 19.45           C  
ATOM    216  O  BVAL 1  30      26.203  24.671  36.252  0.50 19.78           O  
ATOM    217  CB BVAL 1  30      25.759  27.698  37.113  0.50 19.06           C  
ATOM    218  CG1BVAL 1  30      24.269  27.560  37.464  0.50 19.19           C  
ATOM    219  CG2BVAL 1  30      26.227  29.098  37.451  0.50 18.39           C  
ATOM    220  N   HIS 1  31      25.296  24.630  38.324  1.00 19.76           N  
ATOM    221  CA  HIS 1  31      24.577  23.344  38.166  1.00 19.12           C  
ATOM    222  C   HIS 1  31      23.097  23.561  38.438  1.00 19.59           C  
ATOM    223  O   HIS 1  31      22.735  24.176  39.481  1.00 19.45           O  
ATOM    224  CB  HIS 1  31      25.201  22.240  39.079  1.00 20.20           C  
ATOM    225  CG  HIS 1  31      26.663  21.993  38.764  1.00 20.24           C  
ATOM    226  ND1 HIS 1  31      27.110  20.910  38.052  1.00 21.46           N  
ATOM    227  CD2 HIS 1  31      27.736  22.732  39.027  1.00 20.58           C  
ATOM    228  CE1 HIS 1  31      28.438  20.997  37.918  1.00 20.49           C  
ATOM    229  NE2 HIS 1  31      28.852  22.081  38.508  1.00 21.16           N  
ATOM    230  N   VAL 1  32      22.239  23.110  37.559  1.00 18.56           N  
ATOM    231  CA  VAL 1  32      20.768  23.198  37.722  1.00 18.60           C  
ATOM    232  C   VAL 1  32      20.224  21.794  37.912  1.00 18.80           C  
ATOM    233  O   VAL 1  32      20.690  20.875  37.172  1.00 18.74           O  
ATOM    234  CB  VAL 1  32      20.126  23.904  36.517  1.00 18.14           C  
ATOM    235  CG1 VAL 1  32      18.642  24.208  36.769  1.00 17.06           C  
ATOM    236  CG2 VAL 1  32      20.905  25.146  36.087  1.00 17.83           C  
ATOM    237  N   PHE 1  33      19.296  21.640  38.836  1.00 19.58           N  
ATOM    238  CA  PHE 1  33      18.683  20.331  39.124  1.00 20.60           C  
ATOM    239  C   PHE 1  33      17.151  20.510  39.123  1.00 21.18           C  
ATOM    240  O   PHE 1  33      16.704  21.643  39.344  1.00 21.23           O  
ATOM    241  CB  PHE 1  33      19.104  19.751  40.465  1.00 21.24           C  
ATOM    242  CG  PHE 1  33      20.591  19.675  40.661  1.00 20.85           C  
ATOM    243  CD1 PHE 1  33      21.296  20.797  41.099  1.00 21.29           C  
ATOM    244  CD2 PHE 1  33      21.242  18.475  40.405  1.00 21.45           C  
ATOM    245  CE1 PHE 1  33      22.680  20.721  41.265  1.00 20.90           C  
ATOM    246  CE2 PHE 1  33      22.654  18.388  40.588  1.00 21.10           C  
ATOM    247  CZ  PHE 1  33      23.327  19.524  41.017  1.00 21.05           C  
ATOM    248  N   ARG 1  34      16.487  19.417  38.879  1.00 22.33           N  
ATOM    249  CA  ARG 1  34      14.990  19.420  38.903  1.00 23.50           C  
ATOM    250  C   ARG 1  34      14.557  18.328  39.859  1.00 24.69           C  
ATOM    251  O   ARG 1  34      15.156  17.218  39.873  1.00 24.90           O  
ATOM    252  CB  ARG 1  34      14.410  19.244  37.501  1.00 22.60           C  
ATOM    253  CG  ARG 1  34      12.853  19.273  37.532  1.00 23.55           C  
ATOM    254  CD  ARG 1  34      12.312  18.856  36.191  1.00 25.13           C  
ATOM    255  NE  ARG 1  34      10.844  19.014  36.211  1.00 26.30           N  
ATOM    256  CZ  ARG 1  34       9.983  18.017  36.386  1.00 27.21           C  
ATOM    257  NH1 ARG 1  34      10.391  16.751  36.531  1.00 26.96           N  
ATOM    258  NH2 ARG 1  34       8.677  18.337  36.445  1.00 26.09           N  
ATOM    259  N   LYS 1  35      13.566  18.613  40.689  1.00 25.85           N  
ATOM    260  CA  LYS 1  35      13.097  17.600  41.680  1.00 27.50           C  
ATOM    261  C   LYS 1  35      12.278  16.572  40.931  1.00 28.59           C  
ATOM    262  O   LYS 1  35      11.293  16.945  40.265  1.00 28.75           O  
ATOM    263  CB  LYS 1  35      12.355  18.305  42.796  1.00 28.03           C  
ATOM    264  CG  LYS 1  35      12.378  17.614  44.166  1.00 29.30           C  
ATOM    265  CD  LYS 1  35      12.457  18.642  45.290  1.00 29.81           C  
ATOM    266  CE ALYS 1  35      11.177  19.439  45.406  0.50 30.00           C  
ATOM    267  CE BLYS 1  35      10.900  18.778  44.275  0.50 23.04           C  
ATOM    268  NZ ALYS 1  35      11.208  20.380  46.544  0.50 29.97           N  
ATOM    269  NZ BLYS 1  35       9.466  19.844  47.070  0.50 31.17           N  
ATOM    270  N   ALA 1  36      12.673  15.309  40.998  1.00 30.03           N  
ATOM    271  CA  ALA 1  36      11.920  14.244  40.285  1.00 31.39           C  
ATOM    272  C   ALA 1  36      10.744  13.748  41.127  1.00 32.39           C  
ATOM    273  O   ALA 1  36      10.589  14.150  42.289  1.00 32.19           O  
ATOM    274  CB  ALA 1  36      12.832  13.107  39.865  1.00 31.98           C  
ATOM    275  N   ALA 1  37       9.953  12.871  40.512  1.00 33.47           N  
ATOM    276  CA  ALA 1  37       8.753  12.317  41.160  1.00 34.79           C  
ATOM    277  C   ALA 1  37       9.055  11.722  42.527  1.00 35.43           C  
ATOM    278  O   ALA 1  37       8.270  11.912  43.470  1.00 36.06           O  
ATOM    279  CB  ALA 1  37       8.068  11.300  40.251  1.00 34.76           C  
ATOM    280  N   ASP 1  38      10.146  11.018  42.650  1.00 36.38           N  
ATOM    281  CA  ASP 1  38      10.590  10.370  43.884  1.00 36.91           C  
ATOM    282  C   ASP 1  38      11.192  11.337  44.888  1.00 37.13           C  
ATOM    283  O   ASP 1  38      11.798  10.889  45.904  1.00 37.44           O  
ATOM    284  CB  ASP 1  38      11.635   9.259  43.519  1.00 37.41           C  
ATOM    285  CG  ASP 1  38      12.939   9.995  43.181  1.00 38.19           C  
ATOM    286  OD1 ASP 1  38      13.171  10.385  42.037  0.50 38.18           O  
ATOM    287  OD2 ASP 1  38      13.682  10.188  44.159  0.50 38.36           O  
ATOM    288  N   ASP 1  39      11.101  12.621  44.633  1.00 37.11           N  
ATOM    289  CA  ASP 1  39      11.639  13.644  45.538  1.00 37.00           C  
ATOM    290  C   ASP 1  39      13.146  13.770  45.546  1.00 36.34           C  
ATOM    291  O   ASP 1  39      13.670  14.281  46.581  1.00 36.85           O  
ATOM    292  CB  ASP 1  39      11.100  13.332  46.968  1.00 38.18           C  
ATOM    293  CG  ASP 1  39      10.724  14.627  47.676  0.75 38.90           C  
ATOM    294  OD1 ASP 1  39       9.671  15.202  47.341  0.75 39.55           O  
ATOM    295  OD2 ASP 1  39      11.506  15.044  48.553  0.75 39.39           O  
ATOM    296  N   THR 1  40      13.857  13.340  44.525  1.00 35.47           N  
ATOM    297  CA  THR 1  40      15.320  13.540  44.472  1.00 34.24           C  
ATOM    298  C   THR 1  40      15.634  14.648  43.453  1.00 33.25           C  
ATOM    299  O   THR 1  40      14.782  14.958  42.591  1.00 33.24           O  
ATOM    300  CB  THR 1  40      16.157  12.248  44.172  1.00 34.51           C  
ATOM    301  OG1 THR 1  40      15.808  11.803  42.825  1.00 34.42           O  
ATOM    302  CG2 THR 1  40      15.972  11.130  45.205  1.00 34.88           C  
ATOM    303  N   TRP 1  41      16.827  15.193  43.561  1.00 31.85           N  
ATOM    304  CA  TRP 1  41      17.320  16.204  42.636  1.00 30.53           C  
ATOM    305  C   TRP 1  41      18.039  15.541  41.461  1.00 29.72           C  
ATOM    306  O   TRP 1  41      19.129  14.967  41.742  1.00 30.27           O  
ATOM    307  CB  TRP 1  41      18.300  17.197  43.288  1.00 30.10           C  
ATOM    308  CG  TRP 1  41      17.666  18.029  44.338  1.00 30.20           C  
ATOM    309  CD1 TRP 1  41      17.804  17.934  45.686  1.00 30.13           C  
ATOM    310  CD2 TRP 1  41      16.724  19.091  44.095  1.00 29.78           C  
ATOM    311  NE1 TRP 1  41      17.026  18.884  46.311  1.00 30.44           N  
ATOM    312  CE2 TRP 1  41      16.362  19.610  45.353  1.00 29.95           C  
ATOM    313  CE3 TRP 1  41      16.190  19.653  42.947  1.00 29.48           C  
ATOM    314  CZ2 TRP 1  41      15.467  20.656  45.497  1.00 29.76           C  
ATOM    315  CZ3 TRP 1  41      15.293  20.690  43.094  1.00 29.59           C  
ATOM    316  CH2 TRP 1  41      14.934  21.200  44.340  1.00 29.57           C  
ATOM    317  N   GLU 1  42      17.497  15.616  40.303  1.00 28.36           N  
ATOM    318  CA  GLU 1  42      18.139  15.080  39.092  1.00 27.54           C  
ATOM    319  C   GLU 1  42      18.839  16.226  38.340  1.00 26.71           C  
ATOM    320  O   GLU 1  42      18.272  17.335  38.260  1.00 25.88           O  
ATOM    321  CB  GLU 1  42      17.164  14.482  38.092  1.00 28.42           C  
ATOM    322  CG  GLU 1  42      15.952  13.646  38.561  0.50 28.98           C  
ATOM    323  CD  GLU 1  42      15.064  13.358  37.366  0.50 29.20           C  
ATOM    324  OE1 GLU 1  42      14.271  14.163  36.908  0.50 29.57           O  
ATOM    325  OE2 GLU 1  42      15.291  12.241  36.861  0.50 29.48           O  
ATOM    326  N   PRO 1  43      20.031  15.918  37.813  1.00 25.68           N  
ATOM    327  CA  PRO 1  43      20.780  16.842  36.981  1.00 25.33           C  
ATOM    328  C   PRO 1  43      19.922  17.327  35.825  1.00 24.65           C  
ATOM    329  O   PRO 1  43      19.200  16.497  35.224  1.00 25.19           O  
ATOM    330  CB  PRO 1  43      21.971  16.023  36.461  1.00 25.47           C  
ATOM    331  CG  PRO 1  43      22.146  14.945  37.502  1.00 25.67           C  
ATOM    332  CD  PRO 1  43      20.698  14.612  37.924  1.00 25.78           C  
ATOM    333  N   PHE 1  44      19.977  18.623  35.548  1.00 23.53           N  
ATOM    334  CA  PHE 1  44      19.116  19.179  34.466  1.00 22.45           C  
ATOM    335  C   PHE 1  44      19.954  19.920  33.455  1.00 21.38           C  
ATOM    336  O   PHE 1  44      19.723  19.784  32.242  1.00 20.99           O  
ATOM    337  CB  PHE 1  44      17.988  20.002  35.110  1.00 22.58           C  
ATOM    338  CG  PHE 1  44      17.091  20.683  34.134  1.00 23.82           C  
ATOM    339  CD1 PHE 1  44      15.997  19.999  33.605  1.00 23.39           C  
ATOM    340  CD2 PHE 1  44      17.331  22.000  33.735  1.00 23.79           C  
ATOM    341  CE1 PHE 1  44      15.156  20.614  32.676  1.00 23.83           C  
ATOM    342  CE2 PHE 1  44      16.502  22.626  32.810  1.00 23.91           C  
ATOM    343  CZ  PHE 1  44      15.408  21.920  32.293  1.00 24.43           C  
ATOM    344  N   ALA 1  45      20.941  20.665  33.948  1.00 20.80           N  
ATOM    345  CA  ALA 1  45      21.785  21.480  33.038  1.00 19.94           C  
ATOM    346  C   ALA 1  45      22.941  22.033  33.826  1.00 19.68           C  
ATOM    347  O   ALA 1  45      22.777  22.141  35.061  1.00 19.22           O  
ATOM    348  CB  ALA 1  45      20.876  22.560  32.443  1.00 20.37           C  
ATOM    349  N   SER 1  46      24.059  22.303  33.177  1.00 19.23           N  
ATOM    350  CA  SER 1  46      25.213  22.960  33.834  1.00 18.97           C  
ATOM    351  C   SER 1  46      25.964  23.781  32.765  1.00 19.21           C  
ATOM    352  O   SER 1  46      25.742  23.590  31.564  1.00 19.76           O  
ATOM    353  CB  SER 1  46      26.122  21.997  34.570  1.00 18.83           C  
ATOM    354  OG  SER 1  46      26.675  21.080  33.603  1.00 19.07           O  
ATOM    355  N   GLY 1  47      26.802  24.681  33.167  1.00 18.88           N  
ATOM    356  CA  GLY 1  47      27.567  25.597  32.302  1.00 19.11           C  
ATOM    357  C   GLY 1  47      28.456  26.473  33.187  1.00 19.07           C  
ATOM    358  O   GLY 1  47      28.401  26.331  34.414  1.00 18.60           O  
ATOM    359  N   LYS 1  48      29.222  27.330  32.570  1.00 18.98           N  
ATOM    360  CA  LYS 1  48      30.065  28.304  33.275  1.00 19.75           C  
ATOM    361  C   LYS 1  48      29.715  29.692  32.767  1.00 18.95           C  
ATOM    362  O   LYS 1  48      29.342  29.859  31.618  1.00 18.53           O  
ATOM    363  CB  LYS 1  48      31.547  27.976  33.102  1.00 22.21           C  
ATOM    364  CG  LYS 1  48      31.976  26.951  34.204  0.90 24.73           C  
ATOM    365  CD  LYS 1  48      33.465  26.637  33.995  0.90 26.37           C  
ATOM    366  CE  LYS 1  48      33.884  25.565  35.017  0.90 27.54           C  
ATOM    367  NZ  LYS 1  48      35.297  25.194  34.756  0.90 29.58           N  
ATOM    368  N   THR 1  49      29.802  30.691  33.657  1.00 18.92           N  
ATOM    369  CA  THR 1  49      29.577  32.070  33.182  1.00 18.65           C  
ATOM    370  C   THR 1  49      30.644  32.538  32.199  1.00 19.84           C  
ATOM    371  O   THR 1  49      31.832  32.188  32.253  1.00 20.43           O  
ATOM    372  CB  THR 1  49      29.392  33.083  34.374  1.00 16.98           C  
ATOM    373  OG1 THR 1  49      30.671  33.116  35.050  1.00 16.25           O  
ATOM    374  CG2 THR 1  49      28.220  32.687  35.256  1.00 17.20           C  
ATOM    375  N   SER 1  50      30.189  33.385  31.292  1.00 20.49           N  
ATOM    376  CA  SER 1  50      31.027  34.017  30.264  1.00 21.23           C  
ATOM    377  C   SER 1  50      31.740  35.230  30.837  1.00 21.19           C  
ATOM    378  O   SER 1  50      31.635  35.580  32.025  1.00 20.53           O  
ATOM    379  CB  SER 1  50      30.167  34.464  29.062  1.00 21.30           C  
ATOM    380  OG  SER 1  50      29.426  35.618  29.478  1.00 22.52           O  
ATOM    381  N   GLU 1  51      32.514  35.878  29.940  1.00 21.57           N  
ATOM    382  CA  GLU 1  51      33.263  37.081  30.289  1.00 22.21           C  
ATOM    383  C   GLU 1  51      32.323  38.203  30.712  1.00 21.89           C  
ATOM    384  O   GLU 1  51      32.759  39.176  31.361  1.00 22.48           O  
ATOM    385  CB  GLU 1  51      34.164  37.620  29.176  1.00 24.23           C  
ATOM    386  CG  GLU 1  51      35.041  36.729  28.389  0.50 25.14           C  
ATOM    387  CD  GLU 1  51      36.131  35.861  28.860  0.40 25.85           C  
ATOM    388  OE1 GLU 1  51      37.161  36.183  29.442  0.40 26.07           O  
ATOM    389  OE2 GLU 1  51      35.926  34.648  28.575  0.40 26.15           O  
ATOM    390  N   SER 1  52      31.062  38.109  30.360  1.00 21.73           N  
ATOM    391  CA  SER 1  52      30.059  39.095  30.755  1.00 21.59           C  
ATOM    392  C   SER 1  52      29.333  38.613  32.007  1.00 21.27           C  
ATOM    393  O   SER 1  52      28.336  39.279  32.436  1.00 21.23           O  
ATOM    394  CB  SER 1  52      29.080  39.454  29.657  1.00 22.09           C  
ATOM    395  OG  SER 1  52      28.422  38.321  29.173  1.00 23.28           O  
ATOM    396  N   GLY 1  53      29.797  37.517  32.563  1.00 20.81           N  
ATOM    397  CA  GLY 1  53      29.253  36.957  33.810  1.00 20.47           C  
ATOM    398  C   GLY 1  53      27.878  36.324  33.665  1.00 20.98           C  
ATOM    399  O   GLY 1  53      27.162  36.158  34.659  1.00 20.06           O  
ATOM    400  N   GLU 1  54      27.499  36.001  32.445  1.00 21.76           N  
ATOM    401  CA  GLU 1  54      26.198  35.433  32.121  1.00 22.56           C  
ATOM    402  C   GLU 1  54      26.303  34.009  31.603  1.00 22.91           C  
ATOM    403  O   GLU 1  54      27.304  33.519  31.051  1.00 22.44           O  
ATOM    404  CB  GLU 1  54      25.457  36.231  31.028  1.00 23.47           C  
ATOM    405  CG  GLU 1  54      25.237  37.714  31.214  1.00 25.22           C  
ATOM    406  CD  GLU 1  54      24.709  38.551  30.121  1.00 26.25           C  
ATOM    407  OE1 GLU 1  54      24.212  38.159  29.072  0.80 27.62           O  
ATOM    408  OE2 GLU 1  54      24.814  39.775  30.347  0.80 27.11           O  
ATOM    409  N   LEU 1  55      25.190  33.309  31.816  1.00 23.14           N  
ATOM    410  CA  LEU 1  55      25.004  31.942  31.304  1.00 23.85           C  
ATOM    411  C   LEU 1  55      23.668  31.829  30.588  1.00 24.58           C  
ATOM    412  O   LEU 1  55      22.615  32.015  31.216  1.00 24.44           O  
ATOM    413  CB  LEU 1  55      25.232  30.967  32.458  1.00 23.18           C  
ATOM    414  CG  LEU 1  55      25.076  29.501  32.189  1.00 22.31           C  
ATOM    415  CD1 LEU 1  55      25.919  29.067  30.972  1.00 22.36           C  
ATOM    416  CD2 LEU 1  55      25.531  28.739  33.425  1.00 22.38           C  
ATOM    417  N   HIS 1  56      23.733  31.534  29.299  1.00 25.63           N  
ATOM    418  CA  HIS 1  56      22.574  31.316  28.438  1.00 26.93           C  
ATOM    419  C   HIS 1  56      22.608  29.899  27.877  1.00 26.90           C  
ATOM    420  O   HIS 1  56      23.620  29.168  27.968  1.00 27.41           O  
ATOM    421  CB  HIS 1  56      22.465  32.257  27.182  1.00 28.55           C  
ATOM    422  CG  HIS 1  56      22.687  33.679  27.559  1.00 30.62           C  
ATOM    423  ND1 HIS 1  56      23.924  34.290  27.485  1.00 31.39           N  
ATOM    424  CD2 HIS 1  56      21.836  34.613  28.051  0.80 31.17           C  
ATOM    425  CE1 HIS 1  56      23.820  35.530  27.914  1.00 31.47           C  
ATOM    426  NE2 HIS 1  56      22.575  35.751  28.267  1.00 31.51           N  
ATOM    427  N   GLY 1  57      21.484  29.502  27.307  1.00 27.18           N  
ATOM    428  CA  GLY 1  57      21.406  28.197  26.614  1.00 26.55           C  
ATOM    429  C   GLY 1  57      21.410  26.990  27.493  1.00 26.32           C  
ATOM    430  O   GLY 1  57      21.848  25.890  27.046  1.00 26.16           O  
ATOM    431  N   LEU 1  58      20.936  27.106  28.726  1.00 26.01           N  
ATOM    432  CA  LEU 1  58      20.861  26.014  29.670  1.00 25.74           C  
ATOM    433  C   LEU 1  58      19.726  25.064  29.278  1.00 25.83           C  
ATOM    434  O   LEU 1  58      19.850  23.875  29.574  1.00 26.53           O  
ATOM    435  CB  LEU 1  58      20.689  26.519  31.110  1.00 24.57           C  
ATOM    436  CG  LEU 1  58      21.850  27.249  31.758  1.00 24.18           C  
ATOM    437  CD1 LEU 1  58      21.383  28.001  33.013  1.00 23.39           C  
ATOM    438  CD2 LEU 1  58      22.940  26.240  32.127  1.00 23.71           C  
ATOM    439  N   THR 1  59      18.694  25.588  28.645  1.00 26.26           N  
ATOM    440  CA  THR 1  59      17.510  24.748  28.325  1.00 26.27           C  
ATOM    441  C   THR 1  59      16.683  25.390  27.238  1.00 26.69           C  
ATOM    442  O   THR 1  59      17.055  26.462  26.743  1.00 27.06           O  
ATOM    443  CB  THR 1  59      16.698  24.514  29.669  1.00 26.13           C  
ATOM    444  OG1 THR 1  59      15.690  23.508  29.430  1.00 24.54           O  
ATOM    445  CG2 THR 1  59      16.059  25.801  30.232  1.00 26.10           C  
ATOM    446  N   THR 1  60      15.584  24.777  26.869  1.00 26.57           N  
ATOM    447  CA  THR 1  60      14.638  25.285  25.886  1.00 26.67           C  
ATOM    448  C   THR 1  60      13.249  25.334  26.506  1.00 26.50           C  
ATOM    449  O   THR 1  60      13.051  24.706  27.552  1.00 26.56           O  
ATOM    450  CB  THR 1  60      14.625  24.364  24.598  1.00 27.07           C  
ATOM    451  OG1 THR 1  60      14.122  23.068  25.037  1.00 27.41           O  
ATOM    452  CG2 THR 1  60      15.987  24.217  23.939  1.00 27.82           C  
ATOM    453  N   GLU 1  61      12.349  26.007  25.868  1.00 26.62           N  
ATOM    454  CA  GLU 1  61      10.951  26.157  26.278  1.00 26.65           C  
ATOM    455  C   GLU 1  61      10.298  24.798  26.415  1.00 26.54           C  
ATOM    456  O   GLU 1  61       9.517  24.602  27.363  1.00 27.27           O  
ATOM    457  CB  GLU 1  61      10.115  26.993  25.317  1.00 27.34           C  
ATOM    458  CG  GLU 1  61       8.712  27.397  25.763  0.50 27.45           C  
ATOM    459  CD  GLU 1  61       7.986  28.271  24.776  0.25 27.52           C  
ATOM    460  OE1 GLU 1  61       8.547  29.134  24.121  0.25 27.56           O  
ATOM    461  OE2 GLU 1  61       6.771  27.994  24.716  0.25 27.64           O  
ATOM    462  N   GLU 1  62      10.635  23.892  25.523  1.00 26.10           N  
ATOM    463  CA  GLU 1  62      10.068  22.548  25.480  1.00 25.64           C  
ATOM    464  C   GLU 1  62      10.490  21.666  26.631  1.00 24.84           C  
ATOM    465  O   GLU 1  62       9.674  20.945  27.213  1.00 24.69           O  
ATOM    466  CB  GLU 1  62      10.425  21.829  24.172  1.00 26.00           C  
ATOM    467  CG  GLU 1  62       9.221  21.255  23.383  0.50 26.75           C  
ATOM    468  CD  GLU 1  62       9.628  20.862  21.978  0.25 26.66           C  
ATOM    469  OE1 GLU 1  62      10.199  21.617  21.204  0.25 26.59           O  
ATOM    470  OE2 GLU 1  62       9.332  19.690  21.724  0.25 26.84           O  
ATOM    471  N   GLU 1  63      11.760  21.718  26.981  1.00 24.33           N  
ATOM    472  CA  GLU 1  63      12.375  20.918  28.046  1.00 24.00           C  
ATOM    473  C   GLU 1  63      12.098  21.483  29.449  1.00 23.00           C  
ATOM    474  O   GLU 1  63      12.079  20.717  30.402  1.00 22.25           O  
ATOM    475  CB  GLU 1  63      13.849  20.731  27.788  1.00 26.02           C  
ATOM    476  CG  GLU 1  63      14.763  20.289  28.901  0.75 27.89           C  
ATOM    477  CD  GLU 1  63      16.178  20.807  28.673  0.75 28.72           C  
ATOM    478  OE1 GLU 1  63      16.450  21.013  27.395  0.75 29.85           O  
ATOM    479  OE2 GLU 1  63      17.002  21.086  29.538  0.75 29.08           O  
ATOM    480  N   PHE 1  64      11.867  22.746  29.513  1.00 22.39           N  
ATOM    481  CA  PHE 1  64      11.689  23.516  30.770  1.00 21.63           C  
ATOM    482  C   PHE 1  64      10.236  23.453  31.251  1.00 21.28           C  
ATOM    483  O   PHE 1  64       9.476  24.428  31.214  1.00 21.27           O  
ATOM    484  CB  PHE 1  64      12.236  24.915  30.560  1.00 22.45           C  
ATOM    485  CG  PHE 1  64      12.472  25.681  31.833  1.00 22.74           C  
ATOM    486  CD1 PHE 1  64      12.993  25.069  32.956  1.00 22.90           C  
ATOM    487  CD2 PHE 1  64      12.140  27.036  31.862  1.00 23.43           C  
ATOM    488  CE1 PHE 1  64      13.209  25.814  34.132  1.00 23.13           C  
ATOM    489  CE2 PHE 1  64      12.360  27.786  33.017  1.00 23.05           C  
ATOM    490  CZ  PHE 1  64      12.880  27.181  34.145  1.00 23.18           C  
ATOM    491  N   VAL 1  65       9.916  22.289  31.734  1.00 20.82           N  
ATOM    492  CA  VAL 1  65       8.501  22.033  32.157  1.00 20.34           C  
ATOM    493  C   VAL 1  65       8.337  22.527  33.583  1.00 20.14           C  
ATOM    494  O   VAL 1  65       9.284  22.930  34.292  1.00 19.90           O  
ATOM    495  CB  VAL 1  65       8.192  20.561  31.902  1.00 19.98           C  
ATOM    496  CG1 VAL 1  65       8.244  20.183  30.416  1.00 19.57           C  
ATOM    497  CG2 VAL 1  65       9.101  19.644  32.709  1.00 19.51           C  
ATOM    498  N   GLU 1  66       7.097  22.484  33.974  1.00 20.33           N  
ATOM    499  CA  GLU 1  66       6.640  22.822  35.349  1.00 20.45           C  
ATOM    500  C   GLU 1  66       7.442  21.961  36.298  1.00 20.01           C  
ATOM    501  O   GLU 1  66       7.661  20.780  35.986  1.00 19.87           O  
ATOM    502  CB  GLU 1  66       5.157  22.443  35.429  1.00 21.76           C  
ATOM    503  CG  GLU 1  66       4.306  23.003  36.537  0.66 23.35           C  
ATOM    504  CD  GLU 1  66       2.816  22.817  36.396  0.66 23.98           C  
ATOM    505  OE1 GLU 1  66       2.220  22.486  35.386  0.50 24.34           O  
ATOM    506  OE2 GLU 1  66       2.241  23.052  37.484  0.50 24.63           O  
ATOM    507  N   GLY 1  67       7.876  22.547  37.427  1.00 19.67           N  
ATOM    508  CA  GLY 1  67       8.643  21.712  38.417  1.00 19.41           C  
ATOM    509  C   GLY 1  67       9.326  22.635  39.412  1.00 18.97           C  
ATOM    510  O   GLY 1  67       9.097  23.833  39.396  1.00 18.92           O  
ATOM    511  N   ILE 1  68      10.101  22.039  40.297  1.00 19.09           N  
ATOM    512  CA  ILE 1  68      10.912  22.747  41.308  1.00 18.88           C  
ATOM    513  C   ILE 1  68      12.367  22.597  40.841  1.00 18.65           C  
ATOM    514  O   ILE 1  68      12.782  21.441  40.630  1.00 18.39           O  
ATOM    515  CB  ILE 1  68      10.716  22.149  42.727  1.00 19.03           C  
ATOM    516  CG1 ILE 1  68       9.216  22.240  43.124  1.00 19.01           C  
ATOM    517  CG2 ILE 1  68      11.625  22.795  43.816  1.00 19.01           C  
ATOM    518  CD1 ILE 1  68       8.920  21.796  44.601  1.00 19.83           C  
ATOM    519  N   TYR 1  69      13.012  23.718  40.685  1.00 18.49           N  
ATOM    520  CA  TYR 1  69      14.384  23.741  40.159  1.00 18.85           C  
ATOM    521  C   TYR 1  69      15.300  24.312  41.214  1.00 18.69           C  
ATOM    522  O   TYR 1  69      14.809  25.116  42.053  1.00 18.67           O  
ATOM    523  CB  TYR 1  69      14.440  24.597  38.869  1.00 18.62           C  
ATOM    524  CG  TYR 1  69      13.651  23.940  37.727  1.00 19.56           C  
ATOM    525  CD1 TYR 1  69      12.274  24.087  37.599  1.00 19.09           C  
ATOM    526  CD2 TYR 1  69      14.336  23.167  36.813  1.00 19.60           C  
ATOM    527  CE1 TYR 1  69      11.599  23.479  36.544  1.00 19.98           C  
ATOM    528  CE2 TYR 1  69      13.680  22.540  35.740  1.00 19.75           C  
ATOM    529  CZ  TYR 1  69      12.308  22.695  35.626  1.00 19.62           C  
ATOM    530  OH  TYR 1  69      11.670  22.080  34.587  1.00 19.25           O  
ATOM    531  N   LYS 1  70      16.526  23.906  41.154  1.00 18.64           N  
ATOM    532  CA  LYS 1  70      17.570  24.382  42.070  1.00 18.76           C  
ATOM    533  C   LYS 1  70      18.767  24.784  41.212  1.00 18.73           C  
ATOM    534  O   LYS 1  70      19.212  23.952  40.396  1.00 19.36           O  
ATOM    535  CB  LYS 1  70      18.008  23.304  43.065  1.00 19.20           C  
ATOM    536  CG  LYS 1  70      19.324  23.666  43.769  1.00 19.95           C  
ATOM    537  CD  LYS 1  70      19.654  22.818  44.945  1.00 20.50           C  
ATOM    538  CE  LYS 1  70      20.114  21.427  44.620  0.75 20.91           C  
ATOM    539  NZ  LYS 1  70      20.576  20.750  45.878  0.75 21.42           N  
ATOM    540  N   VAL 1  71      19.171  26.023  41.435  1.00 18.43           N  
ATOM    541  CA  VAL 1  71      20.361  26.546  40.690  1.00 17.99           C  
ATOM    542  C   VAL 1  71      21.452  26.570  41.757  1.00 18.03           C  
ATOM    543  O   VAL 1  71      21.248  27.288  42.753  1.00 18.29           O  
ATOM    544  CB  VAL 1  71      20.054  27.892  40.045  1.00 18.53           C  
ATOM    545  CG1 VAL 1  71      21.280  28.507  39.354  1.00 19.14           C  
ATOM    546  CG2 VAL 1  71      18.874  27.829  39.059  1.00 20.16           C  
ATOM    547  N   GLU 1  72      22.504  25.799  41.516  1.00 17.57           N  
ATOM    548  CA  GLU 1  72      23.632  25.850  42.509  1.00 17.44           C  
ATOM    549  C   GLU 1  72      24.736  26.657  41.859  1.00 17.43           C  
ATOM    550  O   GLU 1  72      25.119  26.329  40.705  1.00 17.99           O  
ATOM    551  CB  GLU 1  72      24.036  24.466  42.876  1.00 18.64           C  
ATOM    552  CG AGLU 1  72      24.679  24.131  44.204  0.50 20.00           C  
ATOM    553  CG BGLU 1  72      25.484  24.030  42.937  0.50 20.27           C  
ATOM    554  CD AGLU 1  72      24.714  22.671  44.540  0.50 20.75           C  
ATOM    555  CD BGLU 1  72      25.704  22.634  43.435  0.25 21.60           C  
ATOM    556  OE1AGLU 1  72      25.604  21.920  44.209  0.50 22.03           O  
ATOM    557  OE1BGLU 1  72      24.661  22.061  43.843  0.25 27.58           O  
ATOM    558  OE2AGLU 1  72      23.711  22.264  45.185  0.50 21.72           O  
ATOM    559  OE2BGLU 1  72      26.777  22.074  43.420  0.25 27.79           O  
ATOM    560  N   ILE 1  73      25.230  27.678  42.517  1.00 16.75           N  
ATOM    561  CA  ILE 1  73      26.335  28.496  41.916  1.00 16.26           C  
ATOM    562  C   ILE 1  73      27.588  28.163  42.716  1.00 16.28           C  
ATOM    563  O   ILE 1  73      27.497  28.373  43.944  1.00 16.03           O  
ATOM    564  CB  ILE 1  73      26.017  30.016  41.982  1.00 16.75           C  
ATOM    565  CG1 ILE 1  73      24.676  30.342  41.298  1.00 17.31           C  
ATOM    566  CG2 ILE 1  73      27.170  30.886  41.362  1.00 16.03           C  
ATOM    567  CD1 ILE 1  73      23.875  31.515  41.890  1.00 18.07           C  
ATOM    568  N   ASP 1  74      28.662  27.756  42.120  1.00 16.02           N  
ATOM    569  CA  ASP 1  74      29.839  27.345  42.900  1.00 16.91           C  
ATOM    570  C   ASP 1  74      30.674  28.570  43.264  1.00 17.88           C  
ATOM    571  O   ASP 1  74      31.711  28.811  42.592  1.00 17.96           O  
ATOM    572  CB  ASP 1  74      30.648  26.246  42.220  1.00 16.58           C  
ATOM    573  CG AASP 1  74      31.788  25.879  43.236  0.50 17.14           C  
ATOM    574  CG BASP 1  74      29.646  25.046  42.021  0.25 22.10           C  
ATOM    575  OD1AASP 1  74      31.433  26.007  44.407  0.25 16.80           O  
ATOM    576  OD1BASP 1  74      28.776  25.026  42.897  0.25 27.85           O  
ATOM    577  OD2AASP 1  74      32.873  25.479  42.812  0.25 16.10           O  
ATOM    578  OD2BASP 1  74      29.775  24.306  41.059  0.25 21.64           O  
ATOM    579  N   THR 1  75      30.259  29.262  44.295  1.00 18.98           N  
ATOM    580  CA  THR 1  75      30.946  30.471  44.785  1.00 19.31           C  
ATOM    581  C   THR 1  75      32.290  30.190  45.426  1.00 20.21           C  
ATOM    582  O   THR 1  75      33.238  30.986  45.280  1.00 20.34           O  
ATOM    583  CB  THR 1  75      29.968  31.313  45.736  1.00 19.26           C  
ATOM    584  OG1 THR 1  75      29.653  30.445  46.850  1.00 19.17           O  
ATOM    585  CG2 THR 1  75      28.713  31.781  44.978  1.00 18.80           C  
ATOM    586  N   LYS 1  76      32.401  29.061  46.128  1.00 20.87           N  
ATOM    587  CA  LYS 1  76      33.629  28.676  46.792  1.00 21.38           C  
ATOM    588  C   LYS 1  76      34.857  28.618  45.891  1.00 21.77           C  
ATOM    589  O   LYS 1  76      35.866  29.246  46.298  1.00 21.54           O  
ATOM    590  CB  LYS 1  76      33.570  27.326  47.542  1.00 22.20           C  
ATOM    591  CG  LYS 1  76      34.730  27.403  48.610  1.00 22.82           C  
ATOM    592  CD  LYS 1  76      34.738  26.122  49.443  1.00 24.44           C  
ATOM    593  CE  LYS 1  76      35.221  26.414  50.865  1.00 25.21           C  
ATOM    594  NZ ALYS 1  76      34.967  25.283  51.777  0.75 25.84           N  
ATOM    595  NZ BLYS 1  76      34.207  27.144  51.654  0.25 25.78           N  
ATOM    596  N   SER 1  77      34.815  27.903  44.800  1.00 22.34           N  
ATOM    597  CA  SER 1  77      35.934  27.791  43.850  1.00 23.21           C  
ATOM    598  C   SER 1  77      36.297  29.120  43.211  1.00 22.90           C  
ATOM    599  O   SER 1  77      37.476  29.358  42.881  1.00 22.73           O  
ATOM    600  CB  SER 1  77      35.627  26.796  42.723  1.00 24.30           C  
ATOM    601  OG ASER 1  77      35.426  25.498  43.244  0.80 27.22           O  
ATOM    602  OG BSER 1  77      34.233  26.726  42.572  0.20 28.48           O  
ATOM    603  N   TYR 1  78      35.324  29.973  42.972  1.00 22.49           N  
ATOM    604  CA  TYR 1  78      35.534  31.307  42.431  1.00 22.83           C  
ATOM    605  C   TYR 1  78      36.411  32.151  43.342  1.00 23.27           C  
ATOM    606  O   TYR 1  78      37.367  32.798  42.839  1.00 23.39           O  
ATOM    607  CB  TYR 1  78      34.155  32.003  42.200  1.00 21.70           C  
ATOM    608  CG  TYR 1  78      34.311  33.439  41.730  1.00 22.11           C  
ATOM    609  CD1 TYR 1  78      34.643  33.677  40.389  1.00 21.37           C  
ATOM    610  CD2 TYR 1  78      34.124  34.525  42.565  1.00 21.39           C  
ATOM    611  CE1 TYR 1  78      34.801  34.963  39.895  1.00 21.57           C  
ATOM    612  CE2 TYR 1  78      34.266  35.826  42.101  1.00 21.48           C  
ATOM    613  CZ  TYR 1  78      34.610  36.037  40.765  1.00 21.92           C  
ATOM    614  OH  TYR 1  78      34.735  37.326  40.366  1.00 23.12           O  
ATOM    615  N   TRP 1  79      36.111  32.167  44.622  1.00 23.28           N  
ATOM    616  CA  TRP 1  79      36.813  32.992  45.612  1.00 23.99           C  
ATOM    617  C   TRP 1  79      38.214  32.431  45.889  1.00 24.99           C  
ATOM    618  O   TRP 1  79      39.175  33.230  45.926  1.00 25.25           O  
ATOM    619  CB  TRP 1  79      36.027  33.244  46.891  1.00 21.96           C  
ATOM    620  CG  TRP 1  79      34.809  34.094  46.717  1.00 20.33           C  
ATOM    621  CD1 TRP 1  79      33.500  33.778  46.906  1.00 20.13           C  
ATOM    622  CD2 TRP 1  79      34.818  35.466  46.297  1.00 19.85           C  
ATOM    623  NE1 TRP 1  79      32.705  34.841  46.656  1.00 19.25           N  
ATOM    624  CE2 TRP 1  79      33.461  35.905  46.261  1.00 19.20           C  
ATOM    625  CE3 TRP 1  79      35.824  36.365  45.941  1.00 20.12           C  
ATOM    626  CZ2 TRP 1  79      33.126  37.178  45.881  1.00 19.43           C  
ATOM    627  CZ3 TRP 1  79      35.485  37.639  45.596  1.00 19.80           C  
ATOM    628  CH2 TRP 1  79      34.130  38.057  45.545  1.00 19.07           C  
ATOM    629  N   LYS 1  80      38.293  31.156  46.065  1.00 26.32           N  
ATOM    630  CA  LYS 1  80      39.570  30.452  46.328  1.00 28.00           C  
ATOM    631  C   LYS 1  80      40.568  30.776  45.219  1.00 28.71           C  
ATOM    632  O   LYS 1  80      41.762  31.042  45.465  1.00 28.94           O  
ATOM    633  CB  LYS 1  80      39.344  28.971  46.482  1.00 28.42           C  
ATOM    634  CG  LYS 1  80      38.464  28.520  47.622  1.00 29.18           C  
ATOM    635  CD ALYS 1  80      39.181  27.900  48.790  0.50 29.50           C  
ATOM    636  CD BLYS 1  80      38.831  27.201  48.245  0.25 33.47           C  
ATOM    637  CE ALYS 1  80      39.994  28.879  49.612  0.50 29.80           C  
ATOM    638  CE BLYS 1  80      39.372  26.180  47.264  0.25 27.94           C  
ATOM    639  NZ ALYS 1  80      40.033  28.401  51.038  0.50 29.98           N  
ATOM    640  NZ BLYS 1  80      40.339  25.281  47.982  0.25 32.43           N  
ATOM    641  N   ALA 1  81      40.082  30.767  43.991  1.00 29.92           N  
ATOM    642  CA  ALA 1  81      40.862  31.043  42.788  1.00 30.20           C  
ATOM    643  C   ALA 1  81      41.440  32.439  42.823  1.00 30.86           C  
ATOM    644  O   ALA 1  81      42.452  32.708  42.132  1.00 35.46           O  
ATOM    645  CB  ALA 1  81      39.994  30.849  41.545  1.00 30.99           C  
ATOM    646  N   LEU 1  82      40.843  33.319  43.598  1.00 30.79           N  
ATOM    647  CA  LEU 1  82      41.265  34.692  43.782  1.00 30.89           C  
ATOM    648  C   LEU 1  82      42.150  34.876  45.015  1.00 30.90           C  
ATOM    649  O   LEU 1  82      42.626  36.005  45.219  1.00 31.46           O  
ATOM    650  CB  LEU 1  82      40.014  35.559  43.890  1.00 30.83           C  
ATOM    651  CG  LEU 1  82      39.326  36.070  42.656  1.00 31.59           C  
ATOM    652  CD1 LEU 1  82      39.030  34.924  41.705  1.00 32.25           C  
ATOM    653  CD2 LEU 1  82      38.027  36.745  43.086  1.00 31.63           C  
ATOM    654  N   GLY 1  83      42.325  33.827  45.806  1.00 30.85           N  
ATOM    655  CA  GLY 1  83      43.144  33.939  47.018  1.00 30.51           C  
ATOM    656  C   GLY 1  83      42.326  34.220  48.258  1.00 30.55           C  
ATOM    657  O   GLY 1  83      42.890  34.465  49.352  1.00 30.97           O  
ATOM    658  N   ILE 1  84      41.009  34.162  48.134  1.00 29.94           N  
ATOM    659  CA  ILE 1  84      40.088  34.433  49.250  1.00 29.29           C  
ATOM    660  C   ILE 1  84      39.429  33.149  49.715  1.00 28.53           C  
ATOM    661  O   ILE 1  84      39.019  32.285  48.910  1.00 28.81           O  
ATOM    662  CB  ILE 1  84      39.074  35.550  48.825  1.00 29.91           C  
ATOM    663  CG1 ILE 1  84      39.816  36.869  48.529  1.00 30.31           C  
ATOM    664  CG2 ILE 1  84      37.931  35.750  49.864  1.00 30.24           C  
ATOM    665  CD1 ILE 1  84      38.863  38.059  48.166  1.00 30.21           C  
ATOM    666  N   SER 1  85      39.366  32.994  51.032  1.00 27.50           N  
ATOM    667  CA  SER 1  85      38.672  31.842  51.666  1.00 26.72           C  
ATOM    668  C   SER 1  85      37.303  32.389  52.085  1.00 25.66           C  
ATOM    669  O   SER 1  85      37.242  33.160  53.047  1.00 25.52           O  
ATOM    670  CB  SER 1  85      39.478  31.324  52.848  1.00 27.15           C  
ATOM    671  OG  SER 1  85      39.121  29.964  53.108  0.50 27.14           O  
ATOM    672  N   PRO 1  86      36.283  32.028  51.325  1.00 24.73           N  
ATOM    673  CA  PRO 1  86      34.921  32.509  51.566  1.00 24.04           C  
ATOM    674  C   PRO 1  86      34.208  31.713  52.642  1.00 23.65           C  
ATOM    675  O   PRO 1  86      34.684  30.644  53.027  1.00 24.18           O  
ATOM    676  CB  PRO 1  86      34.274  32.304  50.189  1.00 24.28           C  
ATOM    677  CG  PRO 1  86      34.873  30.996  49.742  1.00 24.04           C  
ATOM    678  CD  PRO 1  86      36.355  31.163  50.131  1.00 24.43           C  
ATOM    679  N   PHE 1  87      33.095  32.229  53.107  1.00 22.72           N  
ATOM    680  CA  PHE 1  87      32.219  31.641  54.088  1.00 21.80           C  
ATOM    681  C   PHE 1  87      31.362  30.507  53.535  1.00 21.24           C  
ATOM    682  O   PHE 1  87      31.367  29.405  54.093  1.00 21.28           O  
ATOM    683  CB  PHE 1  87      31.291  32.734  54.671  1.00 20.92           C  
ATOM    684  CG  PHE 1  87      30.391  32.215  55.755  1.00 21.44           C  
ATOM    685  CD1 PHE 1  87      30.922  31.826  56.980  1.00 21.38           C  
ATOM    686  CD2 PHE 1  87      29.031  32.112  55.519  1.00 21.94           C  
ATOM    687  CE1 PHE 1  87      30.076  31.345  57.992  1.00 21.01           C  
ATOM    688  CE2 PHE 1  87      28.161  31.644  56.505  1.00 22.16           C  
ATOM    689  CZ  PHE 1  87      28.711  31.258  57.733  1.00 21.63           C  
ATOM    690  N   HIS 1  88      30.645  30.782  52.438  1.00 20.78           N  
ATOM    691  CA  HIS 1  88      29.683  29.814  51.901  1.00 20.57           C  
ATOM    692  C   HIS 1  88      30.287  28.726  51.021  1.00 20.71           C  
ATOM    693  O   HIS 1  88      31.255  28.997  50.304  1.00 20.41           O  
ATOM    694  CB  HIS 1  88      28.591  30.518  51.021  1.00 20.45           C  
ATOM    695  CG  HIS 1  88      27.988  31.658  51.770  1.00 20.72           C  
ATOM    696  ND1 HIS 1  88      28.323  32.976  51.636  1.00 20.97           N  
ATOM    697  CD2 HIS 1  88      27.010  31.609  52.713  1.00 20.70           C  
ATOM    698  CE1 HIS 1  88      27.599  33.708  52.460  1.00 20.81           C  
ATOM    699  NE2 HIS 1  88      26.792  32.884  53.138  1.00 21.83           N  
ATOM    700  N   GLU 1  89      29.691  27.561  51.085  1.00 20.82           N  
ATOM    701  CA  GLU 1  89      30.097  26.447  50.190  1.00 21.57           C  
ATOM    702  C   GLU 1  89      29.691  26.749  48.762  1.00 21.61           C  
ATOM    703  O   GLU 1  89      30.466  26.540  47.778  1.00 21.69           O  
ATOM    704  CB  GLU 1  89      29.526  25.106  50.639  1.00 22.14           C  
ATOM    705  CG  GLU 1  89      30.190  24.502  51.924  1.00 23.67           C  
ATOM    706  CD  GLU 1  89      31.661  24.227  51.643  1.00 24.21           C  
ATOM    707  OE1 GLU 1  89      31.967  23.472  50.751  1.00 25.26           O  
ATOM    708  OE2 GLU 1  89      32.462  24.871  52.337  1.00 25.83           O  
ATOM    709  N   HIS 1  90      28.490  27.229  48.596  1.00 21.40           N  
ATOM    710  CA  HIS 1  90      27.900  27.594  47.320  1.00 21.63           C  
ATOM    711  C   HIS 1  90      26.658  28.454  47.603  1.00 21.39           C  
ATOM    712  O   HIS 1  90      26.306  28.630  48.783  1.00 21.55           O  
ATOM    713  CB  HIS 1  90      27.552  26.400  46.434  1.00 22.85           C  
ATOM    714  CG  HIS 1  90      26.923  25.253  47.155  1.00 25.10           C  
ATOM    715  ND1 HIS 1  90      25.667  25.296  47.691  1.00 26.03           N  
ATOM    716  CD2 HIS 1  90      27.395  24.007  47.413  1.00 25.57           C  
ATOM    717  CE1 HIS 1  90      25.376  24.142  48.276  1.00 25.80           C  
ATOM    718  NE2 HIS 1  90      26.416  23.351  48.117  1.00 26.32           N  
ATOM    719  N   ALA 1  91      26.114  28.998  46.553  1.00 20.80           N  
ATOM    720  CA  ALA 1  91      24.848  29.744  46.612  1.00 21.04           C  
ATOM    721  C   ALA 1  91      23.805  28.868  45.911  1.00 20.96           C  
ATOM    722  O   ALA 1  91      24.058  28.361  44.822  1.00 21.51           O  
ATOM    723  CB  ALA 1  91      24.950  31.124  45.999  1.00 20.39           C  
ATOM    724  N   GLU 1  92      22.647  28.687  46.511  1.00 21.01           N  
ATOM    725  CA  GLU 1  92      21.543  27.923  45.976  1.00 21.13           C  
ATOM    726  C   GLU 1  92      20.289  28.773  45.862  1.00 20.51           C  
ATOM    727  O   GLU 1  92      20.043  29.646  46.734  1.00 20.69           O  
ATOM    728  CB  GLU 1  92      21.062  26.763  46.903  1.00 22.54           C  
ATOM    729  CG  GLU 1  92      22.194  25.795  47.243  1.00 23.65           C  
ATOM    730  CD  GLU 1  92      22.309  24.632  46.308  0.25 23.39           C  
ATOM    731  OE1 GLU 1  92      21.705  24.835  45.234  0.25 23.88           O  
ATOM    732  OE2 GLU 1  92      22.908  23.623  46.599  0.25 23.64           O  
ATOM    733  N   VAL 1  93      19.555  28.514  44.792  1.00 19.57           N  
ATOM    734  CA  VAL 1  93      18.299  29.191  44.511  1.00 18.85           C  
ATOM    735  C   VAL 1  93      17.272  28.066  44.169  1.00 18.04           C  
ATOM    736  O   VAL 1  93      17.451  27.374  43.144  1.00 17.91           O  
ATOM    737  CB  VAL 1  93      18.389  30.237  43.403  1.00 18.90           C  
ATOM    738  CG1 VAL 1  93      17.038  30.823  43.046  1.00 18.78           C  
ATOM    739  CG2 VAL 1  93      19.380  31.381  43.707  1.00 19.34           C  
ATOM    740  N   VAL 1  94      16.251  27.973  44.961  1.00 17.17           N  
ATOM    741  CA  VAL 1  94      15.210  26.951  44.794  1.00 17.10           C  
ATOM    742  C   VAL 1  94      13.881  27.646  44.531  1.00 17.10           C  
ATOM    743  O   VAL 1  94      13.505  28.471  45.373  1.00 17.31           O  
ATOM    744  CB  VAL 1  94      15.225  25.982  45.981  1.00 16.41           C  
ATOM    745  CG1 VAL 1  94      14.310  24.811  45.845  1.00 16.65           C  
ATOM    746  CG2 VAL 1  94      16.664  25.449  46.204  1.00 15.52           C  
ATOM    747  N   PHE 1  95      13.223  27.293  43.441  1.00 16.96           N  
ATOM    748  CA  PHE 1  95      11.962  27.934  43.037  1.00 17.70           C  
ATOM    749  C   PHE 1  95      11.126  26.987  42.179  1.00 18.01           C  
ATOM    750  O   PHE 1  95      11.616  26.055  41.577  1.00 18.15           O  
ATOM    751  CB  PHE 1  95      12.223  29.255  42.252  1.00 16.99           C  
ATOM    752  CG  PHE 1  95      12.991  29.033  40.980  1.00 18.45           C  
ATOM    753  CD1 PHE 1  95      14.366  28.756  41.069  1.00 19.04           C  
ATOM    754  CD2 PHE 1  95      12.398  29.080  39.720  1.00 18.38           C  
ATOM    755  CE1 PHE 1  95      15.094  28.536  39.899  1.00 18.86           C  
ATOM    756  CE2 PHE 1  95      13.112  28.863  38.552  1.00 18.87           C  
ATOM    757  CZ  PHE 1  95      14.501  28.590  38.659  1.00 18.60           C  
ATOM    758  N   THR 1  96       9.807  27.292  42.209  1.00 18.77           N  
ATOM    759  CA  THR 1  96       8.877  26.609  41.307  1.00 18.69           C  
ATOM    760  C   THR 1  96       8.834  27.409  40.009  1.00 18.69           C  
ATOM    761  O   THR 1  96       8.699  28.641  40.012  1.00 18.85           O  
ATOM    762  CB  THR 1  96       7.449  26.414  41.944  1.00 19.25           C  
ATOM    763  OG1 THR 1  96       7.665  25.593  43.116  1.00 20.57           O  
ATOM    764  CG2 THR 1  96       6.483  25.755  40.935  1.00 19.61           C  
ATOM    765  N   ALA 1  97       9.001  26.708  38.894  1.00 19.14           N  
ATOM    766  CA  ALA 1  97       8.916  27.348  37.586  1.00 19.81           C  
ATOM    767  C   ALA 1  97       7.703  26.852  36.794  1.00 20.47           C  
ATOM    768  O   ALA 1  97       7.268  25.696  36.925  1.00 20.30           O  
ATOM    769  CB  ALA 1  97      10.180  27.137  36.785  1.00 20.44           C  
ATOM    770  N   ASN 1  98       7.188  27.731  35.985  1.00 21.63           N  
ATOM    771  CA  ASN 1  98       6.166  27.522  34.993  1.00 23.65           C  
ATOM    772  C   ASN 1  98       4.858  26.901  35.473  1.00 25.63           C  
ATOM    773  O   ASN 1  98       4.256  26.203  34.613  1.00 25.70           O  
ATOM    774  CB  ASN 1  98       6.772  26.579  33.880  1.00 22.95           C  
ATOM    775  CG  ASN 1  98       8.076  27.146  33.359  1.00 23.39           C  
ATOM    776  OD1 ASN 1  98       8.108  28.292  32.897  1.00 23.72           O  
ATOM    777  ND2 ASN 1  98       9.145  26.359  33.424  1.00 23.36           N  
ATOM    778  N   ASP 1  99       4.453  27.098  36.689  1.00 27.20           N  
ATOM    779  CA  ASP 1  99       3.243  26.455  37.224  1.00 29.01           C  
ATOM    780  C   ASP 1  99       1.955  27.103  36.748  1.00 29.83           C  
ATOM    781  O   ASP 1  99       0.887  26.451  36.894  1.00 33.73           O  
ATOM    782  CB  ASP 1  99       3.383  26.285  38.723  1.00 29.88           C  
ATOM    783  CG  ASP 1  99       3.592  27.556  39.506  0.75 30.90           C  
ATOM    784  OD1 ASP 1  99       4.531  28.341  39.278  0.75 31.92           O  
ATOM    785  OD2 ASP 1  99       2.744  27.725  40.420  0.75 31.93           O  
ATOM    786  N   SER 1 100       1.988  28.273  36.211  1.00 30.62           N  
ATOM    787  CA  SER 1 100       0.876  29.006  35.614  1.00 31.23           C  
ATOM    788  C   SER 1 100       1.268  29.364  34.167  1.00 30.94           C  
ATOM    789  O   SER 1 100       1.024  30.550  33.846  1.00 31.58           O  
ATOM    790  CB  SER 1 100       0.607  30.344  36.293  1.00 31.63           C  
ATOM    791  OG  SER 1 100       0.463  30.333  37.673  0.75 32.46           O  
ATOM    792  N   GLY 1 101       1.847  28.477  33.427  1.00 30.43           N  
ATOM    793  CA  GLY 1 101       2.337  28.731  32.080  1.00 29.51           C  
ATOM    794  C   GLY 1 101       3.833  29.089  32.081  1.00 29.06           C  
ATOM    795  O   GLY 1 101       4.396  29.447  33.135  1.00 29.23           O  
ATOM    796  N   PRO 1 102       4.423  28.988  30.896  1.00 28.37           N  
ATOM    797  CA  PRO 1 102       5.832  29.287  30.667  1.00 27.81           C  
ATOM    798  C   PRO 1 102       6.147  30.736  30.915  1.00 27.33           C  
ATOM    799  O   PRO 1 102       5.386  31.650  30.538  1.00 27.37           O  
ATOM    800  CB  PRO 1 102       6.087  28.884  29.222  1.00 27.75           C  
ATOM    801  CG  PRO 1 102       4.749  28.890  28.557  1.00 28.08           C  
ATOM    802  CD  PRO 1 102       3.772  28.502  29.651  1.00 28.01           C  
ATOM    803  N   ARG 1 103       7.291  30.978  31.540  1.00 26.92           N  
ATOM    804  CA  ARG 1 103       7.762  32.317  31.892  1.00 26.05           C  
ATOM    805  C   ARG 1 103       9.268  32.299  31.591  1.00 25.66           C  
ATOM    806  O   ARG 1 103       9.771  31.172  31.427  1.00 25.25           O  
ATOM    807  CB  ARG 1 103       7.507  32.713  33.343  1.00 26.97           C  
ATOM    808  CG  ARG 1 103       6.074  32.730  33.833  1.00 27.27           C  
ATOM    809  CD  ARG 1 103       5.324  33.960  33.482  1.00 28.43           C  
ATOM    810  NE  ARG 1 103       3.997  33.973  34.117  1.00 29.23           N  
ATOM    811  CZ  ARG 1 103       2.938  33.390  33.527  1.00 29.61           C  
ATOM    812  NH1 ARG 1 103       3.105  32.838  32.334  1.00 29.13           N  
ATOM    813  NH2 ARG 1 103       1.758  33.353  34.130  1.00 29.53           N  
ATOM    814  N   ARG 1 104       9.832  33.483  31.513  1.00 24.78           N  
ATOM    815  CA  ARG 1 104      11.310  33.546  31.323  1.00 23.86           C  
ATOM    816  C   ARG 1 104      11.906  33.953  32.672  1.00 22.36           C  
ATOM    817  O   ARG 1 104      11.367  34.865  33.290  1.00 21.96           O  
ATOM    818  CB  ARG 1 104      11.678  34.441  30.184  1.00 25.76           C  
ATOM    819  CG  ARG 1 104      11.070  34.026  28.834  1.00 27.78           C  
ATOM    820  CD  ARG 1 104      11.695  34.805  27.704  0.90 29.21           C  
ATOM    821  NE  ARG 1 104      11.681  36.225  27.990  0.40 29.90           N  
ATOM    822  CZ  ARG 1 104      11.342  37.194  27.149  0.40 30.19           C  
ATOM    823  NH1 ARG 1 104      10.959  36.974  25.894  0.40 30.13           N  
ATOM    824  NH2 ARG 1 104      11.364  38.451  27.613  0.40 30.56           N  
ATOM    825  N   TYR 1 105      12.972  33.310  33.091  1.00 21.15           N  
ATOM    826  CA  TYR 1 105      13.595  33.548  34.374  1.00 20.02           C  
ATOM    827  C   TYR 1 105      15.055  33.989  34.240  1.00 19.77           C  
ATOM    828  O   TYR 1 105      15.874  33.371  33.603  1.00 19.00           O  
ATOM    829  CB  TYR 1 105      13.524  32.311  35.295  1.00 19.57           C  
ATOM    830  CG  TYR 1 105      12.127  31.807  35.575  1.00 19.65           C  
ATOM    831  CD1 TYR 1 105      11.483  31.009  34.629  1.00 19.99           C  
ATOM    832  CD2 TYR 1 105      11.427  32.105  36.752  1.00 20.39           C  
ATOM    833  CE1 TYR 1 105      10.207  30.509  34.813  1.00 19.99           C  
ATOM    834  CE2 TYR 1 105      10.139  31.611  36.953  1.00 20.93           C  
ATOM    835  CZ  TYR 1 105       9.539  30.815  35.967  1.00 20.75           C  
ATOM    836  OH  TYR 1 105       8.259  30.316  36.114  1.00 19.78           O  
ATOM    837  N   THR 1 106      15.315  35.133  34.906  1.00 19.67           N  
ATOM    838  CA  THR 1 106      16.681  35.655  35.009  1.00 19.75           C  
ATOM    839  C   THR 1 106      16.995  35.515  36.506  1.00 19.09           C  
ATOM    840  O   THR 1 106      16.260  36.101  37.301  1.00 18.87           O  
ATOM    841  CB  THR 1 106      16.866  37.126  34.525  1.00 20.05           C  
ATOM    842  OG1 THR 1 106      16.445  37.204  33.121  1.00 21.75           O  
ATOM    843  CG2 THR 1 106      18.305  37.649  34.714  1.00 22.04           C  
ATOM    844  N   ILE 1 107      17.989  34.729  36.818  1.00 18.78           N  
ATOM    845  CA  ILE 1 107      18.469  34.622  38.202  1.00 19.26           C  
ATOM    846  C   ILE 1 107      19.717  35.516  38.291  1.00 18.92           C  
ATOM    847  O   ILE 1 107      20.651  35.204  37.539  1.00 19.76           O  
ATOM    848  CB  ILE 1 107      18.765  33.123  38.543  1.00 19.35           C  
ATOM    849  CG1 ILE 1 107      17.504  32.260  38.304  1.00 20.50           C  
ATOM    850  CG2 ILE 1 107      19.394  32.922  39.953  1.00 19.64           C  
ATOM    851  CD1 ILE 1 107      16.399  32.308  39.359  1.00 21.28           C  
ATOM    852  N   ALA 1 108      19.742  36.542  39.088  1.00 19.04           N  
ATOM    853  CA  ALA 1 108      20.973  37.352  39.243  1.00 18.53           C  
ATOM    854  C   ALA 1 108      21.535  37.082  40.639  1.00 18.40           C  
ATOM    855  O   ALA 1 108      20.719  36.955  41.565  1.00 18.37           O  
ATOM    856  CB  ALA 1 108      20.701  38.802  38.973  1.00 19.58           C  
ATOM    857  N   ALA 1 109      22.854  36.990  40.789  1.00 17.37           N  
ATOM    858  CA  ALA 1 109      23.536  36.844  42.082  1.00 16.77           C  
ATOM    859  C   ALA 1 109      24.643  37.892  42.233  1.00 16.59           C  
ATOM    860  O   ALA 1 109      25.339  38.088  41.207  1.00 16.51           O  
ATOM    861  CB  ALA 1 109      24.138  35.462  42.228  1.00 16.26           C  
ATOM    862  N   LEU 1 110      24.808  38.524  43.368  1.00 16.16           N  
ATOM    863  CA  LEU 1 110      25.893  39.490  43.644  1.00 15.40           C  
ATOM    864  C   LEU 1 110      26.784  38.868  44.732  1.00 16.03           C  
ATOM    865  O   LEU 1 110      26.251  38.566  45.825  1.00 15.54           O  
ATOM    866  CB  LEU 1 110      25.298  40.837  44.026  1.00 15.60           C  
ATOM    867  CG  LEU 1 110      26.313  41.890  44.457  1.00 14.33           C  
ATOM    868  CD1 LEU 1 110      27.119  42.343  43.215  1.00 15.53           C  
ATOM    869  CD2 LEU 1 110      25.634  43.073  45.122  1.00 14.71           C  
ATOM    870  N   LEU 1 111      28.067  38.702  44.472  1.00 15.19           N  
ATOM    871  CA  LEU 1 111      28.913  37.953  45.389  1.00 15.32           C  
ATOM    872  C   LEU 1 111      29.948  38.808  46.130  1.00 15.42           C  
ATOM    873  O   LEU 1 111      30.603  39.602  45.500  1.00 15.16           O  
ATOM    874  CB  LEU 1 111      29.664  36.874  44.600  1.00 14.49           C  
ATOM    875  CG  LEU 1 111      28.930  35.986  43.634  1.00 15.34           C  
ATOM    876  CD1 LEU 1 111      29.928  35.005  43.006  1.00 15.53           C  
ATOM    877  CD2 LEU 1 111      27.802  35.226  44.317  1.00 14.13           C  
ATOM    878  N   SER 1 112      30.061  38.479  47.371  1.00 15.37           N  
ATOM    879  CA  SER 1 112      31.088  39.014  48.313  1.00 15.01           C  
ATOM    880  C   SER 1 112      31.500  37.742  49.065  1.00 15.18           C  
ATOM    881  O   SER 1 112      30.722  36.777  49.146  1.00 15.34           O  
ATOM    882  CB  SER 1 112      30.610  40.109  49.225  1.00 15.07           C  
ATOM    883  OG  SER 1 112      30.147  41.273  48.607  0.75 13.52           O  
ATOM    884  N   PRO 1 113      32.699  37.718  49.617  1.00 15.99           N  
ATOM    885  CA  PRO 1 113      33.209  36.569  50.370  1.00 16.28           C  
ATOM    886  C   PRO 1 113      32.347  36.093  51.504  1.00 16.44           C  
ATOM    887  O   PRO 1 113      32.184  34.875  51.689  1.00 16.23           O  
ATOM    888  CB  PRO 1 113      34.632  36.988  50.780  1.00 15.89           C  
ATOM    889  CG  PRO 1 113      34.969  38.138  49.901  1.00 15.84           C  
ATOM    890  CD  PRO 1 113      33.649  38.844  49.579  1.00 15.66           C  
ATOM    891  N   TYR 1 114      31.742  36.975  52.304  1.00 17.66           N  
ATOM    892  CA  TYR 1 114      30.875  36.599  53.403  1.00 17.85           C  
ATOM    893  C   TYR 1 114      29.412  36.919  53.200  1.00 18.24           C  
ATOM    894  O   TYR 1 114      28.708  36.861  54.243  1.00 18.69           O  
ATOM    895  CB  TYR 1 114      31.339  37.377  54.706  1.00 18.21           C  
ATOM    896  CG  TYR 1 114      32.500  36.571  55.259  1.00 19.01           C  
ATOM    897  CD1 TYR 1 114      33.754  36.648  54.633  1.00 20.01           C  
ATOM    898  CD2 TYR 1 114      32.348  35.735  56.345  1.00 19.14           C  
ATOM    899  CE1 TYR 1 114      34.827  35.893  55.125  1.00 21.01           C  
ATOM    900  CE2 TYR 1 114      33.395  34.978  56.840  1.00 19.83           C  
ATOM    901  CZ  TYR 1 114      34.635  35.077  56.222  1.00 21.14           C  
ATOM    902  OH  TYR 1 114      35.700  34.344  56.669  1.00 23.44           O  
ATOM    903  N   SER 1 115      29.030  37.262  51.995  1.00 18.32           N  
ATOM    904  CA  SER 1 115      27.645  37.695  51.713  1.00 18.69           C  
ATOM    905  C   SER 1 115      27.326  37.451  50.228  1.00 18.60           C  
ATOM    906  O   SER 1 115      28.209  37.497  49.353  1.00 19.04           O  
ATOM    907  CB  SER 1 115      27.483  39.171  52.053  1.00 19.24           C  
ATOM    908  OG  SER 1 115      26.183  39.664  51.994  0.75 18.87           O  
ATOM    909  N   TYR 1 116      26.068  37.140  49.980  1.00 18.12           N  
ATOM    910  CA  TYR 1 116      25.564  37.067  48.614  1.00 18.05           C  
ATOM    911  C   TYR 1 116      24.078  37.508  48.636  1.00 17.76           C  
ATOM    912  O   TYR 1 116      23.349  37.334  49.606  1.00 18.00           O  
ATOM    913  CB  TYR 1 116      25.736  35.778  47.866  1.00 18.05           C  
ATOM    914  CG  TYR 1 116      24.959  34.580  48.364  1.00 19.00           C  
ATOM    915  CD1 TYR 1 116      23.631  34.381  47.970  1.00 19.07           C  
ATOM    916  CD2 TYR 1 116      25.524  33.705  49.261  1.00 19.32           C  
ATOM    917  CE1 TYR 1 116      22.915  33.263  48.429  1.00 20.03           C  
ATOM    918  CE2 TYR 1 116      24.832  32.592  49.736  1.00 19.48           C  
ATOM    919  CZ  TYR 1 116      23.530  32.383  49.321  1.00 20.36           C  
ATOM    920  OH  TYR 1 116      22.890  31.294  49.805  1.00 22.27           O  
ATOM    921  N   SER 1 117      23.733  38.090  47.487  1.00 17.95           N  
ATOM    922  CA  SER 1 117      22.327  38.476  47.292  1.00 18.08           C  
ATOM    923  C   SER 1 117      21.909  37.848  45.955  1.00 18.37           C  
ATOM    924  O   SER 1 117      22.715  37.707  45.028  1.00 18.10           O  
ATOM    925  CB  SER 1 117      22.056  39.941  47.371  1.00 18.67           C  
ATOM    926  OG  SER 1 117      22.501  40.726  46.328  0.40 18.60           O  
ATOM    927  N   THR 1 118      20.654  37.491  45.947  1.00 18.27           N  
ATOM    928  CA  THR 1 118      20.037  36.896  44.768  1.00 18.63           C  
ATOM    929  C   THR 1 118      18.639  37.472  44.563  1.00 17.90           C  
ATOM    930  O   THR 1 118      17.865  37.629  45.497  1.00 17.79           O  
ATOM    931  CB  THR 1 118      19.994  35.334  44.842  1.00 20.10           C  
ATOM    932  OG1 THR 1 118      19.580  34.956  43.485  1.00 21.13           O  
ATOM    933  CG2 THR 1 118      19.027  34.774  45.894  1.00 19.58           C  
ATOM    934  N   THR 1 119      18.383  37.744  43.294  1.00 17.56           N  
ATOM    935  CA  THR 1 119      17.074  38.281  42.864  1.00 16.74           C  
ATOM    936  C   THR 1 119      16.669  37.545  41.578  1.00 16.82           C  
ATOM    937  O   THR 1 119      17.462  36.961  40.863  1.00 16.45           O  
ATOM    938  CB  THR 1 119      17.115  39.841  42.710  1.00 17.24           C  
ATOM    939  OG1 THR 1 119      15.678  40.270  42.658  1.00 17.76           O  
ATOM    940  CG2 THR 1 119      17.808  40.316  41.463  1.00 16.78           C  
ATOM    941  N   ALA 1 120      15.354  37.539  41.349  1.00 16.85           N  
ATOM    942  CA  ALA 1 120      14.781  36.917  40.171  1.00 17.35           C  
ATOM    943  C   ALA 1 120      13.981  37.975  39.411  1.00 17.90           C  
ATOM    944  O   ALA 1 120      13.298  38.802  40.053  1.00 17.89           O  
ATOM    945  CB  ALA 1 120      13.910  35.740  40.567  1.00 17.17           C  
ATOM    946  N   VAL 1 121      14.085  37.903  38.115  1.00 18.71           N  
ATOM    947  CA  VAL 1 121      13.278  38.742  37.208  1.00 19.85           C  
ATOM    948  C   VAL 1 121      12.484  37.727  36.346  1.00 20.52           C  
ATOM    949  O   VAL 1 121      13.103  36.956  35.638  1.00 20.30           O  
ATOM    950  CB  VAL 1 121      14.070  39.708  36.333  1.00 20.44           C  
ATOM    951  CG1 VAL 1 121      13.179  40.551  35.402  1.00 20.11           C  
ATOM    952  CG2 VAL 1 121      14.968  40.636  37.133  1.00 20.52           C  
ATOM    953  N   VAL 1 122      11.189  37.829  36.440  1.00 21.35           N  
ATOM    954  CA  VAL 1 122      10.268  36.924  35.752  1.00 23.01           C  
ATOM    955  C   VAL 1 122       9.429  37.701  34.748  1.00 24.45           C  
ATOM    956  O   VAL 1 122       8.765  38.665  35.146  1.00 24.80           O  
ATOM    957  CB  VAL 1 122       9.407  36.181  36.785  1.00 22.33           C  
ATOM    958  CG1 VAL 1 122       8.460  35.213  36.075  1.00 22.27           C  
ATOM    959  CG2 VAL 1 122      10.303  35.448  37.786  1.00 22.30           C  
ATOM    960  N   THR 1 123       9.493  37.270  33.522  1.00 25.95           N  
ATOM    961  CA  THR 1 123       8.843  37.841  32.363  1.00 28.15           C  
ATOM    962  C   THR 1 123       7.850  36.894  31.707  1.00 29.40           C  
ATOM    963  O   THR 1 123       8.142  35.705  31.563  1.00 29.22           O  
ATOM    964  CB  THR 1 123       9.920  38.281  31.262  1.00 28.25           C  
ATOM    965  OG1 THR 1 123      10.576  39.438  31.843  0.90 29.58           O  
ATOM    966  CG2 THR 1 123       9.286  38.545  29.906  0.90 28.87           C  
ATOM    967  N   ASN 1 124       6.726  37.485  31.325  1.00 31.36           N  
ATOM    968  CA  ASN 1 124       5.612  36.768  30.629  0.75 33.01           C  
ATOM    969  C   ASN 1 124       5.983  36.948  29.140  0.75 34.30           C  
ATOM    970  O   ASN 1 124       5.815  38.030  28.572  0.75 34.36           O  
ATOM    971  CB  ASN 1 124       4.282  37.287  31.078  0.75 33.57           C  
ATOM    972  CG  ASN 1 124       3.104  36.394  30.766  0.75 34.03           C  
ATOM    973  OD1 ASN 1 124       2.628  35.613  31.602  0.50 34.21           O  
ATOM    974  ND2 ASN 1 124       2.600  36.508  29.537  0.50 34.27           N  
ATOM    975  N   PRO 1 125       6.457  35.821  28.608  0.50 35.38           N  
ATOM    976  CA  PRO 1 125       7.225  35.776  27.397  0.50 36.28           C  
ATOM    977  C   PRO 1 125       6.822  35.921  25.972  0.50 37.11           C  
ATOM    978  O   PRO 1 125       5.966  35.263  25.368  0.50 37.51           O  
ATOM    979  CB  PRO 1 125       7.875  34.331  27.563  0.50 36.13           C  
ATOM    980  CG  PRO 1 125       6.716  33.533  28.089  0.50 35.86           C  
ATOM    981  CD  PRO 1 125       5.934  34.468  28.984  0.50 35.55           C  
ATOM    982  N   LYS 1 126       7.549  36.860  25.340  0.50 37.98           N  
ATOM    983  CA  LYS 1 126       7.561  37.179  23.932  0.50 38.70           C  
ATOM    984  C   LYS 1 126       6.690  38.333  23.483  0.50 39.29           C  
ATOM    985  O   LYS 1 126       5.466  38.363  23.677  0.50 39.62           O  
ATOM    986  CB  LYS 1 126       7.193  35.949  23.074  0.50 38.90           C  
ATOM    987  CG  LYS 1 126       8.236  34.842  23.120  0.50 39.06           C  
ATOM    988  CD  LYS 1 126       7.773  33.572  22.441  0.50 39.26           C  
ATOM    989  CE  LYS 1 126       6.762  32.797  23.268  0.50 39.47           C  
ATOM    990  NZ  LYS 1 126       6.884  31.338  22.972  0.50 39.35           N  
ATOM    991  N   GLU 1 127       7.365  39.281  22.835  0.50 39.72           N  
ATOM    992  CA  GLU 1 127       6.748  40.473  22.253  0.50 40.00           C  
ATOM    993  C   GLU 1 127       7.299  40.724  20.845  0.50 40.09           C  
ATOM    994  O   GLU 1 127       7.047  41.853  20.358  0.50 39.99           O  
ATOM    995  CB  GLU 1 127       6.981  41.733  23.064  0.50 40.51           C  
ATOM    996  CG  GLU 1 127       6.121  41.987  24.301  0.50 40.95           C  
ATOM    997  CD  GLU 1 127       6.659  43.042  25.230  0.50 41.27           C  
ATOM    998  OE1 GLU 1 127       7.844  43.137  25.519  0.50 41.47           O  
ATOM    999  OE2 GLU 1 127       5.773  43.798  25.667  0.50 41.25           O  
TER    1000      GLU 1 127                                                      
ATOM   1001  N   GLY 2   1      23.376  31.345  77.491  0.50 61.24           N  
ATOM   1002  CA  GLY 2   1      22.390  30.253  77.633  0.50 61.21           C  
ATOM   1003  C   GLY 2   1      23.099  29.064  78.300  0.50 61.17           C  
ATOM   1004  O   GLY 2   1      24.321  29.133  78.524  0.50 61.40           O  
ATOM   1005  N   PRO 2   2      22.317  28.030  78.568  0.50 60.91           N  
ATOM   1006  CA  PRO 2   2      22.785  26.825  79.257  0.50 60.57           C  
ATOM   1007  C   PRO 2   2      24.004  26.188  78.624  0.50 60.14           C  
ATOM   1008  O   PRO 2   2      25.098  26.784  78.605  0.50 60.11           O  
ATOM   1009  CB  PRO 2   2      21.572  25.901  79.297  0.50 60.65           C  
ATOM   1010  CG  PRO 2   2      20.489  26.585  78.519  0.50 60.76           C  
ATOM   1011  CD  PRO 2   2      20.829  28.073  78.577  0.50 60.84           C  
ATOM   1012  N   THR 2   3      23.816  24.970  78.142  0.50 59.52           N  
ATOM   1013  CA  THR 2   3      24.857  24.183  77.453  0.50 58.83           C  
ATOM   1014  C   THR 2   3      24.588  22.695  77.609  0.50 58.18           C  
ATOM   1015  O   THR 2   3      23.481  22.281  78.003  0.50 58.23           O  
ATOM   1016  CB  THR 2   3      26.301  24.673  77.812  0.50 59.01           C  
ATOM   1017  OG1 THR 2   3      26.478  25.862  76.925  0.50 59.11           O  
ATOM   1018  CG2 THR 2   3      27.485  23.739  77.634  0.50 58.95           C  
ATOM   1019  N   GLY 2   4      25.572  21.899  77.279  0.50 57.42           N  
ATOM   1020  CA  GLY 2   4      25.550  20.435  77.296  0.50 56.38           C  
ATOM   1021  C   GLY 2   4      25.792  19.998  75.833  0.50 55.60           C  
ATOM   1022  O   GLY 2   4      26.735  20.473  75.190  0.50 55.59           O  
ATOM   1023  N   THR 2   5      24.918  19.131  75.388  0.50 54.78           N  
ATOM   1024  CA  THR 2   5      24.931  18.608  74.011  0.50 53.75           C  
ATOM   1025  C   THR 2   5      23.961  19.425  73.164  0.50 52.94           C  
ATOM   1026  O   THR 2   5      22.802  19.046  72.947  0.50 53.00           O  
ATOM   1027  CB  THR 2   5      24.614  17.068  74.015  0.50 53.82           C  
ATOM   1028  OG1 THR 2   5      25.210  16.553  75.256  0.50 53.75           O  
ATOM   1029  CG2 THR 2   5      25.133  16.297  72.798  0.50 53.82           C  
ATOM   1030  N   GLY 2   6      24.429  20.569  72.712  0.50 52.03           N  
ATOM   1031  CA  GLY 2   6      23.778  21.525  71.877  0.50 50.85           C  
ATOM   1032  C   GLY 2   6      22.475  22.132  72.320  0.50 49.98           C  
ATOM   1033  O   GLY 2   6      21.470  21.420  72.521  0.50 49.96           O  
ATOM   1034  N   GLU 2   7      22.473  23.464  72.471  0.50 49.05           N  
ATOM   1035  CA  GLU 2   7      21.270  24.234  72.793  0.50 47.89           C  
ATOM   1036  C   GLU 2   7      21.450  25.402  73.729  0.50 46.89           C  
ATOM   1037  O   GLU 2   7      20.835  25.369  74.827  0.50 46.91           O  
ATOM   1038  CB  GLU 2   7      20.213  23.305  73.399  0.50 48.15           C  
ATOM   1039  CG  GLU 2   7      18.776  23.706  73.575  0.50 48.34           C  
ATOM   1040  CD  GLU 2   7      17.813  22.578  73.848  0.50 48.40           C  
ATOM   1041  OE1 GLU 2   7      18.206  21.500  73.351  0.50 48.36           O  
ATOM   1042  OE2 GLU 2   7      16.777  22.712  74.475  0.50 48.50           O  
ATOM   1043  N   SER 2   8      22.256  26.398  73.396  0.50 45.76           N  
ATOM   1044  CA  SER 2   8      22.365  27.642  74.142  0.50 44.50           C  
ATOM   1045  C   SER 2   8      23.690  28.150  74.643  0.50 43.53           C  
ATOM   1046  O   SER 2   8      23.670  28.698  75.794  0.50 43.52           O  
ATOM   1047  CB  SER 2   8      21.403  27.634  75.364  0.50 44.66           C  
ATOM   1048  OG  SER 2   8      20.069  27.826  74.977  0.50 44.66           O  
ATOM   1049  N   LYS 2   9      24.792  28.061  73.952  0.50 42.38           N  
ATOM   1050  CA  LYS 2   9      26.066  28.662  74.450  0.50 40.99           C  
ATOM   1051  C   LYS 2   9      26.397  29.820  73.495  0.50 39.80           C  
ATOM   1052  O   LYS 2   9      27.383  30.546  73.574  0.50 39.86           O  
ATOM   1053  CB  LYS 2   9      27.206  27.683  74.523  0.50 41.32           C  
ATOM   1054  CG  LYS 2   9      28.453  28.159  75.255  0.50 41.60           C  
ATOM   1055  CD  LYS 2   9      28.578  27.646  76.665  0.50 41.79           C  
ATOM   1056  CE  LYS 2   9      27.888  28.462  77.721  0.50 41.78           C  
ATOM   1057  NZ  LYS 2   9      28.696  29.647  78.103  0.50 41.87           N  
ATOM   1058  N   CYS 2  10      25.493  29.934  72.547  0.50 38.36           N  
ATOM   1059  CA  CYS 2  10      25.415  30.889  71.485  0.50 36.70           C  
ATOM   1060  C   CYS 2  10      26.577  30.955  70.513  1.00 35.29           C  
ATOM   1061  O   CYS 2  10      27.058  32.067  70.178  1.00 35.93           O  
ATOM   1062  CB  CYS 2  10      25.095  32.297  72.057  0.25 36.65           C  
ATOM   1063  SG  CYS 2  10      23.300  32.499  72.313  0.25 36.47           S  
ATOM   1064  N   PRO 2  11      27.001  29.794  70.055  1.00 33.68           N  
ATOM   1065  CA  PRO 2  11      28.019  29.732  68.996  1.00 32.39           C  
ATOM   1066  C   PRO 2  11      27.318  30.004  67.660  1.00 30.99           C  
ATOM   1067  O   PRO 2  11      28.004  30.340  66.726  1.00 30.57           O  
ATOM   1068  CB  PRO 2  11      28.582  28.342  69.100  1.00 32.69           C  
ATOM   1069  CG  PRO 2  11      27.394  27.537  69.561  1.00 32.98           C  
ATOM   1070  CD  PRO 2  11      26.748  28.465  70.613  1.00 33.37           C  
ATOM   1071  N   LEU 2  12      25.993  29.861  67.653  1.00 29.42           N  
ATOM   1072  CA  LEU 2  12      25.209  30.038  66.428  1.00 28.14           C  
ATOM   1073  C   LEU 2  12      23.883  30.742  66.638  1.00 27.49           C  
ATOM   1074  O   LEU 2  12      23.010  30.306  67.395  1.00 27.63           O  
ATOM   1075  CB  LEU 2  12      25.029  28.648  65.767  1.00 27.29           C  
ATOM   1076  CG  LEU 2  12      24.345  28.697  64.396  1.00 26.81           C  
ATOM   1077  CD1 LEU 2  12      25.241  29.426  63.398  1.00 25.85           C  
ATOM   1078  CD2 LEU 2  12      24.082  27.261  63.959  1.00 26.46           C  
ATOM   1079  N   MET 2  13      23.720  31.816  65.893  1.00 26.48           N  
ATOM   1080  CA  MET 2  13      22.561  32.698  65.924  1.00 25.37           C  
ATOM   1081  C   MET 2  13      22.092  33.080  64.500  1.00 24.26           C  
ATOM   1082  O   MET 2  13      22.922  33.290  63.630  1.00 23.59           O  
ATOM   1083  CB  MET 2  13      22.988  33.978  66.683  1.00 25.43           C  
ATOM   1084  CG AMET 2  13      24.087  33.678  67.687  0.33 29.12           C  
ATOM   1085  CG BMET 2  13      21.800  34.725  67.186  0.25 26.04           C  
ATOM   1086  SD AMET 2  13      24.266  35.028  68.851  0.33 35.87           S  
ATOM   1087  SD BMET 2  13      21.317  36.029  66.023  0.25 26.48           S  
ATOM   1088  CE AMET 2  13      23.308  36.324  68.153  0.33 32.68           C  
ATOM   1089  CE BMET 2  13      22.317  37.408  66.638  0.25 26.17           C  
ATOM   1090  N   VAL 2  14      20.789  33.178  64.371  1.00 23.51           N  
ATOM   1091  CA  VAL 2  14      20.145  33.545  63.099  1.00 23.02           C  
ATOM   1092  C   VAL 2  14      19.319  34.796  63.342  1.00 22.81           C  
ATOM   1093  O   VAL 2  14      18.654  34.878  64.390  1.00 22.79           O  
ATOM   1094  CB  VAL 2  14      19.392  32.337  62.552  1.00 23.53           C  
ATOM   1095  CG1 VAL 2  14      18.631  32.650  61.257  1.00 23.29           C  
ATOM   1096  CG2 VAL 2  14      20.303  31.129  62.374  1.00 23.08           C  
ATOM   1097  N   LYS 2  15      19.421  35.742  62.433  1.00 22.45           N  
ATOM   1098  CA  LYS 2  15      18.641  36.989  62.471  1.00 22.66           C  
ATOM   1099  C   LYS 2  15      17.998  37.135  61.095  1.00 22.42           C  
ATOM   1100  O   LYS 2  15      18.688  37.013  60.096  1.00 22.85           O  
ATOM   1101  CB  LYS 2  15      19.510  38.192  62.829  1.00 23.76           C  
ATOM   1102  CG  LYS 2  15      18.691  39.501  62.671  1.00 25.77           C  
ATOM   1103  CD  LYS 2  15      18.916  40.404  63.876  1.00 26.95           C  
ATOM   1104  CE  LYS 2  15      17.624  41.147  64.168  1.00 27.34           C  
ATOM   1105  NZ  LYS 2  15      17.489  41.444  65.608  1.00 27.89           N  
ATOM   1106  N   VAL 2  16      16.698  37.350  61.050  1.00 21.64           N  
ATOM   1107  CA  VAL 2  16      15.908  37.467  59.853  1.00 20.76           C  
ATOM   1108  C   VAL 2  16      15.104  38.763  59.881  1.00 20.73           C  
ATOM   1109  O   VAL 2  16      14.449  39.072  60.891  1.00 21.12           O  
ATOM   1110  CB  VAL 2  16      15.008  36.213  59.684  1.00 20.04           C  
ATOM   1111  CG1 VAL 2  16      14.412  36.226  58.282  1.00 19.48           C  
ATOM   1112  CG2 VAL 2  16      15.705  34.903  59.998  1.00 19.07           C  
ATOM   1113  N   LEU 2  17      15.221  39.536  58.823  1.00 20.25           N  
ATOM   1114  CA  LEU 2  17      14.590  40.817  58.626  1.00 19.69           C  
ATOM   1115  C   LEU 2  17      13.738  40.804  57.349  1.00 19.28           C  
ATOM   1116  O   LEU 2  17      14.035  40.089  56.366  1.00 19.14           O  
ATOM   1117  CB  LEU 2  17      15.673  41.922  58.577  1.00 20.75           C  
ATOM   1118  CG  LEU 2  17      16.591  42.083  59.783  1.00 20.57           C  
ATOM   1119  CD1 LEU 2  17      17.564  43.237  59.556  1.00 21.31           C  
ATOM   1120  CD2 LEU 2  17      15.734  42.422  61.003  1.00 20.72           C  
ATOM   1121  N   ASP 2  18      12.745  41.619  57.388  1.00 18.63           N  
ATOM   1122  CA  ASP 2  18      11.752  41.823  56.301  1.00 18.55           C  
ATOM   1123  C   ASP 2  18      12.006  43.200  55.719  1.00 18.11           C  
ATOM   1124  O   ASP 2  18      11.961  44.211  56.484  1.00 17.39           O  
ATOM   1125  CB  ASP 2  18      10.391  41.649  56.948  1.00 18.89           C  
ATOM   1126  CG  ASP 2  18       9.222  41.955  56.030  1.00 20.13           C  
ATOM   1127  OD1 ASP 2  18       9.361  42.622  55.015  1.00 18.51           O  
ATOM   1128  OD2 ASP 2  18       8.135  41.477  56.384  1.00 20.70           O  
ATOM   1129  N   ALA 2  19      12.288  43.282  54.447  1.00 17.82           N  
ATOM   1130  CA  ALA 2  19      12.610  44.478  53.702  1.00 17.96           C  
ATOM   1131  C   ALA 2  19      11.375  45.170  53.100  1.00 18.33           C  
ATOM   1132  O   ALA 2  19      11.531  46.273  52.581  1.00 18.73           O  
ATOM   1133  CB  ALA 2  19      13.580  44.176  52.553  1.00 17.63           C  
ATOM   1134  N   VAL 2  20      10.254  44.484  53.179  1.00 18.86           N  
ATOM   1135  CA  VAL 2  20       9.008  45.095  52.651  1.00 19.15           C  
ATOM   1136  C   VAL 2  20       8.440  46.021  53.741  1.00 19.87           C  
ATOM   1137  O   VAL 2  20       8.102  47.162  53.428  1.00 20.24           O  
ATOM   1138  CB  VAL 2  20       8.043  44.086  52.066  1.00 18.79           C  
ATOM   1139  CG1 VAL 2  20       6.710  44.776  51.652  1.00 18.48           C  
ATOM   1140  CG2 VAL 2  20       8.593  43.334  50.847  1.00 18.13           C  
ATOM   1141  N   ARG 2  21       8.371  45.528  54.944  1.00 20.97           N  
ATOM   1142  CA  ARG 2  21       7.828  46.221  56.097  1.00 22.35           C  
ATOM   1143  C   ARG 2  21       8.790  46.938  57.019  1.00 22.56           C  
ATOM   1144  O   ARG 2  21       8.295  47.751  57.873  1.00 22.80           O  
ATOM   1145  CB  ARG 2  21       7.050  45.179  56.963  1.00 24.92           C  
ATOM   1146  CG  ARG 2  21       5.751  44.772  56.244  1.00 27.92           C  
ATOM   1147  CD  ARG 2  21       4.898  44.009  57.238  1.00 30.53           C  
ATOM   1148  NE  ARG 2  21       5.617  42.756  57.594  1.00 32.99           N  
ATOM   1149  CZ  ARG 2  21       5.243  42.099  58.688  1.00 34.00           C  
ATOM   1150  NH1 ARG 2  21       4.258  42.584  59.459  1.00 34.99           N  
ATOM   1151  NH2 ARG 2  21       5.807  40.951  59.003  1.00 34.85           N  
ATOM   1152  N   GLY 2  22      10.058  46.665  56.916  1.00 22.53           N  
ATOM   1153  CA  GLY 2  22      11.081  47.291  57.755  1.00 22.65           C  
ATOM   1154  C   GLY 2  22      10.956  46.844  59.206  1.00 22.74           C  
ATOM   1155  O   GLY 2  22      10.922  47.696  60.129  1.00 23.07           O  
ATOM   1156  N   SER 2  23      10.904  45.550  59.365  1.00 22.68           N  
ATOM   1157  CA  SER 2  23      10.788  44.886  60.640  1.00 22.86           C  
ATOM   1158  C   SER 2  23      11.482  43.544  60.702  1.00 22.52           C  
ATOM   1159  O   SER 2  23      11.971  42.922  59.727  1.00 22.72           O  
ATOM   1160  CB  SER 2  23       9.294  44.709  60.998  1.00 24.17           C  
ATOM   1161  OG  SER 2  23       8.628  43.960  60.011  1.00 26.97           O  
ATOM   1162  N   PRO 2  24      11.503  43.058  61.950  1.00 22.15           N  
ATOM   1163  CA  PRO 2  24      12.054  41.714  62.206  1.00 22.14           C  
ATOM   1164  C   PRO 2  24      11.079  40.756  61.514  1.00 21.94           C  
ATOM   1165  O   PRO 2  24       9.862  41.066  61.452  1.00 22.26           O  
ATOM   1166  CB  PRO 2  24      12.107  41.590  63.706  1.00 22.28           C  
ATOM   1167  CG  PRO 2  24      11.345  42.782  64.237  1.00 22.25           C  
ATOM   1168  CD  PRO 2  24      11.491  43.873  63.187  1.00 22.08           C  
ATOM   1169  N   ALA 2  25      11.596  39.671  61.016  1.00 22.16           N  
ATOM   1170  CA  ALA 2  25      10.705  38.623  60.405  1.00 21.56           C  
ATOM   1171  C   ALA 2  25      10.405  37.652  61.544  1.00 21.60           C  
ATOM   1172  O   ALA 2  25      11.296  36.951  61.990  1.00 21.01           O  
ATOM   1173  CB  ALA 2  25      11.340  38.020  59.196  1.00 20.01           C  
ATOM   1174  N   ILE 2  26       9.140  37.649  61.973  1.00 22.42           N  
ATOM   1175  CA  ILE 2  26       8.751  36.861  63.159  1.00 23.17           C  
ATOM   1176  C   ILE 2  26       8.093  35.553  62.809  1.00 23.64           C  
ATOM   1177  O   ILE 2  26       7.406  35.484  61.778  1.00 24.00           O  
ATOM   1178  CB  ILE 2  26       7.845  37.768  64.087  1.00 23.74           C  
ATOM   1179  CG1 ILE 2  26       8.610  39.050  64.425  1.00 23.40           C  
ATOM   1180  CG2 ILE 2  26       7.356  37.050  65.369  1.00 23.71           C  
ATOM   1181  CD1 ILE 2  26       7.742  40.255  64.864  1.00 24.47           C  
ATOM   1182  N   ASN 2  27       8.322  34.573  63.644  1.00 24.16           N  
ATOM   1183  CA  ASN 2  27       7.739  33.246  63.563  1.00 24.78           C  
ATOM   1184  C   ASN 2  27       8.135  32.547  62.253  1.00 24.85           C  
ATOM   1185  O   ASN 2  27       7.335  31.800  61.659  1.00 25.19           O  
ATOM   1186  CB  ASN 2  27       6.210  33.298  63.774  1.00 25.41           C  
ATOM   1187  CG AASN 2  27       5.800  33.845  65.116  0.75 25.84           C  
ATOM   1188  CG BASN 2  27       5.689  32.247  64.713  0.25 29.07           C  
ATOM   1189  OD1AASN 2  27       6.233  33.419  66.203  0.75 26.64           O  
ATOM   1190  OD1BASN 2  27       4.371  32.025  64.706  0.25 27.84           O  
ATOM   1191  ND2AASN 2  27       4.920  34.850  65.117  0.75 26.46           N  
ATOM   1192  ND2BASN 2  27       6.408  31.572  65.482  0.25 24.34           N  
ATOM   1193  N   VAL 2  28       9.373  32.831  61.837  1.00 24.39           N  
ATOM   1194  CA  VAL 2  28       9.912  32.179  60.631  1.00 23.68           C  
ATOM   1195  C   VAL 2  28      10.538  30.844  61.089  1.00 23.12           C  
ATOM   1196  O   VAL 2  28      11.337  30.851  62.041  1.00 23.18           O  
ATOM   1197  CB  VAL 2  28      10.938  33.014  59.867  1.00 23.39           C  
ATOM   1198  CG1 VAL 2  28      11.406  32.220  58.630  1.00 23.62           C  
ATOM   1199  CG2 VAL 2  28      10.490  34.397  59.464  1.00 22.70           C  
ATOM   1200  N   ALA 2  29      10.191  29.775  60.423  1.00 22.83           N  
ATOM   1201  CA  ALA 2  29      10.764  28.463  60.718  1.00 22.54           C  
ATOM   1202  C   ALA 2  29      12.165  28.324  60.124  1.00 22.35           C  
ATOM   1203  O   ALA 2  29      12.441  28.720  58.969  1.00 22.13           O  
ATOM   1204  CB  ALA 2  29       9.875  27.325  60.216  1.00 22.49           C  
ATOM   1205  N  AMET 2  30      12.846  27.477  60.708  0.50 20.65           N  
ATOM   1206  CA AMET 2  30      14.125  27.065  60.112  0.50 20.32           C  
ATOM   1207  C  AMET 2  30      14.615  25.745  60.722  0.50 20.96           C  
ATOM   1208  O  AMET 2  30      14.405  25.479  61.908  0.50 20.32           O  
ATOM   1209  CB AMET 2  30      15.157  28.159  60.219  0.50 22.63           C  
ATOM   1210  CG AMET 2  30      15.815  28.373  61.513  0.50 24.42           C  
ATOM   1211  SD AMET 2  30      16.689  30.047  61.346  0.50 25.92           S  
ATOM   1212  CE AMET 2  30      15.204  31.060  61.332  0.50 27.96           C  
ATOM   1213  N  BVAL 2  30      13.014  27.746  60.934  0.50 22.00           N  
ATOM   1214  CA BVAL 2  30      14.424  27.471  60.607  0.50 22.16           C  
ATOM   1215  C  BVAL 2  30      14.812  26.043  60.988  0.50 22.77           C  
ATOM   1216  O  BVAL 2  30      14.537  25.602  62.112  0.50 23.21           O  
ATOM   1217  CB BVAL 2  30      15.349  28.484  61.337  0.50 21.67           C  
ATOM   1218  CG1BVAL 2  30      16.826  28.132  61.131  0.50 21.59           C  
ATOM   1219  CG2BVAL 2  30      15.058  29.931  61.003  0.50 21.71           C  
ATOM   1220  N   HIS 2  31      15.500  25.353  60.112  1.00 22.87           N  
ATOM   1221  CA  HIS 2  31      15.958  23.971  60.277  1.00 23.11           C  
ATOM   1222  C   HIS 2  31      17.462  23.995  60.003  1.00 22.83           C  
ATOM   1223  O   HIS 2  31      17.847  24.647  59.032  1.00 22.74           O  
ATOM   1224  CB  HIS 2  31      15.217  22.992  59.352  1.00 24.12           C  
ATOM   1225  CG  HIS 2  31      13.775  22.813  59.724  1.00 25.10           C  
ATOM   1226  ND1 HIS 2  31      13.359  21.863  60.631  1.00 25.55           N  
ATOM   1227  CD2 HIS 2  31      12.666  23.447  59.317  1.00 25.94           C  
ATOM   1228  CE1 HIS 2  31      12.055  21.918  60.783  1.00 25.66           C  
ATOM   1229  NE2 HIS 2  31      11.603  22.871  59.988  1.00 26.34           N  
ATOM   1230  N   VAL 2  32      18.252  23.390  60.805  1.00 23.06           N  
ATOM   1231  CA  VAL 2  32      19.721  23.333  60.664  1.00 23.54           C  
ATOM   1232  C   VAL 2  32      20.053  21.849  60.464  1.00 24.38           C  
ATOM   1233  O   VAL 2  32      19.447  20.998  61.155  1.00 24.85           O  
ATOM   1234  CB  VAL 2  32      20.454  23.956  61.854  1.00 23.08           C  
ATOM   1235  CG1 VAL 2  32      21.967  24.027  61.636  1.00 22.35           C  
ATOM   1236  CG2 VAL 2  32      19.961  25.334  62.245  1.00 23.09           C  
ATOM   1237  N   PHE 2  33      20.935  21.587  59.569  1.00 25.14           N  
ATOM   1238  CA  PHE 2  33      21.381  20.254  59.175  1.00 26.58           C  
ATOM   1239  C   PHE 2  33      22.915  20.239  59.244  1.00 27.27           C  
ATOM   1240  O   PHE 2  33      23.538  21.297  59.035  1.00 26.91           O  
ATOM   1241  CB  PHE 2  33      20.912  19.891  57.758  1.00 27.42           C  
ATOM   1242  CG  PHE 2  33      19.424  19.977  57.590  1.00 27.84           C  
ATOM   1243  CD1 PHE 2  33      18.620  18.921  58.033  1.00 28.64           C  
ATOM   1244  CD2 PHE 2  33      18.843  21.112  57.019  1.00 28.40           C  
ATOM   1245  CE1 PHE 2  33      17.230  18.987  57.875  1.00 28.34           C  
ATOM   1246  CE2 PHE 2  33      17.468  21.205  56.871  1.00 28.56           C  
ATOM   1247  CZ  PHE 2  33      16.668  20.136  57.293  1.00 29.23           C  
ATOM   1248  N   ARG 2  34      23.417  19.061  59.527  1.00 28.04           N  
ATOM   1249  CA  ARG 2  34      24.866  18.814  59.544  1.00 29.38           C  
ATOM   1250  C   ARG 2  34      25.098  17.695  58.519  1.00 30.22           C  
ATOM   1251  O   ARG 2  34      24.321  16.735  58.516  1.00 30.49           O  
ATOM   1252  CB  ARG 2  34      25.432  18.436  60.902  1.00 29.32           C  
ATOM   1253  CG  ARG 2  34      26.977  18.278  60.835  1.00 30.26           C  
ATOM   1254  CD  ARG 2  34      27.504  17.995  62.197  1.00 30.66           C  
ATOM   1255  NE  ARG 2  34      28.934  17.912  62.315  0.75 31.10           N  
ATOM   1256  CZ  ARG 2  34      29.816  17.034  61.871  0.50 31.36           C  
ATOM   1257  NH1 ARG 2  34      29.529  15.951  61.154  0.50 31.48           N  
ATOM   1258  NH2 ARG 2  34      31.117  17.220  62.154  0.50 31.20           N  
ATOM   1259  N   LYS 2  35      26.117  17.860  57.716  1.00 31.51           N  
ATOM   1260  CA  LYS 2  35      26.411  16.860  56.657  1.00 32.94           C  
ATOM   1261  C   LYS 2  35      27.043  15.640  57.300  1.00 33.83           C  
ATOM   1262  O   LYS 2  35      27.963  15.796  58.141  1.00 33.45           O  
ATOM   1263  CB  LYS 2  35      27.342  17.412  55.600  1.00 33.66           C  
ATOM   1264  CG  LYS 2  35      27.606  16.478  54.418  1.00 34.46           C  
ATOM   1265  CD  LYS 2  35      27.875  17.344  53.180  1.00 35.56           C  
ATOM   1266  CE  LYS 2  35      26.993  16.884  52.023  1.00 36.21           C  
ATOM   1267  NZ  LYS 2  35      27.674  17.264  50.744  1.00 37.03           N  
ATOM   1268  N   ALA 2  36      26.544  14.487  56.889  1.00 35.01           N  
ATOM   1269  CA  ALA 2  36      27.045  13.219  57.450  1.00 36.50           C  
ATOM   1270  C   ALA 2  36      27.823  12.454  56.392  1.00 37.60           C  
ATOM   1271  O   ALA 2  36      27.805  12.738  55.186  1.00 37.97           O  
ATOM   1272  CB  ALA 2  36      25.905  12.425  58.058  1.00 36.53           C  
ATOM   1273  N   ALA 2  37      28.531  11.461  56.900  1.00 38.79           N  
ATOM   1274  CA  ALA 2  37      29.333  10.499  56.176  1.00 39.62           C  
ATOM   1275  C   ALA 2  37      28.838  10.230  54.768  1.00 40.23           C  
ATOM   1276  O   ALA 2  37      29.567  10.428  53.789  1.00 40.42           O  
ATOM   1277  CB  ALA 2  37      29.270   9.142  56.937  1.00 39.92           C  
ATOM   1278  N   ASP 2  38      27.600   9.770  54.704  1.00 40.71           N  
ATOM   1279  CA  ASP 2  38      26.962   9.354  53.446  1.00 41.31           C  
ATOM   1280  C   ASP 2  38      26.651  10.557  52.561  1.00 41.58           C  
ATOM   1281  O   ASP 2  38      25.939  10.402  51.542  1.00 41.96           O  
ATOM   1282  CB  ASP 2  38      25.739   8.485  53.692  1.00 41.62           C  
ATOM   1283  CG  ASP 2  38      25.011   8.759  54.989  0.50 41.75           C  
ATOM   1284  OD1 ASP 2  38      25.636   9.085  56.008  0.50 42.03           O  
ATOM   1285  OD2 ASP 2  38      23.766   8.619  54.977  0.50 41.77           O  
ATOM   1286  N   ASP 2  39      27.180  11.686  52.963  1.00 41.50           N  
ATOM   1287  CA  ASP 2  39      26.977  12.936  52.209  1.00 41.37           C  
ATOM   1288  C   ASP 2  39      25.534  13.414  52.317  1.00 40.98           C  
ATOM   1289  O   ASP 2  39      25.216  14.378  51.583  1.00 41.32           O  
ATOM   1290  CB  ASP 2  39      27.480  12.782  50.768  0.50 41.46           C  
ATOM   1291  CG  ASP 2  39      27.974  14.100  50.193  0.50 41.62           C  
ATOM   1292  OD1 ASP 2  39      27.102  14.889  49.768  0.50 41.76           O  
ATOM   1293  OD2 ASP 2  39      29.191  14.358  50.167  0.50 41.59           O  
ATOM   1294  N   THR 2  40      24.725  12.806  53.168  1.00 40.33           N  
ATOM   1295  CA  THR 2  40      23.340  13.267  53.384  1.00 39.53           C  
ATOM   1296  C   THR 2  40      23.283  14.255  54.563  1.00 38.63           C  
ATOM   1297  O   THR 2  40      24.231  14.370  55.347  1.00 38.70           O  
ATOM   1298  CB  THR 2  40      22.264  12.135  53.544  1.00 39.82           C  
ATOM   1299  OG1 THR 2  40      22.596  11.345  54.730  1.00 39.60           O  
ATOM   1300  CG2 THR 2  40      22.094  11.247  52.301  1.00 39.75           C  
ATOM   1301  N   TRP 2  41      22.162  14.933  54.670  1.00 37.52           N  
ATOM   1302  CA  TRP 2  41      21.878  15.961  55.655  1.00 36.50           C  
ATOM   1303  C   TRP 2  41      21.093  15.456  56.855  1.00 36.00           C  
ATOM   1304  O   TRP 2  41      19.902  15.101  56.684  1.00 36.10           O  
ATOM   1305  CB  TRP 2  41      21.057  17.109  54.985  1.00 35.72           C  
ATOM   1306  CG  TRP 2  41      21.812  17.891  53.974  1.00 35.07           C  
ATOM   1307  CD1 TRP 2  41      21.633  17.919  52.621  1.00 35.15           C  
ATOM   1308  CD2 TRP 2  41      22.911  18.780  54.245  1.00 34.94           C  
ATOM   1309  NE1 TRP 2  41      22.541  18.764  52.030  1.00 35.29           N  
ATOM   1310  CE2 TRP 2  41      23.339  19.303  52.999  1.00 34.81           C  
ATOM   1311  CE3 TRP 2  41      23.555  19.183  55.407  1.00 34.38           C  
ATOM   1312  CZ2 TRP 2  41      24.384  20.210  52.905  1.00 34.89           C  
ATOM   1313  CZ3 TRP 2  41      24.607  20.069  55.305  1.00 34.34           C  
ATOM   1314  CH2 TRP 2  41      25.012  20.585  54.086  1.00 34.30           C  
ATOM   1315  N   GLU 2  42      21.687  15.441  58.013  1.00 35.24           N  
ATOM   1316  CA  GLU 2  42      21.093  15.042  59.281  1.00 34.44           C  
ATOM   1317  C   GLU 2  42      20.574  16.218  60.095  1.00 33.58           C  
ATOM   1318  O   GLU 2  42      21.310  17.192  60.371  1.00 33.18           O  
ATOM   1319  CB  GLU 2  42      22.181  14.364  60.153  1.00 35.21           C  
ATOM   1320  CG  GLU 2  42      22.894  13.175  59.476  0.25 36.01           C  
ATOM   1321  CD  GLU 2  42      21.994  11.992  59.240  0.25 36.41           C  
ATOM   1322  OE1 GLU 2  42      21.245  11.864  58.293  0.25 36.55           O  
ATOM   1323  OE2 GLU 2  42      22.097  11.140  60.153  0.25 36.81           O  
ATOM   1324  N   PRO 2  43      19.305  16.131  60.473  1.00 32.53           N  
ATOM   1325  CA  PRO 2  43      18.668  17.141  61.339  1.00 32.06           C  
ATOM   1326  C   PRO 2  43      19.599  17.418  62.501  1.00 31.42           C  
ATOM   1327  O   PRO 2  43      20.275  16.479  62.968  1.00 31.59           O  
ATOM   1328  CB  PRO 2  43      17.361  16.481  61.729  1.00 32.25           C  
ATOM   1329  CG  PRO 2  43      17.004  15.611  60.570  1.00 32.39           C  
ATOM   1330  CD  PRO 2  43      18.276  15.306  59.806  1.00 32.69           C  
ATOM   1331  N   PHE 2  44      19.635  18.669  62.936  1.00 30.38           N  
ATOM   1332  CA  PHE 2  44      20.567  19.118  63.968  1.00 29.15           C  
ATOM   1333  C   PHE 2  44      19.871  20.028  64.966  1.00 28.58           C  
ATOM   1334  O   PHE 2  44      20.024  19.832  66.187  1.00 28.47           O  
ATOM   1335  CB  PHE 2  44      21.812  19.760  63.337  1.00 28.08           C  
ATOM   1336  CG  PHE 2  44      22.850  20.281  64.276  1.00 27.39           C  
ATOM   1337  CD1 PHE 2  44      23.732  19.397  64.909  1.00 27.32           C  
ATOM   1338  CD2 PHE 2  44      22.959  21.639  64.548  1.00 27.05           C  
ATOM   1339  CE1 PHE 2  44      24.704  19.840  65.784  1.00 26.38           C  
ATOM   1340  CE2 PHE 2  44      23.934  22.125  65.439  1.00 26.89           C  
ATOM   1341  CZ  PHE 2  44      24.811  21.193  66.040  1.00 26.40           C  
ATOM   1342  N   ALA 2  45      19.126  20.988  64.471  1.00 27.93           N  
ATOM   1343  CA  ALA 2  45      18.447  21.982  65.324  1.00 27.42           C  
ATOM   1344  C   ALA 2  45      17.314  22.610  64.542  1.00 26.99           C  
ATOM   1345  O   ALA 2  45      17.294  22.468  63.310  1.00 26.99           O  
ATOM   1346  CB  ALA 2  45      19.433  23.004  65.822  1.00 26.81           C  
ATOM   1347  N   SER 2  46      16.418  23.253  65.255  1.00 26.75           N  
ATOM   1348  CA  SER 2  46      15.272  23.926  64.603  1.00 26.75           C  
ATOM   1349  C   SER 2  46      14.626  24.873  65.610  1.00 26.92           C  
ATOM   1350  O   SER 2  46      14.838  24.760  66.830  1.00 27.34           O  
ATOM   1351  CB  SER 2  46      14.288  22.994  63.954  1.00 26.67           C  
ATOM   1352  OG  SER 2  46      13.616  22.046  64.737  1.00 25.50           O  
ATOM   1353  N   GLY 2  47      13.842  25.786  65.076  1.00 26.65           N  
ATOM   1354  CA  GLY 2  47      13.175  26.803  65.886  1.00 26.76           C  
ATOM   1355  C   GLY 2  47      12.467  27.770  64.942  1.00 26.91           C  
ATOM   1356  O   GLY 2  47      12.416  27.566  63.728  1.00 26.94           O  
ATOM   1357  N   LYS 2  48      11.921  28.778  65.578  1.00 26.69           N  
ATOM   1358  CA  LYS 2  48      11.166  29.826  64.907  1.00 26.73           C  
ATOM   1359  C   LYS 2  48      11.712  31.135  65.498  1.00 26.09           C  
ATOM   1360  O   LYS 2  48      12.009  31.151  66.700  1.00 25.41           O  
ATOM   1361  CB  LYS 2  48       9.677  29.743  65.122  1.00 28.22           C  
ATOM   1362  CG  LYS 2  48       9.057  28.385  64.940  1.00 30.05           C  
ATOM   1363  CD  LYS 2  48       7.562  28.439  64.711  0.80 31.73           C  
ATOM   1364  CE  LYS 2  48       6.751  29.239  65.672  0.80 32.30           C  
ATOM   1365  NZ  LYS 2  48       7.293  29.329  67.047  0.70 32.58           N  
ATOM   1366  N   THR 2  49      11.829  32.111  64.629  1.00 25.48           N  
ATOM   1367  CA  THR 2  49      12.329  33.415  65.095  1.00 25.41           C  
ATOM   1368  C   THR 2  49      11.316  34.014  66.060  1.00 25.80           C  
ATOM   1369  O   THR 2  49      10.084  33.850  65.956  1.00 25.89           O  
ATOM   1370  CB  THR 2  49      12.665  34.318  63.842  1.00 24.71           C  
ATOM   1371  OG1 THR 2  49      11.365  34.484  63.193  1.00 24.00           O  
ATOM   1372  CG2 THR 2  49      13.753  33.720  62.957  1.00 23.51           C  
ATOM   1373  N   SER 2  50      11.871  34.703  67.028  1.00 26.22           N  
ATOM   1374  CA  SER 2  50      11.207  35.415  68.101  1.00 26.47           C  
ATOM   1375  C   SER 2  50      10.647  36.731  67.583  1.00 26.77           C  
ATOM   1376  O   SER 2  50      10.689  36.996  66.376  1.00 26.18           O  
ATOM   1377  CB  SER 2  50      12.255  35.732  69.178  1.00 26.25           C  
ATOM   1378  OG  SER 2  50      13.101  36.761  68.695  1.00 26.50           O  
ATOM   1379  N   GLU 2  51      10.156  37.541  68.507  1.00 27.37           N  
ATOM   1380  CA  GLU 2  51       9.594  38.850  68.211  1.00 28.14           C  
ATOM   1381  C   GLU 2  51      10.624  39.815  67.637  1.00 28.48           C  
ATOM   1382  O   GLU 2  51      10.245  40.817  66.998  1.00 28.76           O  
ATOM   1383  CB  GLU 2  51       8.953  39.513  69.440  1.00 29.00           C  
ATOM   1384  CG AGLU 2  51       7.614  38.958  69.910  0.50 29.79           C  
ATOM   1385  CG BGLU 2  51       7.452  39.331  69.624  0.50 22.13           C  
ATOM   1386  CD AGLU 2  51       6.490  38.851  68.938  0.50 30.39           C  
ATOM   1387  CD BGLU 2  51       6.797  39.881  70.843  0.50 23.03           C  
ATOM   1388  OE1AGLU 2  51       6.755  38.145  67.933  0.50 30.88           O  
ATOM   1389  OE1BGLU 2  51       7.367  40.288  71.858  0.50 31.57           O  
ATOM   1390  OE2AGLU 2  51       5.378  39.371  69.049  0.50 30.63           O  
ATOM   1391  OE2BGLU 2  51       5.541  39.904  70.778  0.50 30.24           O  
ATOM   1392  N   SER 2  52      11.895  39.537  67.878  1.00 28.62           N  
ATOM   1393  CA  SER 2  52      12.973  40.379  67.337  1.00 28.67           C  
ATOM   1394  C   SER 2  52      13.662  39.729  66.147  1.00 28.55           C  
ATOM   1395  O   SER 2  52      14.783  40.173  65.766  1.00 28.70           O  
ATOM   1396  CB  SER 2  52      13.984  40.743  68.422  1.00 29.03           C  
ATOM   1397  OG  SER 2  52      14.712  39.557  68.763  1.00 29.22           O  
ATOM   1398  N   GLY 2  53      13.056  38.725  65.545  1.00 28.27           N  
ATOM   1399  CA  GLY 2  53      13.568  38.053  64.371  1.00 27.99           C  
ATOM   1400  C   GLY 2  53      14.797  37.223  64.594  1.00 28.49           C  
ATOM   1401  O   GLY 2  53      15.516  36.848  63.653  1.00 27.62           O  
ATOM   1402  N   GLU 2  54      15.063  36.883  65.862  1.00 29.15           N  
ATOM   1403  CA  GLU 2  54      16.215  36.097  66.251  1.00 29.85           C  
ATOM   1404  C   GLU 2  54      15.876  34.711  66.747  1.00 30.16           C  
ATOM   1405  O   GLU 2  54      14.793  34.415  67.266  1.00 29.82           O  
ATOM   1406  CB  GLU 2  54      17.023  36.801  67.364  1.00 31.07           C  
ATOM   1407  CG  GLU 2  54      17.472  38.218  67.047  1.00 32.81           C  
ATOM   1408  CD  GLU 2  54      18.102  39.003  68.146  1.00 34.17           C  
ATOM   1409  OE1AGLU 2  54      18.438  38.541  69.219  0.80 34.81           O  
ATOM   1410  OE1BGLU 2  54      17.491  39.546  69.045  0.20 35.78           O  
ATOM   1411  OE2AGLU 2  54      18.250  40.210  67.863  0.80 35.05           O  
ATOM   1412  OE2BGLU 2  54      19.347  39.064  68.054  0.20 35.84           O  
ATOM   1413  N   LEU 2  55      16.870  33.856  66.573  1.00 30.78           N  
ATOM   1414  CA  LEU 2  55      16.837  32.453  67.019  1.00 31.76           C  
ATOM   1415  C   LEU 2  55      18.174  32.147  67.700  1.00 32.52           C  
ATOM   1416  O   LEU 2  55      19.234  32.196  67.044  1.00 32.76           O  
ATOM   1417  CB  LEU 2  55      16.568  31.599  65.802  1.00 31.99           C  
ATOM   1418  CG  LEU 2  55      15.674  30.408  65.819  1.00 32.31           C  
ATOM   1419  CD1 LEU 2  55      16.242  29.327  64.896  1.00 32.50           C  
ATOM   1420  CD2 LEU 2  55      15.508  29.866  67.239  1.00 32.62           C  
ATOM   1421  N   HIS 2  56      18.112  31.835  68.968  1.00 33.10           N  
ATOM   1422  CA  HIS 2  56      19.266  31.522  69.795  1.00 33.93           C  
ATOM   1423  C   HIS 2  56      19.051  30.182  70.505  1.00 34.03           C  
ATOM   1424  O   HIS 2  56      17.905  29.692  70.550  1.00 34.67           O  
ATOM   1425  CB  HIS 2  56      19.513  32.549  70.953  1.00 34.49           C  
ATOM   1426  CG  HIS 2  56      19.393  33.953  70.491  1.00 35.21           C  
ATOM   1427  ND1 HIS 2  56      18.278  34.721  70.661  1.00 35.78           N  
ATOM   1428  CD2 HIS 2  56      20.286  34.733  69.831  1.00 35.47           C  
ATOM   1429  CE1 HIS 2  56      18.483  35.912  70.118  1.00 35.69           C  
ATOM   1430  NE2 HIS 2  56      19.688  35.953  69.608  1.00 35.55           N  
ATOM   1431  N   GLY 2  57      20.137  29.678  71.045  1.00 34.02           N  
ATOM   1432  CA  GLY 2  57      20.107  28.413  71.792  1.00 33.61           C  
ATOM   1433  C   GLY 2  57      19.803  27.261  70.858  1.00 33.50           C  
ATOM   1434  O   GLY 2  57      19.023  26.362  71.225  1.00 33.25           O  
ATOM   1435  N   LEU 2  58      20.396  27.318  69.662  1.00 33.42           N  
ATOM   1436  CA  LEU 2  58      20.247  26.235  68.679  1.00 33.35           C  
ATOM   1437  C   LEU 2  58      21.177  25.075  69.055  1.00 33.47           C  
ATOM   1438  O   LEU 2  58      20.821  23.908  68.961  1.00 33.18           O  
ATOM   1439  CB  LEU 2  58      20.535  26.737  67.271  1.00 33.35           C  
ATOM   1440  CG  LEU 2  58      19.548  27.681  66.613  1.00 33.01           C  
ATOM   1441  CD1 LEU 2  58      20.232  28.389  65.444  1.00 33.17           C  
ATOM   1442  CD2 LEU 2  58      18.357  26.876  66.099  1.00 33.37           C  
ATOM   1443  N   THR 2  59      22.380  25.495  69.454  1.00 33.61           N  
ATOM   1444  CA  THR 2  59      23.408  24.505  69.850  1.00 33.62           C  
ATOM   1445  C   THR 2  59      24.248  25.013  70.999  1.00 33.75           C  
ATOM   1446  O   THR 2  59      24.045  26.125  71.492  1.00 34.12           O  
ATOM   1447  CB  THR 2  59      24.248  24.123  68.571  1.00 33.42           C  
ATOM   1448  OG1 THR 2  59      25.096  22.998  68.939  1.00 32.90           O  
ATOM   1449  CG2 THR 2  59      25.017  25.309  67.981  1.00 32.95           C  
ATOM   1450  N   THR 2  60      25.182  24.203  71.430  1.00 34.10           N  
ATOM   1451  CA  THR 2  60      26.184  24.464  72.453  1.00 34.23           C  
ATOM   1452  C   THR 2  60      27.577  24.313  71.824  1.00 34.45           C  
ATOM   1453  O   THR 2  60      27.685  23.680  70.751  1.00 34.59           O  
ATOM   1454  CB  THR 2  60      26.046  23.507  73.697  1.00 34.45           C  
ATOM   1455  OG1 THR 2  60      26.336  22.141  73.217  1.00 34.44           O  
ATOM   1456  CG2 THR 2  60      24.687  23.565  74.379  1.00 34.65           C  
ATOM   1457  N   GLU 2  61      28.577  24.856  72.493  1.00 34.55           N  
ATOM   1458  CA  GLU 2  61      29.938  24.790  71.946  1.00 35.08           C  
ATOM   1459  C   GLU 2  61      30.427  23.365  71.911  1.00 35.26           C  
ATOM   1460  O   GLU 2  61      31.274  23.081  71.012  1.00 35.65           O  
ATOM   1461  CB  GLU 2  61      30.947  25.684  72.650  1.00 35.93           C  
ATOM   1462  CG  GLU 2  61      30.473  27.067  73.100  0.50 36.41           C  
ATOM   1463  CD  GLU 2  61      31.418  28.214  72.971  0.50 36.83           C  
ATOM   1464  OE1 GLU 2  61      32.607  28.199  73.227  0.50 37.14           O  
ATOM   1465  OE2 GLU 2  61      30.839  29.253  72.543  0.50 37.02           O  
ATOM   1466  N   GLU 2  62      29.937  22.487  72.787  1.00 35.11           N  
ATOM   1467  CA  GLU 2  62      30.448  21.108  72.798  1.00 38.23           C  
ATOM   1468  C   GLU 2  62      29.942  20.281  71.631  1.00 34.72           C  
ATOM   1469  O   GLU 2  62      30.661  19.399  71.098  1.00 34.49           O  
ATOM   1470  CB  GLU 2  62      30.121  20.342  74.078  1.00 36.96           C  
ATOM   1471  CG  GLU 2  62      30.902  20.762  75.315  1.00 38.90           C  
ATOM   1472  CD  GLU 2  62      32.331  21.158  75.109  0.90 39.98           C  
ATOM   1473  OE1 GLU 2  62      32.728  22.288  74.850  0.90 40.73           O  
ATOM   1474  OE2 GLU 2  62      33.110  20.177  75.238  0.90 40.58           O  
ATOM   1475  N   GLU 2  63      28.718  20.579  71.253  1.00 34.04           N  
ATOM   1476  CA  GLU 2  63      28.006  19.927  70.166  1.00 33.58           C  
ATOM   1477  C   GLU 2  63      28.435  20.499  68.810  1.00 32.84           C  
ATOM   1478  O   GLU 2  63      28.488  19.739  67.833  1.00 32.84           O  
ATOM   1479  CB  GLU 2  63      26.472  20.030  70.332  1.00 34.17           C  
ATOM   1480  CG  GLU 2  63      25.758  18.923  69.619  1.00 34.61           C  
ATOM   1481  CD  GLU 2  63      24.295  19.033  69.360  0.50 34.94           C  
ATOM   1482  OE1 GLU 2  63      23.679  20.087  69.200  0.50 35.40           O  
ATOM   1483  OE2 GLU 2  63      23.650  17.857  69.283  0.50 35.08           O  
ATOM   1484  N   PHE 2  64      28.776  21.767  68.784  1.00 32.12           N  
ATOM   1485  CA  PHE 2  64      29.092  22.450  67.516  1.00 31.40           C  
ATOM   1486  C   PHE 2  64      30.509  22.143  67.044  1.00 30.71           C  
ATOM   1487  O   PHE 2  64      31.393  22.999  67.156  1.00 31.07           O  
ATOM   1488  CB  PHE 2  64      28.789  23.943  67.565  1.00 31.11           C  
ATOM   1489  CG  PHE 2  64      28.527  24.591  66.231  1.00 31.68           C  
ATOM   1490  CD1 PHE 2  64      27.693  23.979  65.296  1.00 31.63           C  
ATOM   1491  CD2 PHE 2  64      29.107  25.822  65.925  1.00 32.03           C  
ATOM   1492  CE1 PHE 2  64      27.437  24.592  64.061  1.00 31.39           C  
ATOM   1493  CE2 PHE 2  64      28.871  26.446  64.710  1.00 31.94           C  
ATOM   1494  CZ  PHE 2  64      28.026  25.827  63.781  1.00 31.71           C  
ATOM   1495  N   VAL 2  65      30.669  20.959  66.471  1.00 29.87           N  
ATOM   1496  CA  VAL 2  65      32.035  20.574  65.997  1.00 28.86           C  
ATOM   1497  C   VAL 2  65      32.194  20.990  64.542  1.00 28.25           C  
ATOM   1498  O   VAL 2  65      31.215  21.343  63.873  1.00 28.50           O  
ATOM   1499  CB  VAL 2  65      32.250  19.095  66.319  1.00 28.80           C  
ATOM   1500  CG1 VAL 2  65      32.118  18.815  67.817  1.00 28.96           C  
ATOM   1501  CG2 VAL 2  65      31.332  18.167  65.541  1.00 28.13           C  
ATOM   1502  N   GLU 2  66      33.422  20.947  64.088  1.00 27.23           N  
ATOM   1503  CA  GLU 2  66      33.798  21.218  62.700  1.00 26.47           C  
ATOM   1504  C   GLU 2  66      32.990  20.336  61.783  1.00 25.86           C  
ATOM   1505  O   GLU 2  66      32.875  19.109  62.001  1.00 26.23           O  
ATOM   1506  CB  GLU 2  66      35.299  20.938  62.487  1.00 26.34           C  
ATOM   1507  CG  GLU 2  66      36.202  22.096  62.888  1.00 26.09           C  
ATOM   1508  CD  GLU 2  66      37.664  21.930  62.613  0.75 26.14           C  
ATOM   1509  OE1 GLU 2  66      38.300  20.924  62.860  0.75 26.26           O  
ATOM   1510  OE2 GLU 2  66      38.139  22.977  62.104  0.75 25.61           O  
ATOM   1511  N   GLY 2  67      32.409  20.924  60.747  1.00 25.54           N  
ATOM   1512  CA  GLY 2  67      31.585  20.143  59.796  1.00 24.67           C  
ATOM   1513  C   GLY 2  67      30.958  21.124  58.801  1.00 24.00           C  
ATOM   1514  O   GLY 2  67      31.236  22.318  58.860  1.00 23.76           O  
ATOM   1515  N   ILE 2  68      30.163  20.569  57.918  1.00 23.82           N  
ATOM   1516  CA  ILE 2  68      29.421  21.408  56.936  1.00 23.41           C  
ATOM   1517  C   ILE 2  68      28.006  21.526  57.473  1.00 23.11           C  
ATOM   1518  O   ILE 2  68      27.360  20.509  57.807  1.00 23.50           O  
ATOM   1519  CB  ILE 2  68      29.548  20.803  55.497  1.00 23.31           C  
ATOM   1520  CG1 ILE 2  68      31.037  20.755  55.077  1.00 23.17           C  
ATOM   1521  CG2 ILE 2  68      28.718  21.624  54.478  1.00 23.06           C  
ATOM   1522  CD1 ILE 2  68      31.333  20.077  53.711  1.00 23.58           C  
ATOM   1523  N   TYR 2  69      27.514  22.758  57.581  1.00 22.68           N  
ATOM   1524  CA  TYR 2  69      26.153  22.992  58.053  1.00 22.42           C  
ATOM   1525  C   TYR 2  69      25.311  23.665  56.987  1.00 21.87           C  
ATOM   1526  O   TYR 2  69      25.826  24.403  56.132  1.00 21.28           O  
ATOM   1527  CB  TYR 2  69      26.160  23.827  59.368  1.00 23.10           C  
ATOM   1528  CG  TYR 2  69      26.850  23.101  60.501  1.00 23.52           C  
ATOM   1529  CD1 TYR 2  69      28.239  23.066  60.632  1.00 24.23           C  
ATOM   1530  CD2 TYR 2  69      26.074  22.434  61.453  1.00 23.65           C  
ATOM   1531  CE1 TYR 2  69      28.811  22.357  61.711  1.00 24.33           C  
ATOM   1532  CE2 TYR 2  69      26.631  21.746  62.523  1.00 23.46           C  
ATOM   1533  CZ  TYR 2  69      28.007  21.709  62.638  1.00 24.24           C  
ATOM   1534  OH  TYR 2  69      28.558  21.023  63.694  1.00 24.43           O  
ATOM   1535  N   LYS 2  70      24.022  23.395  57.100  1.00 21.82           N  
ATOM   1536  CA  LYS 2  70      23.029  24.029  56.194  1.00 22.15           C  
ATOM   1537  C   LYS 2  70      21.926  24.617  57.063  1.00 22.12           C  
ATOM   1538  O   LYS 2  70      21.392  23.893  57.938  1.00 22.08           O  
ATOM   1539  CB  LYS 2  70      22.436  23.038  55.196  1.00 23.46           C  
ATOM   1540  CG  LYS 2  70      21.289  23.659  54.375  1.00 25.73           C  
ATOM   1541  CD  LYS 2  70      20.895  22.770  53.201  1.00 25.85           C  
ATOM   1542  CE  LYS 2  70      20.062  21.611  53.687  1.00 27.45           C  
ATOM   1543  NZ  LYS 2  70      19.533  20.841  52.505  0.80 28.98           N  
ATOM   1544  N   VAL 2  71      21.646  25.886  56.842  1.00 21.62           N  
ATOM   1545  CA  VAL 2  71      20.556  26.587  57.527  1.00 21.89           C  
ATOM   1546  C   VAL 2  71      19.487  26.796  56.430  1.00 22.16           C  
ATOM   1547  O   VAL 2  71      19.836  27.433  55.425  1.00 21.25           O  
ATOM   1548  CB  VAL 2  71      21.005  27.922  58.130  1.00 21.96           C  
ATOM   1549  CG1 VAL 2  71      19.818  28.757  58.636  1.00 21.37           C  
ATOM   1550  CG2 VAL 2  71      22.033  27.787  59.222  1.00 22.41           C  
ATOM   1551  N   GLU 2  72      18.319  26.287  56.670  1.00 22.69           N  
ATOM   1552  CA  GLU 2  72      17.171  26.399  55.734  1.00 23.36           C  
ATOM   1553  C   GLU 2  72      16.115  27.243  56.418  1.00 23.51           C  
ATOM   1554  O   GLU 2  72      15.681  26.926  57.556  1.00 23.73           O  
ATOM   1555  CB  GLU 2  72      16.651  25.051  55.361  1.00 24.53           C  
ATOM   1556  CG  GLU 2  72      15.427  24.849  54.467  1.00 25.90           C  
ATOM   1557  CD  GLU 2  72      15.563  23.565  53.654  0.50 25.63           C  
ATOM   1558  OE1 GLU 2  72      16.528  23.328  52.941  0.50 26.17           O  
ATOM   1559  OE2 GLU 2  72      14.620  22.791  53.813  0.50 25.89           O  
ATOM   1560  N   ILE 2  73      15.738  28.312  55.766  1.00 23.36           N  
ATOM   1561  CA  ILE 2  73      14.754  29.280  56.272  1.00 23.35           C  
ATOM   1562  C   ILE 2  73      13.489  29.188  55.450  1.00 23.50           C  
ATOM   1563  O   ILE 2  73      13.563  29.413  54.217  1.00 23.06           O  
ATOM   1564  CB  ILE 2  73      15.392  30.717  56.253  1.00 23.66           C  
ATOM   1565  CG1 ILE 2  73      16.683  30.676  57.125  1.00 24.51           C  
ATOM   1566  CG2 ILE 2  73      14.418  31.837  56.668  1.00 23.73           C  
ATOM   1567  CD1 ILE 2  73      17.656  31.853  56.933  1.00 24.38           C  
ATOM   1568  N   ASP 2  74      12.383  28.916  56.118  1.00 23.44           N  
ATOM   1569  CA  ASP 2  74      11.092  28.766  55.421  1.00 23.83           C  
ATOM   1570  C   ASP 2  74      10.475  30.108  55.091  1.00 23.72           C  
ATOM   1571  O   ASP 2  74       9.541  30.604  55.742  1.00 23.97           O  
ATOM   1572  CB  ASP 2  74      10.137  27.842  56.197  1.00 24.75           C  
ATOM   1573  CG  ASP 2  74       8.839  27.637  55.405  0.75 25.23           C  
ATOM   1574  OD1 ASP 2  74       8.736  27.949  54.212  0.75 26.12           O  
ATOM   1575  OD2 ASP 2  74       7.904  27.135  56.059  0.75 26.29           O  
ATOM   1576  N   THR 2  75      11.008  30.700  54.013  1.00 23.42           N  
ATOM   1577  CA  THR 2  75      10.537  32.000  53.538  1.00 22.67           C  
ATOM   1578  C   THR 2  75       9.194  31.960  52.828  1.00 22.78           C  
ATOM   1579  O   THR 2  75       8.434  32.936  52.922  1.00 22.32           O  
ATOM   1580  CB  THR 2  75      11.681  32.617  52.625  1.00 22.50           C  
ATOM   1581  OG1 THR 2  75      11.770  31.700  51.493  1.00 21.85           O  
ATOM   1582  CG2 THR 2  75      12.990  32.741  53.395  1.00 21.81           C  
ATOM   1583  N   LYS 2  76       8.915  30.878  52.144  1.00 22.86           N  
ATOM   1584  CA  LYS 2  76       7.659  30.744  51.383  1.00 23.28           C  
ATOM   1585  C   LYS 2  76       6.472  30.908  52.335  1.00 23.70           C  
ATOM   1586  O   LYS 2  76       5.531  31.666  52.045  1.00 23.80           O  
ATOM   1587  CB  LYS 2  76       7.639  29.449  50.599  1.00 23.82           C  
ATOM   1588  CG  LYS 2  76       6.550  29.421  49.529  1.00 23.58           C  
ATOM   1589  CD  LYS 2  76       6.580  28.113  48.733  1.00 24.37           C  
ATOM   1590  CE  LYS 2  76       5.492  28.056  47.696  0.50 23.82           C  
ATOM   1591  NZ  LYS 2  76       5.746  27.017  46.667  0.25 23.70           N  
ATOM   1592  N   SER 2  77       6.545  30.258  53.479  1.00 24.13           N  
ATOM   1593  CA  SER 2  77       5.529  30.270  54.527  1.00 24.03           C  
ATOM   1594  C   SER 2  77       5.268  31.665  55.071  1.00 24.17           C  
ATOM   1595  O   SER 2  77       4.105  32.066  55.272  1.00 24.54           O  
ATOM   1596  CB  SER 2  77       5.971  29.391  55.707  1.00 24.26           C  
ATOM   1597  OG  SER 2  77       5.714  28.033  55.473  0.75 24.90           O  
ATOM   1598  N   TYR 2  78       6.347  32.360  55.341  1.00 23.84           N  
ATOM   1599  CA  TYR 2  78       6.320  33.754  55.828  1.00 23.65           C  
ATOM   1600  C   TYR 2  78       5.539  34.682  54.944  1.00 23.68           C  
ATOM   1601  O   TYR 2  78       4.625  35.404  55.425  1.00 23.95           O  
ATOM   1602  CB  TYR 2  78       7.784  34.232  56.043  1.00 22.83           C  
ATOM   1603  CG  TYR 2  78       7.850  35.682  56.495  1.00 22.32           C  
ATOM   1604  CD1 TYR 2  78       7.522  35.973  57.822  1.00 22.16           C  
ATOM   1605  CD2 TYR 2  78       8.178  36.729  55.639  1.00 21.59           C  
ATOM   1606  CE1 TYR 2  78       7.548  37.259  58.306  1.00 22.75           C  
ATOM   1607  CE2 TYR 2  78       8.201  38.037  56.102  1.00 22.66           C  
ATOM   1608  CZ  TYR 2  78       7.886  38.311  57.440  1.00 22.78           C  
ATOM   1609  OH  TYR 2  78       7.911  39.587  57.890  1.00 23.17           O  
ATOM   1610  N   TRP 2  79       5.856  34.717  53.651  1.00 23.44           N  
ATOM   1611  CA  TRP 2  79       5.211  35.561  52.661  1.00 23.60           C  
ATOM   1612  C   TRP 2  79       3.749  35.161  52.446  1.00 24.56           C  
ATOM   1613  O   TRP 2  79       2.923  36.081  52.262  1.00 24.16           O  
ATOM   1614  CB  TRP 2  79       5.954  35.628  51.302  1.00 22.08           C  
ATOM   1615  CG  TRP 2  79       7.315  36.241  51.490  1.00 20.30           C  
ATOM   1616  CD1 TRP 2  79       8.524  35.622  51.400  1.00 19.48           C  
ATOM   1617  CD2 TRP 2  79       7.574  37.603  51.839  1.00 20.31           C  
ATOM   1618  NE1 TRP 2  79       9.529  36.518  51.646  1.00 18.90           N  
ATOM   1619  CE2 TRP 2  79       9.001  37.738  51.941  1.00 19.65           C  
ATOM   1620  CE3 TRP 2  79       6.768  38.710  52.085  1.00 20.38           C  
ATOM   1621  CZ2 TRP 2  79       9.575  38.945  52.260  1.00 19.26           C  
ATOM   1622  CZ3 TRP 2  79       7.389  39.928  52.406  1.00 20.74           C  
ATOM   1623  CH2 TRP 2  79       8.767  40.019  52.516  1.00 20.47           C  
ATOM   1624  N   LYS 2  80       3.467  33.892  52.475  1.00 25.79           N  
ATOM   1625  CA  LYS 2  80       2.079  33.413  52.288  1.00 27.40           C  
ATOM   1626  C   LYS 2  80       1.182  33.923  53.403  1.00 27.85           C  
ATOM   1627  O   LYS 2  80       0.011  34.241  53.128  1.00 28.03           O  
ATOM   1628  CB  LYS 2  80       2.041  31.898  52.095  1.00 28.97           C  
ATOM   1629  CG  LYS 2  80       2.324  31.548  50.619  1.00 30.49           C  
ATOM   1630  CD  LYS 2  80       2.517  30.098  50.325  1.00 31.75           C  
ATOM   1631  CE  LYS 2  80       1.804  29.133  51.234  1.00 32.23           C  
ATOM   1632  NZ  LYS 2  80       1.777  27.778  50.616  1.00 33.21           N  
ATOM   1633  N   ALA 2  81       1.705  34.028  54.600  1.00 28.74           N  
ATOM   1634  CA  ALA 2  81       0.934  34.551  55.752  1.00 29.19           C  
ATOM   1635  C   ALA 2  81       0.662  36.034  55.597  1.00 29.64           C  
ATOM   1636  O   ALA 2  81      -0.313  36.550  56.182  1.00 29.72           O  
ATOM   1637  CB  ALA 2  81       1.620  34.248  57.061  1.00 29.60           C  
ATOM   1638  N   LEU 2  82       1.495  36.714  54.822  1.00 29.79           N  
ATOM   1639  CA  LEU 2  82       1.361  38.138  54.541  1.00 30.12           C  
ATOM   1640  C   LEU 2  82       0.513  38.392  53.299  1.00 29.87           C  
ATOM   1641  O   LEU 2  82       0.209  39.530  52.933  1.00 30.19           O  
ATOM   1642  CB  LEU 2  82       2.782  38.738  54.496  1.00 31.10           C  
ATOM   1643  CG  LEU 2  82       3.394  39.156  55.833  1.00 31.71           C  
ATOM   1644  CD1 LEU 2  82       3.444  38.040  56.849  1.00 32.21           C  
ATOM   1645  CD2 LEU 2  82       4.829  39.635  55.559  1.00 31.94           C  
ATOM   1646  N   GLY 2  83       0.158  37.306  52.638  1.00 29.75           N  
ATOM   1647  CA  GLY 2  83      -0.673  37.324  51.433  1.00 29.23           C  
ATOM   1648  C   GLY 2  83       0.124  37.755  50.223  1.00 29.30           C  
ATOM   1649  O   GLY 2  83      -0.437  38.321  49.274  1.00 29.51           O  
ATOM   1650  N   ILE 2  84       1.427  37.475  50.298  1.00 29.03           N  
ATOM   1651  CA  ILE 2  84       2.326  37.901  49.181  1.00 29.14           C  
ATOM   1652  C   ILE 2  84       2.865  36.637  48.535  1.00 28.72           C  
ATOM   1653  O   ILE 2  84       3.226  35.682  49.246  1.00 29.45           O  
ATOM   1654  CB  ILE 2  84       3.427  38.876  49.673  1.00 29.80           C  
ATOM   1655  CG1 ILE 2  84       2.812  40.134  50.342  1.00 30.33           C  
ATOM   1656  CG2 ILE 2  84       4.380  39.301  48.513  1.00 30.36           C  
ATOM   1657  CD1 ILE 2  84       3.836  40.948  51.197  1.00 30.43           C  
ATOM   1658  N   SER 2  85       2.906  36.640  47.230  1.00 28.04           N  
ATOM   1659  CA  SER 2  85       3.289  35.463  46.430  1.00 27.36           C  
ATOM   1660  C   SER 2  85       4.799  35.529  46.183  1.00 26.24           C  
ATOM   1661  O   SER 2  85       5.194  36.355  45.355  1.00 26.66           O  
ATOM   1662  CB  SER 2  85       2.506  35.490  45.106  1.00 27.46           C  
ATOM   1663  OG  SER 2  85       2.571  34.175  44.539  1.00 29.14           O  
ATOM   1664  N   PRO 2  86       5.519  34.707  46.892  1.00 25.43           N  
ATOM   1665  CA  PRO 2  86       6.993  34.670  46.811  1.00 24.61           C  
ATOM   1666  C   PRO 2  86       7.554  33.875  45.664  1.00 23.81           C  
ATOM   1667  O   PRO 2  86       6.870  33.025  45.051  1.00 24.28           O  
ATOM   1668  CB  PRO 2  86       7.321  34.044  48.182  1.00 24.72           C  
ATOM   1669  CG  PRO 2  86       6.291  32.937  48.270  1.00 24.89           C  
ATOM   1670  CD  PRO 2  86       5.015  33.581  47.723  1.00 25.29           C  
ATOM   1671  N   PHE 2  87       8.819  34.088  45.367  1.00 21.97           N  
ATOM   1672  CA  PHE 2  87       9.555  33.396  44.306  1.00 20.50           C  
ATOM   1673  C   PHE 2  87      10.224  32.125  44.833  1.00 19.40           C  
ATOM   1674  O   PHE 2  87      10.032  31.060  44.201  1.00 19.79           O  
ATOM   1675  CB  PHE 2  87      10.529  34.302  43.586  1.00 18.90           C  
ATOM   1676  CG  PHE 2  87      11.364  33.615  42.542  1.00 18.73           C  
ATOM   1677  CD1 PHE 2  87      10.886  33.401  41.260  1.00 18.81           C  
ATOM   1678  CD2 PHE 2  87      12.660  33.204  42.890  1.00 18.67           C  
ATOM   1679  CE1 PHE 2  87      11.680  32.769  40.309  1.00 18.39           C  
ATOM   1680  CE2 PHE 2  87      13.470  32.565  41.955  1.00 18.02           C  
ATOM   1681  CZ  PHE 2  87      12.975  32.376  40.653  1.00 18.58           C  
ATOM   1682  N   HIS 2  88      10.957  32.209  45.917  1.00 18.97           N  
ATOM   1683  CA  HIS 2  88      11.741  31.133  46.487  1.00 18.67           C  
ATOM   1684  C   HIS 2  88      10.953  30.121  47.297  1.00 19.41           C  
ATOM   1685  O   HIS 2  88       9.979  30.510  47.965  1.00 18.70           O  
ATOM   1686  CB  HIS 2  88      12.929  31.640  47.388  1.00 18.40           C  
ATOM   1687  CG  HIS 2  88      13.730  32.616  46.614  1.00 18.53           C  
ATOM   1688  ND1 HIS 2  88      13.592  33.964  46.638  1.00 18.89           N  
ATOM   1689  CD2 HIS 2  88      14.748  32.357  45.728  1.00 19.28           C  
ATOM   1690  CE1 HIS 2  88      14.466  34.525  45.797  1.00 18.35           C  
ATOM   1691  NE2 HIS 2  88      15.155  33.573  45.248  1.00 19.09           N  
ATOM   1692  N   GLU 2  89      11.375  28.886  47.169  1.00 19.61           N  
ATOM   1693  CA  GLU 2  89      10.788  27.797  47.994  1.00 20.91           C  
ATOM   1694  C   GLU 2  89      11.271  27.994  49.417  1.00 21.56           C  
ATOM   1695  O   GLU 2  89      10.488  27.847  50.380  1.00 21.48           O  
ATOM   1696  CB  GLU 2  89      11.114  26.415  47.469  1.00 21.92           C  
ATOM   1697  CG  GLU 2  89      10.287  26.049  46.208  1.00 23.63           C  
ATOM   1698  CD  GLU 2  89       8.821  25.975  46.511  1.00 25.38           C  
ATOM   1699  OE1 GLU 2  89       8.377  25.219  47.351  1.00 27.29           O  
ATOM   1700  OE2 GLU 2  89       8.119  26.767  45.819  1.00 25.98           O  
ATOM   1701  N   HIS 2  90      12.539  28.351  49.522  1.00 21.85           N  
ATOM   1702  CA  HIS 2  90      13.180  28.623  50.830  1.00 22.69           C  
ATOM   1703  C   HIS 2  90      14.507  29.317  50.621  1.00 22.53           C  
ATOM   1704  O   HIS 2  90      14.903  29.527  49.444  1.00 23.41           O  
ATOM   1705  CB  HIS 2  90      13.388  27.371  51.691  1.00 23.22           C  
ATOM   1706  CG  HIS 2  90      14.030  26.231  50.983  1.00 24.25           C  
ATOM   1707  ND1 HIS 2  90      13.437  25.061  50.649  1.00 25.08           N  
ATOM   1708  CD2 HIS 2  90      15.323  26.155  50.518  1.00 25.00           C  
ATOM   1709  CE1 HIS 2  90      14.299  24.280  50.014  1.00 24.87           C  
ATOM   1710  NE2 HIS 2  90      15.452  24.930  49.940  1.00 25.69           N  
ATOM   1711  N   ALA 2  91      15.160  29.724  51.688  1.00 23.15           N  
ATOM   1712  CA  ALA 2  91      16.533  30.317  51.607  1.00 23.30           C  
ATOM   1713  C   ALA 2  91      17.470  29.327  52.286  1.00 23.80           C  
ATOM   1714  O   ALA 2  91      17.118  28.822  53.360  1.00 24.07           O  
ATOM   1715  CB  ALA 2  91      16.628  31.694  52.208  1.00 23.52           C  
ATOM   1716  N   GLU 2  92      18.628  29.022  51.719  1.00 24.06           N  
ATOM   1717  CA  GLU 2  92      19.536  28.033  52.276  1.00 23.88           C  
ATOM   1718  C   GLU 2  92      20.923  28.646  52.417  1.00 23.45           C  
ATOM   1719  O   GLU 2  92      21.313  29.348  51.490  1.00 23.55           O  
ATOM   1720  CB  GLU 2  92      19.709  26.773  51.428  1.00 25.28           C  
ATOM   1721  CG  GLU 2  92      18.518  25.922  51.120  1.00 27.67           C  
ATOM   1722  CD  GLU 2  92      18.655  24.686  50.304  0.50 28.02           C  
ATOM   1723  OE1 GLU 2  92      19.840  24.336  50.094  0.50 28.68           O  
ATOM   1724  OE2 GLU 2  92      17.678  24.075  49.902  0.50 28.46           O  
ATOM   1725  N   VAL 2  93      21.551  28.385  53.533  1.00 22.67           N  
ATOM   1726  CA  VAL 2  93      22.941  28.900  53.799  1.00 22.23           C  
ATOM   1727  C   VAL 2  93      23.773  27.662  54.113  1.00 21.81           C  
ATOM   1728  O   VAL 2  93      23.431  26.958  55.088  1.00 22.74           O  
ATOM   1729  CB  VAL 2  93      22.903  29.957  54.906  1.00 22.05           C  
ATOM   1730  CG1 VAL 2  93      24.267  30.533  55.306  1.00 22.07           C  
ATOM   1731  CG2 VAL 2  93      21.947  31.121  54.601  1.00 21.94           C  
ATOM   1732  N   VAL 2  94      24.774  27.384  53.325  1.00 21.57           N  
ATOM   1733  CA  VAL 2  94      25.679  26.248  53.473  1.00 21.04           C  
ATOM   1734  C   VAL 2  94      27.090  26.774  53.727  1.00 20.65           C  
ATOM   1735  O   VAL 2  94      27.616  27.532  52.908  1.00 19.57           O  
ATOM   1736  CB  VAL 2  94      25.582  25.286  52.268  1.00 20.89           C  
ATOM   1737  CG1 VAL 2  94      26.373  23.997  52.454  1.00 20.42           C  
ATOM   1738  CG2 VAL 2  94      24.130  24.967  51.932  1.00 21.62           C  
ATOM   1739  N   PHE 2  95      27.647  26.350  54.856  1.00 20.59           N  
ATOM   1740  CA  PHE 2  95      29.018  26.799  55.221  1.00 21.82           C  
ATOM   1741  C   PHE 2  95      29.766  25.729  56.027  1.00 22.83           C  
ATOM   1742  O   PHE 2  95      29.158  24.820  56.570  1.00 22.29           O  
ATOM   1743  CB  PHE 2  95      28.933  28.102  56.041  1.00 21.11           C  
ATOM   1744  CG  PHE 2  95      28.281  27.923  57.390  1.00 21.47           C  
ATOM   1745  CD1 PHE 2  95      26.889  27.914  57.477  1.00 21.72           C  
ATOM   1746  CD2 PHE 2  95      29.032  27.783  58.539  1.00 21.51           C  
ATOM   1747  CE1 PHE 2  95      26.243  27.755  58.706  1.00 21.98           C  
ATOM   1748  CE2 PHE 2  95      28.420  27.616  59.787  1.00 21.27           C  
ATOM   1749  CZ  PHE 2  95      27.016  27.606  59.851  1.00 21.43           C  
ATOM   1750  N   THR 2  96      31.096  25.926  56.065  1.00 24.31           N  
ATOM   1751  CA  THR 2  96      31.977  25.070  56.884  1.00 26.19           C  
ATOM   1752  C   THR 2  96      32.253  25.790  58.217  1.00 27.50           C  
ATOM   1753  O   THR 2  96      32.505  27.013  58.208  1.00 27.76           O  
ATOM   1754  CB  THR 2  96      33.332  24.696  56.197  1.00 25.42           C  
ATOM   1755  OG1 THR 2  96      33.023  23.933  54.983  1.00 26.40           O  
ATOM   1756  CG2 THR 2  96      34.278  23.882  57.083  1.00 25.51           C  
ATOM   1757  N   ALA 2  97      32.173  25.063  59.297  1.00 29.23           N  
ATOM   1758  CA  ALA 2  97      32.453  25.653  60.649  1.00 31.44           C  
ATOM   1759  C   ALA 2  97      33.872  25.193  60.953  1.00 33.07           C  
ATOM   1760  O   ALA 2  97      34.156  23.998  60.826  1.00 33.32           O  
ATOM   1761  CB  ALA 2  97      31.379  25.266  61.612  1.00 30.89           C  
ATOM   1762  N   ASN 2  98      34.736  26.131  61.284  1.00 35.35           N  
ATOM   1763  CA  ASN 2  98      36.174  25.874  61.509  1.00 37.23           C  
ATOM   1764  C   ASN 2  98      36.615  26.378  62.876  1.00 38.45           C  
ATOM   1765  O   ASN 2  98      36.207  27.479  63.283  1.00 38.77           O  
ATOM   1766  CB  ASN 2  98      36.973  26.546  60.381  0.80 38.07           C  
ATOM   1767  CG  ASN 2  98      37.516  25.627  59.320  0.80 38.60           C  
ATOM   1768  OD1 ASN 2  98      36.934  25.422  58.246  0.25 38.62           O  
ATOM   1769  ND2 ASN 2  98      38.696  25.051  59.613  0.25 38.99           N  
ATOM   1770  N   ASP 2  99      37.447  25.581  63.543  1.00 39.69           N  
ATOM   1771  CA  ASP 2  99      37.943  25.911  64.896  1.00 40.63           C  
ATOM   1772  C   ASP 2  99      38.973  27.028  64.842  1.00 40.94           C  
ATOM   1773  O   ASP 2  99      38.969  27.870  65.767  1.00 41.48           O  
ATOM   1774  CB  ASP 2  99      38.403  24.670  65.674  1.00 41.39           C  
ATOM   1775  CG  ASP 2  99      37.211  23.952  66.289  1.00 42.21           C  
ATOM   1776  OD1 ASP 2  99      36.085  24.476  66.274  1.00 42.76           O  
ATOM   1777  OD2 ASP 2  99      37.413  22.840  66.797  1.00 42.69           O  
ATOM   1778  N   SER 2 100      39.796  27.044  63.827  0.90 41.01           N  
ATOM   1779  CA  SER 2 100      40.809  28.099  63.632  0.90 41.09           C  
ATOM   1780  C   SER 2 100      40.229  29.482  63.903  0.90 40.93           C  
ATOM   1781  O   SER 2 100      40.604  30.172  64.877  0.90 41.23           O  
ATOM   1782  CB  SER 2 100      41.378  28.035  62.219  0.50 41.16           C  
ATOM   1783  OG  SER 2 100      42.006  26.799  61.947  0.50 41.37           O  
ATOM   1784  N   GLY 2 101      39.308  29.878  63.049  0.50 40.54           N  
ATOM   1785  CA  GLY 2 101      38.679  31.192  63.084  0.50 40.07           C  
ATOM   1786  C   GLY 2 101      37.868  31.453  64.344  0.50 39.64           C  
ATOM   1787  O   GLY 2 101      37.776  30.616  65.256  0.50 39.73           O  
ATOM   1788  N   PRO 2 102      37.296  32.660  64.346  0.50 39.14           N  
ATOM   1789  CA  PRO 2 102      36.378  33.100  65.405  0.50 38.66           C  
ATOM   1790  C   PRO 2 102      35.288  32.065  65.667  0.50 37.99           C  
ATOM   1791  O   PRO 2 102      34.894  31.300  64.770  0.50 37.95           O  
ATOM   1792  CB  PRO 2 102      35.849  34.415  64.874  0.50 38.89           C  
ATOM   1793  CG  PRO 2 102      36.916  34.968  63.974  0.50 39.00           C  
ATOM   1794  CD  PRO 2 102      37.866  33.847  63.645  0.50 39.09           C  
ATOM   1795  N   ARG 2 103      34.777  32.089  66.887  0.50 37.04           N  
ATOM   1796  CA  ARG 2 103      33.876  31.065  67.419  0.50 36.01           C  
ATOM   1797  C   ARG 2 103      32.399  31.300  67.369  0.50 34.96           C  
ATOM   1798  O   ARG 2 103      31.622  30.304  67.400  0.50 34.96           O  
ATOM   1799  CB  ARG 2 103      34.345  30.782  68.887  0.50 36.51           C  
ATOM   1800  CG  ARG 2 103      35.868  30.773  68.960  0.50 36.95           C  
ATOM   1801  CD  ARG 2 103      36.400  30.432  70.311  0.50 37.36           C  
ATOM   1802  NE  ARG 2 103      37.564  31.252  70.629  0.40 37.71           N  
ATOM   1803  CZ  ARG 2 103      38.626  31.442  69.856  0.40 37.93           C  
ATOM   1804  NH1 ARG 2 103      38.754  30.808  68.692  0.25 37.87           N  
ATOM   1805  NH2 ARG 2 103      39.608  32.268  70.238  0.25 38.02           N  
ATOM   1806  N   ARG 2 104      31.948  32.526  67.272  1.00 33.78           N  
ATOM   1807  CA  ARG 2 104      30.523  32.884  67.228  1.00 32.33           C  
ATOM   1808  C   ARG 2 104      30.148  33.213  65.766  1.00 31.19           C  
ATOM   1809  O   ARG 2 104      30.832  34.009  65.124  1.00 30.78           O  
ATOM   1810  CB  ARG 2 104      30.187  34.075  68.100  1.00 33.09           C  
ATOM   1811  CG  ARG 2 104      28.786  34.265  68.597  0.20 33.24           C  
ATOM   1812  CD  ARG 2 104      27.697  33.721  67.750  0.20 33.54           C  
ATOM   1813  NE  ARG 2 104      26.413  34.352  67.934  0.20 33.80           N  
ATOM   1814  CZ  ARG 2 104      25.821  34.682  69.076  0.20 33.89           C  
ATOM   1815  NH1 ARG 2 104      26.364  34.449  70.261  0.20 34.06           N  
ATOM   1816  NH2 ARG 2 104      24.629  35.296  69.038  0.20 34.02           N  
ATOM   1817  N   TYR 2 105      29.079  32.581  65.327  1.00 30.01           N  
ATOM   1818  CA  TYR 2 105      28.567  32.739  63.971  1.00 28.86           C  
ATOM   1819  C   TYR 2 105      27.188  33.383  63.974  1.00 27.62           C  
ATOM   1820  O   TYR 2 105      26.269  32.816  64.607  1.00 27.36           O  
ATOM   1821  CB  TYR 2 105      28.464  31.386  63.230  1.00 29.93           C  
ATOM   1822  CG  TYR 2 105      29.755  30.697  62.893  1.00 30.55           C  
ATOM   1823  CD1 TYR 2 105      30.398  29.877  63.825  1.00 31.15           C  
ATOM   1824  CD2 TYR 2 105      30.363  30.842  61.637  1.00 31.16           C  
ATOM   1825  CE1 TYR 2 105      31.591  29.236  63.536  1.00 31.25           C  
ATOM   1826  CE2 TYR 2 105      31.550  30.194  61.329  1.00 31.44           C  
ATOM   1827  CZ  TYR 2 105      32.166  29.400  62.279  1.00 31.85           C  
ATOM   1828  OH  TYR 2 105      33.344  28.730  62.046  1.00 33.02           O  
ATOM   1829  N   THR 2 106      27.073  34.511  63.299  1.00 26.44           N  
ATOM   1830  CA  THR 2 106      25.766  35.164  63.126  1.00 25.54           C  
ATOM   1831  C   THR 2 106      25.414  35.088  61.626  1.00 24.81           C  
ATOM   1832  O   THR 2 106      26.179  35.539  60.767  1.00 24.20           O  
ATOM   1833  CB  THR 2 106      25.643  36.629  63.639  1.00 25.80           C  
ATOM   1834  OG1 THR 2 106      26.084  36.642  65.015  1.00 26.42           O  
ATOM   1835  CG2 THR 2 106      24.227  37.226  63.476  1.00 25.33           C  
ATOM   1836  N   ILE 2 107      24.266  34.478  61.399  1.00 24.21           N  
ATOM   1837  CA  ILE 2 107      23.738  34.359  60.012  1.00 23.69           C  
ATOM   1838  C   ILE 2 107      22.534  35.285  59.905  1.00 22.75           C  
ATOM   1839  O   ILE 2 107      21.532  35.055  60.629  1.00 22.82           O  
ATOM   1840  CB  ILE 2 107      23.445  32.875  59.659  1.00 25.77           C  
ATOM   1841  CG1 ILE 2 107      24.763  32.048  59.762  1.00 24.55           C  
ATOM   1842  CG2 ILE 2 107      22.763  32.716  58.264  1.00 24.43           C  
ATOM   1843  CD1 ILE 2 107      24.476  30.560  60.018  1.00 26.00           C  
ATOM   1844  N   ALA 2 108      22.625  36.264  59.057  1.00 22.33           N  
ATOM   1845  CA  ALA 2 108      21.519  37.270  58.916  1.00 22.05           C  
ATOM   1846  C   ALA 2 108      20.937  37.084  57.532  1.00 21.67           C  
ATOM   1847  O   ALA 2 108      21.717  36.790  56.596  1.00 22.43           O  
ATOM   1848  CB  ALA 2 108      22.024  38.631  59.264  1.00 21.99           C  
ATOM   1849  N   ALA 2 109      19.656  37.202  57.376  1.00 21.10           N  
ATOM   1850  CA  ALA 2 109      18.938  37.055  56.088  1.00 20.01           C  
ATOM   1851  C   ALA 2 109      18.012  38.238  55.975  1.00 19.31           C  
ATOM   1852  O   ALA 2 109      17.338  38.592  56.981  1.00 19.45           O  
ATOM   1853  CB  ALA 2 109      18.253  35.696  56.063  1.00 20.77           C  
ATOM   1854  N   LEU 2 110      17.993  38.905  54.839  1.00 17.92           N  
ATOM   1855  CA  LEU 2 110      17.121  40.032  54.521  1.00 16.59           C  
ATOM   1856  C   LEU 2 110      16.166  39.555  53.426  1.00 16.03           C  
ATOM   1857  O   LEU 2 110      16.628  39.203  52.321  1.00 15.39           O  
ATOM   1858  CB  LEU 2 110      17.901  41.265  54.126  1.00 16.09           C  
ATOM   1859  CG  LEU 2 110      17.055  42.475  53.763  1.00 14.99           C  
ATOM   1860  CD1 LEU 2 110      16.415  43.129  55.004  1.00 15.44           C  
ATOM   1861  CD2 LEU 2 110      17.869  43.506  53.008  1.00 16.39           C  
ATOM   1862  N   LEU 2 111      14.878  39.562  53.729  1.00 15.94           N  
ATOM   1863  CA  LEU 2 111      13.914  38.935  52.801  1.00 15.99           C  
ATOM   1864  C   LEU 2 111      13.056  39.936  52.039  1.00 16.02           C  
ATOM   1865  O   LEU 2 111      12.561  40.910  52.631  1.00 15.90           O  
ATOM   1866  CB  LEU 2 111      13.057  38.018  53.712  1.00 15.60           C  
ATOM   1867  CG  LEU 2 111      13.717  37.010  54.619  1.00 15.99           C  
ATOM   1868  CD1 LEU 2 111      12.551  36.127  55.240  1.00 16.19           C  
ATOM   1869  CD2 LEU 2 111      14.632  36.063  53.891  1.00 15.35           C  
ATOM   1870  N   SER 2 112      12.900  39.645  50.766  1.00 15.97           N  
ATOM   1871  CA  SER 2 112      11.952  40.357  49.894  1.00 16.24           C  
ATOM   1872  C   SER 2 112      11.255  39.190  49.145  1.00 16.03           C  
ATOM   1873  O   SER 2 112      11.752  38.065  49.101  1.00 15.71           O  
ATOM   1874  CB  SER 2 112      12.560  41.349  48.964  1.00 16.62           C  
ATOM   1875  OG  SER 2 112      13.088  42.497  49.598  1.00 19.17           O  
ATOM   1876  N   PRO 2 113      10.126  39.528  48.521  1.00 16.00           N  
ATOM   1877  CA  PRO 2 113       9.356  38.464  47.835  1.00 16.39           C  
ATOM   1878  C   PRO 2 113      10.159  37.798  46.739  1.00 16.46           C  
ATOM   1879  O   PRO 2 113      10.079  36.562  46.608  1.00 16.50           O  
ATOM   1880  CB  PRO 2 113       8.086  39.205  47.403  1.00 15.89           C  
ATOM   1881  CG  PRO 2 113       7.902  40.213  48.498  1.00 16.10           C  
ATOM   1882  CD  PRO 2 113       9.290  40.685  48.882  1.00 16.25           C  
ATOM   1883  N   TYR 2 114      10.925  38.575  45.965  1.00 16.81           N  
ATOM   1884  CA  TYR 2 114      11.734  38.006  44.864  1.00 16.69           C  
ATOM   1885  C   TYR 2 114      13.242  38.103  45.048  1.00 16.49           C  
ATOM   1886  O   TYR 2 114      13.988  37.886  44.049  1.00 15.66           O  
ATOM   1887  CB  TYR 2 114      11.374  38.708  43.537  1.00 18.45           C  
ATOM   1888  CG  TYR 2 114      10.066  38.162  42.970  1.00 18.35           C  
ATOM   1889  CD1 TYR 2 114       8.896  38.537  43.589  1.00 20.13           C  
ATOM   1890  CD2 TYR 2 114      10.019  37.308  41.868  1.00 19.57           C  
ATOM   1891  CE1 TYR 2 114       7.655  38.097  43.135  1.00 20.58           C  
ATOM   1892  CE2 TYR 2 114       8.794  36.837  41.389  1.00 19.84           C  
ATOM   1893  CZ  TYR 2 114       7.625  37.235  42.024  1.00 21.20           C  
ATOM   1894  OH  TYR 2 114       6.368  36.852  41.632  1.00 24.51           O  
ATOM   1895  N   SER 2 115      13.666  38.420  46.239  1.00 16.27           N  
ATOM   1896  CA  SER 2 115      15.122  38.584  46.502  1.00 16.65           C  
ATOM   1897  C   SER 2 115      15.424  38.208  47.936  1.00 17.23           C  
ATOM   1898  O   SER 2 115      14.522  38.225  48.770  1.00 17.54           O  
ATOM   1899  CB  SER 2 115      15.471  40.035  46.230  1.00 14.66           C  
ATOM   1900  OG  SER 2 115      16.830  40.350  46.306  0.75 13.72           O  
ATOM   1901  N   TYR 2 116      16.648  37.790  48.214  1.00 17.53           N  
ATOM   1902  CA  TYR 2 116      17.080  37.642  49.619  1.00 17.62           C  
ATOM   1903  C   TYR 2 116      18.610  37.844  49.600  1.00 17.49           C  
ATOM   1904  O   TYR 2 116      19.248  37.510  48.641  1.00 17.37           O  
ATOM   1905  CB  TYR 2 116      16.659  36.395  50.329  1.00 18.24           C  
ATOM   1906  CG  TYR 2 116      17.283  35.104  49.903  1.00 19.97           C  
ATOM   1907  CD1 TYR 2 116      18.528  34.667  50.363  1.00 20.60           C  
ATOM   1908  CD2 TYR 2 116      16.593  34.291  48.993  1.00 20.08           C  
ATOM   1909  CE1 TYR 2 116      19.073  33.475  49.950  1.00 21.41           C  
ATOM   1910  CE2 TYR 2 116      17.124  33.071  48.577  1.00 21.38           C  
ATOM   1911  CZ  TYR 2 116      18.361  32.674  49.061  1.00 22.28           C  
ATOM   1912  OH  TYR 2 116      18.830  31.464  48.621  1.00 23.52           O  
ATOM   1913  N   SER 2 117      19.058  38.383  50.708  1.00 17.60           N  
ATOM   1914  CA  SER 2 117      20.544  38.599  50.861  1.00 17.51           C  
ATOM   1915  C   SER 2 117      20.918  37.859  52.144  1.00 18.07           C  
ATOM   1916  O   SER 2 117      20.062  37.777  53.038  1.00 17.52           O  
ATOM   1917  CB  SER 2 117      20.786  40.072  50.863  1.00 17.62           C  
ATOM   1918  OG  SER 2 117      22.067  40.445  51.326  0.63 16.88           O  
ATOM   1919  N   THR 2 118      22.134  37.343  52.209  1.00 18.01           N  
ATOM   1920  CA  THR 2 118      22.510  36.682  53.509  1.00 18.85           C  
ATOM   1921  C   THR 2 118      23.924  37.094  53.803  1.00 19.19           C  
ATOM   1922  O   THR 2 118      24.691  37.193  52.805  1.00 18.94           O  
ATOM   1923  CB  THR 2 118      22.271  35.159  53.481  1.00 18.42           C  
ATOM   1924  OG1 THR 2 118      22.599  34.676  54.824  1.00 19.49           O  
ATOM   1925  CG2 THR 2 118      23.069  34.376  52.413  1.00 19.13           C  
ATOM   1926  N   THR 2 119      24.239  37.329  55.057  1.00 19.11           N  
ATOM   1927  CA  THR 2 119      25.615  37.681  55.434  1.00 19.47           C  
ATOM   1928  C   THR 2 119      26.008  36.833  56.650  1.00 19.64           C  
ATOM   1929  O   THR 2 119      25.108  36.415  57.376  1.00 19.53           O  
ATOM   1930  CB  THR 2 119      25.765  39.231  55.756  1.00 20.14           C  
ATOM   1931  OG1 THR 2 119      24.907  39.929  54.796  0.75 21.48           O  
ATOM   1932  CG2 THR 2 119      27.213  39.730  55.672  0.75 19.31           C  
ATOM   1933  N   ALA 2 120      27.264  36.610  56.854  1.00 20.34           N  
ATOM   1934  CA  ALA 2 120      27.806  35.894  58.011  1.00 21.95           C  
ATOM   1935  C   ALA 2 120      28.669  36.896  58.779  1.00 23.01           C  
ATOM   1936  O   ALA 2 120      29.417  37.658  58.132  1.00 22.59           O  
ATOM   1937  CB  ALA 2 120      28.606  34.701  57.536  1.00 22.12           C  
ATOM   1938  N   VAL 2 121      28.506  36.925  60.075  1.00 24.12           N  
ATOM   1939  CA  VAL 2 121      29.404  37.748  60.943  1.00 25.55           C  
ATOM   1940  C   VAL 2 121      30.116  36.705  61.826  1.00 26.32           C  
ATOM   1941  O   VAL 2 121      29.423  36.048  62.612  1.00 25.93           O  
ATOM   1942  CB  VAL 2 121      28.622  38.801  61.709  1.00 26.26           C  
ATOM   1943  CG1 VAL 2 121      29.506  39.806  62.484  1.00 25.65           C  
ATOM   1944  CG2 VAL 2 121      27.632  39.589  60.850  1.00 26.06           C  
ATOM   1945  N   VAL 2 122      31.410  36.574  61.695  1.00 27.49           N  
ATOM   1946  CA  VAL 2 122      32.211  35.604  62.497  1.00 28.95           C  
ATOM   1947  C   VAL 2 122      33.059  36.410  63.484  1.00 29.83           C  
ATOM   1948  O   VAL 2 122      33.839  37.275  63.021  1.00 30.23           O  
ATOM   1949  CB  VAL 2 122      32.979  34.698  61.544  1.00 29.19           C  
ATOM   1950  CG1 VAL 2 122      33.789  33.617  62.250  1.00 29.55           C  
ATOM   1951  CG2 VAL 2 122      32.023  34.095  60.512  1.00 29.42           C  
ATOM   1952  N   THR 2 123      32.867  36.157  64.770  0.80 30.54           N  
ATOM   1953  CA  THR 2 123      33.568  36.938  65.799  0.80 31.48           C  
ATOM   1954  C   THR 2 123      34.097  36.081  66.941  0.80 32.04           C  
ATOM   1955  O   THR 2 123      33.771  34.905  67.060  0.80 31.99           O  
ATOM   1956  CB  THR 2 123      32.652  38.091  66.387  0.80 31.82           C  
ATOM   1957  OG1 THR 2 123      31.696  37.397  67.245  0.80 32.14           O  
ATOM   1958  CG2 THR 2 123      31.985  38.935  65.290  0.80 31.68           C  
ATOM   1959  N   ASN 2 124      34.922  36.753  67.737  0.50 32.47           N  
ATOM   1960  CA  ASN 2 124      35.595  36.171  68.912  0.50 33.01           C  
ATOM   1961  C   ASN 2 124      34.710  36.492  70.141  0.50 33.32           C  
ATOM   1962  O   ASN 2 124      34.350  35.589  70.904  0.30 33.43           O  
ATOM   1963  CB  ASN 2 124      37.011  36.659  69.065  0.50 33.02           C  
ATOM   1964  CG  ASN 2 124      38.110  35.948  68.336  0.30 33.08           C  
ATOM   1965  OD1 ASN 2 124      37.961  35.425  67.228  0.30 32.95           O  
ATOM   1966  ND2 ASN 2 124      39.299  35.918  68.975  0.30 33.17           N  
ATOM   1967  N   PRO 2 125      34.412  37.787  70.237  0.40 33.49           N  
ATOM   1968  CA  PRO 2 125      33.584  38.310  71.320  0.40 33.64           C  
ATOM   1969  C   PRO 2 125      32.181  37.726  71.329  0.40 33.76           C  
ATOM   1970  O   PRO 2 125      31.948  36.569  70.937  0.40 33.92           O  
ATOM   1971  CB  PRO 2 125      33.597  39.820  71.146  0.40 33.65           C  
ATOM   1972  CG  PRO 2 125      34.455  40.124  69.959  0.40 33.60           C  
ATOM   1973  CD  PRO 2 125      35.277  38.879  69.700  0.40 33.59           C  
ATOM   1974  N   LYS 2 126      31.246  38.545  71.788  0.01 33.74           N  
ATOM   1975  CA  LYS 2 126      29.835  38.212  71.941  0.01 33.72           C  
ATOM   1976  C   LYS 2 126      28.974  38.818  70.834  0.01 33.70           C  
ATOM   1977  O   LYS 2 126      29.092  40.005  70.499  0.01 33.70           O  
ATOM   1978  CB  LYS 2 126      29.280  38.695  73.281  0.01 33.71           C  
ATOM   1979  CG  LYS 2 126      29.978  38.132  74.510  0.01 33.70           C  
ATOM   1980  CD  LYS 2 126      29.458  38.741  75.797  0.01 33.69           C  
ATOM   1981  CE  LYS 2 126      28.070  38.291  76.171  0.01 33.68           C  
ATOM   1982  NZ  LYS 2 126      27.038  38.902  75.302  0.01 33.68           N  
ATOM   1983  N   GLU 2 127      28.113  37.976  70.300  0.01 33.68           N  
ATOM   1984  CA  GLU 2 127      27.171  38.300  69.233  0.01 33.66           C  
ATOM   1985  C   GLU 2 127      27.486  39.628  68.561  0.01 33.66           C  
ATOM   1986  O   GLU 2 127      27.047  39.776  67.397  0.01 33.66           O  
ATOM   1987  CB  GLU 2 127      25.733  38.370  69.751  0.01 33.64           C  
ATOM   1988  CG  GLU 2 127      25.351  39.534  70.650  0.01 33.61           C  
ATOM   1989  CD  GLU 2 127      24.330  39.275  71.713  0.01 33.60           C  
ATOM   1990  OE1 GLU 2 127      24.124  38.057  71.902  0.01 33.59           O  
ATOM   1991  OE2 GLU 2 127      23.758  40.153  72.342  0.01 33.59           O  
TER    1992      GLU 2 127                                                      
HETATM 1993  C1  T44 1 128      22.089  41.532  33.565  0.13 35.00           C  
HETATM 1994  C2  T44 1 128      22.756  42.651  33.974  0.13 35.00           C  
HETATM 1995  C3  T44 1 128      22.404  43.418  35.055  0.13 35.00           C  
HETATM 1996  C4  T44 1 128      21.289  43.110  35.853  0.13 35.00           C  
HETATM 1997  C5  T44 1 128      20.597  41.956  35.443  0.13 35.00           C  
HETATM 1998  C6  T44 1 128      21.001  41.217  34.344  0.13 35.00           C  
HETATM 1999  C7  T44 1 128      22.597  40.742  32.359  0.13 35.00           C  
HETATM 2000  C8  T44 1 128      21.631  40.238  31.265  0.13 35.00           C  
HETATM 2001  C9  T44 1 128      20.491  41.143  30.837  0.13 35.00           C  
HETATM 2002  C1' T44 1 128      21.524  43.571  38.214  0.13 35.00           C  
HETATM 2003  C2' T44 1 128      21.422  44.385  39.311  0.13 35.00           C  
HETATM 2004  C3' T44 1 128      22.009  44.084  40.528  0.13 35.00           C  
HETATM 2005  C4' T44 1 128      22.755  42.926  40.733  0.13 35.00           C  
HETATM 2006  C5' T44 1 128      22.849  42.115  39.616  0.13 35.00           C  
HETATM 2007  C6' T44 1 128      22.256  42.439  38.429  0.13 35.00           C  
HETATM 2008  N8  T44 1 128      22.257  40.544  30.012  0.13 35.00           N  
HETATM 2009  O4  T44 1 128      20.940  43.854  36.982  0.13 35.00           O  
HETATM 2010  O4' T44 1 128      23.337  42.580  41.931  0.13 35.00           O  
HETATM 2011  O9  T44 1 128      20.642  42.364  30.866  0.13 35.00           O  
HETATM 2012  O10 T44 1 128      19.583  40.590  30.239  0.13 35.00           O  
HETATM 2013  I3  T44 1 128      23.718  44.948  35.503  0.13 37.42           I  
HETATM 2014  I3' T44 1 128      21.779  45.419  42.077  0.13 32.43           I  
HETATM 2015  I5  T44 1 128      18.989  41.226  36.540  0.13 37.21           I  
HETATM 2016  I5' T44 1 128      23.918  40.373  39.617  0.13 24.97           I  
HETATM 2017  C1  T44 2 129      19.899  42.303  64.798  0.13 35.00           C  
HETATM 2018  C2  T44 2 129      19.592  43.385  64.029  0.13 35.00           C  
HETATM 2019  C3  T44 2 129      20.359  43.813  62.978  0.13 35.00           C  
HETATM 2020  C4  T44 2 129      21.531  43.223  62.566  0.13 35.00           C  
HETATM 2021  C5  T44 2 129      21.836  42.128  63.345  0.13 35.00           C  
HETATM 2022  C6  T44 2 129      21.067  41.684  64.412  0.13 35.00           C  
HETATM 2023  C7  T44 2 129      18.952  41.895  65.928  0.13 35.00           C  
HETATM 2024  C8  T44 2 129      19.489  41.202  67.189  0.13 35.00           C  
HETATM 2025  C9  T44 2 129      20.630  41.892  67.908  0.13 35.00           C  
HETATM 2026  C1' T44 2 129      21.935  43.417  60.142  0.13 35.00           C  
HETATM 2027  C2' T44 2 129      22.338  44.200  59.092  0.13 35.00           C  
HETATM 2028  C3' T44 2 129      21.893  44.020  57.799  0.13 35.00           C  
HETATM 2029  C4' T44 2 129      20.988  43.011  57.461  0.13 35.00           C  
HETATM 2030  C5' T44 2 129      20.586  42.221  58.532  0.13 35.00           C  
HETATM 2031  C6' T44 2 129      21.055  42.426  59.800  0.13 35.00           C  
HETATM 2032  N8  T44 2 129      18.657  41.591  68.295  0.13 35.00           N  
HETATM 2033  O4  T44 2 129      22.299  43.657  61.466  0.13 35.00           O  
HETATM 2034  O4' T44 2 129      20.504  42.822  56.186  0.13 35.00           O  
HETATM 2035  O9  T44 2 129      20.691  43.123  67.892  0.13 35.00           O  
HETATM 2036  O10 T44 2 129      21.258  41.189  68.684  0.13 35.00           O  
HETATM 2037  I3  T44 2 129      19.652  45.349  61.896  0.13 39.36           I  
HETATM 2038  I3' T44 2 129      22.614  45.325  56.380  0.13 32.42           I  
HETATM 2039  I5  T44 2 129      23.478  41.118  62.735  0.13 39.44           I  
HETATM 2040  I5' T44 2 129      19.201  40.718  58.309  0.13 29.70           I  
CONECT 1105 2023                                                                
CONECT 1411 2024 2032                                                           
CONECT 1993 1994 1998 1999                                                      
CONECT 1994 1993 1995                                                           
CONECT 1995 1994 1996 2013                                                      
CONECT 1996 1995 1997 2009                                                      
CONECT 1997 1996 1998 2015                                                      
CONECT 1998 1993 1997                                                           
CONECT 1999 1993 2000                                                           
CONECT 2000 1999 2001 2008                                                      
CONECT 2001 2000 2011 2012                                                      
CONECT 2002 2003 2007 2009                                                      
CONECT 2003 2002 2004                                                           
CONECT 2004 2003 2005 2014                                                      
CONECT 2005 2004 2006 2010                                                      
CONECT 2006 2005 2007 2016                                                      
CONECT 2007 2002 2006                                                           
CONECT 2008 2000                                                                
CONECT 2009 1996 2002                                                           
CONECT 2010 2005                                                                
CONECT 2011 2001                                                                
CONECT 2012 2001                                                                
CONECT 2013 1995                                                                
CONECT 2014 2004                                                                
CONECT 2015 1997                                                                
CONECT 2016 2006                                                                
CONECT 2017 2018 2022 2023                                                      
CONECT 2018 2017 2019                                                           
CONECT 2019 2018 2020 2037                                                      
CONECT 2020 2019 2021 2033                                                      
CONECT 2021 2020 2022 2039                                                      
CONECT 2022 2017 2021                                                           
CONECT 2023 1105 2017 2024                                                      
CONECT 2024 1411 2023 2025 2032                                                 
CONECT 2025 2024 2035 2036                                                      
CONECT 2026 2027 2031 2033                                                      
CONECT 2027 2026 2028                                                           
CONECT 2028 2027 2029 2038                                                      
CONECT 2029 2028 2030 2034                                                      
CONECT 2030 2029 2031 2040                                                      
CONECT 2031 2026 2030                                                           
CONECT 2032 1411 2024                                                           
CONECT 2033 2020 2026                                                           
CONECT 2034 2029                                                                
CONECT 2035 2025                                                                
CONECT 2036 2025                                                                
CONECT 2037 2019                                                                
CONECT 2038 2028                                                                
CONECT 2039 2021                                                                
CONECT 2040 2030                                                                
MASTER      399    0    2    2   24    0    8    9 2242    2   50   20          
END                                                                             
