# Supplementary material for: Molecular Interaction Fields Describing Halogen Bond Formable Areas on Protein Surfaces
Source: J Chem Inf Model. 2024 Jul 16;64(15):6003–13. doi: 10.1021/acs.jcim.4c00896 (PMC11323840; doi:10.1021/acs.jcim.4c00896)
Supplement: Supplementary file 10 — ci4c00896_si_010.txt [file ci4c00896_si_010.txt]

********** pdb1c14-a-ala95.ent **********
ATOM    711  N   ALA A  95      -2.134  18.209 141.934  1.00 15.72           N  
ATOM    712  CA  ALA A  95      -3.514  18.643 141.926  1.00 17.35           C  
ATOM    713  C   ALA A  95      -4.297  17.429 141.451  1.00 20.84           C  
ATOM    714  O   ALA A  95      -3.836  16.678 140.576  1.00 20.36           O  
ATOM    715  CB  ALA A  95      -3.716  19.824 140.982  1.00 16.22           C  
END   

The position of the halogen atom of the donor
   -1.326   17.884  138.902


********** pdb1c14-b-ala1095.ent **********
ATOM   2613  N   ALA B1095      -7.820  34.601 158.250  1.00 16.47           N  
ATOM   2614  CA  ALA B1095      -6.637  33.789 158.563  1.00 17.69           C  
ATOM   2615  C   ALA B1095      -6.665  33.663 160.092  1.00 20.88           C  
ATOM   2616  O   ALA B1095      -6.997  34.626 160.793  1.00 20.14           O  
ATOM   2617  CB  ALA B1095      -5.349  34.495 158.123  1.00 19.38           C  
END   

The position of the halogen atom of the donor
   -6.997   37.685  159.175


********** pdb1g0n-a-met215.ent **********
ATOM   1510  N   MET A 215      93.141  74.438  -9.108  1.00 41.80           N  
ATOM   1511  CA  MET A 215      94.160  74.799  -8.122  1.00 42.77           C  
ATOM   1512  C   MET A 215      95.511  74.304  -8.629  1.00 45.79           C  
ATOM   1513  O   MET A 215      96.517  75.011  -8.557  1.00 46.33           O  
ATOM   1514  CB  MET A 215      93.856  74.153  -6.770  1.00 38.90           C  
ATOM   1515  CG  MET A 215      94.825  74.572  -5.700  1.00 36.72           C  
ATOM   1516  SD  MET A 215      94.502  73.874  -4.097  1.00 36.00           S  
ATOM   1517  CE  MET A 215      93.198  74.984  -3.432  1.00 30.09           C  
END   

The position of the halogen atom of the donor
   97.659   72.769   -6.861


********** pdb1g3m-b-ile246.ent **********
ATOM   4385  N   ILE B 246      22.921  -2.020  -1.963  1.00 40.21           N  
ATOM   4386  CA  ILE B 246      24.088  -1.484  -1.275  1.00 39.77           C  
ATOM   4387  C   ILE B 246      23.671  -0.788   0.019  1.00 38.99           C  
ATOM   4388  O   ILE B 246      24.230  -1.051   1.084  1.00 39.26           O  
ATOM   4389  CB  ILE B 246      24.843  -0.480  -2.178  1.00 41.57           C  
ATOM   4390  CG1 ILE B 246      25.429  -1.213  -3.388  1.00 42.43           C  
ATOM   4391  CG2 ILE B 246      25.944   0.214  -1.395  1.00 41.75           C  
ATOM   4392  CD1 ILE B 246      26.180  -0.314  -4.351  1.00 44.46           C  
END   

The position of the halogen atom of the donor
   27.337   -0.861    1.467


********** pdb1iei-a-val47.ent **********
ATOM    344  N   VAL A  47      -4.995  -8.662   7.295  1.00  2.87           N  
ATOM    345  CA  VAL A  47      -6.025  -7.883   7.947  1.00  4.78           C  
ATOM    346  C   VAL A  47      -7.366  -7.516   7.204  1.00  7.26           C  
ATOM    347  O   VAL A  47      -8.473  -7.455   7.726  1.00  6.49           O  
ATOM    348  CB  VAL A  47      -5.372  -6.678   8.582  1.00  2.00           C  
ATOM    349  CG1 VAL A  47      -5.147  -5.526   7.692  1.00  2.00           C  
ATOM    350  CG2 VAL A  47      -6.040  -6.504   9.954  1.00  2.00           C  
END   

The position of the halogen atom of the donor
   -8.610   -4.342    8.213


********** pdb1j3j-a-asn108.ent **********
ATOM    796  N   ASN A 108      29.421   5.357  68.331  1.00 27.14           N  
ATOM    797  CA  ASN A 108      28.697   5.347  67.069  1.00 24.56           C  
ATOM    798  C   ASN A 108      27.239   5.060  67.415  1.00 25.23           C  
ATOM    799  O   ASN A 108      26.316   5.723  66.910  1.00 24.08           O  
ATOM    800  CB  ASN A 108      29.233   4.251  66.145  1.00 23.86           C  
ATOM    801  CG  ASN A 108      29.951   4.821  64.942  1.00 26.96           C  
ATOM    802  OD1 ASN A 108      30.448   5.949  64.988  1.00 23.84           O  
ATOM    803  ND2 ASN A 108      30.019   4.050  63.859  1.00 26.26           N  
END   

The position of the halogen atom of the donor
   26.781    5.456   63.900


********** pdb1j3j-b-asn108.ent **********
ATOM   2592  N   ASN B 108      28.881 -38.506   2.938  1.00 74.69           N  
ATOM   2593  CA  ASN B 108      29.546 -37.388   3.586  1.00 75.39           C  
ATOM   2594  C   ASN B 108      31.005 -37.730   3.833  1.00 75.49           C  
ATOM   2595  O   ASN B 108      31.892 -36.984   3.436  1.00 75.56           O  
ATOM   2596  CB  ASN B 108      28.829 -37.050   4.905  1.00 75.90           C  
ATOM   2597  CG  ASN B 108      29.009 -35.592   5.320  1.00 76.26           C  
ATOM   2598  OD1 ASN B 108      29.070 -34.698   4.478  1.00 75.35           O  
ATOM   2599  ND2 ASN B 108      29.075 -35.349   6.622  1.00 76.74           N  
END   

The position of the halogen atom of the donor
   31.868  -34.079    4.832


********** pdb1kzn-a-gly77.ent **********
ATOM    467  N   GLY A  77      17.702  32.502  40.779  1.00 16.42           N  
ATOM    468  CA  GLY A  77      16.500  31.693  40.697  1.00 15.16           C  
ATOM    469  C   GLY A  77      16.297  31.377  39.225  1.00 15.31           C  
ATOM    470  O   GLY A  77      16.523  32.246  38.383  1.00 16.28           O  
END   

The position of the halogen atom of the donor
   19.240   31.404   36.920


********** pdb1l7x-a-arg60.ent **********
ATOM    320  N   ARG A  60      72.180 -64.056  81.902  1.00 23.02           N  
ATOM    321  CA  ARG A  60      71.746 -65.383  82.308  1.00 23.69           C  
ATOM    322  C   ARG A  60      72.851 -66.441  82.187  1.00 23.88           C  
ATOM    323  O   ARG A  60      72.912 -67.371  82.991  1.00 23.70           O  
ATOM    324  CB  ARG A  60      70.548 -65.788  81.461  1.00 24.50           C  
ATOM    325  CG  ARG A  60      69.957 -67.115  81.805  1.00 23.89           C  
ATOM    326  CD  ARG A  60      68.852 -67.472  80.829  1.00 24.37           C  
ATOM    327  NE  ARG A  60      69.337 -68.186  79.646  1.00 23.24           N  
ATOM    328  CZ  ARG A  60      68.531 -68.715  78.733  1.00 22.85           C  
ATOM    329  NH1 ARG A  60      67.215 -68.601  78.865  1.00 20.70           N  
ATOM    330  NH2 ARG A  60      69.031 -69.382  77.708  1.00 23.93           N  
END   

The position of the halogen atom of the donor
   70.892  -69.674   84.094


********** pdb1l7x-b-arg60.ent **********
ATOM   6768  N   ARG B  60      70.599 -75.250  64.146  1.00 24.99           N  
ATOM   6769  CA  ARG B  60      69.825 -74.030  63.976  1.00 27.33           C  
ATOM   6770  C   ARG B  60      70.676 -72.760  63.807  1.00 26.63           C  
ATOM   6771  O   ARG B  60      70.299 -71.865  63.045  1.00 26.41           O  
ATOM   6772  CB  ARG B  60      68.884 -73.868  65.173  1.00 29.32           C  
ATOM   6773  CG  ARG B  60      68.039 -72.619  65.146  1.00 27.30           C  
ATOM   6774  CD  ARG B  60      67.133 -72.529  66.374  1.00 25.70           C  
ATOM   6775  NE  ARG B  60      67.739 -71.771  67.464  1.00 20.27           N  
ATOM   6776  CZ  ARG B  60      67.109 -71.484  68.598  1.00 21.45           C  
ATOM   6777  NH1 ARG B  60      65.856 -71.893  68.790  1.00 14.30           N  
ATOM   6778  NH2 ARG B  60      67.726 -70.781  69.538  1.00 19.83           N  
END   

The position of the halogen atom of the donor
   67.667  -69.948   62.734


********** pdb1lev-f-val160.ent **********
ATOM   3411  N   VAL F 160      13.802  28.329  12.734  1.00 21.76           N  
ATOM   3412  CA  VAL F 160      12.381  28.605  12.816  1.00 23.58           C  
ATOM   3413  C   VAL F 160      11.640  27.271  12.886  1.00 23.43           C  
ATOM   3414  O   VAL F 160      10.494  27.215  13.340  1.00 21.86           O  
ATOM   3415  CB  VAL F 160      11.889  29.551  11.712  1.00 24.31           C  
ATOM   3416  CG1 VAL F 160      10.468  29.346  11.319  1.00 28.24           C  
ATOM   3417  CG2 VAL F 160      12.144  30.983  12.174  1.00 18.66           C  
END   

The position of the halogen atom of the donor
    7.600   27.498   12.256


********** pdb1lkd-a-ser255.ent **********
ATOM   1932  N   SER A 255      17.359  40.564  15.090  1.00 17.46           N  
ATOM   1933  CA  SER A 255      17.859  40.704  16.457  1.00 19.12           C  
ATOM   1934  C   SER A 255      19.206  40.021  16.689  1.00 20.76           C  
ATOM   1935  O   SER A 255      19.738  40.056  17.802  1.00 22.66           O  
ATOM   1936  CB  SER A 255      16.845  40.137  17.456  1.00 18.75           C  
ATOM   1937  OG  SER A 255      15.648  40.893  17.472  1.00 20.60           O  
END   

The position of the halogen atom of the donor
   22.448   39.081   18.737


********** pdb1m78-a-ile112.ent **********
ATOM    920  N   ILE A 112      29.352   0.945   7.949  1.00  7.31           N  
ATOM    921  CA  ILE A 112      29.488  -0.021   6.847  1.00  8.25           C  
ATOM    922  C   ILE A 112      29.070  -1.428   7.089  1.00  9.12           C  
ATOM    923  O   ILE A 112      29.269  -2.289   6.188  1.00  8.94           O  
ATOM    924  CB  ILE A 112      30.890   0.168   6.134  1.00  8.58           C  
ATOM    925  CG1 ILE A 112      32.021  -0.447   7.003  1.00  3.71           C  
ATOM    926  CG2 ILE A 112      31.094   1.646   5.734  1.00 10.90           C  
ATOM    927  CD1 ILE A 112      33.376  -0.758   6.338  1.00 10.57           C  
END    

The position of the halogen atom of the donor
   31.100   -3.134    3.632


********** pdb1m78-b-ile112.ent **********
ATOM   2509  N   ILE B 112      12.274  29.175  17.055  1.00  6.86           N  
ATOM   2510  CA  ILE B 112      11.882  30.562  17.190  1.00  8.24           C  
ATOM   2511  C   ILE B 112      12.181  31.455  16.017  1.00  6.29           C  
ATOM   2512  O   ILE B 112      11.954  32.683  16.131  1.00 10.68           O  
ATOM   2513  CB  ILE B 112      12.401  31.179  18.592  1.00 10.43           C  
ATOM   2514  CG1 ILE B 112      13.926  31.292  18.560  1.00  8.07           C  
ATOM   2515  CG2 ILE B 112      11.934  30.238  19.760  1.00  6.80           C  
ATOM   2516  CD1 ILE B 112      14.590  32.273  19.601  1.00  7.09           C  
END   

The position of the halogen atom of the donor
   11.780   35.240   18.125


********** pdb1pmn-a-ala91.ent **********
ATOM    354  N   ALA A  91      19.699   6.269  38.290  1.00 17.48           N  
ATOM    355  CA  ALA A  91      20.725   7.238  37.912  1.00 18.49           C  
ATOM    356  C   ALA A  91      20.384   8.451  38.745  1.00 18.49           C  
ATOM    357  O   ALA A  91      19.197   8.770  38.939  1.00 15.90           O  
ATOM    358  CB  ALA A  91      20.652   7.591  36.442  1.00 16.88           C  
END   

The position of the halogen atom of the donor
   19.205   10.973   37.165


********** pdb1qye-a-gly153.ent **********
ATOM    634  N   GLY A 153      22.533 -24.979  55.269  1.00 38.33           N  
ATOM    635  CA  GLY A 153      23.014 -24.271  56.440  1.00 36.27           C  
ATOM    636  C   GLY A 153      23.750 -23.004  56.061  1.00 39.16           C  
ATOM    637  O   GLY A 153      23.848 -22.677  54.875  1.00 37.76           O  
END   

The position of the halogen atom of the donor
   21.065  -22.096   54.219


********** pdb1rhr-a-gly287.ent **********
ATOM   1051  N   GLY A 287      74.125 -10.318  95.832  1.00  4.65           N  
ATOM   1052  CA  GLY A 287      75.071 -10.216  94.740  1.00  4.65           C  
ATOM   1053  C   GLY A 287      76.021 -11.397  94.719  1.00  4.65           C  
ATOM   1054  O   GLY A 287      75.688 -12.480  95.224  1.00  4.65           O  
END   

The position of the halogen atom of the donor
   73.228  -13.488   93.607


********** pdb1s1w-a-leu234.ent **********
ATOM   1887  N   LEU A 234      -3.407 -31.035  23.987  1.00 70.71           N  
ATOM   1888  CA  LEU A 234      -3.200 -31.980  22.896  1.00 68.82           C  
ATOM   1889  C   LEU A 234      -4.261 -32.981  22.523  1.00 65.98           C  
ATOM   1890  O   LEU A 234      -4.554 -33.921  23.261  1.00 69.49           O  
ATOM   1891  CB  LEU A 234      -1.907 -32.720  23.155  1.00 69.63           C  
ATOM   1892  CG  LEU A 234      -0.863 -31.637  23.392  1.00 69.67           C  
ATOM   1893  CD1 LEU A 234       0.404 -32.222  23.985  1.00 58.89           C  
ATOM   1894  CD2 LEU A 234      -0.604 -30.919  22.071  1.00 68.60           C  
END   

The position of the halogen atom of the donor
   -2.648  -36.024   21.710


********** pdb2pd4-a-ala95.ent **********
ATOM    730  N   ALA A  95       6.632  11.984  16.245  1.00 31.64           N  
ATOM    731  CA  ALA A  95       6.856  11.731  14.834  1.00 33.34           C  
ATOM    732  C   ALA A  95       6.180  10.385  14.550  1.00 34.37           C  
ATOM    733  O   ALA A  95       6.218   9.474  15.388  1.00 32.16           O  
ATOM    734  CB  ALA A  95       8.357  11.645  14.553  1.00 28.52           C  
END   

The position of the halogen atom of the donor
    7.855    9.737   17.938


********** pdb2pd4-b-ala95.ent **********
ATOM   2833  N   ALA B  95      11.077  31.807   3.575  1.00 27.24           N  
ATOM   2834  CA  ALA B  95      10.365  32.033   4.821  1.00 28.47           C  
ATOM   2835  C   ALA B  95       9.699  33.382   4.625  1.00 30.03           C  
ATOM   2836  O   ALA B  95      10.227  34.238   3.913  1.00 28.91           O  
ATOM   2837  CB  ALA B  95      11.335  32.081   6.011  1.00 25.43           C  
END   

The position of the halogen atom of the donor
   13.065   33.966    2.840


********** pdb2pd4-c-ala95.ent **********
ATOM   4936  N   ALA C  95      51.400  31.327  30.716  1.00 29.89           N  
ATOM   4937  CA  ALA C  95      52.095  31.537  29.463  1.00 29.97           C  
ATOM   4938  C   ALA C  95      52.790  32.866  29.659  1.00 30.39           C  
ATOM   4939  O   ALA C  95      52.297  33.725  30.385  1.00 27.99           O  
ATOM   4940  CB  ALA C  95      51.104  31.623  28.293  1.00 27.61           C  
END   

The position of the halogen atom of the donor
   49.431   33.557   31.420


********** pdb2pd4-d-ala95.ent **********
ATOM   7039  N   ALA D  95      55.337  11.368  17.944  1.00 29.09           N  
ATOM   7040  CA  ALA D  95      55.137  11.125  19.366  1.00 30.54           C  
ATOM   7041  C   ALA D  95      55.795   9.778  19.651  1.00 30.94           C  
ATOM   7042  O   ALA D  95      55.723   8.865  18.822  1.00 30.37           O  
ATOM   7043  CB  ALA D  95      53.653  11.066  19.692  1.00 26.88           C  
END   

The position of the halogen atom of the donor
   54.169    9.229   16.256


********** pdb4z9l-a-ala91.ent **********
ATOM    351  N   ALA A  91      19.362   6.689  38.092  1.00  9.89           N  
ATOM    352  CA  ALA A  91      20.274   7.717  37.614  1.00  9.44           C  
ATOM    353  C   ALA A  91      19.967   8.931  38.488  1.00 14.54           C  
ATOM    354  O   ALA A  91      18.792   9.229  38.733  1.00 14.82           O  
ATOM    355  CB  ALA A  91      19.985   8.035  36.150  1.00  8.95           C  
END   

The position of the halogen atom of the donor
   18.669   11.518   36.894
