# Supplementary material for: Molecular Interaction Fields Describing Halogen Bond Formable Areas on Protein Surfaces
Source: J Chem Inf Model. 2024 Jul 16;64(15):6003–13. doi: 10.1021/acs.jcim.4c00896 (PMC11323840; doi:10.1021/acs.jcim.4c00896)
Supplement: Supplementary file 11 — ci4c00896_si_011.txt [file ci4c00896_si_011.txt]

********** 1gxz-ba1-a-gln187.pdb **********
ATOM   1484  N   GLN A 187      11.489  30.975  24.271  1.00 18.47           N  
ATOM   1485  CA  GLN A 187      10.878  30.566  23.004  1.00 17.03           C  
ATOM   1486  C   GLN A 187       9.452  31.089  22.770  1.00 11.09           C  
ATOM   1487  O   GLN A 187       8.892  30.895  21.695  1.00 11.64           O  
ATOM   1488  CB  GLN A 187      10.915  29.038  22.881  1.00 16.76           C  
ATOM   1489  CG  GLN A 187      12.319  28.445  22.998  1.00 21.55           C  
ATOM   1490  CD  GLN A 187      12.349  26.931  22.808  1.00 25.44           C  
ATOM   1491  OE1 GLN A 187      11.500  26.202  23.335  1.00 19.89           O  
ATOM   1492  NE2 GLN A 187      13.343  26.451  22.063  1.00 27.89           N  
END   

The position of the halogen atom of the donor
    8.702   28.031   20.386


********** 1j91-ba2-b-arg47.pdb **********
ATOM    339  N   ARG B  47      34.715  29.929  25.106  1.00 54.58           N  
ATOM    340  CA  ARG B  47      35.155  30.519  26.359  1.00 58.41           C  
ATOM    341  C   ARG B  47      33.969  31.055  27.137  1.00 60.87           C  
ATOM    342  O   ARG B  47      32.884  31.237  26.586  1.00 60.07           O  
ATOM    343  CB  ARG B  47      36.153  31.651  26.078  1.00 61.18           C  
ATOM    344  CG  ARG B  47      35.541  33.001  25.676  1.00 66.74           C  
ATOM    345  CD  ARG B  47      34.376  32.888  24.685  1.00 72.81           C  
ATOM    346  NE  ARG B  47      34.703  32.146  23.468  1.00 76.65           N  
ATOM    347  CZ  ARG B  47      33.833  31.904  22.488  1.00 78.43           C  
ATOM    348  NH1 ARG B  47      32.586  32.349  22.580  1.00 78.06           N  
ATOM    349  NH2 ARG B  47      34.205  31.210  21.420  1.00 78.14           N  
END    

The position of the halogen atom of the donor
   31.554   28.236   26.241


********** 1kgj-ba1-c-ala508.pdb **********
ATOM   2664  N   ALA C 508      25.746  78.181  40.240  1.00  2.35           N  
ATOM   2665  CA  ALA C 508      26.462  77.828  41.457  1.00  2.10           C  
ATOM   2666  C   ALA C 508      27.102  79.075  42.034  1.00  2.69           C  
ATOM   2667  O   ALA C 508      27.673  79.880  41.298  1.00  2.70           O  
ATOM   2668  CB  ALA C 508      27.508  76.799  41.165  1.00  1.79           C  
END   

The position of the halogen atom of the donor
   30.531   78.628   42.358


********** 1kgj-ba1-d-ser717.pdb **********
ATOM   3662  N   SER D 717      33.382  86.870  39.453  1.00  3.42           N  
ATOM   3663  CA  SER D 717      33.625  86.926  40.881  1.00  4.48           C  
ATOM   3664  C   SER D 717      33.835  88.364  41.323  1.00  2.92           C  
ATOM   3665  O   SER D 717      34.477  89.139  40.624  1.00  2.47           O  
ATOM   3666  CB  SER D 717      34.871  86.108  41.207  1.00  4.58           C  
ATOM   3667  OG  SER D 717      35.215  86.248  42.566  1.00 10.60           O  
END   

The position of the halogen atom of the donor
   37.381   89.344   42.280


********** 1ki4-ba1-a-his164.pdb **********
ATOM    790  N   HIS A 164      44.913  74.206  48.736  1.00 20.50           N  
ATOM    791  CA  HIS A 164      43.696  73.966  47.966  1.00 17.55           C  
ATOM    792  C   HIS A 164      42.821  75.204  48.139  1.00 17.56           C  
ATOM    793  O   HIS A 164      43.175  76.130  48.906  1.00 15.55           O  
ATOM    794  CB  HIS A 164      43.003  72.717  48.525  1.00 19.82           C  
ATOM    795  CG  HIS A 164      41.850  72.214  47.704  1.00 19.79           C  
ATOM    796  ND1 HIS A 164      40.535  72.463  48.042  1.00 20.54           N  
ATOM    797  CD2 HIS A 164      41.803  71.479  46.572  1.00 20.27           C  
ATOM    798  CE1 HIS A 164      39.735  71.904  47.152  1.00 16.38           C  
ATOM    799  NE2 HIS A 164      40.483  71.300  46.254  1.00 20.81           N  
END    

The position of the halogen atom of the donor
   43.948   78.951   48.926


********** 1ki4-ba1-b-his164.pdb **********
ATOM   3114  N   HIS B 164      18.991  85.211  39.185  1.00 10.03           N  
ATOM   3115  CA  HIS B 164      19.883  84.047  39.094  1.00  6.27           C  
ATOM   3116  C   HIS B 164      21.172  84.390  39.813  1.00  5.07           C  
ATOM   3117  O   HIS B 164      21.521  85.591  39.981  1.00  7.94           O  
ATOM   3118  CB  HIS B 164      20.174  83.758  37.609  1.00  7.56           C  
ATOM   3119  CG  HIS B 164      20.884  82.461  37.355  1.00  6.44           C  
ATOM   3120  ND1 HIS B 164      22.248  82.347  37.325  1.00  8.66           N  
ATOM   3121  CD2 HIS B 164      20.407  81.222  37.089  1.00 10.79           C  
ATOM   3122  CE1 HIS B 164      22.589  81.101  37.050  1.00  7.05           C  
ATOM   3123  NE2 HIS B 164      21.489  80.397  36.897  1.00  4.71           N  
END    

The position of the halogen atom of the donor
   21.308   87.024   42.795


********** 1n1g-ba1-a-arg336-2.pdb **********
ATOM   2440  N   ARG A 336      59.285  26.742   5.182  1.00 45.86           N  
ATOM   2441  CA  ARG A 336      59.426  27.095   6.592  1.00 45.05           C  
ATOM   2442  C   ARG A 336      60.866  27.422   6.980  1.00 45.08           C  
ATOM   2443  O   ARG A 336      61.102  28.257   7.854  1.00 44.62           O  
ATOM   2444  CB  ARG A 336      58.799  26.043   7.508  1.00 44.64           C  
ATOM   2445  CG  ARG A 336      57.534  26.566   8.124  1.00 43.28           C  
ATOM   2446  CD  ARG A 336      56.688  25.580   8.895  1.00 40.44           C  
ATOM   2447  NE  ARG A 336      55.282  25.962   8.802  1.00 37.81           N  
ATOM   2448  CZ  ARG A 336      54.332  25.209   8.262  1.00 38.09           C  
ATOM   2449  NH1 ARG A 336      54.620  23.998   7.791  1.00 37.69           N  
ATOM   2450  NH2 ARG A 336      53.078  25.655   8.211  1.00 36.58           N  
END   

The position of the halogen atom of the donor
   59.297   28.803   10.547


********** 1p5e-ba1-a-leu83.pdb **********
ATOM    667  N   LEU A  83      11.506  42.160  48.437  1.00 24.36           N  
ATOM    668  CA  LEU A  83      11.239  40.826  48.952  1.00 24.96           C  
ATOM    669  C   LEU A  83       9.936  40.349  48.324  1.00 25.48           C  
ATOM    670  O   LEU A  83       9.087  41.163  47.997  1.00 25.62           O  
ATOM    671  CB  LEU A  83      11.149  40.878  50.484  1.00 25.06           C  
ATOM    672  CG  LEU A  83      12.507  41.249  51.109  1.00 24.82           C  
ATOM    673  CD1 LEU A  83      12.379  41.846  52.490  1.00 25.42           C  
ATOM    674  CD2 LEU A  83      13.339  40.003  51.165  1.00 26.59           C  
END   

The position of the halogen atom of the donor
    8.072   43.545   49.311


********** 1p5e-ba1-a-ile10.pdb **********
ATOM     86  N   ILE A  10       2.326  46.573  45.446  1.00 32.80           N  
ATOM     87  CA  ILE A  10       2.563  45.335  46.210  1.00 32.49           C  
ATOM     88  C   ILE A  10       2.109  45.375  47.675  1.00 33.20           C  
ATOM     89  O   ILE A  10       2.094  44.347  48.363  1.00 33.16           O  
ATOM     90  CB  ILE A  10       4.050  44.880  46.124  1.00 32.26           C  
ATOM     91  CG1 ILE A  10       5.002  46.002  46.547  1.00 31.20           C  
ATOM     92  CG2 ILE A  10       4.390  44.358  44.718  1.00 31.69           C  
ATOM     93  CD1 ILE A  10       6.421  45.511  46.868  1.00 30.34           C  
END   

The position of the halogen atom of the donor
    4.858   44.086   50.030


********** 1p5e-ba1-a-glu81.pdb **********
ATOM    647  N   GLU A  81      15.073  47.109  49.733  1.00 23.74           N  
ATOM    648  CA  GLU A  81      15.340  45.860  49.016  1.00 23.55           C  
ATOM    649  C   GLU A  81      14.023  45.129  48.757  1.00 23.77           C  
ATOM    650  O   GLU A  81      13.156  45.064  49.643  1.00 23.51           O  
ATOM    651  CB  GLU A  81      16.260  44.960  49.845  1.00 24.00           C  
ATOM    652  CG  GLU A  81      15.595  44.309  51.067  1.00 23.73           C  
ATOM    653  CD  GLU A  81      16.439  43.209  51.688  1.00 25.84           C  
ATOM    654  OE1 GLU A  81      16.812  42.251  50.978  1.00 27.27           O  
ATOM    655  OE2 GLU A  81      16.748  43.304  52.892  1.00 27.80           O  
END   

The position of the halogen atom of the donor
   10.349   45.157   50.717


********** 1p5e-ba2-c-glu81.pdb **********
ATOM    647  N   GLU C  81      -6.077 -12.167  98.217  1.00 25.35           N  
ATOM    648  CA  GLU C  81      -6.121 -13.292  97.297  1.00 27.05           C  
ATOM    649  C   GLU C  81      -5.999 -14.591  98.108  1.00 27.84           C  
ATOM    650  O   GLU C  81      -5.181 -14.679  99.025  1.00 27.00           O  
ATOM    651  CB  GLU C  81      -4.982 -13.203  96.278  1.00 27.21           C  
ATOM    652  CG  GLU C  81      -3.591 -13.361  96.878  1.00 28.24           C  
ATOM    653  CD  GLU C  81      -2.506 -13.507  95.841  1.00 31.04           C  
ATOM    654  OE1 GLU C  81      -2.582 -14.446  95.018  1.00 33.83           O  
ATOM    655  OE2 GLU C  81      -1.566 -12.688  95.851  1.00 30.90           O  
END   

The position of the halogen atom of the donor
   -4.381  -15.587  101.822


********** 1p5e-ba2-c-leu83.pdb **********
ATOM    667  N   LEU C  83      -4.778 -18.232  98.866  1.00 32.48           N  
ATOM    668  CA  LEU C  83      -3.735 -19.195  98.508  1.00 33.97           C  
ATOM    669  C   LEU C  83      -4.002 -20.504  99.248  1.00 34.93           C  
ATOM    670  O   LEU C  83      -4.756 -20.523 100.219  1.00 35.23           O  
ATOM    671  CB  LEU C  83      -2.337 -18.633  98.766  1.00 34.03           C  
ATOM    672  CG  LEU C  83      -1.997 -17.451  97.845  1.00 33.92           C  
ATOM    673  CD1 LEU C  83      -1.118 -16.425  98.530  1.00 34.65           C  
ATOM    674  CD2 LEU C  83      -1.341 -17.948  96.575  1.00 34.81           C  
END   

The position of the halogen atom of the donor
   -4.338  -18.774  102.463


********** 1rv1-ba1-a-tyr100.pdb **********
ATOM    619  N   TYR A 100      15.171   8.170  24.181  1.00 31.41           N  
ATOM    620  CA  TYR A 100      16.588   7.985  24.455  1.00 31.46           C  
ATOM    621  C   TYR A 100      16.762   7.291  25.824  1.00 31.47           C  
ATOM    622  O   TYR A 100      17.648   6.457  26.005  1.00 31.40           O  
ATOM    623  CB  TYR A 100      17.298   9.344  24.446  1.00 31.48           C  
ATOM    624  CG  TYR A 100      17.678   9.850  23.074  1.00 31.55           C  
ATOM    625  CD1 TYR A 100      17.751  11.211  22.811  1.00 31.63           C  
ATOM    626  CD2 TYR A 100      17.992   8.972  22.043  1.00 31.60           C  
ATOM    627  CE1 TYR A 100      18.128  11.688  21.555  1.00 31.64           C  
ATOM    628  CE2 TYR A 100      18.366   9.439  20.787  1.00 31.62           C  
ATOM    629  CZ  TYR A 100      18.433  10.796  20.555  1.00 31.65           C  
ATOM    630  OH  TYR A 100      18.832  11.262  19.323  1.00 31.72           O  
END   

The position of the halogen atom of the donor
   20.526    6.833   25.050


********** 1rv1-ba1-b-tyr100.pdb **********
ATOM   1327  N   TYR B 100      41.131  16.223  25.440  1.00 39.97           N  
ATOM   1328  CA  TYR B 100      40.009  15.528  24.827  1.00 40.00           C  
ATOM   1329  C   TYR B 100      39.956  15.867  23.329  1.00 40.06           C  
ATOM   1330  O   TYR B 100      39.674  14.999  22.495  1.00 39.96           O  
ATOM   1331  CB  TYR B 100      38.696  15.920  25.528  1.00 39.92           C  
ATOM   1332  CG  TYR B 100      38.442  15.165  26.818  1.00 39.85           C  
ATOM   1333  CD1 TYR B 100      37.834  15.787  27.904  1.00 39.82           C  
ATOM   1334  CD2 TYR B 100      38.797  13.821  26.947  1.00 39.83           C  
ATOM   1335  CE1 TYR B 100      37.585  15.095  29.087  1.00 39.78           C  
ATOM   1336  CE2 TYR B 100      38.551  13.118  28.128  1.00 39.77           C  
ATOM   1337  CZ  TYR B 100      37.946  13.763  29.190  1.00 39.78           C  
ATOM   1338  OH  TYR B 100      37.704  13.073  30.361  1.00 39.78           O  
END   

The position of the halogen atom of the donor
   37.287   12.981   22.890


********** 1sez-ba1-b-leu369.pdb **********
ATOM   5971  N   LEU B 369     -46.738  35.217  73.143  1.00 45.24           N  
ATOM   5972  CA  LEU B 369     -47.156  34.304  72.073  1.00 44.34           C  
ATOM   5973  C   LEU B 369     -46.025  34.009  71.106  1.00 45.46           C  
ATOM   5974  O   LEU B 369     -45.978  32.952  70.488  1.00 46.75           O  
ATOM   5975  CB  LEU B 369     -48.298  34.916  71.267  1.00 43.10           C  
ATOM   5976  CG  LEU B 369     -49.606  35.185  71.997  1.00 45.45           C  
ATOM   5977  CD1 LEU B 369     -50.574  35.941  71.085  1.00 45.83           C  
ATOM   5978  CD2 LEU B 369     -50.200  33.848  72.449  1.00 45.87           C  
END   

The position of the halogen atom of the donor
  -46.926   34.630   67.801


********** 6std-ba1-a-gly165.pdb **********
ATOM   1305  N   GLY A 165      36.405   5.011  34.387  1.00 21.58           N  
ATOM   1306  CA  GLY A 165      35.485   5.623  35.335  1.00 24.26           C  
ATOM   1307  C   GLY A 165      34.294   4.784  35.743  1.00 23.59           C  
ATOM   1308  O   GLY A 165      33.933   4.774  36.911  1.00 24.06           O  
END   

The position of the halogen atom of the donor
   31.917    7.198   36.088


********** 6std-ba1-b-gly165.pdb **********
ATOM   2673  N   GLY B 165      11.393   5.628   2.871  1.00 28.39           N  
ATOM   2674  CA  GLY B 165      10.292   6.390   3.430  1.00 27.71           C  
ATOM   2675  C   GLY B 165       9.857   7.544   2.556  1.00 27.93           C  
ATOM   2676  O   GLY B 165       8.662   7.768   2.392  1.00 28.15           O  
END   

The position of the halogen atom of the donor
    9.108    9.853    4.998


********** 6std-ba1-c-gly165.pdb **********
ATOM   4041  N   GLY C 165      39.393  34.027   6.523  1.00 22.34           N  
ATOM   4042  CA  GLY C 165      38.614  35.033   7.224  1.00 22.25           C  
ATOM   4043  C   GLY C 165      39.295  35.583   8.471  1.00 22.67           C  
ATOM   4044  O   GLY C 165      39.240  36.786   8.725  1.00 22.45           O  
END   

The position of the halogen atom of the donor
   36.694   36.085   10.643
