# Supplementary material for: Molecular Interaction Fields Describing Halogen Bond Formable Areas on Protein Surfaces
Source: J Chem Inf Model. 2024 Jul 16;64(15):6003–13. doi: 10.1021/acs.jcim.4c00896 (PMC11323840; doi:10.1021/acs.jcim.4c00896)
Supplement: Supplementary file 12 — ci4c00896_si_012.txt [file ci4c00896_si_012.txt]

********** pdb1eta-1-ala109.ent **********
ATOM    857  N   ALA 1 109      22.854  36.990  40.789  1.00 17.37           N  
ATOM    858  CA  ALA 1 109      23.536  36.844  42.082  1.00 16.77           C  
ATOM    859  C   ALA 1 109      24.643  37.892  42.233  1.00 16.59           C  
ATOM    860  O   ALA 1 109      25.339  38.088  41.207  1.00 16.51           O  
ATOM    861  CB  ALA 1 109      24.138  35.462  42.228  1.00 16.26           C  
END   

The position of the halogen atom of the donor
   23.918   40.373   39.617


********** pdb1eta-2-ala109.ent **********
ATOM   1849  N   ALA 2 109      19.656  37.202  57.376  1.00 21.10           N  
ATOM   1850  CA  ALA 2 109      18.938  37.055  56.088  1.00 20.01           C  
ATOM   1851  C   ALA 2 109      18.012  38.238  55.975  1.00 19.31           C  
ATOM   1852  O   ALA 2 109      17.338  38.592  56.981  1.00 19.45           O  
ATOM   1853  CB  ALA 2 109      18.253  35.696  56.063  1.00 20.77           C  
END   

The position of the halogen atom of the donor
   19.201   40.718   58.309


********** pdb1etb-1-thr109.ent **********
ATOM    780  N   THR 1 109      22.890  37.081  40.935  1.00 16.68           N  
ATOM    781  CA  THR 1 109      23.540  36.917  42.243  1.00 16.89           C  
ATOM    782  C   THR 1 109      24.770  37.819  42.373  1.00 16.94           C  
ATOM    783  O   THR 1 109      25.554  37.863  41.390  1.00 16.87           O  
ATOM    784  CB  THR 1 109      23.873  35.378  42.503  1.00 18.26           C  
ATOM    785  OG1 THR 1 109      22.605  34.688  42.285  1.00 18.58           O  
ATOM    786  CG2 THR 1 109      24.467  35.100  43.884  1.00 19.23           C  
END   

The position of the halogen atom of the donor
   23.963   40.363   40.013


********** pdb1etb-2-thr109.ent **********
ATOM   1702  N   THR 2 109      19.946  37.291  57.572  1.00 18.10           N  
ATOM   1703  CA  THR 2 109      19.280  37.191  56.236  1.00 17.54           C  
ATOM   1704  C   THR 2 109      18.209  38.229  56.153  1.00 17.39           C  
ATOM   1705  O   THR 2 109      17.427  38.376  57.126  1.00 17.12           O  
ATOM   1706  CB  THR 2 109      18.757  35.707  56.035  1.00 18.42           C  
ATOM   1707  OG1 THR 2 109      19.891  34.840  56.256  1.00 19.64           O  
ATOM   1708  CG2 THR 2 109      18.139  35.472  54.632  1.00 17.33           C  
END   

The position of the halogen atom of the donor
   19.340   40.610   58.455


********** pdb1gjd-b-val41.ent **********
ATOM    674  N   VAL B  41      19.865   9.136  19.963  1.00  6.31           N  
ATOM    675  CA  VAL B  41      18.452   9.425  19.641  1.00 10.33           C  
ATOM    676  C   VAL B  41      17.680   8.088  19.637  1.00  8.70           C  
ATOM    677  O   VAL B  41      16.865   7.868  20.516  1.00 10.12           O  
ATOM    678  CB  VAL B  41      18.446  10.154  18.244  1.00 11.45           C  
ATOM    679  CG1 VAL B  41      17.007  10.496  17.792  1.00 12.84           C  
ATOM    680  CG2 VAL B  41      19.297  11.453  18.316  1.00 12.48           C  
ATOM    681  H   VAL B  41      20.384   8.579  19.341  1.00  6.59           H  
ATOM    682  HA  VAL B  41      18.035  10.053  20.412  1.00 10.96           H  
ATOM    683  HB  VAL B  41      18.886   9.498  17.504  1.00 10.92           H  
ATOM    684 HG11 VAL B  41      16.494  11.125  18.501  1.00 11.54           H  
ATOM    685 HG12 VAL B  41      16.425   9.588  17.688  1.00 12.86           H  
ATOM    686 HG13 VAL B  41      17.002  10.988  16.829  1.00 12.30           H  
ATOM    687 HG21 VAL B  41      19.326  11.941  17.353  1.00 11.63           H  
ATOM    688 HG22 VAL B  41      20.315  11.234  18.608  1.00 12.22           H  
ATOM    689 HG23 VAL B  41      18.890  12.142  19.038  1.00 10.90           H  
END   

The position of the halogen atom of the donor
   13.764    7.530   21.914


********** pdb1hk2-a-lys524.ent **********
ATOM   3904  N   LYS A 524      20.116  11.395  28.982  1.00 51.52           N  
ATOM   3905  CA  LYS A 524      21.355  11.103  29.697  1.00 51.94           C  
ATOM   3906  C   LYS A 524      21.042  11.224  31.178  1.00 51.28           C  
ATOM   3907  O   LYS A 524      21.369  10.353  31.983  1.00 50.71           O  
ATOM   3908  CB  LYS A 524      22.449  12.124  29.350  1.00 52.38           C  
ATOM   3909  CG  LYS A 524      22.880  12.127  27.894  1.00 53.02           C  
ATOM   3910  CD  LYS A 524      23.603  10.846  27.515  1.00 52.68           C  
ATOM   3911  CE  LYS A 524      23.793  10.781  26.020  1.00 53.67           C  
ATOM   3912  NZ  LYS A 524      24.724   9.690  25.645  1.00 58.60           N  
END   

The position of the halogen atom of the donor
   24.383    9.302   31.599


********** pdb1hk2-a-leu387.ent **********
ATOM   2856  N   LEU A 387      -6.845   6.024  39.025  1.00 64.12           N  
ATOM   2857  CA  LEU A 387      -5.474   6.089  38.540  1.00 62.47           C  
ATOM   2858  C   LEU A 387      -5.322   7.156  37.449  1.00 62.89           C  
ATOM   2859  O   LEU A 387      -4.432   7.998  37.521  1.00 63.01           O  
ATOM   2860  CB  LEU A 387      -5.036   4.720  38.014  1.00 61.17           C  
ATOM   2861  CG  LEU A 387      -3.618   4.595  37.451  1.00 59.78           C  
ATOM   2862  CD1 LEU A 387      -3.092   3.203  37.720  1.00 60.41           C  
ATOM   2863  CD2 LEU A 387      -3.613   4.885  35.961  1.00 59.06           C  
END   

The position of the halogen atom of the donor
   -1.400    7.794   38.895


********** pdb1hk2-a-ile290.ent **********
ATOM   2105  N   ILE A 290      -9.519   5.302   7.622  1.00 55.02           N  
ATOM   2106  CA  ILE A 290     -10.439   4.409   8.324  1.00 54.30           C  
ATOM   2107  C   ILE A 290      -9.773   3.936   9.608  1.00 53.58           C  
ATOM   2108  O   ILE A 290     -10.393   3.875  10.667  1.00 50.76           O  
ATOM   2109  CB  ILE A 290     -10.781   3.143   7.486  1.00 55.19           C  
ATOM   2110  CG1 ILE A 290     -11.353   3.522   6.116  1.00 54.79           C  
ATOM   2111  CG2 ILE A 290     -11.794   2.285   8.246  1.00 55.40           C  
ATOM   2112  CD1 ILE A 290     -11.724   2.315   5.256  1.00 52.21           C  
END   

The position of the halogen atom of the donor
  -10.508    1.451   12.894


********** pdb1hk3-a-lys524.ent **********
ATOM   3934  N   LYS A 524      21.197  11.786  28.907  1.00 55.83           N  
ATOM   3935  CA  LYS A 524      22.431  11.525  29.657  1.00 55.97           C  
ATOM   3936  C   LYS A 524      22.152  11.617  31.151  1.00 56.32           C  
ATOM   3937  O   LYS A 524      22.567  10.763  31.945  1.00 54.91           O  
ATOM   3938  CB  LYS A 524      23.493  12.563  29.300  1.00 54.02           C  
ATOM   3939  CG  LYS A 524      23.883  12.552  27.843  1.00 55.59           C  
ATOM   3940  CD  LYS A 524      24.737  11.341  27.542  1.00 56.19           C  
ATOM   3941  CE  LYS A 524      24.673  10.985  26.088  1.00 57.11           C  
ATOM   3942  NZ  LYS A 524      25.577   9.844  25.863  1.00 63.12           N  
END   

The position of the halogen atom of the donor
   25.500    9.668   31.672


********** pdb1hk3-a-leu387.ent **********
ATOM   2869  N   LEU A 387      -5.600   6.696  38.824  1.00 68.04           N  
ATOM   2870  CA  LEU A 387      -4.221   6.771  38.371  1.00 67.35           C  
ATOM   2871  C   LEU A 387      -4.085   7.845  37.294  1.00 68.11           C  
ATOM   2872  O   LEU A 387      -3.194   8.686  37.356  1.00 69.06           O  
ATOM   2873  CB  LEU A 387      -3.753   5.403  37.837  1.00 66.63           C  
ATOM   2874  CG  LEU A 387      -2.241   5.208  37.595  1.00 64.51           C  
ATOM   2875  CD1 LEU A 387      -1.843   3.782  37.895  1.00 63.65           C  
ATOM   2876  CD2 LEU A 387      -1.885   5.570  36.164  1.00 65.55           C  
END   

The position of the halogen atom of the donor
   -0.234    8.498   39.172


********** pdb1hk3-a-ile290.ent **********
ATOM   2116  N   ILE A 290      -8.995   5.161   7.615  1.00 61.72           N  
ATOM   2117  CA  ILE A 290      -9.947   4.323   8.334  1.00 63.07           C  
ATOM   2118  C   ILE A 290      -9.321   3.855   9.643  1.00 63.39           C  
ATOM   2119  O   ILE A 290      -9.999   3.739  10.662  1.00 62.04           O  
ATOM   2120  CB  ILE A 290     -10.348   3.052   7.538  1.00 63.34           C  
ATOM   2121  CG1 ILE A 290     -10.719   3.387   6.093  1.00 62.93           C  
ATOM   2122  CG2 ILE A 290     -11.542   2.412   8.210  1.00 63.66           C  
END   

The position of the halogen atom of the donor
  -10.167    1.375   13.112


********** pdb1hk4-a-asn429.ent **********
ATOM   3343  N   ASN A 429      13.999   9.531  27.588  1.00 45.20           N  
ATOM   3344  CA  ASN A 429      14.920  10.018  26.563  1.00 47.62           C  
ATOM   3345  C   ASN A 429      14.164  10.526  25.336  1.00 48.75           C  
ATOM   3346  O   ASN A 429      14.521  11.556  24.752  1.00 46.61           O  
ATOM   3347  CB  ASN A 429      15.895   8.923  26.137  1.00 48.85           C  
ATOM   3348  CG  ASN A 429      16.694   8.387  27.290  1.00 51.35           C  
ATOM   3349  OD1 ASN A 429      16.981   9.112  28.241  1.00 50.99           O  
ATOM   3350  ND2 ASN A 429      17.073   7.109  27.214  1.00 52.61           N  
END    

The position of the halogen atom of the donor
   17.648   12.201   25.082


********** pdb1hk5-a-asn429.ent **********
ATOM   3335  N   ASN A 429      14.027   9.598  27.828  1.00 49.40           N  
ATOM   3336  CA  ASN A 429      14.920  10.147  26.811  1.00 51.05           C  
ATOM   3337  C   ASN A 429      14.135  10.676  25.615  1.00 52.55           C  
ATOM   3338  O   ASN A 429      14.474  11.721  25.044  1.00 51.72           O  
ATOM   3339  CB  ASN A 429      15.910   9.097  26.321  1.00 51.31           C  
ATOM   3340  CG  ASN A 429      16.803   8.606  27.409  1.00 51.39           C  
ATOM   3341  OD1 ASN A 429      16.937   9.258  28.439  1.00 54.36           O  
ATOM   3342  ND2 ASN A 429      17.438   7.457  27.194  1.00 50.47           N  
END    

The position of the halogen atom of the donor
   17.904   12.194   25.238


********** pdb1ict-d-ser117.ent **********
ATOM   3527  N   SER D 117       7.748 -50.291  42.036  1.00  5.00           N  
ATOM   3528  CA  SER D 117       8.494 -49.894  40.866  1.00  5.00           C  
ATOM   3529  C   SER D 117       9.879 -50.467  40.959  1.00  5.00           C  
ATOM   3530  O   SER D 117      10.473 -50.465  42.027  1.00  5.00           O  
ATOM   3531  CB  SER D 117       8.552 -48.368  40.832  1.00 14.23           C  
ATOM   3532  OG  SER D 117       9.482 -47.896  39.881  1.00 14.23           O  
END   

The position of the halogen atom of the donor
   12.703  -48.084   40.878


********** pdb1ict-c-ser117.ent **********
ATOM   2630  N   SER C 117       6.806 -50.473  36.204  1.00  5.00           N  
ATOM   2631  CA  SER C 117       6.055 -50.185  37.406  1.00  5.00           C  
ATOM   2632  C   SER C 117       4.634 -50.649  37.240  1.00  5.00           C  
ATOM   2633  O   SER C 117       4.081 -50.520  36.163  1.00  5.00           O  
ATOM   2634  CB  SER C 117       6.087 -48.686  37.650  1.00  9.34           C  
ATOM   2635  OG  SER C 117       5.036 -48.298  38.503  1.00  9.34           O  
END   

The position of the halogen atom of the donor
    2.282  -47.788   36.612


********** pdb1ict-a-ala108.ent **********
ATOM    767  N   ALA A 108      -1.212 -38.709  33.743  1.00 12.21           N  
ATOM    768  CA  ALA A 108      -1.536 -39.566  34.878  1.00 12.21           C  
ATOM    769  C   ALA A 108      -0.509 -39.359  35.982  1.00 12.21           C  
ATOM    770  O   ALA A 108       0.664 -39.092  35.687  1.00 12.21           O  
ATOM    771  CB  ALA A 108      -1.564 -41.013  34.443  1.00  5.00           C  
END   

The position of the halogen atom of the donor
    0.620  -42.067   36.964


********** pdb1ie4-a-ala109.ent **********
ATOM    783  N   ALA A 109      37.361  72.607  41.209  1.00  5.00           N  
ATOM    784  CA  ALA A 109      38.265  73.543  40.585  1.00  5.00           C  
ATOM    785  C   ALA A 109      37.553  74.160  39.391  1.00  5.00           C  
ATOM    786  O   ALA A 109      36.918  73.446  38.618  1.00  5.00           O  
ATOM    787  CB  ALA A 109      39.531  72.830  40.148  1.00  5.00           C  
END   

The position of the halogen atom of the donor
   34.099   73.655   39.819


********** pdb1kgi-c-ala509.ent **********
ATOM   2674  N   ALA C 509      26.352  78.410  42.925  1.00 19.20           N  
ATOM   2675  CA  ALA C 509      26.924  79.564  43.626  1.00 17.35           C  
ATOM   2676  C   ALA C 509      27.800  79.148  44.809  1.00 16.35           C  
ATOM   2677  O   ALA C 509      27.462  78.219  45.549  1.00 20.49           O  
ATOM   2678  CB  ALA C 509      25.822  80.505  44.089  1.00 16.24           C  
END   

The position of the halogen atom of the donor
   29.096   76.073   44.089


********** pdb1kgi-d-ala709.ent **********
ATOM   3599  N   ALA D 709      35.861  92.057  40.126  1.00 24.99           N  
ATOM   3600  CA  ALA D 709      35.106  91.066  39.368  1.00 24.33           C  
ATOM   3601  C   ALA D 709      35.985  90.320  38.371  1.00 22.26           C  
ATOM   3602  O   ALA D 709      36.876  90.901  37.750  1.00 23.45           O  
ATOM   3603  CB  ALA D 709      33.919  91.717  38.661  1.00 20.12           C  
END   

The position of the halogen atom of the donor
   39.130   91.082   39.833


********** pdb1lij-a-thr45.ent **********
ATOM    263  N   THR A  45     138.145  26.059 -15.997  1.00 16.26           N  
ATOM    264  CA  THR A  45     137.714  27.292 -16.634  1.00 15.62           C  
ATOM    265  C   THR A  45     136.350  27.785 -16.168  1.00 18.55           C  
ATOM    266  O   THR A  45     135.643  27.109 -15.418  1.00 15.70           O  
ATOM    267  CB  THR A  45     137.519  27.023 -18.165  1.00 16.36           C  
ATOM    268  OG1 THR A  45     136.535  25.993 -18.360  1.00 21.94           O  
ATOM    269  CG2 THR A  45     138.809  26.568 -18.786  1.00 26.02           C  
END   

The position of the halogen atom of the donor
  137.139   27.000  -12.431


********** pdb1nq0-a-phe272.ent **********
ATOM    498  N   PHE A 272      59.307  14.275 122.760  1.00 55.57           N  
ATOM    499  CA  PHE A 272      58.201  14.330 121.801  1.00 54.26           C  
ATOM    500  C   PHE A 272      56.900  14.860 122.388  1.00 54.15           C  
ATOM    501  O   PHE A 272      56.240  15.700 121.783  1.00 53.63           O  
ATOM    502  CB  PHE A 272      57.925  12.942 121.214  1.00 53.39           C  
ATOM    503  CG  PHE A 272      59.078  12.356 120.462  1.00 53.18           C  
ATOM    504  CD1 PHE A 272      59.169  10.981 120.280  1.00 52.68           C  
ATOM    505  CD2 PHE A 272      60.072  13.169 119.933  1.00 52.72           C  
ATOM    506  CE1 PHE A 272      60.235  10.419 119.581  1.00 54.39           C  
ATOM    507  CE2 PHE A 272      61.145  12.620 119.230  1.00 54.27           C  
ATOM    508  CZ  PHE A 272      61.228  11.241 119.053  1.00 54.17           C  
END    

The position of the halogen atom of the donor
   55.553   15.557  118.529


********** pdb1nq2-a-phe272.ent **********
ATOM    487  N   PHE A 272      52.248   1.148   8.074  1.00 48.33           N  
ATOM    488  CA  PHE A 272      51.669   2.056   9.062  1.00 48.18           C  
ATOM    489  C   PHE A 272      50.598   2.963   8.487  1.00 48.79           C  
ATOM    490  O   PHE A 272      49.540   3.135   9.081  1.00 47.67           O  
ATOM    491  CB  PHE A 272      52.761   2.923   9.692  1.00 47.91           C  
ATOM    492  CG  PHE A 272      53.777   2.147  10.469  1.00 46.86           C  
ATOM    493  CD1 PHE A 272      55.008   2.711  10.777  1.00 46.41           C  
ATOM    494  CD2 PHE A 272      53.503   0.854  10.900  1.00 45.55           C  
ATOM    495  CE1 PHE A 272      55.954   1.999  11.505  1.00 47.18           C  
ATOM    496  CE2 PHE A 272      54.441   0.132  11.627  1.00 45.38           C  
ATOM    497  CZ  PHE A 272      55.669   0.703  11.932  1.00 46.12           C  
END   

The position of the halogen atom of the donor
   49.286    3.697   12.093


********** pdb1opm-a-ser190.ent **********
ATOM   1121  N   SER A 190      29.198  37.354  52.088  1.00 26.09           N  
ATOM   1122  CA  SER A 190      28.729  37.318  53.459  1.00 30.69           C  
ATOM   1123  C   SER A 190      28.556  35.827  53.816  1.00 35.19           C  
ATOM   1124  O   SER A 190      27.938  35.060  53.065  1.00 33.55           O  
ATOM   1125  CB  SER A 190      27.392  38.038  53.546  1.00 36.35           C  
ATOM   1126  OG  SER A 190      27.095  38.394  54.880  1.00 44.92           O  
END   

The position of the halogen atom of the donor
   24.998   35.038   54.767


********** pdb1qk0-a-ala180.ent **********
ATOM    704  N   ALA A 180      31.532  27.888  29.202  1.00 19.57           N  
ATOM    705  CA  ALA A 180      30.823  26.841  29.933  1.00 19.63           C  
ATOM    706  C   ALA A 180      30.051  27.425  31.114  1.00 19.27           C  
ATOM    707  O   ALA A 180      30.630  28.056  32.001  1.00 19.20           O  
ATOM    708  CB  ALA A 180      31.803  25.787  30.423  1.00 19.79           C  
END   

The position of the halogen atom of the donor
   30.012   30.957   33.682


********** pdb1sdw-a-ser190.ent **********
ATOM   1131  N  ASER A 190      29.438  37.523  52.845  1.00 32.52           N  
ATOM   1132  CA ASER A 190      28.993  37.443  54.232  0.60 34.58           C  
ATOM   1133  CA BSER A 190      28.994  37.443  54.226  0.40 34.74           C  
ATOM   1134  C  ASER A 190      28.803  35.964  54.582  1.00 35.75           C  
ATOM   1135  O  ASER A 190      28.249  35.199  53.790  1.00 36.69           O  
ATOM   1136  CB ASER A 190      27.657  38.172  54.425  0.60 36.84           C  
ATOM   1137  CB BSER A 190      27.666  38.172  54.390  0.40 36.57           C  
ATOM   1138  OG ASER A 190      27.808  39.580  54.324  0.60 35.67           O  
ATOM   1139  OG BSER A 190      27.239  38.114  55.732  0.40 36.73           O  
END   

The position of the halogen atom of the donor
   25.181   35.216   55.380


********** pdb1tha-a-ser117.ent **********
ATOM    847  N   SER A 117      24.085  38.413  14.711  1.00 11.15           N  
ATOM    848  CA  SER A 117      22.640  38.829  14.599  1.00 12.53           C  
ATOM    849  C   SER A 117      22.126  38.214  13.326  1.00 13.88           C  
ATOM    850  O   SER A 117      22.899  37.928  12.315  1.00 16.15           O  
ATOM    851  CB  SER A 117      22.640  40.294  14.960  1.00 11.65           C  
ATOM    852  OG  SER A 117      22.499  41.160  13.950  1.00 15.28           O  
END   

The position of the halogen atom of the donor
   21.357   40.519   10.648


********** pdb1tha-b-ser117.ent **********
ATOM   1769  N   SER B 117      19.280  38.665  17.908  1.00 14.74           N  
ATOM   1770  CA  SER B 117      20.729  38.899  18.125  1.00 17.06           C  
ATOM   1771  C   SER B 117      21.120  38.188  19.418  1.00 16.27           C  
ATOM   1772  O   SER B 117      20.356  38.032  20.422  1.00 16.08           O  
ATOM   1773  CB  SER B 117      20.887  40.424  17.849  1.00 17.49           C  
ATOM   1774  OG  SER B 117      21.845  40.874  18.742  1.00 22.69           O  
END    

The position of the halogen atom of the donor
   21.902   40.606   21.584
